# Supplementary material for: Interrogating the protein interactomes of RAS isoforms identifies PIP5K1A as a KRAS-specific vulnerability
Source: Nat Commun. 2018 Sep 7;9:3646. doi: 10.1038/s41467-018-05692-6 (PMC6128905; doi:10.1038/s41467-018-05692-6)
Supplement: Supplementary file 3 — Supplementary Data 1 [file 41467_2018_5692_MOESM3_ESM.xlsx]

## Sheet: Sup_Data1A
Supplementary Data 1- Identification of BirA*-RASG12V (HRAS, NRAS and KRAS) isoform interactomes from the proximity labeling screen
Primary Protein Name	Protein Description	ProteinTeller Probability	# peptides	Intensity QC1	Intensity QC2	Intensity QC3	Intensity QC4	Intensity Control1	Intensity Control2	Intensity Control3	Intensity HRas1	Intensity HRas2	Intensity HRas3	Intensity NRas1	Intensity NRas2	Intensity NRas3	Intensity KRas1	Intensity KRas2	Intensity KRas3	%CV QC	%QC Individuals	Fold-change HRas versus control	p-value (t-test) HRas versus control	Fold-change NRas versus control	p-value (t-test) NRas versus control	Fold-change KRas versus control	p-value (t-test) KRas versus control	Fold-change HRas versus Nras	p-value (t-test) HRas versus Nras	Fold-change HRas versus KRas	p-value (t-test) HRas versus KRas	Fold-change NRas versus KRas	p-value (t-test) NRas versus KRas
EFCB5_HUMAN	EF-hand calcium-binding domain-containing protein 5 OS=Homo sapiens GN=EFCAB5 PE=1 SV=2	0	1	54501.4	1	1	1	1	1	1	15980019	12671083	17175090	1	1	63230.3	1	1	1	199.985	182.44	1.52754e+07	3.07951e-05	21077.4	0.42265	1	1	724.728	0.0732272	1.52754e+07	3.07951e-05	21077.4	0.42265
STEA1_HUMAN	Metalloreductase STEAP1 OS=Homo sapiens GN=STEAP1 PE=1 SV=1	0.69	1	5631934	4.30405e+06	5.21211e+06	6.74569e+06	1	1	1	1.40428e+06	1351550	1.20127e+06	7942050	6.46682e+06	5901177	8017093	5425573	9683789	18.5106	92.0134	1.31903e+06	1.11211e-05	4.01442	3.12073e-05	7.70882e+06	0.000116097	-5.13256	0.000444641	-5.8443	0.00627721	-1.13867	0.607576
KI20B_HUMAN	Kinesin-like protein KIF20B OS=Homo sapiens GN=KIF20B PE=1 SV=3	0.58	1	325893	365388	501744	266804	1	1	1	1.3886e+06	1.13061e+06	814656	15796.5	172436	106312	109593	408652	545419	27.3415	123.217	1.11129e+06	0.000124831	1.47195	0.004293	354555	0.00153826	11.3187	0.0561477	3.13433	0.105287	-3.61121	0.178443
ELK1_HUMAN	ETS domain-containing protein Elk-1 OS=Homo sapiens GN=ELK1 PE=1 SV=2	0.46	1	2134455552	1947378432	2823290624	2858950144	1.22255e+06	1.42322e+06	1.20346e+06	2341148160	1687898624	2182966272	2342185728	1480804096	1800908032	2592574208	2019850112	2160715520	19.1926	63.3395	1613.83	6.34247e-06	2.6193	5.18613e-05	1759.61	4.74871e-07	1.10457	0.554625	-1.09033	0.510173	-1.20435	0.280578
RASH_HUMAN	GTPase HRas OS=Homo sapiens GN=HRAS PE=1 SV=1	1	32	199349813248	199492927488	236480790528	256417251328	909769984	795351616	1047875584	502554296320	485700075520	475300134912	198139478016	207819456512	221661872128	827030336	818483136	643307328	12.7145	119.556	531.622	9.09567e-05	3.22887	2.75682e-05	-1.2028	0.181275	2.33191	0.000198094	639.436	9.42927e-05	274.211	3.05191e-05
EPHX4_HUMAN	Epoxide hydrolase 4 OS=Homo sapiens GN=EPHX4 PE=2 SV=2	0.39	1	32621820	36098340	33847016	38555260	150321	129515	175992	38894640	24526958	23896366	31882776	31737556	34246876	47634072	49019840	46558520	7.41231	67.0119	191.559	6.46175e-05	3.34494	0.000103461	314.181	0.000163695	-1.12081	0.471533	-1.64013	0.0799603	-1.46333	0.000575321
ARI1B_HUMAN	AT-rich interactive domain-containing protein 1B OS=Homo sapiens GN=ARID1B PE=1 SV=2	0.42	1	90382064	98890496	131377360	152642288	803493	443383	730934	135432448	111020392	125001672	118437264	103751592	125220168	148546000	116394632	127709392	24.4291	61.1083	187.811	0.000491203	2.99581	0.000536233	198.528	0.000311994	1.06921	0.452898	-1.05706	0.590281	-1.13022	0.257231
RASK_HUMAN	GTPase KRas OS=Homo sapiens GN=KRAS PE=1 SV=1	1	41	244398342144	231917142016	250342424576	265445720064	1709459456	814313088	1442886528	174271447040	156187033600	166212386816	304556867584	291706372096	310727770112	645952634880	614342918144	631415832576	5.61313	87.9365	125.211	0.00177568	4.48874	0.00157019	476.903	0.00124939	-1.82614	0.000319401	-3.80878	6.74809e-05	-2.0857	1.08851e-05
SC5A3_HUMAN	Sodium/myo-inositol cotransporter OS=Homo sapiens GN=SLC5A3 PE=3 SV=2	0.97	2	12548530	11680513	15442621	16798680	190218	44799.6	227165	7880819	6387039	6.87747e+06	30753262	26403512	34654656	20533770	19118906	19078926	17.0321	86.0341	45.751	0.0148451	7.09207	0.00752983	127.074	0.0100569	-4.34193	0.00017967	-2.77752	0.00123587	1.56324	0.0225356
PANX1_HUMAN	Pannexin-1 OS=Homo sapiens GN=PANX1 PE=1 SV=4	0.69	1	2.4819e+06	2337710	2.69264e+06	3267680	65710.2	245416	182674	5955248	6142413	6032564	6987915	6402742	8.01978e+06	6135272	6439207	7.56662e+06	15.1641	59.6517	36.7157	0.011165	7.58937	0.00888511	40.7879	0.00926442	-1.18093	0.129454	-1.11091	0.250112	1.06302	0.540994
ATP7A_HUMAN	Copper-transporting ATPase 1 OS=Homo sapiens GN=ATP7A PE=1 SV=3	0.69	1	1.09961e+06	375820	285016	1	35272.4	100713	38760.4	2388941	2.27662e+06	1.69645e+06	4.80903e+06	5.30429e+06	5104933	3.83211e+06	4453280	4661349	106.316	71.4777	36.4073	0.00456133	116.117	0.00503914	74.0891	0.00463132	-2.39205	0.010336	-2.03501	0.0088229	1.17545	0.0910916
SPY2_HUMAN	Protein sprouty homolog 2 OS=Homo sapiens GN=SPRY2 PE=1 SV=1	0.85	1	21161752	19224160	24390296	23031254	289314	180065	60138.5	5174820	6236291	5550568	33796908	33416730	38798604	44873680	39676056	38271712	10.2457	91.2232	32.0323	0.0148594	5.99936	0.00665771	231.95	0.00630774	-6.2501	1.6631e-05	-7.24111	1.22702e-05	-1.15856	0.0964638
PRAF1_HUMAN	Prenylated Rab acceptor protein 1 OS=Homo sapiens GN=RABAC1 PE=1 SV=1	0.69	1	10526660	9487331	11287024	12695739	267624	246264	32918.9	5.9073e+06	6834508	4.57636e+06	42952748	43490580	48926224	4652555	3.07199e+06	5351561	12.2766	137.379	31.6714	0.0283164	13.6298	0.0131819	23.9135	0.0305549	-7.81662	0.00128126	1.32441	0.230293	10.3524	0.00325043
PC11X_HUMAN	Protocadherin-11 Y-linked OS=Homo sapiens GN=PCDH11Y PE=1 SV=1	0	1	126517672	151814000	204259664	204406672	7.75018e+06	6.19607e+06	7247423	207138000	163106016	181596976	170649216	146266352	185049696	242017648	191100096	203224160	22.7168	59.6982	26.038	4.5239e-06	2.96669	5.0608e-06	30.0251	4.10864e-06	1.09936	0.387322	-1.15313	0.223957	-1.2677	0.0746704
GRD2I_HUMAN	Delphilin OS=Homo sapiens GN=GRID2IP PE=2 SV=2	0	1	493999	753387	285251	1.86377e+06	93471.7	87934.9	12006.9	2.25853e+06	1.45695e+06	1.11024e+06	75741.3	123122	151692	2.19621e+06	846810	1.86853e+06	82.7965	104.039	24.9503	0.026625	-4.40127	0.317739	25.394	0.0217989	13.766	0.000852694	-1.01778	0.965498	-14.0108	0.00293034
RASN_HUMAN	GTPase NRas OS=Homo sapiens GN=NRAS PE=1 SV=1	1	20	46223437824	44072972288	52985921536	59467927552	294106432	218385824	277910592	180164816	320162976	181817344	167792132096	157266444288	175054028800	583315008	400955072	332724992	13.7658	179.799	-1.1587	0.464789	11.066	4.49313e-05	1.66623	0.077129	-733.147	0.000619118	-1.93067	0.0579615	379.738	0.000524417
CNTN1_HUMAN	Contactin-1 OS=Homo sapiens GN=CNTN1 PE=1 SV=1	0.77	1	261644608	272556128	308787712	295679552	48133832	35202136	43630892	1001455936	1012797952	848545344	5653249	5246425	6.78572e+06	3720017	4.15216e+06	3.57433e+06	7.5337	169.274	22.5476	4.10235e-05	-17.9235	0.000101957	-11.0922	0.000219213	161.874	1.74719e-06	250.102	3.65145e-07	1.54505	0.0139304
JAM1_HUMAN	Junctional adhesion molecule A OS=Homo sapiens GN=F11R PE=1 SV=1	1	6	274987776	280095776	311246272	369477408	9849725	9350759	13275063	221073792	235655632	223500208	385764448	356828096	381984704	480774912	442047936	468882880	14.0527	66.6977	20.9459	0.000933202	3.73038	0.000565598	42.854	0.000489917	-1.65323	0.000121343	-2.04594	3.45405e-05	-1.23754	0.00365777
PSN1_HUMAN	Presenilin-1 OS=Homo sapiens GN=PSEN1 PE=1 SV=1	0.77	2	2.90307e+06	2.19405e+06	500865	84963	325878	215068	731687	12899836	6012709	4757824	8607799	5150010	10147573	17912028	14375855	16862864	94.6579	77.5336	18.5995	0.00356339	23.4781	0.00436172	38.6213	0.00736326	-1.00993	0.866012	-2.07647	0.106052	-2.05605	0.05464
MRP_HUMAN	MARCKS-related protein OS=Homo sapiens GN=MARCKSL1 PE=1 SV=2	1	4	40932924	39980416	58449844	62254236	1.9048e+06	1.61471e+06	2.50503e+06	43594344	34922368	33366758	44929368	37703392	40676356	70881768	66763368	69693160	23.0092	67.0637	18.5713	0.000132132	2.40795	0.000485487	34.4156	0.00107538	-1.10212	0.364672	-1.85316	0.0139104	-1.68145	0.00489224
ABCA1_HUMAN	ATP-binding cassette sub-family A member 1 OS=Homo sapiens GN=ABCA1 PE=1 SV=2	0.28	1	876940	1.56805e+06	1.42911e+06	899605	687552	402374	425297	454117	1.02998e+06	603488	752349	1.55811e+06	1.94012e+06	460496	1418532	1.50583e+06	29.9153	57.3354	1.37774	0.383292	2.34693	0.0535672	2.2339	0.199662	-2.03613	0.138331	-1.62142	0.420499	1.25576	0.594264
ABCA7_HUMAN	ATP-binding cassette sub-family A member 7 OS=Homo sapiens GN=ABCA7 PE=1 SV=3	0	1	773821	1.80942e+06	3.65237e+06	2.26213e+06	336682	1.19547e+06	1.00468e+06	1.31637e+06	1.25036e+06	450004	2.78608e+06	3.81293e+06	4.10023e+06	2.51384e+06	1.96451e+06	2.37567e+06	56.2033	63.5887	1.18918	0.722438	2.97265	0.0491517	2.70181	0.100705	-3.54663	0.0483544	-2.272	0.11311	1.56102	0.0448118
CQ050_HUMAN	Uncharacterized protein C17orf50 OS=Homo sapiens GN=C17orf50 PE=2 SV=2	0.56	1	5.40994e+06	4.84618e+06	5.9165e+06	5943213	886600	448787	359647	9521294	10267091	8215609	7.66076e+06	7967767	7.51443e+06	1.25165e+06	1.81559e+06	1.13796e+06	9.35241	84.6841	16.5212	0.0063223	4.03984	0.00980158	2.4809	0.0508379	1.21004	0.0955858	6.65937	0.00162329	5.50341	0.00615031
RSPRY_HUMAN	RING finger and SPRY domain-containing protein 1 OS=Homo sapiens GN=RSPRY1 PE=2 SV=1	0.58	1	696795	136536	104990	8854.25	108959	24424.8	48538.6	1.09505e+06	771393	844016	2632484	2.79458e+06	3.68329e+06	5.90461e+06	5111887	5456486	131.523	93.3911	14.8989	0.0173861	63.6719	0.00816205	90.5493	0.00794533	-3.36119	0.00119268	-6.07756	0.00110142	-1.80816	0.0173374
TM165_HUMAN	Transmembrane protein 165 OS=Homo sapiens GN=TMEM165 PE=1 SV=1	0.97	2	27995632	30480022	30737208	32488552	521436	477516	1.26199e+06	10764334	11302369	11588308	105787552	111065312	105409080	8204742	8875700	10055634	6.0784	142.075	14.8854	0.0117318	12.3651	0.00365419	12.0021	0.0118343	-9.57545	2.79183e-07	1.24023	0.0527627	11.8758	0.000235388
PLXA1_HUMAN	Plexin-A1 OS=Homo sapiens GN=PLXNA1 PE=1 SV=2	0.98	3	7137764	7.63705e+06	11191158	9967730	420612	382187	1.02299e+06	8587756	9772487	8693396	19747000	18617202	17060218	21057052	24187910	24135062	21.3755	71.2734	14.8175	0.0112559	6.26609	0.00702728	37.9999	0.0060761	-2.04869	0.000267451	-2.56454	0.000115447	-1.2518	0.0232136
MBTP1_HUMAN	Membrane-bound transcription factor site-1 protease OS=Homo sapiens GN=MBTPS1 PE=1 SV=1	0.57	1	8901935	9932418	13484722	9200685	921217	368972	639127	10822591	8905909	8810492	7047480	7.90352e+06	11973482	11105686	14816558	12978691	20.3724	61.6905	14.7923	0.00646033	3.22545	0.00228414	20.1631	0.0042155	1.05996	0.67909	-1.36308	0.0476432	-1.44482	0.121873
ITA6_HUMAN	Integrin alpha-6 OS=Homo sapiens GN=ITGA6 PE=1 SV=4	1	11	89171416	89088832	98663920	108852048	2.83824e+06	1.18788e+06	4302882	40262336	38470220	38031416	174974512	156242176	181269936	154430672	154320576	152155344	9.76122	82.489	14.019	0.0180635	5.83128	0.00723921	55.3376	0.00826603	-4.38908	0.000216418	-3.94734	5.68379e-05	1.11191	0.144262
ABD12_HUMAN	Abhydrolase domain-containing protein 12 OS=Homo sapiens GN=ABHD12 PE=2 SV=2	0.97	2	5728231	5778524	6479252	7.50128e+06	1819889	790731	410342	388480	209351	312303	11793060	7662617	13279919	12240024	12361054	12984757	12.9842	96.2673	-3.31925	0.12102	4.14811	0.0173024	12.4417	0.0243193	-35.9679	0.000134666	-41.297	0.00212736	-1.14816	0.429274
CD99_HUMAN	CD99 antigen OS=Homo sapiens GN=CD99 PE=1 SV=1	0.97	1	8608722	9676361	13304717	15896474	933402	1.03234e+06	925706	13845519	12457352	10019980	10796068	8399013	9321229	14479431	14648342	16721685	28.2402	59.8397	12.5622	0.000429774	2.02373	0.000130675	15.8569	2.47387e-06	1.27376	0.122394	-1.26228	0.111758	-1.60783	0.00834561
EFNB3_HUMAN	Ephrin-B3 OS=Homo sapiens GN=EFNB3 PE=1 SV=1	0.97	2	12547822	11057332	13513974	9586211	772144	210107	1.56844e+06	11761699	12072432	8127757	18088876	14906137	16129110	21992082	18876408	18966766	14.7414	64.1534	12.5307	0.0361913	5.39667	0.0303331	23.4584	0.0272211	-1.53696	0.0570437	-1.87208	0.025326	-1.21804	0.059107
DCBD1_HUMAN	Discoidin, CUB and LCCL domain-containing protein 1 OS=Homo sapiens GN=DCBLD1 PE=2 SV=2	0.96	2	11138718	11261463	13080322	11948375	1026694	418254	570530	7.85754e+06	9041047	7.61221e+06	31540226	29209578	29935576	23481588	25293732	30288808	7.50465	79.1872	12.1613	0.00833236	8.65906	0.00434501	39.2285	0.00284842	-3.69981	0.000355586	-3.22569	0.000422365	1.14699	0.193341
STX4_HUMAN	Syntaxin-4 OS=Homo sapiens GN=STX4 PE=1 SV=2	0.78	1	2.75314e+06	2.85601e+06	5507364	3.98676e+06	160569	135763	389490	2.29229e+06	3.27997e+06	2.53541e+06	7758038	6929787	7.86921e+06	9003135	9493828	9860719	33.967	77.6266	11.8219	0.00995704	6.43671	0.0074192	41.3485	0.00690172	-2.78218	0.00520684	-3.49763	0.00486871	-1.25715	0.0125734
SEM6A_HUMAN	Semaphorin-6A OS=Homo sapiens GN=SEMA6A PE=1 SV=2	0.69	1	3.71208e+06	5.97134e+06	6.63353e+06	5517265	217850	546488	471678	4.89211e+06	5216195	4.38051e+06	13214616	12557701	11675493	5.4824e+06	6.84061e+06	5010475	22.9234	77.3561	11.7222	0.0105815	7.3935	0.0059994	14.0237	0.00644655	-2.5846	0.000214445	-1.19633	0.196438	2.16043	0.00716792
ACACA_HUMAN	Acetyl-CoA carboxylase 1 OS=Homo sapiens GN=ACACA PE=1 SV=2	1	26	184780480	178503680	220048448	226022304	135388352	109879688	117164504	117947256	140181168	136639616	255070160	223795408	248600544	186356320	182731696	188283216	11.9398	30.3743	1.08922	0.351615	1.64831	0.00139809	1.53786	0.0180023	-1.84277	0.00114796	-1.4119	0.020825	1.30517	0.0182655
EAA1_HUMAN	Excitatory amino acid transporter 1 OS=Homo sapiens GN=SLC1A3 PE=1 SV=1	0.97	2	13734312	14854290	16211359	17353708	582574	618799	1.49387e+06	10611649	10593508	10065730	40869388	38774424	40487528	16762255	17302666	15936296	10.156	88.7268	11.6022	0.0137219	7.9892	0.00593415	18.5516	0.00966614	-3.84164	6.09205e-07	-1.59897	0.000170407	2.40257	2.23204e-05
MPZL1_HUMAN	Myelin protein zero-like protein 1 OS=Homo sapiens GN=MPZL1 PE=1 SV=1	1	7	677052480	666150144	849104704	940133376	66116112	55982092	59083216	655425728	629804928	679083776	602602624	572732864	606931712	1086057088	988497344	1027758208	17.1226	62.024	10.8417	5.04698e-05	2.11926	9.93879e-05	17.1227	1.13809e-05	1.10214	0.028083	-1.57934	0.000263213	-1.74066	0.000180853
ADR1_HUMAN	Adiponectin receptor protein 1 OS=Homo sapiens GN=ADIPOR1 PE=1 SV=1	0.64	1	1.02934e+06	1.26265e+06	1.11576e+06	1.2523e+06	122394	31371.4	140167	1.20475e+06	1.12853e+06	844004	2.10789e+06	1.3045e+06	1228533	4054701	5.48667e+06	5.44861e+06	9.65842	102.559	10.8096	0.0281855	4.00192	0.0169071	50.9982	0.0107115	-1.46066	0.163111	-4.71787	0.000486673	-3.22995	0.007427
ACOC_HUMAN	Cytoplasmic aconitate hydratase OS=Homo sapiens GN=ACO1 PE=1 SV=3	0.99	3	48831988	56379036	87751168	109720904	52544128	32639166	32214566	30838734	24288014	29795868	57554100	65315040	68400680	84350968	54635060	23286624	37.3612	43.3895	-1.38241	0.192793	1.12288	0.0744396	1.38225	0.631307	-2.25228	0.00143084	-1.91083	0.298993	1.17869	0.522504
ADAM9_HUMAN	Disintegrin and metalloproteinase domain-containing protein 9 OS=Homo sapiens GN=ADAM9 PE=1 SV=1	1	10	104897168	101171480	122187440	143511648	7.4802e+06	7.19468e+06	8477509	77241576	81987032	83609304	166244688	145187744	161904528	198840160	190457056	191576272	16.4062	68.2715	10.4887	3.95976e-05	3.78676	1.74453e-06	25.0891	9.15067e-05	-1.94919	0.000575316	-2.39202	4.48803e-05	-1.22719	0.028549
ACOT9_HUMAN	Acyl-coenzyme A thioesterase 9, mitochondrial OS=Homo sapiens GN=ACOT9 PE=1 SV=2	0	1	228383	674012	168718	290355	306480	186695	780848	350666	605667	724598	573302	694116	576764	354876	147420	248066	66.959	47.878	1.31939	0.447318	1.57181	0.322513	-1.69788	0.457724	-1.09712	0.609353	2.24016	0.0715199	2.45772	0.0568711
BASI_HUMAN	Basigin OS=Homo sapiens GN=BSG PE=1 SV=2	1	15	2068421376	1940493184	2426767104	2724847616	167494256	159679360	175307328	1697177216	1672923520	1680724736	2365510912	2307059712	2440457728	2770941184	2791394304	2832989696	15.5213	59.489	10.0518	9.62232e-05	2.93867	1.36275e-06	16.7077	3.88401e-05	-1.40829	0.00128121	-1.66217	1.91744e-06	-1.18027	0.00421863
DPM1_HUMAN	Dolichol-phosphate mannosyltransferase OS=Homo sapiens GN=DPM1 PE=1 SV=1	0.69	1	13093356	12737407	15381911	20195532	2.06185e+06	358396	376262	10205174	8837776	8.05238e+06	9580134	10066381	11503533	17355488	20731570	16025114	22.375	67.3761	9.68898	0.043157	1.80642	0.0396293	19.3499	0.0271113	-1.14965	0.18729	-1.9971	0.00263488	-1.73715	0.00569252
CTR1_HUMAN	High affinity cationic amino acid transporter 1 OS=Homo sapiens GN=SLC7A1 PE=1 SV=1	1	5	104234592	107288432	115933016	135787840	4342320	4812003	4321046	47660960	39862428	42661692	206367936	192297664	205321632	165518416	141238384	154913232	12.2696	82.987	9.66097	1.23732e-05	5.39528	6.37104e-07	34.2603	9.56073e-07	-4.63945	0.00021015	-3.54626	5.94744e-05	1.30827	0.0142412
S39AE_HUMAN	Zinc transporter ZIP14 OS=Homo sapiens GN=SLC39A14 PE=1 SV=2	0.99	3	44018576	43567336	62880796	62910208	3.16665e+06	2.53211e+06	2804152	23088468	29377358	26093988	84553936	96237328	94405248	67239144	67114192	68830344	20.6778	77.1678	9.23917	2.06184e-05	5.13811	8.38666e-06	23.8958	0.000342569	-3.50302	0.000388399	-2.58636	0.00479105	1.35442	0.0145294
4F2_HUMAN	4F2 cell-surface antigen heavy chain OS=Homo sapiens GN=SLC3A2 PE=1 SV=3	1	45	18164926464	17567797248	21283229696	23608008704	1244944640	1060035968	1240782720	10705273856	10819992576	10441372672	28562184192	27388045312	29484185600	29596538880	29251545088	29676480512	13.9888	71.9654	9.01545	0.000373508	4.19509	4.07079e-05	24.9663	0.000248137	-2.67261	3.90621e-05	-2.76928	9.84926e-06	-1.03617	0.231061
YIPF4_HUMAN	Protein YIPF4 OS=Homo sapiens GN=YIPF4 PE=1 SV=1	0.69	1	7.59229e+06	8699837	10081286	10203598	440526	227034	161555	2.04878e+06	2.76551e+06	2.53115e+06	23823076	21910958	25573312	6.90743e+06	6172512	5.32935e+06	13.5509	118.954	8.85937	0.011157	8.61769	0.00353613	22.2035	0.005833	-9.70771	0.00020533	-2.50622	0.00155121	3.87344	0.000362148
BPIA3_HUMAN	BPI fold-containing family A member 3 OS=Homo sapiens GN=BPIFA3 PE=2 SV=3	0	1	4284513	5.32789e+06	6495927	6.90788e+06	1.10894e+06	291982	657158	5399901	5930114	6311029	57547.3	26100	185838	6562769	6.07071e+06	6627579	20.6191	92.9374	8.57161	0.0263205	-24.953	0.0390926	9.35876	0.025205	65.4621	0.0152328	-1.09183	0.183319	-71.4736	0.0149337
S38A2_HUMAN	Sodium-coupled neutral amino acid transporter 2 OS=Homo sapiens GN=SLC38A2 PE=1 SV=2	1	6	416821056	391650496	513168672	574863552	28625816	19186748	22327224	209449648	196390160	183075824	859891904	821393920	828374528	641582592	641882944	652195712	17.9622	80.6861	8.39631	0.00128149	5.1879	0.000909777	27.5972	0.0011978	-4.26149	0.000188397	-3.28682	0.000876196	1.29654	0.000994003
PTN9_HUMAN	Tyrosine-protein phosphatase non-receptor type 9 OS=Homo sapiens GN=PTPN9 PE=1 SV=1	0	1	600062	915518	893225	497712	129257	94386.1	91699	991033	956300	688433	4939357	4777379	5.18084e+06	2.02018e+06	2.92864e+06	2319946	28.852	93.2794	8.35844	0.000188745	24.4306	0.000500579	23.0504	3.46108e-05	-5.65208	0.00327847	-2.75774	0.00311204	2.04953	0.0177142
AAAT_HUMAN	Neutral amino acid transporter B(0) OS=Homo sapiens GN=SLC1A5 PE=1 SV=2	1	20	3997791744	4334996480	4678982144	5154040320	280933536	240558736	277015104	2229884416	2167713792	2197718272	7418029056	7162161152	7787385856	6967569408	6858078208	6896580096	10.8795	75.9974	8.25956	0.000404037	5.0102	1.34263e-05	25.9512	0.000206024	-3.39143	0.000107728	-3.14196	6.31508e-07	1.0794	0.0840285
CD47_HUMAN	Leukocyte surface antigen CD47 OS=Homo sapiens GN=CD47 PE=1 SV=1	0.65	1	5897693	6.63509e+06	7.10843e+06	7.062e+06	730303	563589	330411	4.9475e+06	4443621	3.56962e+06	9904677	8891349	8957914	10809364	8833443	8394816	8.40022	66.6234	7.97926	0.00551	4.26018	0.00561204	17.2613	0.0033395	-2.14139	0.00868692	-2.16327	0.0038024	-1.01022	0.954174
S29A1_HUMAN	Equilibrative nucleoside transporter 1 OS=Homo sapiens GN=SLC29A1 PE=1 SV=3	1	5	50050016	55169204	58711460	64435796	5355508	3.81164e+06	4.49125e+06	41510048	32724276	33570020	125308208	106363672	125456920	83637088	80904112	81659384	10.5986	75.9878	7.8929	0.000116588	6.0974	6.38378e-05	18.0256	0.001034	-3.31275	0.000354569	-2.28377	0.00732232	1.45056	0.018722
S19A1_HUMAN	Folate transporter 1 OS=Homo sapiens GN=SLC19A1 PE=1 SV=3	1	9	243187488	231094144	289812928	311082560	19359200	15564709	15215374	132657824	116758040	132634624	372276192	316581632	368417696	367236000	349506528	344918976	14.0965	72.017	7.61978	0.000134114	3.90259	1.62195e-05	21.1742	0.000322334	-2.76737	0.000147497	-2.77885	0.00034074	-1.00415	0.91623
ADH1_YEAST	Alcohol dehydrogenase 1 OS=Saccharomyces cerevisiae GN=ADH1 PE=1 SV=4	1	28	86163292160	81660092416	98921750528	112361046016	50935705600	49221529600	50815283200	48965885952	34364313600	42039132160	47426625536	48634474496	62601199616	49323638784	56935100416	43422629888	14.5772	14.5206	-1.20422	0.194717	-1.24478	0.685066	-1.00863	0.869903	-1.26556	0.155657	-1.19392	0.236816	1.06	0.658983
ADH2_YEAST	RecName: Full=Alcohol dehydrogenase 2; AltName: Full=YADH-2; AltName: Full=Alcohol dehydrogenase II	1	2	3235354112	3251491840	3625623040	3700929536	2245672192	1608804480	1951631744	2126920960	1689841152	2203133952	2349964288	2285756672	3366949120	2465896448	2746335488	2279907328	7.07814	20.4109	1.03682	0.777124	1.12235	0.121907	1.29039	0.0956554	-1.32937	0.150711	-1.24456	0.0992532	1.06814	0.726419
DCNL3_HUMAN	DCN1-like protein 3 OS=Homo sapiens GN=DCUN1D3 PE=1 SV=1	0.99	3	6887256	7.71849e+06	6822999	8711396	369085	370226	929225	4308763	4657873	3.66994e+06	14758563	14027247	15538597	17772504	15721254	18160116	11.7312	79.7007	7.57345	0.0164527	5.6936	0.00772215	30.9576	0.00656543	-3.50763	0.000883219	-4.08765	0.000209472	-1.16536	0.0562834
MALD2_HUMAN	MARVEL domain-containing protein 2 OS=Homo sapiens GN=MARVELD2 PE=2 SV=2	0.97	2	6727894	5601041	7.4993e+06	8227602	289767	350985	340597	2.39355e+06	1.82204e+06	3.06771e+06	11606035	11959033	9942058	12238450	9748349	12487922	16.0178	83.7711	7.42173	0.00221922	4.85139	1.81746e-06	35.1299	7.55209e-06	-4.60054	0.00444449	-4.73339	0.00256695	-1.02888	0.808162
RRAS2_HUMAN	Ras-related protein R-Ras2 OS=Homo sapiens GN=RRAS2 PE=1 SV=1	0.49	1	363488	532328	1	677472	153599	99084.6	26911.4	790640	655856	589580	421601	1	444562	217057	375918	75598.7	74.2196	82.5126	7.28223	0.0485946	1.20669	0.614484	2.39122	0.268921	2.35068	0.385274	3.0454	0.10527	1.29554	0.507474
MIMIT_HUMAN	Mimitin, mitochondrial OS=Homo sapiens GN=NDUFAF2 PE=1 SV=1	1	4	39426392	47784500	51710904	51492192	6.16043e+06	6.74201e+06	6.44913e+06	54641288	46758340	36563016	57059236	58438080	64546988	75447976	72201800	73630384	12.0608	57.1693	7.12927	0.00246754	3.38857	3.82028e-06	11.4347	5.224e-06	-1.30502	0.129911	-1.60391	0.0518342	-1.22903	0.0223798
MCM2_HUMAN	DNA replication licensing factor MCM2 OS=Homo sapiens GN=MCM2 PE=1 SV=4	0.68	1	983126	687786	747949	1.35062e+06	227114	561700	298517	3.24315e+06	2236443	2227504	710655	110441	542853	442404	276158	242593	31.8901	111.664	7.0881	0.00779066	-1.34057	0.957261	-1.13128	0.811057	5.65058	0.0704499	8.01859	0.00122509	1.41907	0.858162
ADT3_HUMAN	ADP/ATP translocase 3 OS=Homo sapiens GN=SLC25A6 PE=1 SV=4	1	5	130744464	130940680	160886688	168621152	82182688	86296736	70089064	106195024	98147648	92196168	128395576	112903376	135530608	95788944	85640904	95947984	13.4182	19.1651	1.24299	0.0515087	1.23392	0.00558375	1.16268	0.119881	-1.27076	0.0277078	1.06908	0.297745	1.35854	0.0129154
STX3_HUMAN	Syntaxin-3 OS=Homo sapiens GN=STX3 PE=1 SV=3	1	10	110896456	108729192	143606384	165931360	15397302	12518986	11498807	97794152	93692128	86617192	134148664	138034240	124171936	249944672	224855840	237087392	20.8051	71.1828	7.05576	0.000507244	2.57357	0.000430423	18.0613	0.000264368	-1.42521	0.00182384	-2.5598	4.31806e-05	-1.79609	0.000184722
1A02_HUMAN	HLA class I histocompatibility antigen, A-2 alpha chain OS=Homo sapiens GN=HLA-A PE=1 SV=1	1	11	335635904	330106816	402181824	474474976	39074428	34907624	37918072	261237184	255552160	259328976	549235776	540800960	559521024	468726304	427506752	430419200	17.5569	63.1959	6.93581	0.000191499	3.75086	4.9814e-05	11.8557	7.86268e-07	-2.12539	1.9377e-06	-1.70934	0.00210248	1.2434	0.0113932
LITAF_HUMAN	Lipopolysaccharide-induced tumor necrosis factor-alpha factor OS=Homo sapiens GN=LITAF PE=1 SV=2	0.69	1	33632420	28557056	38772240	47991296	2265777	3.06364e+06	2795311	20403724	17409426	17735962	37487560	26375666	35506256	55614168	46814932	49675628	22.2714	71.6394	6.83704	0.000243944	2.36105	7.86267e-05	18.7212	6.33715e-05	-1.78886	0.0204243	-2.7382	0.000144529	-1.5307	0.0404078
AFTIN_HUMAN	Aftiphilin OS=Homo sapiens GN=AFTPH PE=1 SV=2	0.52	1	1	619764	1	932527	6522416	4435336	5521951	111942	1	379460	464778	1	1.08513e+06	1	1	782666	120.066	149.73	-33.536	0.214397	-8.42578	0.283928	-21.0558	0.135804	-3.15404	0.898736	-1.59272	0.583787	1.98029	0.523084
SCRB1_HUMAN	Scavenger receptor class B member 1 OS=Homo sapiens GN=SCARB1 PE=1 SV=1	1	15	512120704	484081088	576641216	624424128	29648432	29796940	27493058	191573760	188347248	200612416	806487552	718222080	792396480	953656192	891105664	931141184	11.5264	82.2396	6.67752	1.43775e-06	4.34304	6.51427e-07	31.9295	1.22223e-07	-3.99134	5.35447e-05	-4.78164	5.80422e-07	-1.198	0.0200395
E41LB_HUMAN	Band 4.1-like protein 4B OS=Homo sapiens GN=EPB41L4B PE=2 SV=2	0.69	1	5275535	5358903	4738087	6105054	416700	76248.7	263277	1.18404e+06	2597046	1.20199e+06	8411654	9093470	10540672	11366375	12113210	10217658	10.473	88.9492	6.58941	0.038145	5.45006	0.0158575	44.5598	0.0149243	-5.62821	0.0155724	-6.76234	0.014172	-1.20151	0.0935475
AGK_HUMAN	Acylglycerol kinase, mitochondrial OS=Homo sapiens GN=AGK PE=1 SV=2	0.69	1	5.59204e+06	7837368	10357797	15316825	6.58858e+06	8833264	5432246	6861860	10941830	8180917	15365628	15924646	10022858	8726376	7.12954e+06	10704629	42.7112	34.5265	1.24602	0.322301	1.52289	0.0292674	1.27364	0.249993	-1.58991	0.0844333	-1.02216	0.888103	1.55543	0.087103
LAT1_HUMAN	Large neutral amino acids transporter small subunit 1 OS=Homo sapiens GN=SLC7A5 PE=1 SV=2	1	7	250791440	260853360	338962016	384233344	15824169	15598878	19050186	111160856	107622832	113134448	458399072	395512224	431967232	431875616	375006848	405090976	20.711	78.5174	6.57612	0.00070447	3.94405	7.825e-06	24.0122	1.03687e-05	-3.87408	0.000327186	-3.65142	0.000291079	1.06098	0.375224
ZDH20_HUMAN	Probable palmitoyltransferase ZDHHC20 OS=Homo sapiens GN=ZDHHC20 PE=1 SV=1	1	8	120104904	113181872	147261552	178364160	13024700	8.13585e+06	10397581	75714048	63955560	67131088	176325520	158007200	164886752	186493232	163752720	170770400	21.2274	68.4347	6.55301	0.00214934	3.17082	0.0015127	16.5097	0.00120728	-2.41401	0.000332613	-2.51941	0.000192852	-1.04366	0.445786
RNBP6_HUMAN	Ran-binding protein 6 OS=Homo sapiens GN=RANBP6 PE=1 SV=2	0.37	1	3685462	3.59185e+06	4.30564e+06	3.29573e+06	154316	438759	71957.1	1.39704e+06	1.12819e+06	1799292	3.64701e+06	4.34186e+06	4.65146e+06	5.95346e+06	5.56911e+06	6003863	11.4122	79.7047	6.50273	0.0482975	4.25519	0.0238797	26.3543	0.0210421	-2.92294	0.00538061	-4.0528	0.00748191	-1.38655	0.0342258
CLC1A_HUMAN	C-type lectin domain family 1 member A OS=Homo sapiens GN=CLEC1A PE=2 SV=2	0	1	7184021	16331348	14716028	12333492	498851	1.93182e+06	360634	4916867	7062292	6091935	14286011	16715811	24356400	28662228	28284224	36476360	31.5757	89.1144	6.47406	0.0482346	4.88013	0.0172604	33.4692	0.0160188	-3.06336	0.0066517	-5.16974	0.000340207	-1.6876	0.0557056
S23A2_HUMAN	Solute carrier family 23 member 2 OS=Homo sapiens GN=SLC23A2 PE=1 SV=1	1	3	9857033	11999226	10817022	16597563	218462	241187	83686.3	511605	2.11793e+06	860811	14990034	12244930	12906100	27800420	29243370	30561982	24.2311	111.921	6.42392	0.0307591	3.12244	0.00472525	161.237	0.00401914	-11.5006	0.0223792	-25.0995	0.0142913	-2.18245	0.00185803
AIFM3_HUMAN	Apoptosis-inducing factor 3 OS=Homo sapiens GN=AIFM3 PE=1 SV=1	0.57	1	60742932	63826032	82428464	108090152	42722788	33406386	31219234	44015076	34326552	25146554	36141660	45945020	33538136	41669504	103149008	29400678	27.6324	48.7782	-1.0373	0.794556	-1.39744	0.609903	1.62293	0.453512	-1.11728	0.542614	-1.68347	0.404752	-1.50676	0.545093
RAP2C_HUMAN	Ras-related protein Rap-2c OS=Homo sapiens GN=RAP2C PE=1 SV=1	0.92	2	1.03273e+06	2.27483e+06	894188	1473581	732825	412248	348086	4023752	2.92357e+06	2.57503e+06	4716043	6054827	5283908	2263946	1950358	2302730	43.8278	67.481	6.37731	0.00421873	7.21545	0.00484663	4.36459	0.0170132	-1.68601	0.0366049	1.46115	0.0964309	2.46351	0.000851016
PPIF_HUMAN	Peptidyl-prolyl cis-trans isomerase, mitochondrial OS=Homo sapiens GN=PPIF PE=1 SV=1	1	3	28845104	31020374	36732080	37404728	3.51028e+06	2996297	4.18581e+06	23218420	24203014	20125240	92683776	79073232	89903400	19703224	16661506	21201304	12.6068	101.549	6.31727	0.000324603	7.25367	9.44846e-05	5.38384	0.000247225	-3.87377	6.02942e-05	1.17338	0.152725	4.5454	0.000145534
BORG5_HUMAN	Cdc42 effector protein 1 OS=Homo sapiens GN=CDC42EP1 PE=1 SV=1	1	13	338231424	339233824	442696704	517234720	38439548	30296834	32047548	211989856	208199792	207765728	648477248	589820928	631867712	395720448	379671328	357689248	21.2618	73.2329	6.23071	0.00142086	4.03476	0.000120573	11.2427	0.00017798	-2.97818	0.000388017	-1.8044	0.00167105	1.65051	0.000252931
AKA11_HUMAN	A-kinase anchor protein 11 OS=Homo sapiens GN=AKAP11 PE=1 SV=1	0.59	1	1511112	1.14494e+06	907752	122521	4016612	1.27589e+06	4116220	1.23098e+06	960417	1.01603e+06	4635102	3882638	5982010	2714543	1710274	2797201	63.7693	58.0754	-2.93341	0.127211	2.02838	0.293042	-1.30278	0.727654	-4.52067	0.00134936	-2.25165	0.0227711	2.00771	0.0276722
PVRL2_HUMAN	Poliovirus receptor-related protein 2 OS=Homo sapiens GN=PVRL2 PE=1 SV=1	1	12	1100272640	1077442048	1235758848	1406774784	132656960	122659744	131343168	766480320	802255296	798529792	1308682112	1266640896	1279971584	1695504384	1752770816	1720969600	12.5757	63.1158	6.12235	4.02917e-06	2.86623	1.42798e-05	13.369	1.05431e-05	-1.62859	3.19628e-05	-2.18364	6.30278e-06	-1.34082	2.73436e-05
ADA17_HUMAN	ADAM 17 OS=Homo sapiens GN=ADAM17 PE=1 SV=1	0.69	1	4442280	6.38844e+06	4.04364e+06	4.68117e+06	165592	438950	302744	1.78641e+06	1.75847e+06	1.92924e+06	8137566	7.4444e+06	7.5883e+06	6.49867e+06	5655757	5.27259e+06	21.1442	79.9054	6.03351	0.0213413	5.52813	0.00686038	19.2078	0.00664576	-4.23269	3.42453e-06	-3.18353	0.000613907	1.32956	0.0277562
ITFG3_HUMAN	Protein ITFG3 OS=Homo sapiens GN=ITFG3 PE=1 SV=1	0.97	2	6.0937e+06	6131526	11609904	10593079	875790	480490	1.24491e+06	5475902	5829985	4252551	8713756	8915892	8219784	18188364	16507917	15792723	33.811	78.1088	5.98129	0.0140066	2.61219	0.0129851	19.41	0.00723838	-1.66144	0.027249	-3.24512	0.00230758	-1.9532	0.00056775
AKAP5_HUMAN	A-kinase anchor protein 5 OS=Homo sapiens GN=AKAP5 PE=1 SV=3	0.94	3	4.06754e+06	2.96812e+06	4602377	5.33689e+06	2.12545e+06	1.86555e+06	1.99459e+06	997125	1849823	1316300	6811904	7970011	5380706	4.9848e+06	5.2141e+06	3.64367e+06	23.4928	63.392	-1.43772	0.153439	2.37435	0.00493689	2.31265	0.0114859	-4.843	0.00310647	-3.32494	0.00739249	1.45657	0.0793557
SFT2A_HUMAN	Vesicle transport protein SFT2A OS=Homo sapiens GN=SFT2D1 PE=1 SV=1	0.97	2	42019176	42105928	53235912	60986236	4.21579e+06	2619774	2.22257e+06	18427400	21496248	13969627	80859496	82921480	81947832	67854848	55699872	65120716	18.6472	81.3015	5.94971	0.00253524	4.67758	0.00325223	20.8294	0.00194265	-4.55954	0.00655855	-3.50091	0.00340847	1.30239	0.0451168
GPX4_HUMAN	Phospholipid hydroperoxide glutathione peroxidase, mitochondrial OS=Homo sapiens GN=GPX4 PE=1 SV=3	0.69	1	1.42056e+06	2.12426e+06	1.4793e+06	1942982	738603	413267	1148232	4.12888e+06	4862046	4610989	1.15702e+06	1.17489e+06	669520	972211	417408	581340	19.8567	98.5021	5.91361	0.0220629	-1.06027	0.422679	-1.167	0.749468	4.53181	0.0102581	6.90116	0.0124583	1.52283	0.222737
AKIB1_HUMAN	Ankyrin repeat and IBR domain-containing protein 1 OS=Homo sapiens GN=ANKIB1 PE=1 SV=3	0.34	1	5910421	5.55849e+06	7814232	8753305	3.37693e+06	3326733	3720265	692292	118435	1	8676862	5982007	9095068	4.58276e+06	6.58553e+06	1.43768e+06	21.7963	79.099	-12.8575	0.254045	1.65154	0.0201585	1.20933	0.980799	-29.2995	0.217704	-15.549	0.252565	1.88434	0.219767
LYN_HUMAN	Tyrosine-protein kinase Lyn OS=Homo sapiens GN=LYN PE=1 SV=3	1	13	519022656	488455392	592651584	613081024	48460468	42978224	49914380	285097248	268692224	276646464	645604864	614092864	660821952	827267328	853039104	844494272	10.6934	71.5347	5.87491	0.000158007	3.39419	2.51948e-05	17.8617	0.000152785	-2.31266	1.12218e-05	-3.04033	1.04264e-05	-1.31464	0.00226184
C99L2_HUMAN	CD99 antigen-like protein 2 OS=Homo sapiens GN=CD99L2 PE=2 SV=1	0.67	1	111718	1438073	429973	2649138	402543	286198	277231	2.52244e+06	1.99522e+06	1.14177e+06	9421009	9495233	8607062	10800303	10427676	11779562	98.8628	85.7423	5.8588	0.00743931	10.1512	0.00065166	34.1703	0.000471025	-4.86326	0.018641	-5.83231	0.0146904	-1.19926	0.0201676
STXB3_HUMAN	Syntaxin-binding protein 3 OS=Homo sapiens GN=STXBP3 PE=1 SV=2	1	8	52581836	56326212	67002372	71219368	8003636	5.98659e+06	4644761	31997214	37580168	39477028	74970608	69616616	73951504	76777400	69051080	68843552	14.1945	61.9952	5.85213	0.00316039	3.24286	0.00340511	11.5198	0.00277225	-2.00394	0.00402428	-1.96849	0.0021032	1.01801	0.687345
1B42_HUMAN	HLA class I histocompatibility antigen, B-42 alpha chain OS=Homo sapiens GN=HLA-B PE=1 SV=1	0	1	8265054	8131545	9566081	9963510	611620	497606	568012	3140057	3393025	3.27325e+06	14920030	15328870	14058428	8613399	9139020	8601974	10.2485	83.2959	5.84672	0.000327222	5.07497	4.44691e-05	15.713	0.000141593	-4.51824	1.85324e-06	-2.68749	5.71892e-06	1.68121	0.000130062
BMPR2_HUMAN	Bone morphogenetic protein receptor type-2 OS=Homo sapiens GN=BMPR2 PE=1 SV=2	1	3	16606027	11803997	16090416	21975288	848721	1.51636e+06	1399347	6741006	7.7018e+06	7.39312e+06	24170488	23052604	23586930	35879112	34384684	37463312	25.0887	83.8257	5.8006	0.00787011	3.668	0.00357134	28.6171	0.00246782	-3.24282	0.000361229	-4.93348	2.10809e-05	-1.52135	0.000541164
LPHN2_HUMAN	Latrophilin-2 OS=Homo sapiens GN=LPHN2 PE=1 SV=2	0.69	1	12741192	13897038	14875168	16635544	484535	993379	1443235	5311651	5.75029e+06	5851059	25279628	22435078	26148046	14286989	12583716	14468733	11.3399	83.7569	5.78985	0.0278059	5.0358	0.00812061	14.1518	0.0121273	-4.36722	4.46565e-05	-2.44424	0.000189471	1.78674	0.000846012
ALBU_BOVIN	Serum albumin precursor - Bos taurus	1	63	31154894848	29919774720	35866513408	40113352704	11280189440	9649928192	30941732864	19087288320	15074981888	152263147520	7221808640	8440039936	9375527936	14120950784	19397283840	9224303616	13.6187	158.677	3.59396	0.375473	-2.75544	0.243978	-1.21359	0.834684	7.44588	0.186617	4.36159	0.324118	-1.70715	0.136707
ALBU_HUMAN	Serum albumin OS=Homo sapiens GN=ALB PE=1 SV=2	1	10	144657040	142292128	158094144	184908992	475376960	81105616	96035384	126022064	104678968	129526368	96667680	129455952	130628200	122469288	110189256	58423992	12.4202	78.3558	-1.81141	0.693047	-1.76052	0.678318	-2.24169	0.46665	1.00974	0.908384	1.23754	0.382141	1.2256	0.411803
CALR_HUMAN	Calreticulin OS=Homo sapiens GN=CALR PE=1 SV=1	0.94	2	4633971	4439930	6.276e+06	7292029	1.35647e+06	1.18653e+06	2.63636e+06	9645730	10014334	10231863	3.6541e+06	3.05673e+06	4022023	3.5066e+06	1.89844e+06	2.42235e+06	24.1029	76.6712	5.77136	0.0175743	1.14746	0.0741064	1.51127	0.22448	2.78509	0.00448864	3.81889	0.0157903	1.37119	0.186431
ZDH18_HUMAN	Palmitoyltransferase ZDHHC18 OS=Homo sapiens GN=ZDHHC18 PE=2 SV=2	0.97	2	10998315	10909453	14057482	14250875	655445	603598	1675241	4663030	5877280	6.30572e+06	16690440	20327012	13955590	21698860	19753244	21254626	14.7342	77.3786	5.74111	0.0231162	3.95481	0.0070792	21.3704	0.01003	-3.02582	0.0016583	-3.72234	0.00245918	-1.23019	0.17591
PVRL1_HUMAN	Poliovirus receptor-related protein 1 OS=Homo sapiens GN=PVRL1 PE=1 SV=3	0.97	2	16117683	16071662	17173536	18623256	3.81927e+06	1486695	2338056	13574640	16237845	13458789	23523998	19487646	22420628	36157048	29114228	40473244	7.04826	68.5356	5.6608	0.0181099	3.32136	0.0120545	13.8336	0.00532549	-1.51214	0.00775553	-2.44376	0.0028701	-1.61609	0.0208781
XCT_HUMAN	Cystine/glutamate transporter OS=Homo sapiens GN=SLC7A11 PE=1 SV=1	1	3	22824994	15339449	19620208	21134050	2.54767e+06	1.25134e+06	1.31693e+06	11401679	9172346	8.34029e+06	72467144	64187580	76341560	59205408	55133924	51876616	16.2507	89.7105	5.65181	0.008375	10.8189	0.0025093	32.4898	0.00340705	-7.36646	0.00024964	-5.74857	0.000793703	1.28144	0.0211202
KC1G2_HUMAN	Casein kinase I isoform gamma-2 OS=Homo sapiens GN=CSNK1G2 PE=1 SV=1	0.92	1	6.78072e+06	7525476	8601081	9012771	1.45407e+06	958028	1.34222e+06	7.45235e+06	7.65374e+06	5888318	13614971	13631808	12384733	20120442	19373328	22621180	12.7328	72.171	5.59208	0.000762112	4.13893	0.00178534	16.545	0.000694904	-1.88772	0.00911267	-2.95864	0.00116352	-1.56731	0.00226676
MPP7_HUMAN	MAGUK p55 subfamily member 7 OS=Homo sapiens GN=MPP7 PE=1 SV=1	0.81	2	2675209	3200924	4.62314e+06	6055444	455674	137596	243975	2.00222e+06	1.4869e+06	1.16512e+06	5016369	4.02265e+06	5009802	8.21504e+06	9195284	10279330	36.723	92.6033	5.55899	0.020727	2.71763	0.0109448	33.0723	0.00740603	-3.0185	0.00873909	-5.94934	0.00294376	-1.97096	0.00238858
ALPK2_HUMAN	Alpha-protein kinase 2 OS=Homo sapiens GN=ALPK2 PE=1 SV=3	0.64	1	5640685	3963203	4536513	6478225	6058309	3.10407e+06	5893330	6834701	5.44307e+06	8305163	7277715	4988989	7849670	7912021	9943458	7.439e+06	21.8044	26.5045	1.36712	0.261699	1.24556	0.302439	1.68006	0.111902	1.02319	0.892056	-1.22891	0.237049	-1.25741	0.233848
AMER1_HUMAN	APC membrane recruitment protein 1 OS=Homo sapiens GN=AMER1 PE=1 SV=2	0.52	1	1.1595e+06	1.18886e+06	1.86247e+06	2.03647e+06	616103	577822	661681	346977	630600	374018	1.52967e+06	1.45777e+06	1.53053e+06	1.91592e+06	1.3202e+06	1.40643e+06	29.0286	52.8348	-1.3729	0.197541	1.54775	0.000490808	2.50191	0.00961568	-3.34269	0.0214173	-3.43487	0.00808657	-1.02758	0.915796
EFNB1_HUMAN	Ephrin-B1 OS=Homo sapiens GN=EFNB1 PE=1 SV=1	1	10	637700416	657220224	772769024	898279360	89071832	89666976	101273672	512010016	498325920	531841664	837001984	772227328	826407360	1046556288	974476096	1005464576	16.2275	59.4693	5.50753	7.62481e-05	2.75612	1.14889e-05	10.8084	2.07053e-05	-1.57935	0.000202868	-1.96248	1.88223e-05	-1.24259	0.00291632
AAAS_HUMAN	Aladin OS=Homo sapiens GN=AAAS PE=1 SV=1	0.97	2	3007869	2.69517e+06	1.62895e+06	3036071	783602	406391	242810	3.1218e+06	2.70118e+06	2.0061e+06	17899040	15254722	19141990	5112993	6.38093e+06	7.3707e+06	25.4771	102.947	5.46418	0.0224874	15.603	0.00655727	13.1662	0.0101544	-6.67967	0.000976206	-2.40956	0.00694809	2.77216	0.00245016
ADCYA_HUMAN	Adenylate cyclase type 10 OS=Homo sapiens GN=ADCY10 PE=1 SV=2	0	1	277644768	220267328	350621120	399965376	45029240	31116620	37052328	224640928	188847648	199003440	280853472	228880960	272817024	471241664	399122656	409153792	25.379	63.1746	5.41079	0.000912214	2.03327	0.000349326	11.3033	0.000319705	-1.27765	0.0435017	-2.08904	0.000540483	-1.63506	0.00445806
AN13C_HUMAN	Ankyrin repeat domain-containing protein 13C OS=Homo sapiens GN=ANKRD13C PE=2 SV=2	0.97	2	4.92592e+06	4.39479e+06	4.8222e+06	7578892	639257	1.03201e+06	673384	1.0205e+06	1.63438e+06	665629	4.29545e+06	5.26289e+06	4364253	6.86699e+06	6689874	7306690	26.7127	80.1098	1.4162	0.379733	1.87065	0.00255419	8.89835	0.00380301	-4.19291	0.023243	-6.28324	0.0172631	-1.49854	0.0145191
CE104_HUMAN	Centrosomal protein of 104 kDa OS=Homo sapiens GN=CEP104 PE=1 SV=1	1	5	32900838	25036592	30390424	39871616	2845447	1.56951e+06	3.09529e+06	11607064	15353766	13382205	61485356	53117220	69122360	50968976	47394236	53196784	19.2206	81.1833	5.37173	0.00827044	5.17005	0.00185374	20.1804	0.00411205	-4.55407	0.000169792	-3.75678	0.00113047	1.21223	0.117377
MARCS_HUMAN	Myristoylated alanine-rich C-kinase substrate OS=Homo sapiens GN=MARCKS PE=1 SV=4	1	8	401746144	381421376	484560096	589423488	47533348	33445558	34724232	202599152	207808128	203823456	655801216	600187136	608647104	555712896	527008832	516237920	20.3756	71.0791	5.30868	0.0042139	3.52586	0.000918367	13.8195	0.00126059	-3.03572	0.000265458	-2.60319	0.000140279	1.16616	0.0134017
S39A6_HUMAN	Zinc transporter ZIP6 OS=Homo sapiens GN=SLC39A6 PE=1 SV=2	0.97	2	8650233	9373786	12105131	13570231	1.50296e+06	644581	899193	4.42075e+06	6.15739e+06	5554555	15542160	13215671	15737976	17621276	10716743	10021849	21.1197	72.1401	5.29508	0.0111487	3.57031	0.00587592	12.5905	0.00162087	-2.75811	0.00222788	-2.37777	0.0237705	1.15996	0.425331
AIDA_HUMAN	Axin interactor, dorsalization-associated protein OS=Homo sapiens GN=AIDA PE=1 SV=1	0.69	1	3090215	4.08505e+06	3847877	6242548	200404	420300	141782	1.54722e+06	1.35621e+06	1.13255e+06	2.91862e+06	3232695	3.22254e+06	8748542	7350777	8350318	31.3305	98.7434	5.29319	0.0244534	1.78421	0.0139407	32.0657	0.00679767	-2.32257	0.00572134	-6.05792	0.000288638	-2.60828	0.00027694
ANGL4_HUMAN	Angiopoietin-related protein 4 OS=Homo sapiens GN=ANGPTL4 PE=1 SV=2	0.3	1	4810774	5373826	4522316	7.82279e+06	352556	757599	188529	260793	305996	266887	8389244	6075433	5888792	5.53479e+06	5601063	5422128	26.6749	95.9938	-1.55778	0.550547	2.97517	0.013519	12.7498	0.0213593	-24.4141	0.000232486	-19.8614	0.000176261	1.22922	0.229075
EXT1_HUMAN	Exostosin-1 OS=Homo sapiens GN=EXT1 PE=1 SV=2	0.69	1	12199783	11495708	16120692	18497466	1453375	1.10831e+06	1453371	8566548	7533352	4.83362e+06	18687478	16619357	12112751	18889044	22345498	17945340	22.7153	71.0429	5.21376	0.00355783	2.80849	0.000204945	14.7395	3.59668e-05	-2.26525	0.0213773	-2.82704	0.0158631	-1.24801	0.207681
PKHO1_HUMAN	Pleckstrin homology domain-containing family O member 1 OS=Homo sapiens GN=PLEKHO1 PE=1 SV=2	0.97	2	3377531	3.07113e+06	5988974	2.83169e+06	86368.5	107446	292098	1.02556e+06	712179	776333	4.22629e+06	2240105	1.81044e+06	8187024	11593950	11503396	38.3748	123.556	5.17391	0.0331447	3.32643	0.00459959	64.3827	0.00437125	-3.29221	0.0316244	-12.4437	9.34129e-05	-3.77975	0.0188197
NCAM1_HUMAN	Neural cell adhesion molecule 1 OS=Homo sapiens GN=NCAM1 PE=1 SV=3	1	8	49111192	45673472	54191472	60176444	7.60682e+06	4942356	6250597	29325986	32573050	35053408	69190248	68118384	72246640	90353912	95473040	97890128	12.0802	69.9669	5.15711	0.00201836	3.53786	0.00223248	15.0915	0.0015257	-2.16142	0.00205229	-2.92635	0.000487113	-1.3539	0.000755828
TMM79_HUMAN	Transmembrane protein 79 OS=Homo sapiens GN=TMEM79 PE=1 SV=1	0	1	20424344	20776304	26951734	28179080	3.12944e+06	1.41769e+06	1.85886e+06	11317355	11542409	9615510	28506666	24194884	23696520	32753130	29900656	26001768	16.8374	68.8433	5.06951	0.0144145	2.94532	0.00579037	13.8395	0.00456127	-2.3525	0.000483345	-2.72994	0.000390452	-1.16044	0.173452
ANR32_HUMAN	Ankyrin repeat domain-containing protein 32 OS=Homo sapiens GN=ANKRD32 PE=1 SV=2	0.51	1	143981280	140809312	132333832	131905016	47620348	50855544	49012844	260467504	251852032	229534752	153311952	157217920	181838656	147738048	151471120	150507280	4.42598	48.5585	5.0299	4.52282e-05	2.3497	0.000678434	3.04916	4.681e-05	1.50671	0.00453912	1.6496	0.00439198	1.09484	0.239053
ANKS3_HUMAN	Ankyrin repeat and SAM domain-containing protein 3 OS=Homo sapiens GN=ANKS3 PE=1 SV=1	0	1	2.51733e+06	2.06383e+06	1.22517e+06	3412607	3.99726e+06	3472123	6435442	114553	39201.8	1	115516	352424	177780	57643.7	203630	37308.9	39.5773	172.092	-90.4343	0.167008	-20.1141	0.00280922	-46.5695	0.00858642	-4.19964	0.328221	-1.94192	0.411453	2.16262	0.208663
ZN529_HUMAN	Zinc finger protein 529 OS=Homo sapiens GN=ZNF529 PE=2 SV=1	0.29	1	6.5443e+06	13741399	8.21115e+06	6805873	1.73661e+06	2648802	2148879	16139276	8595673	7.50966e+06	8276637	8667602	2.9294e+06	787420	3.47871e+06	4.11971e+06	38.0468	78.7311	4.93467	0.00997786	1.98635	0.0898474	1.28336	0.941591	1.62248	0.28735	3.84513	0.0858298	2.3699	0.208678
EFNB2_HUMAN	Ephrin-B2 OS=Homo sapiens GN=EFNB2 PE=1 SV=1	1	8	167795120	175232768	206255616	254451776	32146534	26080028	32305644	142604336	146292672	152928352	260809264	254018336	256016240	312526048	308300672	315928288	19.5961	60.5217	4.88031	0.000965554	2.97924	0.000953594	10.3472	0.000816957	-1.74468	0.000365018	-2.12019	0.00021674	-1.21523	5.4249e-05
ITM2B_HUMAN	Integral membrane protein 2B OS=Homo sapiens GN=ITM2B PE=1 SV=1	1	8	106395664	90968824	97868224	90120584	19828022	11230708	12816383	82707672	67519368	61808884	383618336	362799840	338375424	384339456	373307552	353211008	7.83639	83.5094	4.83272	0.00388781	10.7943	0.00196447	25.3186	0.00233367	-5.11608	0.000756749	-5.23901	0.00139821	-1.02403	0.611366
RALA_HUMAN	Ras-related protein Ral-A OS=Homo sapiens GN=RALA PE=1 SV=1	1	3	78178648	80325848	96339152	101693232	8478012	7612769	8.20291e+06	40240332	39391820	35674448	58299776	54593932	58023688	174738128	157437072	174282384	13.0715	93.3819	4.74636	7.18899e-06	1.80884	4e-06	20.8473	3.62647e-07	-1.48229	0.00212805	-4.39227	8.56105e-06	-2.96317	5.20723e-05
CN37_HUMAN	2',3'-cyclic-nucleotide 3'-phosphodiesterase OS=Homo sapiens GN=CNP PE=1 SV=2	1	19	188946096	187164048	223285200	262952272	31094428	29205694	26529230	147480976	134241424	128555328	332533600	294192512	328433472	325561728	305513408	321767712	16.5527	64.6409	4.7251	1.67581e-05	3.64097	3.20887e-06	10.9737	5.0423e-05	-2.32808	0.000115194	-2.32243	0.000422225	1.00243	0.977905
FLVC1_HUMAN	Feline leukemia virus subgroup C receptor-related protein 1 OS=Homo sapiens GN=FLVCR1 PE=1 SV=1	1	11	290141600	258523344	314400960	373198336	15071844	17426564	20984046	81342616	89315344	81123744	466836096	459393920	467151040	443237376	425692320	407871936	15.6895	83.861	4.70774	0.00173968	4.35417	0.000828154	23.8733	0.000479256	-5.53408	0.000236576	-5.07107	4.36428e-06	1.09131	0.0606658
MUC18_HUMAN	Cell surface glycoprotein MUC18 OS=Homo sapiens GN=MCAM PE=1 SV=2	1	20	393500384	370768256	466014016	520998752	55956916	48335180	50256540	226603296	239012480	251858192	549215872	519482816	585161920	708184960	680196160	711788352	15.6995	69.1321	4.64238	2.33568e-05	3.26424	3.21472e-06	13.5891	7.57724e-05	-2.30512	5.99203e-05	-2.92717	0.000101004	-1.26986	0.0106517
PLS3_HUMAN	Phospholipid scramblase 3 OS=Homo sapiens GN=PLSCR3 PE=1 SV=2	1	4	36857780	35416472	41113796	47189440	6618431	7801984	7027560	32087322	30490640	35780544	45625248	43039144	46868960	65355244	60278424	64439408	13.1598	57.7188	4.58591	2.27173e-05	2.63284	5.31233e-05	8.86205	3.32143e-05	-1.37795	0.00871572	-1.93245	0.00107147	-1.40241	0.000672557
CD276_HUMAN	CD276 antigen OS=Homo sapiens GN=CD276 PE=1 SV=1	0.99	3	25947250	26476842	29414356	28179252	5.56156e+06	5641553	4511449	21995302	22842520	27070460	62853852	65886540	70002720	50138592	45644724	53928748	5.78075	67.7725	4.5759	0.00010418	6.03709	0.000135062	9.52696	4.05784e-05	-2.76384	0.000871575	-2.08199	0.00108591	1.3275	0.011495
OCLN_HUMAN	Occludin OS=Homo sapiens GN=OCLN PE=1 SV=1	1	18	1254664448	1270696704	1531828224	1882076288	182001232	136500112	163046208	736407040	712884352	721206912	2076908800	2046318720	1991698816	2149225472	2017489408	2071827712	19.7827	69.6121	4.50734	0.00276042	3.44946	0.000872537	12.9552	0.000662971	-2.81729	6.31088e-07	-2.87424	1.64418e-05	-1.02022	0.426425
PLS1_HUMAN	Phospholipid scramblase 1 OS=Homo sapiens GN=PLSCR1 PE=1 SV=1	1	5	53145992	51411648	56920560	65718888	12388427	8997125	10319620	47175368	39373356	53691356	62295524	53685168	54810448	157122112	129490256	137120592	11.2249	79.0844	4.42326	0.000325822	2.33743	0.000553888	13.3648	7.61824e-05	-1.21785	0.138876	-3.02148	0.00107854	-2.481	0.000319953
ITB1_HUMAN	Integrin beta-1 OS=Homo sapiens GN=ITGB1 PE=1 SV=2	1	23	1657107584	1596132736	1927030016	2204362240	183667248	154125936	168328800	715603328	753729856	760293184	2663024896	2511863552	2801360640	2829372928	2745355008	2744943104	15.0989	75.7736	4.40531	0.000321265	3.92365	8.12545e-06	16.4381	0.000200703	-3.57739	2.57299e-05	-3.73142	8.08242e-06	-1.04306	0.303922
CNTLN_HUMAN	Centlein OS=Homo sapiens GN=CNTLN PE=2 SV=4	0.58	1	6115969	4.70435e+06	7469543	8.31802e+06	538963	543563	384287	2260021	1.89213e+06	2.05013e+06	7304308	7185899	7522127	7.06139e+06	6410238	7428557	23.8085	74.3804	4.22841	0.00195991	2.99952	0.00155218	14.2487	0.00055691	-3.54907	0.000892483	-3.36976	6.73246e-05	1.05321	0.341721
ANXA1_HUMAN	Annexin A1 OS=Homo sapiens GN=ANXA1 PE=1 SV=2	0.97	2	835433	839935	1.28809e+06	801255	517330	360917	888206	294753	1.4712e+06	395400	616652	1739530	8767300	748797	1320445	1.33519e+06	24.6411	151.308	1.22356	0.98538	5.77609	0.217201	1.92727	0.106105	-5.14654	0.231063	-1.57514	0.302155	3.26735	0.48896
CNNM3_HUMAN	Metal transporter CNNM3 OS=Homo sapiens GN=CNNM3 PE=1 SV=1	1	8	34109252	35180172	38685796	43354676	7.23549e+06	5.16553e+06	4.97098e+06	25580344	22593654	25123122	80733928	75443128	78890320	72805880	59900380	68848944	11.0173	71.2837	4.21927	0.00355184	5.16121	0.00162436	11.6023	0.000420491	-3.20705	0.000117817	-2.74984	0.000307679	1.16627	0.101658
KC1G3_HUMAN	Casein kinase I isoform gamma-3 OS=Homo sapiens GN=CSNK1G3 PE=1 SV=2	1	11	133526216	125961824	154506224	182538336	23327076	18371030	17591702	85763480	82625880	79377528	158188640	142310000	166271824	263120720	255236096	260140384	16.9867	72.1559	4.17891	0.00230516	2.57357	0.000230694	13.1304	0.00104117	-1.88391	0.00134134	-3.14206	6.44103e-05	-1.66784	0.00631199
S38A1_HUMAN	Sodium-coupled neutral amino acid transporter 1 OS=Homo sapiens GN=SLC38A1 PE=1 SV=1	1	11	1078166400	1081837312	1319630720	1464807552	114628224	87388400	101198424	463848480	374742304	420284320	1569580288	1342468864	1612775936	1868491136	1642796544	1709024640	15.3512	77.6346	4.15176	0.000195418	3.41234	2.14462e-05	17.2165	8.28592e-05	-3.59434	0.000112632	-4.14681	0.000145713	-1.1537	0.113068
AP1AR_HUMAN	AP-1 complex-associated regulatory protein OS=Homo sapiens GN=AP1AR PE=1 SV=1	0.69	1	21223546	18495306	26551196	26057824	8529466	6715916	8863821	6713821	6.90429e+06	6.71126e+06	29275708	25057908	26891526	15141854	14483981	14116017	16.8504	59.9973	-1.18593	0.19945	2.15879	0.00110649	1.81432	0.0160339	-3.99546	0.000685323	-2.15166	9.38611e-05	1.85692	0.00154949
PTK7_HUMAN	Tyrosine-protein kinase-like 7 OS=Homo sapiens GN=PTK7 PE=1 SV=2	1	10	67482928	65946512	73446200	79463504	9245114	8.04898e+06	7514816	32622064	34837564	35444200	88032608	78981608	87297984	105634416	106883864	99968096	8.61718	69.3692	4.14786	0.000450607	3.2519	3.76408e-05	12.5957	0.000169033	-2.47136	6.1331e-05	-3.03668	6.49292e-06	-1.22875	0.0119434
NAL10_HUMAN	NACHT, LRR and PYD domains-containing protein 10 OS=Homo sapiens GN=NLRP10 PE=1 SV=1	0.69	1	17985176	16039838	21441036	26486212	2.09465e+06	1.44484e+06	1.2016e+06	6.89975e+06	6.25942e+06	6.46541e+06	27035214	17295598	21895082	24015678	18724602	19863084	22.3559	75.1376	4.13925	0.010707	2.82769	0.000299207	13.2044	0.00100996	-3.37464	0.0087863	-3.19005	0.00159224	1.05786	0.779266
TMM59_HUMAN	Transmembrane protein 59 OS=Homo sapiens GN=TMEM59 PE=1 SV=1	0.68	1	7520450	7.11213e+06	7826181	6486163	1.13444e+06	885947	720861	4.09846e+06	3.62517e+06	3.56206e+06	17833856	21117544	19448120	3367753	3.91765e+06	3405219	8.00578	110.984	4.11699	0.00444008	8.43856	0.000571799	3.89991	0.00434241	-5.17465	1.66012e-05	1.05566	0.453072	5.46269	1.61107e-05
LRC57_HUMAN	Leucine-rich repeat-containing protein 57 OS=Homo sapiens GN=LRRC57 PE=1 SV=1	1	9	244201584	244617904	277360320	328051360	49167748	54765844	57031828	217453536	209996288	206490816	300369856	285291392	288758176	318950592	305691872	310609056	14.4433	48.9215	3.93837	0.000335929	2.38416	0.000190677	5.81026	0.000272277	-1.37934	0.000122546	-1.4753	5.21162e-05	-1.06957	0.0297532
AP2M1_HUMAN	AP-2 complex subunit mu OS=Homo sapiens GN=AP2M1 PE=1 SV=2	0.69	1	5501398	6785476	9576459	10902636	2802758	3.05025e+06	3961865	2.51407e+06	2.59358e+06	2.32303e+06	6.35669e+06	7007311	10096120	8530688	10933712	8838040	30.3005	56.5491	-1.32086	0.112755	1.50984	0.00975697	2.88363	0.00168588	-3.1572	0.011807	-3.80886	0.000979126	-1.20641	0.294969
PLD3_HUMAN	Phospholipase D3 OS=Homo sapiens GN=PLD3 PE=1 SV=1	0.97	2	17238764	14909364	16087704	21363126	1.20369e+06	1.24046e+06	1315075	4828819	5.62997e+06	4.18727e+06	34953276	28963992	31504038	11163390	10604296	11235944	16.1393	101.515	3.89604	0.00206822	5.06435	2.14229e-05	8.77938	9.98846e-07	-6.51516	0.000158029	-2.25341	0.00838899	2.89124	0.00109025
JAM3_HUMAN	Junctional adhesion molecule C OS=Homo sapiens GN=JAM3 PE=1 SV=1	1	11	400124736	386679136	496662464	570556352	79177504	66477804	67057080	282485664	240857648	283130208	465403392	398315136	433872032	594861312	519051232	540142400	18.6754	57.4641	3.79138	7.09149e-05	2.20885	2.3626e-05	7.77602	1.9695e-05	-1.60897	0.00269495	-2.05097	0.000620966	-1.27471	0.0162704
S20A2_HUMAN	Sodium-dependent phosphate transporter 2 OS=Homo sapiens GN=SLC20A2 PE=1 SV=1	0.69	1	282996	713508	827499	722430	77552.6	59735.4	56809.6	267711	233403	227406	1170119	883190	784674	759033	717074	637814	37.9129	77.3415	3.75337	0.0011408	4.1286	8.28329e-05	10.891	0.000188443	-3.89555	0.00289088	-2.90166	0.000121667	1.34252	0.125316
CXAR_HUMAN	Coxsackievirus and adenovirus receptor OS=Homo sapiens GN=CXADR PE=1 SV=1	1	25	3980315136	3927397632	4809694208	5203987456	967287232	837538432	891445504	3449690368	3248649984	3247728384	4811055616	4554398720	4877160448	5957920256	5639926784	5830482432	14.0449	52.1342	3.68882	0.000131216	2.40374	5.56928e-05	6.46386	0.000102486	-1.43198	0.000246758	-1.75228	3.8116e-05	-1.22367	0.00202615
VAMP3_HUMAN	Vesicle-associated membrane protein 3 OS=Homo sapiens GN=VAMP3 PE=1 SV=3	1	5	1147120896	1141401472	1360246016	1545131008	209658960	192519360	226047264	746789632	836904256	728247040	1354329216	1269726336	1349967872	1687317888	1429557376	1528105984	14.896	56.694	3.68011	3.41335e-05	2.43803	8.22355e-05	7.39381	7.52953e-06	-1.71891	0.0016681	-2.00913	0.000444725	-1.16884	0.0681858
S12A2_HUMAN	Solute carrier family 12 member 2 OS=Homo sapiens GN=SLC12A2 PE=1 SV=1	1	23	480984224	441219008	549073536	597429888	83577440	75727672	87094384	273166144	302629440	307433664	802392576	727715072	794277760	632856448	621730176	647630528	13.46	64.1198	3.58454	2.36532e-05	3.67276	3.78964e-06	7.72005	0.000160691	-2.63169	4.61962e-05	-2.15371	0.00102096	1.22193	0.0141311
APBB2_HUMAN	Amyloid beta A4 precursor protein-binding family B member 2 OS=Homo sapiens GN=APBB2 PE=1 SV=2	0.69	1	1.79744e+06	1.36901e+06	3112493	4.57156e+06	876180	72311	414387	1	162277	1	5.34887e+06	5241179	8988281	2.38552e+06	1	352614	53.2453	148.913	-8.39835	0.160461	4.39881	0.0471739	2.00908	0.533622	-120.646	0.0999701	-16.873	0.446811	7.15024	0.293514
1B37_HUMAN	HLA class I histocompatibility antigen, B-37 alpha chain OS=Homo sapiens GN=HLA-B PE=2 SV=1	0	1	11513196	10280918	9892966	10150490	931348	1.35367e+06	1.98369e+06	5640082	5.64894e+06	3.95988e+06	20602220	19217750	20002474	16810292	15039354	14926884	6.89132	75.1428	3.57225	0.0124922	5.53174	0.00618515	10.958	0.00657168	-3.92307	0.00606348	-3.06754	0.00627033	1.2789	0.0105078
YES_HUMAN	Proto-oncogene tyrosine-protein kinase Yes OS=Homo sapiens GN=YES1 PE=1 SV=3	1	15	535311648	483241600	623336960	729745856	118826080	93731832	112487552	399657792	363881440	394614176	650924160	614247680	687388928	1019332672	993063552	1001646400	18.2159	64.4203	3.56305	0.000957714	2.46818	0.000296689	9.27268	0.000917693	-1.68593	0.000300058	-2.60246	0.000474091	-1.54364	0.00382663
INGR1_HUMAN	Interferon gamma receptor 1 OS=Homo sapiens GN=IFNGR1 PE=1 SV=1	1	6	75380800	64406520	85855888	95250896	13088586	10852142	10866051	39647144	41047748	40717604	165467376	152299392	142150992	114898576	133021912	122352040	16.5866	74.1679	3.48819	0.00194218	4.71501	1.22797e-05	10.6379	1.90201e-05	-3.78806	0.000622655	-3.04971	0.000825939	1.24211	0.0238647
MOT1_HUMAN	Monocarboxylate transporter 1 OS=Homo sapiens GN=SLC16A1 PE=1 SV=2	1	8	365712928	335616192	439303136	524154176	65187116	58330548	73512456	238335296	200226160	238372752	630892288	583395584	674711616	511759360	453391520	473795392	20.2126	65.633	3.43569	0.000172248	3.4924	3.82301e-05	7.30318	0.000108952	-2.79052	0.000245839	-2.12568	0.000991342	1.31277	0.00838484
CPT2_HUMAN	Carnitine O-palmitoyltransferase 2, mitochondrial OS=Homo sapiens GN=CPT2 PE=1 SV=2	0.69	1	29814462	35873048	34515276	35322348	10907071	11674977	8414003	39678672	36548016	30129018	26783808	35367428	40543848	35422656	44430736	44623256	8.16958	43.2989	3.43127	0.000796309	2.06469	0.00190137	4.01589	0.000533655	1.03565	0.786163	-1.17038	0.229895	-1.2121	0.247241
APOA_HUMAN	Apolipoprotein(a) OS=Homo sapiens GN=LPA PE=1 SV=1	0	1	1	1736.38	1	1	1	1	1	1	6902.86	10044.8	76176.4	1	9861.11	7614393	4393146	8286896	199.54	187.124	5649.57	0.18368	28679.5	0.187558	6.76481e+06	0.000160725	-5.07641	0.871024	-1197.4	0.0841353	-235.876	0.12356
APOA5_HUMAN	Apolipoprotein A-V OS=Homo sapiens GN=APOA5 PE=1 SV=1	0.67	1	56714784	54638628	72947024	83909200	43900420	24909384	20755328	44421004	37249316	27832430	35276788	33872280	25902044	45678764	145887280	40127584	20.7343	75.7432	1.2226	0.431424	-1.3688	0.704717	2.58687	0.174207	1.15204	0.47713	-2.11587	0.287106	-2.43757	0.217729
OSTC_HUMAN	Oligosaccharyltransferase complex subunit OSTC OS=Homo sapiens GN=OSTC PE=1 SV=1	0.69	1	3.16066e+06	3253425	3701181	3.97588e+06	1.24297e+06	788873	1.5259e+06	3.32589e+06	5249480	3.61709e+06	1.96224e+06	4254332	4675856	4.15987e+06	1.14092e+06	3.35155e+06	10.8812	52.3098	3.42702	0.00847491	1.92779	0.0373017	2.43198	0.177989	1.11935	0.63965	1.40915	0.372229	1.2589	0.575037
AR13B_HUMAN	ADP-ribosylation factor-like protein 13B OS=Homo sapiens GN=ARL13B PE=1 SV=1	1	21	695356672	668448384	788629696	849146368	260667968	238534352	255019872	232357072	219885440	199193776	925933248	885391232	916753024	1164016000	1128166528	1152518912	11.1385	67.2397	-1.15778	0.0606541	2.26862	3.02761e-05	4.56722	7.40872e-05	-4.18779	0.000404818	-5.28786	0.000466279	-1.26268	0.000308053
ARAF_HUMAN	A-Raf proto-oncogene serine/threonine-protein kinase OS=Homo sapiens GN=ARAF PE=1 SV=2	0.97	2	2.99238e+06	2.94726e+06	2932058	4.13401e+06	5621269	2.59667e+06	2788407	6418707	2842232	2.66374e+06	9426139	7700864	11918647	15789198	13548383	13361532	18.1135	61.2804	1.08344	0.88263	2.5579	0.0351161	3.8795	0.024603	-2.43576	0.0594775	-3.58073	0.0368142	-1.47007	0.0707648
S4A7_HUMAN	Sodium bicarbonate cotransporter 3 OS=Homo sapiens GN=SLC4A7 PE=1 SV=2	1	19	367958784	369641664	429174528	477536160	50647316	48092516	45682460	176526224	159826320	157608688	831729600	740052480	892302144	909523648	860591232	866503040	12.8111	82.1527	3.42026	1.59669e-05	5.28242	1.76296e-05	18.2563	1.68763e-06	-4.98842	5.36213e-05	-5.3377	3.88323e-05	-1.07002	0.326082
KIRR1_HUMAN	Kin of IRRE-like protein 1 OS=Homo sapiens GN=KIRREL PE=1 SV=2	1	11	105575432	110165648	133938952	149289600	10898719	10722197	15658307	41088644	41806204	43469312	223137440	212682128	229365456	200301632	193344288	196568480	16.4745	81.3399	3.38967	0.00889457	4.75381	0.00136773	15.8323	0.00185853	-5.26403	1.07376e-06	-4.67074	1.51146e-06	1.12702	0.0187566
ARF1_HUMAN	ADP-ribosylation factor 1 OS=Homo sapiens GN=ARF1 PE=1 SV=2	1	5	218279408	195516096	243017760	264355104	131016320	90636448	94581544	184450880	151468608	124383416	368392992	333306848	387513504	233645600	218385856	212662848	12.9687	49.0433	1.45558	0.0817359	2.5014	0.00398131	2.1019	0.0183295	-2.3663	0.00900142	-1.44404	0.071691	1.63867	0.00153946
VAMP2_HUMAN	Vesicle-associated membrane protein 2 OS=Homo sapiens GN=VAMP2 PE=1 SV=2	1	3	162585296	152045216	175862384	195652240	36332500	37500640	38203952	115443664	140550368	122077896	224186272	205511888	233777408	250962528	247793200	273963552	10.9598	56.203	3.37452	0.00138393	2.87509	8.87363e-05	6.897	2.23266e-05	-1.75489	0.00237951	-2.04384	0.00153269	-1.16465	0.0379761
ARF5_HUMAN	ADP-ribosylation factor 5 OS=Homo sapiens GN=ARF5 PE=1 SV=2	0.84	1	1.85872e+06	835718	605335	291059	502332	10192.8	843892	1128510	106657	769865	5308273	4345542	5238553	623731	1480692	2743899	75.5762	102.676	1.47818	0.562107	12.0527	0.133737	3.57436	0.263396	-7.4275	0.0809911	-2.41808	0.278271	3.07165	0.0924058
PLEC_HUMAN	Plectin OS=Homo sapiens GN=PLEC PE=1 SV=3	0.36	1	14091272	13414858	16765308	22397572	1.80018e+06	1.008e+06	2.02218e+06	5250092	5462314	5586738	20105544	15055024	17609660	15599561	14483896	15049973	24.5087	70.4267	3.37431	0.0273145	2.58412	0.00341847	9.3437	0.00832577	-3.23761	0.00369152	-2.76907	4.49187e-06	1.1692	0.209988
RHBD2_HUMAN	Rhomboid domain-containing protein 2 OS=Homo sapiens GN=RHBDD2 PE=2 SV=2	1	3	19642570	21988422	25692580	25238820	1.82989e+06	2.93401e+06	2.21733e+06	6654843	8956348	7855651	80855872	70793944	73058240	16573206	15143530	18028460	12.3441	119.682	3.36142	0.0031877	9.29889	0.000716406	7.12556	0.00198573	-9.57556	0.000236536	-2.11981	0.00365551	4.51718	2.92661e-05
ARMC6_HUMAN	Armadillo repeat-containing protein 6 OS=Homo sapiens GN=ARMC6 PE=1 SV=2	0.67	1	1.77885e+06	2.11281e+06	2.00716e+06	2720477	814482	689531	993048	3.20365e+06	2.31323e+06	2.82783e+06	1.31495e+06	1.02016e+06	1.6001e+06	781546	845243	836843	18.6573	60.5398	3.34181	0.00109152	1.00564	0.0577457	-1.01357	0.980609	2.12052	0.0114556	3.38716	0.00396297	1.59732	0.0692165
GNA13_HUMAN	Guanine nucleotide-binding protein subunit alpha-13 OS=Homo sapiens GN=GNA13 PE=1 SV=2	0.47	1	3.39961e+06	1.91694e+06	4466090	3982565	873221	292766	446097	1.77711e+06	1.51774e+06	2.04402e+06	6.44937e+06	4875731	6129270	4285950	3.3907e+06	5687958	32.1341	72.2978	3.31178	0.0473622	4.15978	0.01165	8.29026	0.00970261	-3.2693	0.0006221	-2.50327	0.0116163	1.30601	0.19493
TFAM_HUMAN	Transcription factor A, mitochondrial OS=Homo sapiens GN=TFAM PE=1 SV=1	1	7	15540778	17944120	17716076	22561486	3227260	3958834	3.1233e+06	10558336	12624538	10858357	70064240	75986496	83693304	4673757	3.98905e+06	5197733	16.014	133.372	3.30196	0.000323682	9.31905	1.27025e-05	1.34446	0.0504913	-6.74899	1.53598e-05	2.45598	0.00106779	16.5754	2.34866e-05
NDRG1_HUMAN	Protein NDRG1 OS=Homo sapiens GN=NDRG1 PE=1 SV=1	1	25	2331212032	2216270080	2705062912	3017449472	526837088	392124992	507320608	1573592576	1558361600	1558364032	3039740416	3033774848	3042182144	4462117888	4176783872	4361510912	14.2321	64.937	3.28849	0.0058898	2.73515	0.00246906	9.11489	0.00118376	-1.94351	7.79999e-06	-2.77175	0.000257462	-1.42616	0.00293052
ARGI1_HUMAN	Arginase-1 OS=Homo sapiens GN=ARG1 PE=1 SV=2	1	5	80468592	64217316	84139960	102147464	57809392	61744500	62291368	55011952	58482816	56887192	57875816	87606456	82579304	107937888	84156584	54018536	18.8118	25.152	-1.06728	0.0977088	1.07074	0.242406	1.35342	0.321849	-1.33853	0.164586	-1.44448	0.245283	-1.07915	0.838375
AT2B4_HUMAN	Plasma membrane calcium-transporting ATPase 4 OS=Homo sapiens GN=ATP2B4 PE=1 SV=2	1	15	208424544	198673056	229043472	282700512	29984776	22838344	20499152	75362464	77996568	78396448	363400864	319407040	349376352	374327072	355051936	346181344	16.3366	78.8904	3.16078	0.0087008	3.86561	0.000689294	14.6689	0.0012126	-4.45376	0.000215751	-4.64093	8.77496e-06	-1.04202	0.409433
ARHG5_HUMAN	Rho guanine nucleotide exchange factor 5 OS=Homo sapiens GN=ARHGEF5 PE=1 SV=2	0.43	1	2.91644e+06	2.67356e+06	3.58295e+06	3.52384e+06	813869	1.21749e+06	2.50301e+06	490219	20794.9	22072.9	6.15159e+06	5394217	6307082	2.57781e+06	5118373	1.53856e+06	14.1641	90.3102	-8.50588	0.0856898	2.95398	0.0433964	2.03661	0.217323	-33.4896	0.0478979	-17.3232	0.055753	1.93323	0.152661
CPNE8_HUMAN	Copine-8 OS=Homo sapiens GN=CPNE8 PE=1 SV=2	1	30	1401737344	1352960512	1608495104	1875443200	363267616	330233760	323395904	1097417216	1043244160	1051021632	1596953472	1529751040	1555833088	2443711488	2260774912	2359059456	15.2524	57.7693	3.13865	0.000163443	2.15859	0.000146893	6.94617	7.90813e-06	-1.46711	6.52533e-05	-2.21311	2.23171e-05	-1.50849	0.000421403
WISP2_HUMAN	WNT1-inducible-signaling pathway protein 2 OS=Homo sapiens GN=WISP2 PE=1 SV=1	0.34	1	2562864	1.54886e+06	4557772	2.44262e+06	404775	315419	468813	1152086	1.12158e+06	1.4576e+06	2.17576e+06	3.61708e+06	4.09865e+06	7.50106e+06	5021236	6.7298e+06	45.7085	88.7923	3.13814	0.00190725	3.63161	0.00185353	16.1918	7.5807e-05	-2.65097	0.0253825	-5.15967	0.000663807	-1.94633	0.0496175
YIPF3_HUMAN	Protein YIPF3 OS=Homo sapiens GN=YIPF3 PE=1 SV=1	0.66	1	9228666	8773433	12927472	11737723	1.95207e+06	2.23167e+06	1.60772e+06	5721109	6381340	6018748	29013290	22286310	27475226	1.16485e+06	919217	454417	18.6797	123.693	3.12895	0.00355024	5.9919	3.79123e-05	-2.28146	0.0755266	-4.34711	0.00098058	7.13859	0.0177148	31.0322	0.00392384
T161A_HUMAN	Transmembrane protein 161A OS=Homo sapiens GN=TMEM161A PE=2 SV=1	0.97	2	3.89277e+06	4.77082e+06	3.07682e+06	2.70564e+06	339208	315411	602475	1.53284e+06	1.17284e+06	1.22674e+06	20071720	16480856	22050696	15973170	13987591	16074496	25.4259	97.1996	3.12818	0.0177512	19.7181	0.000770218	36.6204	0.00215214	-14.9026	2.26941e-05	-11.7066	9.70714e-05	1.27301	0.0919582
SFT2C_HUMAN	Vesicle transport protein SFT2C OS=Homo sapiens GN=SFT2D3 PE=2 SV=1	0.92	1	33446710	38438400	35218128	46430172	7.06827e+06	4.68769e+06	4943067	15333749	20491194	16085898	84748880	88946464	86663336	27965460	26317150	27143074	14.9771	95.7309	3.10861	0.00291087	5.49896	0.00196169	4.87607	0.00570296	-5.0155	0.00252137	-1.56857	0.0322927	3.1975	1.43423e-06
CDK4_HUMAN	Cell division protein kinase 4 OS=Homo sapiens GN=CDK4 PE=1 SV=2	0.97	2	14269618	11524356	14709355	15706420	6446947	6346189	9425601	24503892	24312706	19746200	13317903	15088320	13323026	12459416	13374864	12637438	12.7335	41.9094	3.08581	0.00401667	1.46707	0.0284955	1.7315	0.0450699	1.64304	0.00739087	1.78216	0.00974689	1.08467	0.185844
ARL3_HUMAN	ADP-ribosylation factor-like protein 3 OS=Homo sapiens GN=ARL3 PE=1 SV=2	1	5	57929172	53472976	64247440	88098904	75693832	66936796	74164432	45746788	17921332	18269708	31632460	32967928	27105242	36005936	33285338	36968312	23.3884	48.8232	-2.64585	0.0717096	-2.49353	0.000634358	-2.04024	0.000166491	-1.11921	0.566471	-1.29683	0.362728	-1.1587	0.11168
CSPG5_HUMAN	Chondroitin sulfate proteoglycan 5 OS=Homo sapiens GN=CSPG5 PE=1 SV=3	0.43	1	5055673	6003272	7.00071e+06	9845659	1.39737e+06	1.04315e+06	1.41992e+06	3.55727e+06	3.55241e+06	4.7218e+06	11305550	9429153	10491489	8367260	7.32318e+06	8451968	29.6887	63.1234	3.0648	0.00126327	3.03769	0.000325598	6.25381	0.000673195	-2.63925	0.00242467	-2.04052	0.00710397	1.29342	0.022155
ARMC3_HUMAN	Armadillo repeat-containing protein 3 OS=Homo sapiens GN=ARMC3 PE=2 SV=2	0	1	1.94847e+06	5032711	4.16415e+06	3.28789e+06	14114032	7386797	7877363	1	379301	1	181930	1	706544	241059	1	1	36.4716	180.358	-77.453	0.110447	-27.5748	0.220616	-121.87	0.101659	-2.34239	0.521954	1.57347	0.980958	3.68568	0.501056
STX7_HUMAN	Syntaxin-7 OS=Homo sapiens GN=STX7 PE=1 SV=4	1	7	209095248	202756352	251696384	285987552	45766300	43773100	51608260	147747776	141432064	141613488	282740256	252134048	266699072	263565328	247664448	246546992	16.4353	52.67	3.05208	0.000934822	2.50217	2.5774e-05	5.36868	0.000139108	-1.86069	0.000733293	-1.75903	7.51389e-05	1.0578	0.242898
ARNT2_HUMAN	Aryl hydrocarbon receptor nuclear translocator 2 OS=Homo sapiens GN=ARNT2 PE=1 SV=2	0	1	27424348	21250420	28792862	30634920	10461107	9924760	15105390	14616949	14660760	12424043	18633926	36191496	34579660	42979788	43393944	17462032	15.0548	56.9597	1.17499	0.314899	1.80272	0.0315206	2.92567	0.061517	-2.14392	0.0694997	-2.48996	0.105268	-1.16141	0.780062
ARP3B_HUMAN	Actin-related protein 3B OS=Homo sapiens GN=ACTR3B PE=1 SV=1	0.66	1	704024	344253	177585	119751	2.82407e+06	1.61334e+06	3.09753e+06	1.57069e+06	1.09245e+06	1.03529e+06	2.97515e+06	2.42789e+06	3368830	2.56514e+06	2.29314e+06	2.19887e+06	78.1538	34.4585	-2.03734	0.0558581	1.52793	0.481798	-1.0677	0.90102	-2.37179	0.00738949	-1.90815	0.0264709	1.24298	0.144723
SUSD5_HUMAN	Sushi domain-containing protein 5 OS=Homo sapiens GN=SUSD5 PE=1 SV=3	1	3	21183854	21648048	26869042	35106600	4502214	3112304	4.43942e+06	11759524	11652928	12960105	36539996	34590628	38448912	46368468	37370588	40606524	24.7002	70.8117	3.01748	0.00770028	3.09806	0.00179351	10.3158	0.000420454	-3.0127	1.92808e-05	-3.41866	0.000368786	-1.13475	0.178861
TM237_HUMAN	Transmembrane protein 237 OS=Homo sapiens GN=TMEM237 PE=1 SV=2	1	4	56343976	49899288	72464960	83396200	14006199	10628071	13897401	37087824	44108828	34988544	82031560	79238336	84720024	103787576	95220720	95240896	23.245	61.3715	3.01532	0.00087175	2.69	0.00162573	7.63655	0.000853421	-2.11722	0.00542407	-2.53259	0.0019833	-1.19618	0.00947651
PKP2_HUMAN	Plakophilin-2 OS=Homo sapiens GN=PKP2 PE=1 SV=1	1	16	104031288	97921032	126756656	149810128	39397448	28743032	36765048	24484116	23240262	24019992	110258944	95314656	112317984	245574128	237250384	226078160	19.7591	88.3312	-1.46221	0.0571601	1.66403	0.00176065	6.75753	0.00148675	-4.43089	0.000541982	-9.88095	1.11176e-06	-2.23001	0.00107621
K319L_HUMAN	Dyslexia-associated protein KIAA0319-like protein OS=Homo sapiens GN=KIAA0319L PE=1 SV=2	0.97	3	9253882	8808897	14033779	16057556	873685	567538	1.13318e+06	2.9334e+06	2305026	2.49509e+06	23617586	17727312	28602336	13374136	14430227	13143165	29.6872	96.654	3.004	0.0206674	5.00554	0.000347195	15.9056	0.00446225	-9.04469	0.000819745	-5.29481	0.000470427	1.70822	0.0598193
ARVC_HUMAN	Armadillo repeat protein deleted in velo-cardio-facial syndrome OS=Homo sapiens GN=ARVCF PE=1 SV=1	0.89	1	957674	602134	1.05347e+06	824819	98416	83408.8	536652	842962	704739	74113.5	2.09346e+06	2.77097e+06	2819033	5266252	4.49815e+06	4111539	22.7492	94.2957	2.2573	0.48146	6.63814	0.0409727	19.313	0.0288626	-4.73757	0.125752	-8.55582	0.0804206	-1.80595	0.00951941
TULP3_HUMAN	Tubby-related protein 3 OS=Homo sapiens GN=TULP3 PE=1 SV=2	0.99	3	27391566	26804072	30088766	39237548	3.89612e+06	2672583	2.79096e+06	9714443	8710814	9109880	38748292	34949164	41994580	50934584	50617768	50317548	18.6267	81.7629	2.9419	0.00816673	3.17418	0.000489004	16.226	0.00178805	-4.20161	9.90191e-05	-5.51549	0.000294552	-1.31271	0.0349117
TM55B_HUMAN	Transmembrane protein 55B OS=Homo sapiens GN=TMEM55B PE=1 SV=1	0.97	2	9065145	10540587	7458634	12058874	2524473	2.13369e+06	2.78621e+06	6.67239e+06	7679567	7.34042e+06	20448036	24973948	24514878	21361980	20576580	19261912	20.1664	68.8053	2.91393	0.00110574	4.78121	3.26591e-05	8.22104	0.000358964	-3.22403	0.000275788	-2.82129	6.85536e-05	1.14275	0.166547
AT1A1_HUMAN	Sodium/potassium-transporting ATPase subunit alpha-1 OS=Homo sapiens GN=ATP1A1 PE=1 SV=1	1	46	2866442752	2747559680	3422195968	3876812544	615191424	544487808	605659904	1726376832	1712461056	1684445440	3722228224	3461800704	3793345024	4158784768	4027789568	4059461888	16.1971	59.422	2.90215	0.000918845	2.59413	6.68336e-06	6.93693	0.000186228	-2.14264	0.000714002	-2.39027	5.53719e-07	-1.11557	0.0463908
MCL1_HUMAN	Induced myeloid leukemia cell differentiation protein Mcl-1 OS=Homo sapiens GN=MCL1 PE=1 SV=3	1	6	211825584	191955040	222336848	248368864	21545462	18575136	20008978	59527508	58987400	55859876	275973664	271463328	278944640	446535872	407929536	442787776	10.7467	89.1328	2.89998	0.000282834	3.57163	0.000172913	21.5743	2.15456e-06	-4.73911	2.10177e-05	-7.43945	2.15637e-06	-1.5698	0.00239608
SHPS1_HUMAN	Tyrosine-protein phosphatase non-receptor type substrate 1 OS=Homo sapiens GN=SIRPA PE=1 SV=1	0.99	3	9373273	8510404	15166218	13935086	1.49084e+06	1.22963e+06	1.47469e+06	4276710	3.97054e+06	3887563	9858258	8619490	11324323	22514060	20589482	19585432	28.0592	86.852	2.89257	0.000819775	2.1917	5.97813e-05	14.9432	1.43479e-05	-2.45592	0.00363816	-5.16605	1.3382e-05	-2.10351	0.00350318
DSG2_HUMAN	Desmoglein-2 OS=Homo sapiens GN=DSG2 PE=1 SV=2	1	58	5887631360	5593933312	6757018112	7776879104	1387096192	1173913344	1276405760	3487504896	3816078848	3748347136	10144326656	9788522496	10032346112	7771526656	7503953408	7684979712	15.0971	62.5853	2.88005	0.000217783	3.44004	0.000320219	5.98331	0.00044268	-2.71131	0.000175166	-2.07751	0.000407784	1.30508	5.57837e-05
NDRG3_HUMAN	Protein NDRG3 OS=Homo sapiens GN=NDRG3 PE=1 SV=2	1	9	140453072	136396592	154774512	170199104	34753036	30116204	36331456	100021008	90978848	95939528	263405184	260685856	266270768	160939840	157677296	164186880	10.1973	64.1964	2.83535	0.000587736	3.88289	0.000666456	4.77076	0.000871366	-2.75446	0.000430637	-1.6826	0.000737956	1.63702	3.97161e-05
CHCH3_HUMAN	Coiled-coil-helix-coiled-coil-helix domain-containing protein 3, mitochondrial OS=Homo sapiens GN=CHCHD3 PE=1 SV=1	0.98	2	32841980	29986206	43483904	52626412	5899867	5.05848e+06	4136151	17225946	12683628	12828634	45979512	41527024	37975640	49687280	41726572	43898836	26.1056	68.6713	2.83138	0.00192659	2.47057	0.000317053	8.96437	0.000342791	-2.93607	0.00213556	-3.16608	0.00196177	-1.07834	0.374169
FLOT1_HUMAN	Flotillin-1 OS=Homo sapiens GN=FLOT1 PE=1 SV=3	1	4	16992050	18984134	21477454	23945566	3.60063e+06	2.4536e+06	3.59144e+06	8.0192e+06	8718264	10340133	52999068	47478892	50642388	50282972	46525760	53572676	14.8349	82.4254	2.80723	0.00456907	5.9984	0.00124676	15.5906	0.000915016	-5.58101	0.000437417	-5.55372	0.000219473	1.00491	0.920153
TM230_HUMAN	Transmembrane protein 230 OS=Homo sapiens GN=TMEM230 PE=1 SV=1	1	4	82984960	79824240	96366944	107934256	12554055	10524013	15153591	38356684	34485724	33994908	117630832	120804776	122803976	89678256	73632224	74990328	14.0988	69.9266	2.79447	0.00524062	3.29525	0.00191916	6.23308	0.000401428	-3.38121	0.000338981	-2.2305	0.00108144	1.5159	0.018515
BRAF_HUMAN	Serine/threonine-protein kinase B-raf OS=Homo sapiens GN=BRAF PE=1 SV=4	1	12	119915528	118481200	140985088	149948640	18360342	15967422	20554710	51677184	53135356	48212968	228839040	217683136	241186352	206779536	198905264	202227184	11.7978	76.7009	2.78824	0.00186952	4.47659	0.000169071	11.0766	0.00071879	-4.49408	3.4498e-06	-3.97262	8.26174e-05	1.13126	0.0401343
AN18B_HUMAN	Ankyrin repeat domain-containing protein 18B OS=Homo sapiens GN=ANKRD18B PE=2 SV=1	0.83	1	1633913728	1618671872	1873326976	2140931584	628771904	550255552	546649280	1529887104	1696949632	1559357056	1595135104	1552715008	1552707072	1749310848	1912083968	1873414272	13.519	36.5897	2.77352	0.000114332	1.62091	0.00147201	3.20733	0.000121047	1.01822	0.650258	-1.15641	0.0261961	-1.17748	0.0180536
ACSL4_HUMAN	Long-chain-fatty-acid--CoA ligase 4 OS=Homo sapiens GN=ACSL4 PE=1 SV=2	1	4	15090936	11269436	15800793	12429536	4.02446e+06	2.40974e+06	2.1929e+06	7.0162e+06	9548386	7.07351e+06	23891126	26044650	19172016	20278290	19695940	20706592	15.7487	65.9819	2.73998	0.016076	4.376	0.00245511	7.03375	0.00858446	-2.92358	0.00146442	-2.56708	0.00997017	1.13887	0.311623
S39AA_HUMAN	Zinc transporter ZIP10 OS=Homo sapiens GN=SLC39A10 PE=1 SV=2	1	6	64270464	62682760	76809576	93849552	12653317	8.38019e+06	13601667	33070120	30695610	28944730	112775768	98984440	107251192	77283344	74922480	76765480	19.3838	69.404	2.67677	0.0169137	3.3105	0.00289956	6.61095	0.00602152	-3.44094	2.18328e-05	-2.46975	0.00107131	1.39324	0.00959972
AT10B_HUMAN	Probable phospholipid-transporting ATPase VB OS=Homo sapiens GN=ATP10B PE=2 SV=2	0	1	141529104	139267632	199057728	234977664	61713164	48657112	53844296	65798768	64980536	66182552	146196288	130734208	133020584	156168848	124134592	127438624	26.0831	41.6255	1.19942	0.112628	1.36927	0.00136684	2.48298	0.000823765	-2.08137	0.00182731	-2.07016	0.00963097	1.00542	0.913206
AT11B_HUMAN	Probable phospholipid-transporting ATPase IF OS=Homo sapiens GN=ATP11B PE=1 SV=2	0.34	1	395076	1.08114e+06	616717	105973	1	107958	55958.9	1.01014e+06	462730	156140	195922	340774	615374	517955	1.43825e+06	1373897	74.8352	95.6142	9.938	0.28395	5.69154	0.29729	20.3157	0.234205	1.41399	0.780682	-2.04425	0.251759	-2.89054	0.0843852
RS27A_HUMAN	40S ribosomal protein S27a OS=Homo sapiens GN=RPS27A PE=1 SV=1	1	18	16733670400	16389506048	19570339840	22333513728	5796231680	5271099904	5655281152	15324359680	14328221696	14910855168	15833860096	14497286144	16378195968	18393190400	17117215744	17179076608	14.8107	36.2902	2.66486	2.62914e-05	1.59461	3.78443e-05	3.15079	8.89895e-06	-1.04815	0.343841	-1.18235	0.00586296	-1.12803	0.0583056
MRCKA_HUMAN	Serine/threonine-protein kinase MRCK alpha OS=Homo sapiens GN=CDC42BPA PE=1 SV=1	1	14	91086056	98262208	117813816	109506768	29496192	17815876	21219126	54359984	69509288	58391864	185306656	168815984	189105616	114751568	119327976	121078296	11.3686	65.6272	2.65954	0.00983917	4.06826	0.00339317	5.18243	0.0072305	-2.98049	0.00108736	-1.94862	0.00903557	1.52954	0.00215043
AT2B1_HUMAN	Plasma membrane calcium-transporting ATPase 1 OS=Homo sapiens GN=ATP2B1 PE=1 SV=3	1	16	337650368	362937536	415924288	488539104	206596432	99081416	187652976	235724432	269143040	199606704	515535680	585014208	616987264	626929920	673707584	618695104	16.623	54.2824	1.428	0.220378	2.33233	0.0254055	3.89056	0.0245817	-2.43804	0.00202677	-2.72449	0.00419366	-1.11749	0.155402
CSMD3_HUMAN	CUB and sushi domain-containing protein 3 OS=Homo sapiens GN=CSMD3 PE=2 SV=3	0.33	1	23778942	23337182	23397908	28940960	10219855	8811560	9027321	23616598	26565090	24406784	24961900	22636168	23449418	26594576	29138670	31043092	10.9604	36.0713	2.6583	0.000113176	1.66194	0.000220282	3.09267	6.16823e-05	1.04984	0.348669	-1.1634	0.06083	-1.22139	0.0270359
AT2C1_HUMAN	Calcium-transporting ATPase type 2C member 1 OS=Homo sapiens GN=ATP2C1 PE=1 SV=3	0.67	1	296177	1.20019e+06	863810	2665.71	646860	211101	247796	1	233607	236786	1.44132e+06	1.51939e+06	1.18849e+06	1302520	242769	298892	91.6134	89.4679	-2.3507	0.394046	4.99112	0.0482371	1.6678	0.621878	-8.82069	0.289353	-3.9205	0.365555	2.24989	0.169432
CB142_HUMAN	Uncharacterized protein C2orf14-like 1 OS=Homo sapiens PE=4 SV=1	0.47	1	2.76646e+06	3.11101e+06	3.48509e+06	3.73049e+06	250825	570567	443742	1022504	1.12289e+06	1.19178e+06	1.86417e+06	2.22287e+06	2.6888e+06	2.63178e+06	3.63853e+06	2.98973e+06	12.9267	64.5739	2.6378	0.0479754	1.80847	0.00981768	7.31941	0.00725184	-2.03041	0.0121051	-2.77481	0.00283946	-1.36663	0.0914102
DSC3_HUMAN	Desmocollin-3 OS=Homo sapiens GN=DSC3 PE=1 SV=3	1	14	311340256	321198848	376004608	388720256	72496096	63718352	66227296	174383584	191581216	167575696	541528448	528716992	519137152	567947712	567912512	535113216	11.0845	67.2494	2.63553	6.20918e-05	3.58476	0.000102774	8.2541	1.84893e-05	-2.97894	0.000549379	-3.13186	0.000147556	-1.05133	0.113192
ATCAY_HUMAN	Caytaxin OS=Homo sapiens GN=ATCAY PE=1 SV=2	0.69	1	1.34913e+06	1.6663e+06	3186873	1.78054e+06	921751	39152	404957	1.35856e+06	514563	849287	4.14137e+06	6757328	5.49799e+06	4964623	4681241	6586235	40.828	85.0438	1.99318	0.321007	6.94834	0.0793533	11.8842	0.0807859	-6.02286	0.0100927	-5.9624	0.0134387	1.01014	0.992749
ATD3A_HUMAN	ATPase family AAA domain-containing protein 3A OS=Homo sapiens GN=ATAD3A PE=1 SV=2	0.69	1	6178032	5833043	10341201	9024745	2.71969e+06	3.21296e+06	1.06264e+06	2.84945e+06	3243599	2.81875e+06	17431826	19599048	18676466	13855449	16557113	14592497	27.9779	77.7455	1.27397	0.423543	4.63647	0.0232112	6.43362	0.0271143	-6.25097	1.06122e-05	-5.05005	2.47016e-05	1.2378	0.0343589
PCDH9_HUMAN	Protocadherin-9 OS=Homo sapiens GN=PCDH9 PE=1 SV=2	1	8	87303352	86536168	100046008	114395504	25064350	22522634	19955964	55565472	59137704	63211368	156178832	143569776	155845344	142151440	134385840	138592176	13.5026	60.6944	2.6341	0.00078265	3.33881	0.000243454	6.14616	0.000737149	-2.56075	6.3349e-05	-2.33331	0.000425733	1.09747	0.0581525
LEG7_HUMAN	Galectin-7 OS=Homo sapiens GN=LGALS7 PE=1 SV=2	1	4	18386876	18752510	25874994	26951546	14165472	10304067	8.07431e+06	33222252	27964812	21445274	14003219	22315696	17483014	31711654	18570532	3.44807e+06	20.2397	49.9826	2.53911	0.0117704	1.20574	0.0749363	1.65101	0.814446	1.53586	0.0806173	1.53791	0.372906	1.00133	0.673147
ATF3_HUMAN	Cyclic AMP-dependent transcription factor ATF-3 OS=Homo sapiens GN=ATF3 PE=1 SV=2	0.97	2	9912502	9306416	10511936	16536924	8.35688e+06	6.92004e+06	4042958	14473857	14266131	8105816	13780919	10036952	11867530	4968035	5743293	5996330	28.959	41.6038	1.90714	0.0871265	1.32696	0.0798271	-1.15635	0.683996	1.03252	0.977572	2.20532	0.047928	2.13587	0.00417681
PTPRJ_HUMAN	Receptor-type tyrosine-protein phosphatase eta OS=Homo sapiens GN=PTPRJ PE=1 SV=3	0.69	1	100255	711482	1440539	1.86313e+06	315322	185056	132971	588385	366391	645466	8093066	5162385	3827004	3.61006e+06	2.45229e+06	3.40614e+06	75.8817	104.748	2.52664	0.0407693	9.12349	0.000633167	14.9499	0.00265006	-10.6749	0.00132872	-5.91692	0.00181921	1.80414	0.108008
RECQ5_HUMAN	ATP-dependent DNA helicase Q5 OS=Homo sapiens GN=RECQL5 PE=1 SV=2	0	1	4.05193e+06	4.02023e+06	5.72881e+06	6851849	827472	336119	609507	1.90933e+06	1.16766e+06	1398120	10386494	7.03271e+06	8424793	2919253	2352223	2079635	26.7265	102.631	2.52389	0.0465433	3.99523	0.00374681	4.14591	0.0201306	-5.77506	0.000840842	-1.64267	0.0505936	3.51566	0.00120056
TM87A_HUMAN	Transmembrane protein 87A OS=Homo sapiens GN=TMEM87A PE=1 SV=3	1	12	387753632	378108160	433195616	471872704	63913968	51999992	57325908	146455072	145279008	140667280	950040896	938362048	970131200	388593248	379352800	367357888	10.3788	95.1674	2.49597	0.00307955	5.90808	0.000330015	6.55336	0.000478816	-6.61084	6.14403e-08	-2.62558	2.58211e-06	2.51786	8.71803e-06
BORG4_HUMAN	Cdc42 effector protein 4 OS=Homo sapiens GN=CDC42EP4 PE=1 SV=1	1	4	34422144	27653410	39315852	47566560	8492596	7.29784e+06	7837915	19727588	19705972	19329566	49845080	40056752	49853144	37179160	30652894	36316332	22.5092	57.4122	2.48698	0.0018902	2.61732	0.000134332	4.40777	7.82966e-05	-2.37828	0.00673092	-1.77234	0.0105457	1.34188	0.038475
ATG9A_HUMAN	Autophagy-related protein 9A OS=Homo sapiens GN=ATG9A PE=1 SV=2	0.95	2	4737672	3.73141e+06	4.27313e+06	3.42731e+06	3.21538e+06	2.76688e+06	3156580	1.80994e+06	765731	734929	9577944	11632892	9692564	4451053	6306283	4598006	14.3657	74.6882	-2.76048	0.0605189	3.27901	0.000165865	1.68023	0.0300216	-9.33469	0.0126654	-4.63824	0.0208324	2.01255	0.0100391
GOSR1_HUMAN	Golgi SNAP receptor complex member 1 OS=Homo sapiens GN=GOSR1 PE=1 SV=1	1	13	227237792	216148176	268509632	284029088	44412276	38589724	39290644	111547104	95422168	93601864	601799232	565412928	610985280	225394272	205506128	212683520	13.0362	94.7047	2.4578	0.000299218	5.8351	1.17958e-05	5.26265	3.02807e-05	-5.91606	0.000179111	-2.1412	0.00135495	2.76296	1.07084e-05
SNX3_HUMAN	Sorting nexin-3 OS=Homo sapiens GN=SNX3 PE=1 SV=3	1	5	407283712	412950016	510278752	563437760	149784400	136100960	158664912	412024928	365497408	306307840	249611760	241845712	269052096	531392256	457091552	489285152	16.1271	43.4805	2.43804	0.00275523	1.00598	0.00100228	3.32419	4.32263e-05	1.42514	0.0430504	-1.36347	0.0477137	-1.94313	0.000417253
RGPS2_HUMAN	Ras-specific guanine nucleotide-releasing factor RalGPS2 OS=Homo sapiens GN=RALGPS2 PE=1 SV=1	0.99	3	16362740	16748468	21436070	26764244	5885965	3.34312e+06	4392778	10900142	10243088	12020648	27153444	21643844	27190172	27344308	28714948	27333468	23.9638	59.6627	2.43461	0.0234634	2.5087	0.00301409	6.12198	0.00733913	-2.29127	0.00173461	-2.51456	0.000970029	-1.09745	0.323217
CGAS_HUMAN	Cyclic GMP-AMP synthase OS=Homo sapiens GN=MB21D1 PE=1 SV=2	0.61	1	101027592	98309896	134958336	148138880	53760744	46052576	68395160	114789640	134746032	158685808	83703376	72356408	89911208	77193024	73623120	81310600	20.5588	37.3504	2.42688	0.00439397	1.03671	0.0566439	1.37999	0.0929293	1.65963	0.0150163	1.75861	0.0196967	1.05964	0.495898
ATPO_HUMAN	ATP synthase subunit O, mitochondrial OS=Homo sapiens GN=ATP5O PE=1 SV=1	0.68	1	2.30238e+06	1.42879e+06	2.55045e+06	2181858	182446	204185	1.72993e+06	1.29794e+06	1.10217e+06	18140630	5436.86	222395	123308	758454	997767	361395	22.8308	242.76	9.70478	0.164711	-9.18099	0.224571	1.0005	0.590853	58.4973	0.054831	9.69994	0.231047	-6.03069	0.154435
ZNT7_HUMAN	Zinc transporter 7 OS=Homo sapiens GN=SLC30A7 PE=2 SV=1	1	4	39702156	36263712	39597812	51308464	3.88878e+06	2.77144e+06	4.20009e+06	8660210	10366564	7.21027e+06	111135112	105494744	110213504	30014476	28057378	27383434	15.7966	118.081	2.41587	0.00646152	7.00981	0.00119551	7.86859	0.00267159	-12.4573	0.00137785	-3.25705	0.00511734	3.82473	1.50841e-05
RAB6A_HUMAN	Ras-related protein Rab-6A OS=Homo sapiens GN=RAB6A PE=1 SV=3	0.99	3	41823808	39170320	46698804	48466504	5192886	3.46629e+06	4.99049e+06	10981493	11452518	10487791	78602512	73030664	83400520	53748452	45660632	47535516	9.74789	87.8287	2.41191	0.0170129	5.04504	0.000953853	10.7654	0.000984957	-7.13915	7.60582e-06	-4.46344	0.000110497	1.59947	0.00205053
EPHA2_HUMAN	Ephrin type-A receptor 2 OS=Homo sapiens GN=EPHA2 PE=1 SV=1	1	9	37940760	43073228	53351352	57115696	7.92407e+06	6.30054e+06	9230776	21451802	17398632	17248636	69600680	55418560	66751664	101107496	91910072	97247856	18.5722	80.119	2.39173	0.00455827	3.17353	0.000262969	12.3752	0.00112449	-3.41843	0.000251158	-5.17416	0.000541492	-1.51361	0.0164545
CASL_HUMAN	Enhancer of filamentation 1 OS=Homo sapiens GN=NEDD9 PE=1 SV=1	0	1	1.71531e+06	3791795	1.08842e+06	1.4128e+06	517610	980704	433377	1.58421e+06	1.9015e+06	1132765	579927	896302	1.06408e+06	464224	1.64561e+06	1.85593e+06	60.9513	50.0398	2.3909	0.0449934	1.01274	0.378099	2.053	0.305151	1.81807	0.0637086	1.16459	0.585064	-1.56113	0.564571
PI51A_HUMAN	Phosphatidylinositol 4-phosphate 5-kinase type-1 alpha OS=Homo sapiens GN=PIP5K1A PE=1 SV=1	1	27	733458496	689550784	844135488	980202176	114245720	89517248	88606424	251794624	218874800	222287568	600439232	544257728	568254528	2013015936	1856024320	1913679104	15.9794	107.373	2.37014	0.00251	1.79474	0.000847173	19.7788	0.000332534	-2.47194	0.000197443	-8.34499	2.50648e-05	-3.37588	6.92644e-06
LRIG3_HUMAN	Leucine-rich repeats and immunoglobulin-like domains protein 1 OS=Homo sapiens GN=LRIG1 PE=1 SV=2	0.67	1	5973176	4800765	9432079	8479399	1.36625e+06	1.92318e+06	1.9151e+06	3848926	3724737	4.71226e+06	6008333	3.86458e+06	5107532	5.42242e+06	4515457	5872612	29.9909	39.1334	2.36062	0.00505906	1.45966	0.00376418	3.03783	0.00205226	-1.21932	0.290883	-1.28688	0.0785302	-1.05541	0.696094
TLDC1_HUMAN	TLD domain-containing protein 1 OS=Homo sapiens GN=TLDC1 PE=1 SV=2	1	4	28283258	27585696	30012690	27927540	10253703	6.96732e+06	9861081	19680966	23659424	20060754	44887936	45197340	51407796	71047848	55650112	68521736	3.79071	65.2365	2.34107	0.00914955	3.42953	0.00240271	7.20844	0.000471187	-2.23171	0.000571492	-3.07912	0.000435531	-1.37971	0.0325268
CAHD1_HUMAN	VWFA and cache domain-containing protein 1 OS=Homo sapiens GN=CACHD1 PE=2 SV=2	1	12	66866252	64974600	65045436	76465072	17463906	11190165	12601511	33421864	29372830	33761588	163604944	154203648	183574736	62241520	62628528	54422660	8.03133	91.543	2.34044	0.0151171	5.67879	0.000928646	4.3459	0.00409497	-5.19265	1.99891e-05	-1.85687	0.000645462	2.79645	0.00012584
RAB23_HUMAN	Ras-related protein Rab-23 OS=Homo sapiens GN=RAB23 PE=1 SV=1	1	9	180426032	170083200	217813376	269773216	52644412	42126696	52775896	116369504	112436800	104437288	219944976	196167280	219379424	319497344	285832096	297408128	21.5231	59.955	2.25856	0.00318658	2.03039	0.00044273	6.1183	0.000358128	-1.90699	0.000233331	-2.70894	2.60493e-05	-1.42053	0.00230731
MPP6_HUMAN	MAGUK p55 subfamily member 6 OS=Homo sapiens GN=MPP6 PE=1 SV=2	0.69	1	10136346	9304490	12754568	15500296	3.1526e+06	2.98768e+06	3.09915e+06	7002573	5.48643e+06	8274906	10524248	10086424	7.78471e+06	16055387	18356340	13278832	23.4908	57.3044	2.24731	0.0202311	1.53035	0.00593429	5.16163	0.00264431	-1.36754	0.108053	-2.2968	0.00618182	-1.67952	0.0175998
MAGE1_HUMAN	Melanoma-associated antigen E1 OS=Homo sapiens GN=MAGEE1 PE=1 SV=2	0	1	3.4988e+06	4811024	7.43536e+06	8449834	2.45133e+06	2.43638e+06	1.60105e+06	4.64065e+06	5028149	4.76159e+06	3.39085e+06	3.84662e+06	3.63153e+06	4.56693e+06	4.84185e+06	6367496	37.8468	33.8443	2.2239	0.0257744	-1.03082	0.055386	2.43132	0.00863347	1.32767	0.00474978	-1.09327	0.524403	-1.45149	0.0579598
RAB21_HUMAN	Ras-related protein Rab-21 OS=Homo sapiens GN=RAB21 PE=1 SV=3	1	3	34923948	32688910	34969360	35264120	12982920	10446047	12618596	28385396	28436988	22935844	60018056	51809000	51924624	38289032	33685612	38481792	3.45708	50.5195	2.21258	0.00131023	3.06171	0.000111755	3.06419	0.000413187	-2.0531	0.00190055	-1.38489	0.024462	1.4825	0.0039855
LTOR1_HUMAN	Ragulator complex protein LAMTOR1 OS=Homo sapiens GN=LAMTOR1 PE=1 SV=2	1	10	902448768	836252288	994179072	1198336128	174520656	164569408	197453952	409088608	407268736	366475488	1229592320	1274337536	1359000576	1833686272	1655003136	1888584832	16.0362	75.3227	2.20454	0.000539173	2.96884	5.1334e-05	10.0221	8.97352e-06	-3.26583	1.96628e-05	-4.5461	1.04927e-05	-1.39202	0.00358871
LSR_HUMAN	Lipolysis-stimulated lipoprotein receptor OS=Homo sapiens GN=LSR PE=1 SV=4	1	18	543280768	530866944	676321344	783330816	143461792	108653760	121025048	272037248	268763264	276522848	852039040	768848384	824827456	759760256	743076800	701743744	18.8903	63.3595	2.19039	0.00972948	2.81974	0.000571988	5.90818	0.00100267	-2.99235	0.000354928	-2.69732	0.000154955	1.10938	0.0581223
B4GN3_HUMAN	N-acetyl-beta-glucosaminyl-glycoprotein 4-beta-N-acetylgalactosaminyltransferase 2 OS=Homo sapiens GN=B4GALNT3 PE=1 SV=2	0.61	1	65911008	69270152	67709280	64326544	70641344	77387496	54802824	68568832	81286848	58756448	67858680	72507184	62626968	60956088	79691168	74790648	3.21478	12.3096	1.0285	0.841947	1.0131	0.938969	1.06215	0.6511	1.02768	0.857035	-1.03272	0.794037	-1.06131	0.589697
ZFPL1_HUMAN	Zinc finger protein-like 1 OS=Homo sapiens GN=ZFPL1 PE=1 SV=2	1	6	119472128	119577976	160758112	161761520	29586976	28951640	29034902	61498480	65731952	62224208	320214816	305465824	335189216	80141736	77085872	77883872	17.1655	98.3582	2.16338	0.000226282	5.13831	5.06509e-05	2.68473	2.61176e-06	-5.07177	2.29359e-06	-1.24099	0.00220755	4.08687	4.46614e-05
BACH1_HUMAN	Transcription regulator protein BACH1 OS=Homo sapiens GN=BACH1 PE=1 SV=2	0.52	1	5066436	6292516	9314034	14011954	3653.12	89362.5	106.433	1	1	1	32158318	28910510	30423780	1	1	1	45.9318	180.89	-31040.7	0.053196	8.64867	0.0423546	-31040.7	0.053196	-3.04975e+07	3.18278e-06	1	#DIV/0!	30497536	3.18278e-06
TMEM2_HUMAN	Transmembrane protein 2 OS=Homo sapiens GN=TMEM2 PE=1 SV=1	1	23	214535088	230977616	254003792	302032512	42414332	35229084	47946676	91480400	87976744	91791960	308467744	282033888	321319680	483099136	468024768	477838144	15.1947	79.7405	2.1598	0.0115797	2.84307	0.000474864	11.378	0.00121426	-3.36156	0.000305661	-5.26808	3.09469e-07	-1.56715	0.00508289
VPS45_HUMAN	Vacuolar protein sorting-associated protein 45 OS=Homo sapiens GN=VPS45 PE=1 SV=1	0.97	3	11960905	11349307	14398582	14187070	6188243	4718857	4310150	11540497	10703806	10385592	17688222	17345660	16940590	11356380	9760160	10252581	11.9134	41.8783	2.14427	0.0136568	2.35677	0.00699745	2.06142	0.011764	-1.59285	0.00161072	1.04019	0.504061	1.65687	0.00485116
CADM1_HUMAN	Cell adhesion molecule 1 OS=Homo sapiens GN=CADM1 PE=1 SV=2	1	4	24538720	23648376	30073126	30099564	9474867	6618839	10616605	15731634	21007650	20369686	29476446	24720476	28843398	43756128	43881692	45492524	12.8424	54.9028	2.13809	0.0149126	1.94896	0.00789974	4.98423	0.0072315	-1.45407	0.0330433	-2.33116	0.0102529	-1.6032	0.0103915
HM13_HUMAN	Minor histocompatibility antigen H13 OS=Homo sapiens GN=HM13 PE=1 SV=1	1	5	19385502	19406416	26614374	25957686	4.09429e+06	4.85435e+06	3.63932e+06	6156016	11159810	9567746	49841600	45191648	48501916	34764760	36334160	40452436	17.4555	78.8548	2.13566	0.0367165	4.96503	0.000378496	8.86176	0.000154006	-5.33914	0.00931434	-4.14942	0.0109873	1.28672	0.0132218
LZTR1_HUMAN	Leucine-zipper-like transcriptional regulator 1 OS=Homo sapiens GN=LZTR1 PE=2 SV=2	1	9	64984016	64007752	75420800	91175208	8993236	7448765	8.1764e+06	19176452	17733868	15466373	211939664	188894000	207910448	85273640	79613512	78417136	17.0833	105.066	2.12754	0.000898727	7.00953	4.88424e-06	9.88302	5.91237e-05	-11.6224	3.64536e-05	-4.64528	0.0004092	2.50199	6.3321e-05
EGFR_HUMAN	Epidermal growth factor receptor OS=Homo sapiens GN=EGFR PE=1 SV=2	1	11	99267576	92570328	117617096	126708272	19607302	18310858	16655483	39740248	34953392	40929796	186049360	178846656	197493776	160776992	148909792	160772352	14.5244	76.285	2.11867	0.00037774	4.13639	1.25e-05	8.62063	2.76701e-05	-4.86398	5.32734e-05	-4.06889	0.000120407	1.19541	0.010159
ROBO1_HUMAN	Roundabout homolog 1 OS=Homo sapiens GN=ROBO1 PE=1 SV=1	1	33	587858240	580978944	698151936	740422976	138486320	118028920	138915488	264640368	297769088	273512960	1178802304	1044016064	1207777792	995245824	977765696	994795072	12.2428	72.0625	2.11395	0.000686872	4.02704	8.77533e-06	7.50525	0.000624902	-4.10396	2.58563e-05	-3.55034	0.000572064	1.15594	0.0843233
SRC_HUMAN	Proto-oncogene tyrosine-protein kinase Src OS=Homo sapiens GN=SRC PE=1 SV=3	1	10	415283456	401364160	514333376	568150592	137759680	109527088	119898568	262665936	250079680	262993856	422289888	396971104	410188448	646946112	619545216	626680512	16.8552	55.5623	2.11266	0.00540388	1.7526	0.0017348	5.1559	0.00116643	-1.58487	4.81271e-05	-2.44047	3.35011e-06	-1.53985	7.92272e-05
PHLB1_HUMAN	Pleckstrin homology-like domain family B member 1 OS=Homo sapiens GN=PHLDB1 PE=1 SV=1	1	5	6925084	8714345	8426233	9822936	1.36783e+06	1.57943e+06	2226131	2.97631e+06	3.23106e+06	4.60323e+06	14733898	14396542	14769279	18387684	18867400	18815294	14.0964	77.6918	2.08965	0.0200249	3.90315	0.00434373	10.8382	0.00350411	-4.0608	0.00857319	-5.18661	0.00624535	-1.27724	2.91954e-05
SCAM3_HUMAN	Secretory carrier-associated membrane protein 3 OS=Homo sapiens GN=SCAMP3 PE=1 SV=3	1	7	298966304	288552416	358727360	415613952	61550676	61798624	87007064	144540272	152328448	139634096	716136192	717988800	730876480	270736864	240268672	280628032	17.2918	88.0485	2.07506	0.0190835	4.61151	0.00232242	3.7633	0.00290337	-4.95988	0.000110611	-1.81358	0.00139219	2.73485	0.00184065
STEA3_HUMAN	Metalloreductase STEAP3 OS=Homo sapiens GN=STEAP3 PE=1 SV=2	1	10	460658080	454948768	528936544	624865024	81375120	82807864	90961664	181825792	176929808	169030128	771129664	754922304	791179136	677799872	588368960	659465728	15.3021	73.4453	2.06857	0.000200865	3.51092	3.79474e-05	7.54723	5.43206e-06	-4.39048	3.19345e-06	-3.64852	0.000140798	1.20336	0.0397961
ECM29_HUMAN	Proteasome-associated protein ECM29 homolog OS=Homo sapiens GN=ECM29 PE=1 SV=2	1	3	4.47874e+06	3.47706e+06	3.64357e+06	2.85426e+06	3.84546e+06	3.14931e+06	3.90662e+06	7725397	7464987	7.28892e+06	9881464	8951550	8216949	939353	810083	866745	18.5277	64.1216	2.06206	0.00641791	2.62195	0.000665518	-4.16691	0.000215959	-1.20333	0.0644113	8.59241	6.92163e-05	10.3395	6.79704e-06
TFR1_HUMAN	Transferrin receptor protein 1 OS=Homo sapiens GN=TFRC PE=1 SV=2	1	24	602236224	585275776	685950592	790428544	158292480	160398192	167469296	338488960	330968992	327757728	1344948480	1279940992	1344029440	529413760	528800288	524696672	14.1026	79.2512	2.05121	2.9886e-05	4.14534	9.79983e-08	3.25595	0.000144735	-3.98	2.78474e-06	-1.58733	0.000157146	2.50735	0.000221472
BEND3_HUMAN	BEN domain-containing protein 3 OS=Homo sapiens GN=BEND3 PE=1 SV=1	0.6	1	87255.4	1159.41	1	31976.2	4.30241e+06	1.00448e+06	2.33507e+06	24526.8	1	1	219149	138239	157556	53383.7	45332.1	137171	135.826	188.271	-311.55	0.0773969	-11.1768	0.0183425	-32.3967	0.00365878	-20.9935	0.123509	-9.61672	0.145954	2.18302	0.109114
BET1_HUMAN	BET1 homolog OS=Homo sapiens GN=BET1 PE=1 SV=1	0.69	1	13413114	9887111	20996264	16692639	1209565	1	1.2259e+06	622782	1.81918e+06	331817	24218652	24042682	37467464	15887662	15255644	12906484	31.0489	110.787	1.13891	0.46859	5.97577	0.236631	18.0868	0.265156	-30.9069	0.0124924	-15.8808	0.0246283	1.94618	0.0324193
CDC42_HUMAN	Cell division control protein 42 homolog OS=Homo sapiens GN=CDC42 PE=1 SV=1	1	5	21852082	16766968	22028478	25841088	10004096	10650033	8721642	19298050	20247596	20675422	30151246	27679866	24147904	33323660	27353524	27416800	17.2201	38.137	2.05003	0.00326659	1.97956	0.000317819	2.99887	0.000254082	-1.3613	0.0326662	-1.46284	0.0210797	-1.07459	0.479162
BIEA_HUMAN	Biliverdin reductase A OS=Homo sapiens GN=BLVRA PE=1 SV=2	0.69	1	6.3398e+06	4.12016e+06	5812671	3.67885e+06	4.32191e+06	2320975	9609444	9601020	10588219	9480917	10159578	12149870	12805428	5849250	8.0513e+06	7.76385e+06	25.8165	36.2272	1.82559	0.202199	2.34907	0.147946	1.333	0.393798	-1.18351	0.12773	1.36954	0.0724591	1.62086	0.0206771
BIRA_ECOLI	Bifunctional protein BirA OS=Escherichia coli (strain K12) GN=birA PE=1 SV=1		51	477008560128	477026582528	477023404032	477023895552	477027401728	477033201664	477019865088	477052043264	477021569024	477027401728	477036183552	477032644608	477031825408	477032218624	477025206272	477015932928	0.0017094	0.0019544	1.00001	0.552113	1.00002	0.217098	-1	0.717912	1	0.990968	1.00002	0.443966	1.00002	0.186824
STXB6_HUMAN	Syntaxin-binding protein 6 OS=Homo sapiens GN=STXBP6 PE=1 SV=2	0.96	2	25217478	25231602	31505912	37974892	10005476	9509572	8488464	21057424	19195558	16925842	19535006	19789376	23609084	37144032	37573752	40056344	20.3311	50.1603	2.04184	0.00116627	1.2718	0.000631078	4.09856	0.000160723	-1.10064	0.336247	-2.00728	0.00381369	-1.82374	0.00482895
RAB10_HUMAN	Ras-related protein Rab-10 OS=Homo sapiens GN=RAB10 PE=1 SV=1	1	7	101686416	95990776	124557592	136446080	49638628	42646160	43120536	96982368	91093160	88305080	115453432	105306608	110586688	101539288	85448944	81363360	16.6185	30.4894	2.04114	0.000807708	1.62514	0.000440951	1.98184	0.00175552	-1.19888	0.00907381	1.02992	0.681373	1.23475	0.0701026
JKIP2_HUMAN	Janus kinase and microtubule-interacting protein 2 OS=Homo sapiens GN=JAKMIP2 PE=2 SV=1	0	1	10286197	6915495	8.26617e+06	12310796	3.53561e+06	5.62495e+06	6603793	8396294	12567409	10736819	10173526	8937797	7038767	12875016	11201785	11629832	24.9874	32.2517	2.0109	0.0403938	1.24191	0.087107	2.26502	0.0398866	1.21225	0.298836	-1.12637	0.384493	-1.36545	0.0819383
SC22B_HUMAN	Vesicle-trafficking protein SEC22b OS=Homo sapiens GN=SEC22B PE=1 SV=3	1	8	83624632	81443832	98162184	101774736	13915418	12985482	16900316	29824928	27843570	30022586	252068720	240607600	262576768	68823600	60523372	64304204	11.1911	110.491	2.00202	0.00794436	6.91738	0.000267534	4.42114	0.000589671	-8.61266	4.24083e-07	-2.20833	0.000165124	3.90007	2.17422e-05
PKP4_HUMAN	Plakophilin-4 OS=Homo sapiens GN=PKP4 PE=1 SV=1	1	28	309516416	287474176	358244608	395370112	45241028	37473532	42275512	85853104	82759232	81490496	519360608	482381984	532001728	611749312	611400064	601145280	14.3722	84.4714	2.00098	0.00378985	3.92996	2.89297e-05	14.5955	0.000370115	-6.13245	1.26152e-05	-7.29418	7.6979e-06	-1.18944	0.0239219
RPGF2_HUMAN	Rap guanine nucleotide exchange factor 2 OS=Homo sapiens GN=RAPGEF2 PE=1 SV=1	0.69	1	2.01576e+06	1225437	1.94079e+06	1.92283e+06	340933	533298	433905	875500	857281	859090	7.28599e+06	6976185	5.79919e+06	3.18427e+06	3.8251e+06	4147019	20.7958	90.6471	1.98135	0.0321405	8.2788	0.000286773	8.52845	0.000452681	-7.74011	0.00107156	-4.30438	0.00271262	1.7982	0.00515598
RER1_HUMAN	Protein RER1 OS=Homo sapiens GN=RER1 PE=1 SV=1	0.99	3	39063672	33510434	44662964	44815376	4956822	5.58563e+06	7.01046e+06	10479329	12055092	12104596	112225728	97175856	101191440	24085092	20467760	21963334	13.2824	115.887	1.97341	0.0103024	6.63998	0.000258581	3.78947	0.00167485	-8.96657	4.73413e-06	-1.92027	0.000616775	4.66944	1.86402e-05
TM115_HUMAN	Transmembrane protein 115 OS=Homo sapiens GN=TMEM115 PE=1 SV=1	1	5	168402448	164131984	210492112	238223600	47763152	42449472	45338096	89176184	98192968	79941064	498434016	505971648	487976352	131924960	125453240	124996040	18.1457	99.0988	1.97203	0.00169403	5.32365	5.94458e-05	2.82089	0.000117167	-5.58296	0.000875125	-1.43045	0.0192783	3.90294	2.87786e-06
RAB7A_HUMAN	Ras-related protein Rab-7a OS=Homo sapiens GN=RAB7A PE=1 SV=1	1	16	1116982016	1110311424	1291739392	1373176960	307118528	310283040	345817664	653891264	642347648	602932352	1426334208	1349670912	1400477440	1657086208	1508018944	1644306432	10.6832	55.9472	1.97169	0.000299411	2.38343	0.000107252	4.99306	7.87908e-06	-2.19911	3.8848e-05	-2.53237	2.55689e-05	-1.15155	0.0252416
LIPB1_HUMAN	Liprin-beta-1 OS=Homo sapiens GN=PPFIBP1 PE=1 SV=2	1	5	28824508	30217210	29703008	39487412	10369272	11024045	10680045	21165250	20865548	20909206	55101280	54918228	63008720	23111892	23064164	21929468	15.5536	66.4965	1.96238	0.000349674	3.22389	0.000156062	2.12343	6.88975e-06	-2.7491	0.00184269	-1.08207	0.0374504	2.54059	0.000768514
SCAM1_HUMAN	Secretory carrier-associated membrane protein 1 OS=Homo sapiens GN=SCAMP1 PE=1 SV=2	1	9	300265536	274096160	345693184	411376352	53493876	45841212	48357084	102792712	94621600	92201808	452369056	404793888	422091552	367926784	341656000	333420256	18.0633	73.0765	1.96094	0.000453315	3.05092	7.03377e-06	7.06201	1.43177e-05	-4.41707	5.53662e-06	-3.60133	9.2376e-06	1.22651	0.00986635
MARK2_HUMAN	Serine/threonine-protein kinase MARK2 OS=Homo sapiens GN=MARK2 PE=1 SV=2	1	30	1409761792	1316292096	1781659904	2021022720	253063344	195282368	216099328	457428896	441384064	402892864	1990794240	1735340800	1965209728	2657118464	2548758016	2425864704	20.0972	80.2965	1.95909	0.00432195	2.82575	9.03088e-05	11.4859	0.000291427	-4.37222	1.68312e-05	-5.86288	8.38922e-06	-1.34094	0.00808585
K0754_HUMAN	Uncharacterized protein KIAA0754 OS=Homo sapiens GN=KIAA0754 PE=1 SV=3	0.99	3	14037862	13573788	18267450	21583696	2.33899e+06	1757631	1.91599e+06	4.12128e+06	4.83994e+06	2.77462e+06	28490362	22944552	27635886	19195254	25379840	22232446	22.4626	83.8504	1.95187	0.0399022	3.82036	2.72446e-05	11.1112	3.33645e-05	-6.73755	0.00289047	-5.69261	0.0027829	1.18356	0.182741
RP1BL_HUMAN	Ras-related protein Rap-1b-like protein OS=Homo sapiens PE=2 SV=1	1	4	99180221	92522280	110331288	106577016	17832868	15662490	16332329	32708810	35554984	28821848	42126668	34524632	35788092	286145952	279249248	304608384	7.75032	125.968	1.94843	0.00167731	-1.04326	0.000888373	17.4602	1.81394e-06	-1.15815	0.164946	-8.9612	0.000134009	-7.73753	0.000164447
LMAN1_HUMAN	Protein ERGIC-53 OS=Homo sapiens GN=LMAN1 PE=1 SV=2	1	15	496330272	466726528	588873280	675136192	103498064	85771720	109710608	183965808	203380384	190821600	1552445312	1516621824	1434221440	358220416	334254912	355755776	16.9766	110.167	1.9338	0.0060262	6.16393	0.000266222	3.50602	0.00181478	-7.7889	1.14072e-06	-1.81302	0.000138818	4.29608	1.4918e-06
PIGP_HUMAN	Phosphatidylinositol N-acetylglucosaminyltransferase subunit P OS=Homo sapiens GN=PIGP PE=1 SV=3	0	1	483705	1.99752e+06	1.43695e+06	2.38623e+06	731182	757826	559188	1.45984e+06	1.42777e+06	1.02267e+06	1.12195e+06	1.36083e+06	2.08355e+06	1.78478e+06	2.12499e+06	723399	52.4049	42.4734	1.90913	0.0136544	1.373	0.0324681	2.26208	0.153256	-1.16778	0.576048	-1.18487	0.830078	-1.01464	0.904868
GOSR2_HUMAN	Golgi SNAP receptor complex member 2 OS=Homo sapiens GN=GOSR2 PE=1 SV=2	1	4	80898528	76479664	87760456	106233928	14924650	12131081	16745348	30853102	28892224	23512500	242159888	239578400	240413760	83198280	78429504	85459416	14.9239	102.814	1.90082	0.00705901	6.41763	0.00111107	5.64112	0.00167505	-8.67368	0.00140384	-2.96774	0.00301296	2.92266	0.000468127
FYCO1_HUMAN	FYVE and coiled-coil domain-containing protein 1 OS=Homo sapiens GN=FYCO1 PE=1 SV=2	0.43	1	5.23414e+06	6.177e+06	5863273	6252014	2.65888e+06	1750010	1.74118e+06	4.36375e+06	3.97551e+06	3.34128e+06	2.95596e+06	3550526	4.20131e+06	2.95042e+06	3.78586e+06	2.75015e+06	7.87752	27.3805	1.89925	0.0243899	1.15118	0.0355566	1.54249	0.0672528	1.09084	0.518531	1.23129	0.167786	1.12875	0.439274
TMM51_HUMAN	Transmembrane protein 51 OS=Homo sapiens GN=TMEM51 PE=1 SV=1	0.99	3	42850420	40402468	50208192	56719608	15155267	9064203	10752291	25826250	20795936	18670308	49810596	42350208	39748040	60406980	49578728	46709884	15.5661	54.3909	1.86701	0.0309417	1.91816	0.00522712	4.48063	0.00301207	-2.02028	0.00524268	-2.3999	0.00236677	-1.18791	0.173574
RAB1B_HUMAN	Ras-related protein Rab-1B OS=Homo sapiens GN=RAB1B PE=1 SV=1	0.94	1	2.90189e+06	2892397	2146977	2.66056e+06	1.08397e+06	1.14419e+06	1.28824e+06	2.12934e+06	2166835	2.25256e+06	6339331	7079403	5106354	4.09949e+06	2.38412e+06	3.50373e+06	13.3456	63.3152	1.86233	0.00349615	3.99874	0.000564731	2.84021	0.0167373	-2.82881	0.00717564	-1.52508	0.130855	1.85486	0.037971
BRD7_HUMAN	Bromodomain-containing protein 7 OS=Homo sapiens GN=BRD7 PE=1 SV=1	0.69	1	212145	724987	664906	749976	849385	738829	1.67575e+06	2738.37	53082.6	56689.9	1539.87	5634.85	87832.2	101454	19759.6	40616.5	43.0445	172.525	-29.0102	0.0517799	-31.6867	0.0529145	-20.1691	0.00932128	1.18424	0.637568	-1.43835	0.54181	-1.70335	0.322906
RB11B_HUMAN	Ras-related protein Rab-11B OS=Homo sapiens GN=RAB11B PE=1 SV=4	1	5	121992352	122569248	157474528	159525296	29005462	25316364	22183114	47480376	54570508	40014132	273609376	246520944	257161056	170208080	147077264	172342272	14.9079	79.6681	1.85694	0.00687699	4.39091	0.000271165	6.39995	0.00010581	-5.47138	0.00115169	-3.4465	0.000945958	1.58752	0.00320802
EAA2_HUMAN	Excitatory amino acid transporter 2 OS=Homo sapiens GN=SLC1A2 PE=1 SV=2	0.64	1	914166	1.3372e+06	1553805	2725874	946903	791155	919617	1.35807e+06	1.61299e+06	1.92507e+06	1.20519e+06	1.0407e+06	1.37848e+06	615120	1006449	745866	47.505	33.927	1.84226	0.0122272	-1.11403	0.0420835	-1.1226	0.458386	1.35089	0.0861557	2.06811	0.017032	1.53093	0.0713254
ARF6_HUMAN	ADP-ribosylation factor 6 OS=Homo sapiens GN=ARF6 PE=1 SV=2	0.96	2	33321914	24564208	25156844	31454704	8835314	5433467	7378763	16558939	9716618	13557282	25453624	24839790	31473302	24673152	24887328	27627364	15.4384	49.5689	1.84006	0.045531	2.05306	0.00341036	3.56566	0.00854596	-2.05275	0.0255096	-1.93779	0.0418736	1.05932	0.570984
RPB2_HUMAN	DNA-directed RNA polymerase II subunit RPB2 OS=Homo sapiens GN=POLR2B PE=1 SV=1	0.78	1	5638571	6578290	9233414	8347788	1.85007e+06	2.29786e+06	3.11389e+06	4.60707e+06	4188121	4491149	7813979	7.04862e+06	6.97159e+06	2554270	4614296	3.48806e+06	21.9588	44.3325	1.82962	0.0491492	1.86502	0.0137197	1.46749	0.173956	-1.64336	0.000566348	1.24677	0.281464	2.04888	0.04354
RAB1A_HUMAN	Ras-related protein Rab-1A OS=Homo sapiens GN=RAB1A PE=1 SV=3	1	9	276955360	271019008	342227136	397391584	95026784	90353128	93744032	177274800	166471696	166808672	453989600	449950464	454305728	348844736	312667584	303123552	18.5712	55.9784	1.82913	3.89106e-05	2.67694	4.83826e-05	3.45594	0.000371989	-2.66033	0.000340487	-1.88939	0.00108491	1.40804	0.0146184
RL12_HUMAN	60S ribosomal protein L12 OS=Homo sapiens GN=RPL12 PE=1 SV=1	1	7	406855392	398594944	422265920	457641088	260387312	253746176	264442064	485054784	498425632	438083264	333758112	343780896	379057056	193164928	241785872	213900736	6.19777	32.2778	1.82585	0.00221919	1.1396	0.010171	-1.19993	0.0982867	1.34542	0.00570914	2.19089	0.00126063	1.62841	0.00576049
PCNA_HUMAN	Proliferating cell nuclear antigen OS=Homo sapiens GN=PCNA PE=1 SV=1	0.99	3	14444739	15022687	14814770	21409042	9784110	9368167	11501266	20543166	17887920	17336724	9086003	8951200	11391385	9052302	6758114	8725514	20.2933	37.5414	1.81929	0.00203476	-1.32684	0.68968	-1.24933	0.120212	1.89502	0.00385113	2.2729	0.00357984	1.19941	0.20386
UTRO_HUMAN	Utrophin OS=Homo sapiens GN=UTRN PE=1 SV=2	1	4	10850779	11258080	13253535	14735646	7092010	4.7098e+06	5.30391e+06	10048373	10700434	9920011	8238637	7343077	7.50574e+06	9258125	7.8539e+06	8789829	14.4498	22.746	1.7929	0.0348766	-1.03437	0.11352	1.51422	0.0567705	1.32838	0.00415927	1.18404	0.0534461	-1.1219	0.137209
RAB13_HUMAN	Ras-related protein Rab-13 OS=Homo sapiens GN=RAB13 PE=1 SV=1	0.98	3	35279476	33121966	39491560	48334808	13206386	13213448	13381280	26611328	22605456	21103204	39501912	32395404	37654840	35431668	28266308	30742170	17.2238	36.3798	1.76678	0.0142488	1.65732	0.00335202	2.3728	0.00566718	-1.55791	0.00856702	-1.34301	0.0363161	1.16002	0.169347
ESYT2_HUMAN	Extended synaptotagmin-2 OS=Homo sapiens GN=FAM62B PE=1 SV=1	1	27	1120860416	1126162048	1287267968	1482430336	291069376	251365072	257205104	469242304	485496736	450076352	1450980224	1392878848	1471067904	2522394880	2439773440	2418061824	13.6058	78.714	1.75681	0.00184799	2.52106	0.000194543	9.22945	0.00016689	-3.07153	4.60791e-06	-5.25352	3.73098e-06	-1.7104	2.16409e-05
BUD13_HUMAN	BUD13 homolog OS=Homo sapiens GN=BUD13 PE=1 SV=1	0.69	1	4961728	5459590	6222109	6576064	13243732	10327774	11579891	7415.12	326505	205869	41880.9	585119	363778	348991	1	414321	12.5766	167.422	-65.1205	0.0521287	-31.5869	0.0373365	-46.0511	0.213794	-1.83549	0.546104	-1.41409	0.596165	1.298	0.482646
S6A15_HUMAN	Sodium-dependent neutral amino acid transporter B(0)AT2 OS=Homo sapiens GN=SLC6A15 PE=1 SV=1	1	20	1344062336	1290609792	1555661440	1709233920	352475040	283805792	316768000	554901440	557556480	556914176	1926001280	1768535168	1938238336	1871871360	1853176448	1864036992	13.1307	65.4346	1.75161	0.0120271	2.82103	0.00018352	5.86443	0.00121678	-3.37419	0.000574921	-3.34802	6.34166e-08	1.00782	0.836751
WDR6_HUMAN	WD repeat-containing protein 6 OS=Homo sapiens GN=WDR6 PE=1 SV=1	1	14	273452800	242052976	295644160	332259040	123909392	106480752	116450952	186970768	216137680	203627008	406768672	383578176	403356448	376734336	352747840	347342912	13.2776	44.8112	1.74932	0.000786167	2.3437	0.00027301	3.10466	0.000135904	-1.96742	0.00109415	-1.77479	0.000899255	1.10854	0.0327235
PVRL3_HUMAN	Poliovirus receptor-related protein 3 OS=Homo sapiens GN=PVRL3 PE=1 SV=1	1	10	295222176	284113440	330054432	420788256	86000872	77963608	86713872	142453232	139017728	155190000	552529920	478190816	501372448	480161600	481333728	517756672	18.6439	66.3689	1.74192	0.000314211	3.04228	7.59372e-06	5.901	4.9438e-06	-3.50866	3.1944e-05	-3.38764	1.64843e-05	1.03572	0.53735
PLCB1_HUMAN	1-phosphatidylinositol-4,5-bisphosphate phosphodiesterase beta-1 OS=Homo sapiens GN=PLCB1 PE=1 SV=1	0.97	2	3.52701e+06	5333519	4.62118e+06	5.4227e+06	1.74077e+06	1.82418e+06	2.10555e+06	3.0637e+06	4123683	2650979	15525274	13717810	13972807	9398805	7.70323e+06	7834856	18.539	74.2105	1.73501	0.0377538	5.19428	2.51931e-05	4.39766	7.11296e-05	-4.39259	0.00447634	-2.53466	0.00809159	1.73301	0.0036532
SHSA2_HUMAN	Protein shisa-2 homolog OS=Homo sapiens GN=SHISA2 PE=1 SV=1	0.99	3	28517092	26149372	36062904	41122072	10845376	8552359	10387522	18525112	16094506	16750164	30400770	23970352	26818752	33668644	32946046	33896996	20.899	43.7384	1.72467	0.00610049	1.52669	0.000571145	3.37454	0.00320318	-1.5805	0.0083682	-1.95663	0.00282254	-1.23798	0.0841701
PCDH7_HUMAN	Protocadherin-7 OS=Homo sapiens GN=PCDH7 PE=1 SV=1	1	9	83610096	83519424	115639664	124583368	31811442	31380698	31639814	50483196	57327672	54781332	95477416	83215944	93004112	132194080	132821192	130890896	21.0274	51.6942	1.71453	0.00438426	1.65104	0.00147766	4.17482	1.91878e-09	-1.67104	0.000857579	-2.43496	0.00153821	-1.45716	0.0115323
C170B_HUMAN	Centrosomal protein of 170 kDa protein B OS=Homo sapiens GN=CEP170B PE=1 SV=4	0.77	1	743672	676573	393062	1.05433e+06	2.19094e+06	1996354	2698694	994.752	116183	41790.8	316749	469162	823060	216373	131793	226822	37.8654	124.591	-43.3165	0.0765891	-3.70127	0.0229701	-11.9759	0.00104858	-10.1213	0.140053	-3.61699	0.237859	2.79826	0.0500474
PLK1_HUMAN	Serine/threonine-protein kinase PLK1 OS=Homo sapiens GN=PLK1 PE=1 SV=1	1	14	156715328	136584304	194290144	216390352	50793728	39338652	53083600	83742672	75643960	84436224	191408848	169471664	186863856	261571808	236521360	239065088	20.4641	59.5212	1.70248	0.0184809	2.0309	0.00173829	5.14718	0.00136018	-2.24648	9.63396e-05	-3.02334	2.21635e-05	-1.34581	0.00402205
APLP2_HUMAN	Amyloid-like protein 2 OS=Homo sapiens GN=APLP2 PE=1 SV=2	1	17	191031024	184736880	231875120	255852112	28179046	18839602	25249520	42675452	40962696	38392480	583789824	535079872	594614912	309307968	305020800	294439872	15.6885	99.6513	1.68858	0.0395093	6.96283	0.000728357	12.575	0.00195554	-14.0414	5.13396e-07	-7.44705	1.66988e-05	1.8855	0.000605783
RAB8A_HUMAN	Ras-related protein Rab-8A OS=Homo sapiens GN=RAB8A PE=1 SV=1	0.93	2	12016676	8696370	12319022	16012902	5.89563e+06	5282597	5091096	9881684	8423502	9008738	10317566	7.20723e+06	8496272	5.96465e+06	4423151	6.00016e+06	24.3977	27.8611	1.67886	0.00127268	1.07473	0.032225	1.00729	0.996387	1.04968	0.652244	1.66671	0.021308	1.58782	0.0331799
VAMP7_HUMAN	Vesicle-associated membrane protein 7 OS=Homo sapiens GN=VAMP7 PE=1 SV=3	1	11	497392768	467778848	536781856	588252160	119237352	102011520	102212504	194757664	177142368	170205488	1024249472	957764160	1112595456	786936192	726692032	755571328	9.97573	78.4018	1.67595	0.0017688	4.5257	6.32092e-06	7.01536	0.000101068	-5.7085	8.29694e-06	-4.1859	4.50166e-05	1.36374	0.00775374
TPD54_HUMAN	Tumor protein D54 OS=Homo sapiens GN=TPD52L2 PE=1 SV=2	1	9	273761056	271691424	328024768	389557984	76366904	62441612	71795616	128347040	114117040	110409672	416791520	408095648	430911680	325263488	308741216	316534400	17.6354	64.5914	1.67553	0.0029338	2.78991	0.000557976	4.51339	0.000870117	-3.55878	0.000431472	-2.69371	0.000866107	1.32114	0.000221699
HXK2_HUMAN	Hexokinase-2 OS=Homo sapiens GN=HK2 PE=1 SV=2	0.81	2	2425568	5.06887e+06	4.17112e+06	4.41994e+06	3.45972e+06	3013188	3.07598e+06	4.53008e+06	6489701	4909026	2802856	3564831	2300471	2.19465e+06	1.54547e+06	2.42732e+06	28.0794	40.9029	1.66813	0.03084	-1.20863	0.479581	-1.54828	0.0690674	1.83762	0.0223093	2.58273	0.00630171	1.40547	0.140719
C2C2L_HUMAN	C2 domain-containing protein 2-like OS=Homo sapiens GN=C2CD2L PE=1 SV=3	0.99	3	8875960	7.50625e+06	7960849	9909978	5.03307e+06	2.35351e+06	3.8211e+06	2.4747e+06	4127616	3.36757e+06	26516260	21076024	21104126	25325186	21273248	28135520	12.4166	79.2576	-1.12415	0.751782	4.33738	0.00827523	6.66811	0.0069611	-6.89039	0.00139344	-7.49597	0.00106719	-1.08789	0.495691
DAG1_HUMAN	Dystroglycan OS=Homo sapiens GN=DAG1 PE=1 SV=2	1	7	257665744	260158400	327867936	341529152	94333432	78336216	105584928	156915104	152567056	154194416	408669728	410994784	445665184	419710272	412156960	411762624	14.8653	57.5407	1.66638	0.0262056	2.72209	0.00151844	4.4694	0.00319878	-2.72891	0.000321806	-2.68211	1.8201e-07	1.01745	0.617533
CHMP6_HUMAN	Charged multivesicular body protein 6 OS=Homo sapiens GN=CHMP6 PE=1 SV=3	1	2	25573704	30476176	33419888	42281800	8.36392e+06	7.29857e+06	7057191	12927408	12432738	12322126	30310576	26682058	29617544	48060456	42875948	44391352	21.3122	65.7212	1.65857	0.00673447	1.77658	5.70273e-05	5.95641	3.2053e-05	-2.29843	0.000727041	-3.59128	0.000107486	-1.56249	0.00109231
SYTL4_HUMAN	Synaptotagmin-like protein 4 OS=Homo sapiens GN=SYTL4 PE=1 SV=1	0.99	3	13243584	14343946	18111034	16541656	3.93258e+06	3.71227e+06	4.4056e+06	6589161	6728528	6.6282e+06	14378734	16526528	16485946	22176008	20336304	19952406	14.0391	60.3343	1.6552	0.00891622	2.20999	3.8461e-05	5.1836	3.87998e-05	-2.37599	0.00243828	-3.13171	0.000552741	-1.31807	0.0103524
DEP1B_HUMAN	DEP domain-containing protein 1B OS=Homo sapiens GN=DEPDC1B PE=2 SV=2	1	6	19138476	18038910	21271846	23024678	4.85014e+06	4.48084e+06	3.29539e+06	6.50348e+06	7.94759e+06	6408300	38207960	33953540	38938312	57639564	46423264	51863424	10.9088	84.8922	1.65205	0.0293948	4.15508	0.00108005	12.3493	0.000296489	-5.32614	0.000126563	-7.47512	2.99435e-05	-1.40348	0.0148092
CA043_HUMAN	Uncharacterized protein C1orf43 OS=Homo sapiens GN=C1orf43 PE=2 SV=1	0.69	1	4525299	4.1691e+06	7529992	7.78501e+06	329210	166739	459116	1.02154e+06	784979	918232	8.10694e+06	6.39602e+06	7707594	8784050	9390867	9448349	31.98	91.928	2.85294	0.055762	3.38831	0.00603669	28.9229	0.00712063	-8.15141	3.81285e-05	-10.1379	0.00044326	-1.2437	0.0789999
MTR1L_HUMAN	Melatonin-related receptor OS=Homo sapiens GN=GPR50 PE=1 SV=3	1	8	453223968	414522240	518824928	607808768	39811104	26567678	27911212	58184904	48943256	47644280	476962720	442319040	502224928	1299155840	1209507840	1229153920	16.9646	114.13	1.64145	0.0390583	2.69954	0.00108599	39.6417	0.000894864	-9.18449	4.25628e-05	-24.1504	9.77217e-05	-2.62948	0.00011358
CA064_HUMAN	Uncharacterized protein C1orf64 OS=Homo sapiens GN=C1orf64 PE=2 SV=1	0.58	1	18128204	20855902	25614776	28428262	5600108	3.60123e+06	4.55702e+06	3.99432e+06	3.33831e+06	3878130	34162400	21966684	26688164	21742632	14997927	17924206	19.9175	79.9585	-1.22725	0.27025	2.61749	0.000575077	3.9732	0.00129985	-7.3873	0.00121255	-4.8761	0.000970144	1.515	0.0715161
YKT6_HUMAN	Synaptobrevin homolog YKT6 OS=Homo sapiens GN=YKT6 PE=1 SV=1	1	15	7798764544	7525350912	9186973696	10751111168	3569861888	3175655424	3473501184	5818129920	5729699840	5224246272	8325045248	7640896512	8450858496	10269298688	9188831232	9743378432	16.8034	37.9032	1.64126	0.000535262	1.55248	5.63896e-05	2.85756	2.7202e-05	-1.4558	0.00124842	-1.74108	0.000286462	-1.19596	0.0163576
ODPA_HUMAN	Pyruvate dehydrogenase E1 component subunit alpha, somatic form, mitochondrial OS=Homo sapiens GN=PDHA1 PE=1 SV=3	0.97	2	23654168	18153026	26381940	26334340	11471635	9401458	10469448	18579154	16187274	16642962	16052642	15769342	18373142	20659490	17464024	17796230	16.3685	22.1498	1.64024	0.00307214	1.16038	0.00361357	1.78415	0.00182391	1.02419	0.722037	-1.08773	0.291174	-1.11405	0.209269
COPA_HUMAN	Coatomer subunit alpha OS=Homo sapiens GN=COPA PE=1 SV=2	1	11	78590440	78244328	89445112	97424120	53495148	51467960	52992312	84968352	87872024	84118440	93195976	81431008	101258752	41639852	40168604	45845128	10.7802	32.8821	1.62678	1.16954e-05	1.4404	0.0108976	-1.23738	0.0246467	-1.07366	0.401245	2.01294	0.001378	2.16121	0.00120908
STX6_HUMAN	Syntaxin-6 OS=Homo sapiens GN=STX6 PE=1 SV=1	1	7	71731592	67641256	93085920	88998688	18588394	19064530	21655790	34287276	32041832	29491346	109059232	103286624	104844248	140027168	133104688	138464704	15.6211	69.9373	1.61562	0.00176314	2.85165	0.000241668	6.9399	0.000190938	-3.31025	0.000381416	-4.2955	0.000262598	-1.29763	0.000314305
MCM7_HUMAN	DNA replication licensing factor MCM7 OS=Homo sapiens GN=MCM7 PE=1 SV=4	1	12	106290104	102024024	106968056	108133192	89688568	74059472	90483256	135079632	139553808	128604592	102154120	87694624	95310040	63903432	61670452	67726240	2.51692	28.7246	1.58611	0.0115439	1.04925	0.221444	-1.31522	0.0384492	1.41408	0.00569029	2.08607	4.00352e-05	1.47521	0.00341443
CAC1B_HUMAN	Voltage-dependent N-type calcium channel subunit alpha-1B OS=Homo sapiens GN=CACNA1B PE=1 SV=1	0.33	1	6.13246e+06	6453392	8.08896e+06	10111849	2.12814e+06	1.23512e+06	1.28541e+06	461717	509124	1.35171e+06	1.82451e+06	500935	21475304	1.20403e+06	10095683	18319954	23.6968	147.95	-2.00154	0.133933	2.14995	0.649498	6.37164	0.229868	-10.2477	0.338838	-12.7531	0.10296	-1.24448	0.590655
CAC1S_HUMAN	Voltage-dependent L-type calcium channel subunit alpha-1S OS=Homo sapiens GN=CACNA1S PE=1 SV=4	0.58	1	18996746	17524714	24986078	34887100	3.44298e+06	4974654	13390665	19736772	5138625	4898743	2226584	4555895	2.05589e+06	4.05148e+06	95340152	7.54111e+06	32.7113	187.418	1.36527	0.695115	-4.81102	0.183476	4.90331	0.484196	3.36874	0.132537	-3.59146	0.621415	-12.0987	0.225898
SNP47_HUMAN	Synaptosomal-associated protein 47 OS=Homo sapiens GN=SNAP47 PE=2 SV=3	1	6	27453940	22455996	31532400	30496758	6467513	6.66541e+06	5.09872e+06	10717843	9332891	8763751	47103480	45145348	47644508	41948980	39864832	36786580	14.551	73.3856	1.58047	0.0143271	3.82784	0.00122495	6.5052	0.000421751	-4.85497	0.000700496	-4.116	0.000116237	1.17954	0.033753
ZNT1_HUMAN	Zinc transporter 1 OS=Homo sapiens GN=SLC30A1 PE=1 SV=3	1	11	460911328	461599296	578268800	632790912	173185808	154723120	154849296	252795504	272290432	234190528	709165504	668232192	667777728	726095360	705328448	699538240	16.1645	57.2054	1.57279	0.00153506	2.44445	4.88946e-05	4.41414	0.000239931	-2.69358	0.000374	-2.80657	0.000978576	-1.04195	0.163977
TBB2B_HUMAN	Tubulin beta-2B chain OS=Homo sapiens GN=TUBB2B PE=1 SV=1	0.98	1	14863858	11774584	10857491	9520361	15032948	12269057	11705706	23014960	19318706	18917708	10129517	9088425	12192735	10704394	10609329	7599383	19.3161	35.208	1.57024	0.0111675	-1.15872	0.132016	-1.34914	0.0975445	1.95002	0.00431848	2.11846	0.00877682	1.08638	0.571992
CTND1_HUMAN	Catenin delta-1 OS=Homo sapiens GN=CTNND1 PE=1 SV=1	1	70	7067065856	6944615936	8368037376	9517675520	2176284160	1799992704	2022640768	3075437568	3189395712	3126129664	9564711936	9002076160	9751442432	12659987456	12211680256	12254169088	15.222	67.0112	1.56544	0.0123613	2.43337	0.000241188	6.18876	0.000589733	-3.01548	6.31976e-05	-3.95336	1.09485e-07	-1.31102	0.0024683
SNP23_HUMAN	Synaptosomal-associated protein 23 OS=Homo sapiens GN=SNAP23 PE=1 SV=1	1	13	832164544	795326080	1035886720	1206927872	287699392	274125344	296745984	495300672	422518048	406920768	811622848	727017024	783758848	1270965632	1122950912	1145478656	19.7868	53.8142	1.54296	0.0108858	1.49917	3.57116e-05	4.12243	3.45752e-05	-1.7531	0.00342105	-2.67177	0.000423451	-1.52403	0.00125302
VANG1_HUMAN	Vang-like protein 1 OS=Homo sapiens GN=VANGL1 PE=1 SV=1	1	14	206883504	198749568	245500640	270676320	71643112	73304376	62146688	115663680	103098768	100092768	253218016	232931280	257536272	407550848	394714880	402841440	14.6189	66.504	1.53966	0.00339187	2.07543	0.000126346	5.81913	0.000609441	-2.33236	0.000192878	-3.77948	0.000703983	-1.62045	0.00217025
A4_HUMAN	Amyloid beta A4 protein OS=Homo sapiens GN=APP PE=1 SV=3	1	17	292255488	283819776	365574528	415121024	38106512	33127770	34094156	56278624	59786080	45308860	782662144	721607808	723173184	478876704	449125568	442380864	18.4352	95.9799	1.5321	0.0214281	5.70646	3.18801e-06	13.0106	9.1477e-06	-13.803	0.000385667	-8.49199	0.000727833	1.62542	0.000186878
STT3A_HUMAN	Dolichyl-diphosphooligosaccharide--protein glycosyltransferase subunit STT3A OS=Homo sapiens GN=STT3A PE=1 SV=2	0.97	2	21531728	20899646	24279358	29473228	9392392	9665844	9430273	15562449	13875917	14164720	23366824	17026684	25986196	14448870	16010779	17972868	16.2367	33.2037	1.53055	0.00461537	1.52698	0.0221393	1.70007	0.0126935	-1.52236	0.0761595	-1.11076	0.247788	1.37056	0.123814
CALL5_HUMAN	Calmodulin-like protein 5 OS=Homo sapiens GN=CALML5 PE=1 SV=2	0.81	2	28692970	27091632	39070000	42399176	88653680	21879646	16168011	18278636	10779581	8677969	12145588	16791946	9034004	25144430	15253004	6.56697e+06	22.0506	106.243	-3.35756	0.197223	-3.34001	0.206209	-2.69782	0.27339	-1.00624	0.934664	-1.24455	0.791962	-1.23683	0.825462
CALM_HUMAN	Calmodulin OS=Homo sapiens GN=CALM1 PE=1 SV=2	0.69	1	3.80878e+06	4681039	7027781	6935213	4.0413e+06	3.00973e+06	2.10767e+06	2.38119e+06	1.78584e+06	1.72273e+06	2553970	2885386	2.15298e+06	3069137	1.91784e+06	1811917	28.8613	28.2927	-1.55502	0.143813	-1.58982	0.499009	-1.34709	0.31075	-1.28907	0.127384	-1.15436	0.564216	1.1167	0.531215
NF1_HUMAN	Neurofibromin OS=Homo sapiens GN=NF1 PE=1 SV=2	1	19	62960776	60981972	67862808	74774408	18043700	18281992	21439658	26014600	28714948	32299692	91154304	77985040	95708624	156039440	154964960	159853536	9.21768	78.5314	1.5066	0.00837559	2.66434	5.65629e-05	8.15122	0.000508834	-3.04321	0.000224195	-5.41034	0.00109967	-1.77784	0.00988166
RS15A_HUMAN	40S ribosomal protein S15a OS=Homo sapiens GN=RPS15A PE=1 SV=2	1	9	1031929088	1053098176	1174122240	1215443584	536681152	501237696	565853632	814194496	859469696	729070400	1000932032	930416960	1165044480	973960064	885144832	931753600	8.03942	24.8166	1.49818	0.00349406	1.46442	0.00299719	1.74018	0.000329475	-1.2887	0.0420791	-1.16153	0.0684666	1.10948	0.267164
RAB5C_HUMAN	Ras-related protein Rab-5C OS=Homo sapiens GN=RAB5C PE=1 SV=2	1	5	53082184	47758388	64726164	76110624	27845056	24250652	29239380	42118608	40803472	38404304	60173212	52778256	58256680	40569352	35650864	37797396	20.9115	28.1582	1.49169	0.00843703	1.44988	0.000705269	1.40183	0.0103884	-1.41114	0.00312283	1.0641	0.251569	1.50159	0.00172743
KLRG2_HUMAN	Killer cell lectin-like receptor subfamily G member 2 OS=Homo sapiens GN=KLRG2 PE=2 SV=3	1	7	111390440	98176800	126785944	166440368	31581800	30255804	35885576	47489956	49925860	48255708	161222928	141946608	138759312	177594080	161834128	159713232	23.525	62.6004	1.49065	0.0110311	2.23058	2.82071e-05	5.10771	4.1436e-05	-3.03374	0.00075177	-3.42649	0.000110436	-1.12946	0.106305
XRP2_HUMAN	Protein XRP2 OS=Homo sapiens GN=RP2 PE=1 SV=4	1	6	156783984	154205472	188856640	210490912	60963568	57311112	59931192	89485656	89742584	84661104	186001936	169248096	192743872	255263712	236432000	254665936	15.2115	54.6757	1.48081	0.000120513	1.87976	0.0001719	4.1882	3.40209e-06	-2.0766	0.000542362	-2.82831	1.00125e-05	-1.36199	0.00438986
CAN3_HUMAN	Cullin-3 OS=Homo sapiens GN=CUL3 PE=1 SV=2	0	1	3.94561e+06	2.96975e+06	4272144	4684185	4239851	4387900	3888527	1.58902e+06	351267	548202	1.7e+06	1.69977e+06	1.54457e+06	1.18617e+06	1.49468e+06	1.00678e+06	18.4189	71.0777	-5.02967	0.0545691	-2.60911	4.70051e-05	-3.39413	0.00494257	-1.98689	0.183569	-1.48187	0.31852	1.34079	0.107551
TRM7_HUMAN	Putative tRNA (cytidine(32)/guanosine(34)-2'-O)-methyltransferase OS=Homo sapiens GN=FTSJ1 PE=1 SV=2	0.97	2	34151084	32619460	32271660	42247424	13359852	13767542	13435915	20282028	19720624	19894716	45579496	44990248	52959640	62093080	59659048	53655752	13.2729	56.4837	1.47664	6.78067e-06	2.31096	0.00129907	4.3243	0.000560318	-2.39626	0.00296825	-2.92847	0.00118603	-1.2221	0.0433136
ATPA_HUMAN	ATP synthase subunit alpha, mitochondrial OS=Homo sapiens GN=ATP5A1 PE=1 SV=1	1	10	155859888	150183392	179725744	187017856	99919376	90024680	97991792	148531200	144676640	128854760	137814944	138909376	155751072	110608216	109187512	88106520	10.6567	20.0408	1.46582	0.00293612	1.21408	0.00158838	1.06934	0.497137	-1.02467	0.696997	1.37077	0.0295127	1.40459	0.0251756
ANFY1_HUMAN	Ankyrin repeat and FYVE domain-containing protein 1 OS=Homo sapiens GN=ANKFY1 PE=1 SV=2	0.64	1	14491070	14530340	15655716	14683744	7.14458e+06	7840820	8780262	10981902	13921382	9912100	7784928	8.11052e+06	9429427	10655164	13033236	12674359	3.70604	22.5589	1.46494	0.0438208	-1.13869	0.487602	1.53005	0.00811128	1.37475	0.0699525	-1.04445	0.699664	-1.43585	0.0137637
CALX_HUMAN	Calnexin OS=Homo sapiens GN=CANX PE=1 SV=2	1	9	151993632	152938032	167720000	194763952	80277656	73409840	75030456	114478936	115440096	104651512	143336640	131962528	141035584	210381200	202381712	196217104	11.9575	36.8036	1.46281	0.00086763	1.31083	8.68442e-05	2.66258	1.63073e-05	-1.24439	0.00633165	-1.82018	0.000247239	-1.46272	0.000391194
STX8_HUMAN	Syntaxin-8 OS=Homo sapiens GN=STX8 PE=1 SV=2	1	7	151647120	129877824	184380224	203616144	55715208	51028544	60483008	84727680	79642168	79071784	182033728	165156544	175589728	226566896	188682912	211096784	19.6824	51.4172	1.45576	0.00768057	1.87961	0.000175195	3.74549	5.59612e-05	-2.14746	4.65598e-05	-2.57288	0.000959667	-1.19811	0.0582536
CASA1_BOVIN	Alpha-S1-casein OS=Bos taurus GN=CSN1S1 PE=1 SV=2	1	4	59801364	59524776	65672188	65398416	96546240	51246880	109406736	44907804	49950180	55763600	92201560	117071784	102940416	58749596	90454800	59073416	5.42188	34.0934	-1.70759	0.166136	1.29041	0.417297	-1.23489	0.551954	-2.07284	0.00150231	-1.38279	0.152743	1.49903	0.0799695
CASA2_BOVIN	Alpha-S2-casein OS=Bos taurus GN=CSN1S2 PE=1 SV=2	0.99	3	40786412	39258268	45216120	56882728	45426832	17551804	56849660	18272140	20583392	22865108	29245028	40457576	45591012	23822372	33753420	19514698	17.5144	42.0651	-1.94146	0.261953	-1.14953	0.891112	-1.55438	0.440997	-1.86799	0.0271683	-1.24902	0.339975	1.49556	0.121296
CASC5_HUMAN	Protein CASC5 OS=Homo sapiens GN=CASC5 PE=1 SV=3	0	1	853030	124882	19500.8	11174.9	5.14729e+06	917053	3227836	1.4141e+06	1.19924e+06	2.08741e+06	5.46776e+06	3.29777e+06	7000316	1371407	1.43838e+06	1.56139e+06	160.191	70.8308	-1.97674	0.449173	2.25952	0.306078	-2.12579	0.409658	-3.3539	0.0148341	1.0754	0.806814	3.60678	0.0276727
ARF4_HUMAN	ADP-ribosylation factor 4 OS=Homo sapiens GN=ARF4 PE=1 SV=3	1	10	393770880	392711040	440729920	470428416	222377296	204382272	201426752	328090656	326195456	256230000	681400704	647535936	639431104	430929216	383503360	382821376	8.94907	44.7859	1.44944	0.033422	2.38891	2.81371e-05	1.90589	0.000283185	-2.16182	0.00801478	-1.31492	0.0570472	1.64407	0.00161861
CDCA3_HUMAN	Cell division cycle-associated protein 3 OS=Homo sapiens GN=CDCA3 PE=1 SV=1	1	5	145162928	139886144	170281984	172781408	56413640	58729272	58455928	87420744	89249120	73067832	153947920	159048032	146124400	159719296	178800096	198712224	10.7726	44.3993	1.43859	0.025965	1.76731	5.25466e-05	3.09467	0.00227932	-1.83841	0.00507725	-2.15118	0.00102389	-1.17013	0.121501
GO45_HUMAN	Golgin-45 OS=Homo sapiens GN=BLZF1 PE=1 SV=2	1	7	48571844	48685276	53774300	64535108	7.69041e+06	7926068	8539639	11854937	9751361	12630123	122615904	111166992	120037240	44673956	38684104	46676304	13.9149	102.418	1.4173	0.0337729	5.31913	4.06803e-07	5.38308	9.79587e-05	-10.3346	0.000285424	-3.79813	0.000269441	2.72097	0.000541167
CASPE_HUMAN	Caspase-14 OS=Homo sapiens GN=CASP14 PE=1 SV=2	1	3	10198789	8529975	14083121	11618970	47047544	13207849	7242023	17324344	9913244	10787321	6.31252e+06	15675501	9975788	11014722	12602000	3459476	21.1678	81.5455	-1.77508	0.652323	-1.85639	0.471146	-2.49287	0.343598	1.18962	0.546739	1.40437	0.394408	1.18051	0.652052
CATA_HUMAN	Catalase OS=Homo sapiens GN=CAT PE=1 SV=3	1	4	20653080	24444490	32121794	27350704	17972788	13164342	14694134	16158652	13794189	8897672	25663826	30118146	24897460	30731254	21743470	8354692	18.5076	40.8408	-1.17968	0.419821	1.46993	0.00955107	1.32725	0.727867	-2.07666	0.0402819	-1.56573	0.483351	1.32632	0.400797
CATD_HUMAN	Cathepsin D OS=Homo sapiens GN=CTSD PE=1 SV=1	1	3	31108090	29837262	35040548	42726656	19827216	24197822	19734180	32337710	25781082	21358338	23845852	38349312	35113924	36989564	35202088	15794021	16.7393	28.4943	1.24652	0.219031	1.21843	0.0907261	1.37997	0.449609	-1.22437	0.358855	-1.10706	0.884207	1.10597	0.666194
UB2D2_HUMAN	Ubiquitin-conjugating enzyme E2 D2 OS=Homo sapiens GN=UBE2D2 PE=1 SV=1	0.69	1	7.77327e+06	3659874	1.73404e+06	912116	11042377	13170516	10338825	15268112	17725942	15519848	17928904	16674979	17864622	11088037	7.88584e+06	10479242	86.9513	25.5432	1.4041	0.0221013	1.97266	0.0197938	-1.17311	0.274432	-1.08151	0.228662	1.64716	0.0257134	1.78142	0.026031
FETUA_HUMAN	Alpha-2-HS-glycoprotein OS=Homo sapiens GN=AHSG PE=1 SV=1	0.78	1	5859643	5.00479e+06	7.00512e+06	7805460	2.91389e+06	3.41551e+06	3.60541e+06	4156190	4659538	5.04221e+06	2039147	2167550	2.45139e+06	6.18809e+06	6.59079e+06	6272461	19.2468	39.5631	1.39489	0.0177394	-1.99835	0.00946843	1.91763	0.00578746	2.08137	0.000718143	-1.37476	0.0202199	-2.86138	0.00100485
B3A2_HUMAN	Anion exchange protein 2 OS=Homo sapiens GN=SLC4A2 PE=1 SV=4	1	8	78475088	77777464	98257672	114376184	28084742	28144610	25257466	35040404	39579296	38959352	104970000	97230248	107888048	139875536	146092256	136540960	19.039	63.4697	1.39383	0.00321684	2.11092	1.1105e-05	5.185	2.39897e-05	-2.73015	4.6642e-05	-3.71995	7.73731e-05	-1.36254	0.00219886
RAF1_HUMAN	RAF proto-oncogene serine/threonine-protein kinase OS=Homo sapiens GN=RAF1 PE=1 SV=1	1	13	208971568	180952096	237900160	280043712	66674060	61030656	64598348	84313872	93545744	88054128	346057056	318391296	364397536	315371136	298084800	292331200	18.6544	65.2989	1.38278	0.00135457	2.90421	1.46295e-05	4.71021	1.74121e-06	-3.8691	1.89135e-05	-3.40632	1.05394e-05	1.13586	0.0639083
IF2G_HUMAN	Eukaryotic translation initiation factor 2 subunit 3 OS=Homo sapiens GN=EIF2S3 PE=1 SV=3	1	15	199901024	198919248	254071472	266224944	115517320	107721656	116271600	153709488	164680544	150749072	407114368	382094784	406670880	143371472	129179208	131510688	15.4142	60.116	1.38181	0.000912373	2.63235	3.23455e-06	1.19013	0.0147334	-2.54909	1.70799e-05	1.16106	0.0246081	2.95965	3.40496e-05
CXA1_HUMAN	Gap junction alpha-1 protein OS=Homo sapiens GN=GJA1 PE=1 SV=2	1	10	152518592	144748640	168218576	176880800	37894908	34702724	37257044	48833788	50698896	51744384	268585504	253737520	265686944	321500288	311937152	328301408	9.09281	78.4804	1.37707	0.00125259	3.66428	2.48508e-06	8.75465	4.34275e-06	-5.20905	2.85076e-07	-6.35747	1.65934e-07	-1.22047	0.00107254
PRPS1_HUMAN	Ribose-phosphate pyrophosphokinase 1 OS=Homo sapiens GN=PRPS1 PE=1 SV=2	1	5	19564634	15035963	19598492	24059666	17738662	14927745	17359110	24593306	20775754	23448270	17079156	13559700	17144474	16649133	14259879	14836129	18.8298	19.9266	1.37564	0.012617	-1.16283	0.636261	-1.09357	0.283516	1.4402	0.0220503	1.50436	0.00404194	1.04456	0.686398
CBPA4_HUMAN	Carboxypeptidase A4 OS=Homo sapiens GN=CPA4 PE=1 SV=2	0.78	2	7257390	9233924	9102098	12385730	7.48038e+06	4417103	4654534	6.86424e+06	5967461	4372712	6.54104e+06	8521716	8389787	8657720	9030545	3.13231e+06	22.4128	30.6553	1.03941	0.824628	1.0806	0.144118	1.25789	0.714744	-1.36317	0.12564	-1.21019	0.799618	1.12641	0.60089
STX12_HUMAN	Syntaxin-12 OS=Homo sapiens GN=STX12 PE=1 SV=1	1	9	774667328	750596160	974054528	1099038080	240635184	215477456	245177504	312527520	305630880	329100256	1129617408	1035419200	1110554880	917414464	835567936	878171328	18.5043	60.5643	1.35074	0.00652705	2.42592	2.0811e-05	3.75188	3.37529e-05	-3.45797	5.12475e-06	-2.77765	1.16384e-05	1.24493	0.00446247
CBPD_HUMAN	Carboxypeptidase D OS=Homo sapiens GN=CPD PE=1 SV=2	1	20	254912000	241968496	288967808	319749248	57701108	45193692	51149636	48739824	55727428	51522992	446322688	424449568	448214816	418922880	389404672	410800512	12.679	81.9619	1.01263	0.854762	3.71185	0.000587204	7.91413	0.000466708	-8.45557	3.4191e-05	-7.81541	1.45495e-05	1.08191	0.0504784
RPA34_HUMAN	X antigen family member 1 OS=Homo sapiens GN=XAGE1A PE=2 SV=3	0.59	1	8895525	10154471	11903776	14105675	3871250	3.97368e+06	4578231	5.52355e+06	5685442	5.56747e+06	7.04898e+06	7.61425e+06	9960083	11894168	8629920	4.77683e+06	20.0639	38.1174	1.35042	0.0256846	1.23756	0.0109938	2.03659	0.131779	-1.46773	0.0698416	-1.50812	0.327051	-1.02752	0.927264
TBB4B_HUMAN	Tubulin beta-4B chain OS=Homo sapiens GN=TUBB4B PE=1 SV=1	1	29	3415567872	3362215424	3808646144	4277160448	3378254080	2883471616	3223321600	4315466752	4323582976	4133789440	2722691328	2678752768	2828347648	2278492672	2206499840	2236837888	11.406	25.3462	1.34663	0.0166822	-1.25418	0.0837312	-1.41108	0.0154536	1.55202	3.80097e-05	1.9002	1.55669e-05	1.22434	0.0012356
TBB5_HUMAN	Tubulin beta chain OS=Homo sapiens GN=TUBB PE=1 SV=2	1	8	1085801216	1065600320	1240323712	1383119744	1090833792	1044020672	1108571520	1445104384	1486253568	1391130368	880981120	823362944	857502592	677577728	678038848	666659840	12.4354	29.6601	1.33269	0.000405709	-1.35446	0.000927269	-1.60385	0.000608761	1.68725	4.49086e-05	2.13744	0.000260937	1.26681	0.00424986
CBX2_HUMAN	Chromobox protein homolog 2 OS=Homo sapiens GN=CBX2 PE=1 SV=2	0.69	1	3.17741e+06	1.48489e+06	2.81029e+06	3.03338e+06	7.37274e+06	4.21587e+06	7.89419e+06	1	168089	111421	138500	613615	1	551327	368110	362415	29.5416	162.531	-69.703	0.18751	-22.4528	0.226969	-15.1989	0.000672653	-2.69082	0.93463	-4.58605	0.327974	-1.70433	0.392775
WDR20_HUMAN	WD repeat-containing protein 20 OS=Homo sapiens GN=WDR20 PE=1 SV=2	1	10	70596088	68143536	86018448	100959440	26124550	27913358	29968256	37608352	35479204	38747108	95186328	76791576	90306352	119061392	109513592	117509448	18.71	56.4227	1.33127	0.00598266	1.89069	0.000366265	4.11975	2.73628e-05	-2.34529	0.00220129	-3.09461	6.60015e-06	-1.3195	0.0350311
ZDHC5_HUMAN	Probable palmitoyltransferase ZDHHC5 OS=Homo sapiens GN=ZDHHC5 PE=1 SV=2	1	15	343928832	329202496	415270272	464830976	90427056	79232712	99255712	121246776	118970944	115783608	539875072	492846240	533181152	489427392	475168576	476146080	16.3185	68.8986	1.32384	0.0440158	2.84549	0.000268049	5.3576	0.00123546	-4.39859	3.41537e-05	-4.04701	4.22638e-07	1.08687	0.0892655
MPCP_HUMAN	Phosphate carrier protein, mitochondrial OS=Homo sapiens GN=SLC25A3 PE=1 SV=2	0.97	2	34982288	30952904	44587788	46242160	23263700	19897316	22305744	27808946	26802914	31642888	31071994	29075952	32087632	24053090	20204184	22555016	18.89	17.0914	1.31754	0.0161672	1.1009	0.005921	1.02055	0.787421	-1.06934	0.317007	1.291	0.0234255	1.38052	0.0100001
AT2A2_HUMAN	Sarcoplasmic/endoplasmic reticulum calcium ATPase 2 OS=Homo sapiens GN=ATP2A2 PE=1 SV=1	1	10	66017740	69103992	81462264	88809760	48787832	45217608	44070252	58336032	59770488	63226964	80712528	69891160	69074000	57421668	53953428	55315248	13.9569	18.2599	1.31329	0.00264318	1.29098	0.00296182	1.20724	0.0105192	-1.21146	0.0448005	1.08785	0.0526176	1.31788	0.0216706
IRS4_HUMAN	Insulin receptor substrate 4 OS=Homo sapiens GN=IRS4 PE=1 SV=1	1	38	1772579328	1743686144	2132497408	2422213632	717140224	589350720	677191040	842459136	922668480	817140608	2451647232	2162475520	2657207296	2489013504	2166131200	2307788544	15.9821	54.6231	1.30176	0.024963	2.20048	0.000100731	3.51011	0.000134729	-2.81587	0.000398737	-2.69644	5.63522e-05	1.04429	0.601088
DSC2_HUMAN	Desmocollin-2 OS=Homo sapiens GN=DSC2 PE=1 SV=1	1	14	367610560	342014784	433679520	486247680	119147752	100480960	117152736	131064664	148228208	143114160	563015104	534316672	554492864	478930048	445721248	459516064	16.0125	63.7038	1.25425	0.0310755	2.67601	0.000528456	4.10999	0.000405175	-3.9105	0.000121466	-3.27686	6.45542e-05	1.19337	0.00320707
MARK3_HUMAN	MAP/microtubule affinity-regulating kinase 3 OS=Homo sapiens GN=MARK3 PE=1 SV=2	1	33	1440851584	1397676160	1669241472	1980380800	409749280	368125248	407569600	497789120	516156224	462005056	1698738432	1520875008	1763753728	2464741632	2367538944	2315970048	16.4584	70.5259	1.24506	0.0101795	2.09882	2.28066e-05	6.03002	2.1889e-05	-3.37638	4.92052e-05	-4.84315	1.98253e-05	-1.43442	0.00730114
CC28A_HUMAN	Coiled-coil domain-containing protein 28A OS=Homo sapiens GN=CCDC28A PE=1 SV=1	0	1	4.55825e+06	4505120	6410856	11197478	8076159	11453603	9537920	2.54681e+06	6771049	4.07449e+06	10424450	10579360	8713660	6314671	7.91848e+06	7.16757e+06	47.1966	33.9382	-2.17047	0.0827001	-1.0162	0.824238	-1.35826	0.0774068	-2.21899	0.0844633	-1.59798	0.189351	1.38862	0.02214
LIN7A_HUMAN	Lin-7 homolog C OS=Homo sapiens GN=LIN7C PE=1 SV=1	0.69	1	10608348	12076666	10697922	13341602	5357690	4767369	4921056	6346649	6316463	5.70602e+06	9244279	8146391	8618489	8381299	9742713	10791274	11.0864	27.7112	1.22086	0.0153714	1.22162	0.000417138	1.92178	0.00486784	-1.41592	0.00234247	-1.57412	0.0132607	-1.11173	0.303952
K895L_HUMAN	Uncharacterized protein KIAA0895-like OS=Homo sapiens GN=KIAA0895L PE=2 SV=1	0.38	1	11754994	9702146	12845089	14105795	2.35082e+06	2.13275e+06	2.02892e+06	2425267	2.66607e+06	2.80301e+06	17444616	15043487	17105280	16199503	16737348	15178280	15.4198	77.968	1.21219	0.0336321	3.20708	5.97139e-06	7.38813	1.05689e-05	-6.28214	8.80405e-06	-6.09488	1.30623e-05	1.03072	0.629211
FLIP1_HUMAN	Filamin-A-interacting protein 1 OS=Homo sapiens GN=FILIP1 PE=1 SV=1	0.41	1	59884480	57211364	76358696	93639992	27627150	29264950	31284702	34638164	35439036	36105040	39153828	50456760	54604500	81361384	56759956	22145916	23.4877	39.8141	1.2042	0.0254688	1.05759	0.0292378	1.81757	0.352704	-1.35818	0.0959296	-1.50936	0.547091	-1.11131	0.968208
CCBE1_HUMAN	Collagen and calcium-binding EGF domain-containing protein 1 OS=Homo sapiens GN=CCBE1 PE=1 SV=1	0	1	42277044	43406944	51735532	49611104	13764388	15547909	10879337	17844184	18114240	14967552	23143472	32459312	34391816	43920564	41103576	15046678	9.89549	48.9713	1.26708	0.131807	1.33618	0.00829095	2.48984	0.132394	-1.76716	0.0283903	-1.96503	0.236543	-1.11196	0.967159
RS23_HUMAN	40S ribosomal protein S23 OS=Homo sapiens GN=RPS23 PE=1 SV=3	1	7	541313600	542384960	714271296	797567104	365605056	312461088	344501600	401619968	438019328	383075584	665579584	541490624	681617984	464875808	380344992	399640960	19.755	26.923	1.19573	0.0422324	1.38355	0.00394694	1.21739	0.0660678	-1.54467	0.0131091	-1.01811	0.838669	1.51719	0.0128098
CCD15_HUMAN	Coiled-coil domain-containing protein 15 OS=Homo sapiens GN=CCDC15 PE=2 SV=2	0.52	1	1.32874e+06	1.45655e+06	2796641	2.22741e+06	1.01044e+06	278632	670994	552830	408704	369490	1.96092e+06	1081171	1.0482e+06	2.03957e+06	2.0134e+06	1.49191e+06	35.279	61.2368	-1.4726	0.554847	1.30239	0.150934	2.82893	0.0838619	-3.07305	0.0159794	-4.16588	0.000943218	-1.35562	0.236403
BLMH_HUMAN	Bleomycin hydrolase OS=Homo sapiens GN=BLMH PE=1 SV=1	1	4	61214668	61706168	70028600	82247720	41885392	44115680	45254236	51678208	53020908	50882092	66592032	116795592	88414008	104846248	94013104	38454708	14.2959	41.2307	1.18533	0.00678011	1.69741	0.0469657	1.80803	0.25332	-1.74701	0.0809408	-1.52534	0.404139	1.14532	0.616933
DX39A_HUMAN	ATP-dependent RNA helicase DDX39A OS=Homo sapiens GN=DDX39A PE=1 SV=2	1	4	47275280	46991748	47068048	51639556	51076180	44840512	45249100	55987256	55720684	52156968	52592812	49136552	49802620	37203616	31175160	35755212	4.69927	17.3557	1.1608	0.0493658	1.04791	0.223051	-1.35562	0.0124037	1.08139	0.0652612	1.5736	0.00621655	1.45516	0.0111293
F91A1_HUMAN	Protein FAM91A1 OS=Homo sapiens GN=FAM91A1 PE=1 SV=3	1	13	143388432	141186960	163448336	171912832	62223784	65222436	67725624	72554072	75172856	77699744	286983008	257818352	295801664	133550560	132720192	137849856	9.73592	64.9388	1.15502	0.0112586	3.05326	4.47104e-05	2.07059	0.000154957	-3.72894	0.000134864	-1.79269	7.48239e-05	2.08008	0.00178542
ADT2_HUMAN	ADP/ATP translocase 2 OS=Homo sapiens GN=SLC25A5 PE=1 SV=6	1	12	1779897088	1653722240	2017026944	2299761408	1091132032	1040913920	1085601280	1235681792	1196210944	1149645952	1823748096	1683262336	1958988160	1393342976	1264297088	1263825664	14.6863	22.7109	1.11309	0.0172529	1.32091	0.00344064	1.21874	0.0139281	-1.52616	0.00384334	-1.09491	0.0912577	1.39387	0.00481177
CCD42_HUMAN	Coiled-coil domain-containing protein 42A OS=Homo sapiens GN=CCDC42 PE=2 SV=2	0	1	35283492	28706334	42822732	56879536	16917384	16713023	17850104	18034392	19065636	18914770	30042106	33083930	31417974	46295436	29822354	11980858	29.5691	40.9059	1.08808	0.0349026	1.16333	0.000114965	1.7113	0.424991	-1.68784	0.000283235	-1.57277	0.516324	1.07316	0.64816
UACA_HUMAN	Uveal autoantigen with coiled-coil domains and ankyrin repeats OS=Homo sapiens GN=UACA PE=1 SV=2	1	23	167114736	148958160	195668848	216218480	55081592	52548064	54341992	57344416	58118632	55667080	220717488	217845792	231949824	257880576	264336912	256641664	16.3959	66.0745	1.05654	0.0442184	2.36394	1.27372e-06	4.80861	5.37487e-07	-3.91815	2.30339e-06	-4.55127	2.51603e-07	-1.16159	0.00667081
GBLP_HUMAN	Guanine nucleotide-binding protein subunit beta-2-like 1 OS=Homo sapiens GN=GNB2L1 PE=1 SV=3	1	19	2230468352	2190313472	2642739200	2842001920	1731097600	1686018688	1791721856	1575828864	1594558080	1476290176	1766315648	1674835328	1744505600	1997438336	1946987264	1920121984	12.8474	8.98933	-1.12098	0.0214627	-1.16439	0.862355	1.12588	0.00747288	-1.11599	0.024126	-1.26209	0.0036426	-1.13092	0.00464278
ADDG_HUMAN	Gamma-adducin OS=Homo sapiens GN=ADD3 PE=1 SV=1	1	23	1675394816	1592672512	1950065408	2217418240	853035008	790591680	871362240	725675072	765581440	734852288	2216067584	2029787392	2261220864	2114233728	1975571840	1975360640	15.2599	47.675	-1.12977	0.0346743	1.83334	3.12312e-05	2.41161	3.2186e-05	-2.92307	0.00011447	-2.72456	9.2914e-06	1.07286	0.166607
CCD86_HUMAN	Coiled-coil domain-containing protein 86 OS=Homo sapiens GN=CCDC86 PE=1 SV=1	0.69	1	1729183	913210	2.43865e+06	1756859	6981409	5759324	7425951	135654	34238.9	1	1	1	1	273695	344024	1.32829e+06	36.5061	160.46	-118.701	0.15617	-5.48089e+06	2.37175e-05	-10.3631	0.031734	56631.4	0.185061	-11.4542	0.264874	-648669	0.0014077
CXG1_HUMAN	Gap junction gamma-1 protein OS=Homo sapiens GN=GJC1 PE=2 SV=2	0.99	3	30287920	33497086	37678516	39728440	13575193	12967693	13601473	11427299	11381431	12474865	67289808	58172300	56407036	65802024	61114712	66360476	11.9793	69.9924	-1.13776	0.0308613	3.03598	0.000604936	4.81455	7.28118e-06	-5.1545	9.24491e-05	-5.47782	2.15375e-06	-1.06273	0.375187
TCPD_HUMAN	T-complex protein 1 subunit delta OS=Homo sapiens GN=CCT4 PE=1 SV=4	1	13	314216160	299743552	343064320	384772768	306944192	277842496	302188640	261843648	261183488	250543952	313624096	287362400	294766560	235083520	202799776	210769712	11.1761	13.8006	-1.1466	0.03159	-1.06481	0.814896	-1.36741	0.00610074	-1.15795	0.0146785	1.19258	0.0456837	1.38094	0.00639311
RL3_HUMAN	60S ribosomal protein L3 OS=Homo sapiens GN=RPL3 PE=1 SV=2	1	11	281039744	279756288	340458272	390532608	264332208	229424064	246789936	213032608	213862288	191671696	275188288	253958480	308945120	213868688	159205440	184858528	16.4785	18.4014	-1.1972	0.0306632	-1.01219	0.163398	-1.3273	0.0583687	-1.35489	0.0160246	1.10868	0.331694	1.50214	0.0209048
K2C78_HUMAN	Keratin, type II cytoskeletal 78 OS=Homo sapiens GN=KRT78 PE=1 SV=2	1	18	1778959360	1742490880	2264654080	2692545792	983486336	1005363584	943973888	743133184	808582208	837147840	1235934592	1535535104	1736736384	2172459776	1806983808	787876160	21.2308	39.3987	-1.22771	0.0139189	1.06854	0.0474377	1.6255	0.32879	-1.88718	0.0157006	-1.99564	0.190421	-1.05748	0.953364
ACOD_HUMAN	Acyl-CoA desaturase OS=Homo sapiens GN=SCD PE=1 SV=2	1	5	107756720	108604304	126694032	140421344	26870248	27783512	27693996	23179204	22501852	21286524	215083856	188588240	198628480	117214560	107652416	117134392	12.9814	83.9709	-1.22967	0.00664326	3.60493	0.000147801	4.15314	7.92739e-05	-8.99391	5.42204e-06	-5.10697	2.0073e-06	1.76111	0.000452434
XRCC5_HUMAN	X-ray repair cross-complementing protein 5 OS=Homo sapiens GN=XRCC5 PE=1 SV=3	1	13	175822208	175412736	207166416	226294544	219132672	196048784	215597344	176181120	173678112	158135872	128032536	118814952	126213096	76533656	66542264	71412152	12.738	37.8547	-1.2417	0.0111629	-1.72306	0.000512437	-2.94086	4.15494e-05	1.3617	0.00275042	2.36841	9.99847e-05	1.73931	0.000972621
NRAP_HUMAN	Nebulin-related-anchoring protein OS=Homo sapiens GN=NRAP PE=2 SV=2	0.6	1	59692920	72615376	72302736	90802016	58759728	62843648	57487048	42736068	52159948	48419940	47643900	37124464	37645928	57021104	42036864	45735452	17.3351	17.3948	-1.24962	0.0430027	-1.65356	0.0310417	-1.23687	0.126911	1.17075	0.188649	-1.01031	0.964317	-1.18281	0.244708
SOAT1_HUMAN	Sterol O-acyltransferase 1 OS=Homo sapiens GN=SOAT1 PE=1 SV=3	1	9	112209904	96658200	117619872	128397672	31586138	28923762	29168446	22084206	26523120	23152510	357472192	312421568	362523456	94212984	88970592	98475640	11.6218	111.373	-1.2497	0.0358772	6.31228	1.24574e-05	3.14077	9.63104e-06	-14.3871	4.02966e-06	-3.92503	0.000180932	3.66548	8.23418e-05
US6NL_HUMAN	USP6 N-terminal-like protein OS=Homo sapiens GN=USP6NL PE=1 SV=3	1	19	197733648	186655232	222348336	243113952	79521024	84235456	87837416	66359020	68567192	65478880	300964288	283410464	325942144	337236992	325614336	340085152	11.9077	65.0576	-1.25543	0.00671359	2.45348	3.11961e-05	3.98633	4.52773e-05	-4.54238	0.000220957	-5.00455	1.19813e-07	-1.10174	0.124854
MPRI_HUMAN	Cation-independent mannose-6-phosphate receptor OS=Homo sapiens GN=IGF2R PE=1 SV=2	1	85	3184708864	3053362176	3760526592	4335631360	920628096	810997376	900632128	660059776	729895872	705851584	5594319872	5271516160	5541835264	4234532096	4165241344	4095099392	16.4074	77.1158	-1.25596	0.011585	3.13967	4.48707e-05	4.74683	0.000324458	-7.82881	3.54905e-06	-5.96184	7.40743e-05	1.31315	0.000932344
RCAS1_HUMAN	Receptor-binding cancer antigen expressed on SiSo cells OS=Homo sapiens GN=EBAG9 PE=1 SV=1	1	4	116911472	101157120	123159392	142349600	69245944	61970552	73736624	52413280	49461372	58358256	149656224	129657808	154129120	110721152	97697632	112772336	14.0933	40.4294	-1.2791	0.0249278	1.66404	0.000535831	1.56714	0.00283605	-2.70508	0.000169656	-2.00453	0.000475623	1.34949	0.0136686
GORS2_HUMAN	Golgi reassembly-stacking protein 2 OS=Homo sapiens GN=GORASP2 PE=1 SV=3	1	17	2617445120	2423132672	3101979648	3472193792	1188698624	1036118464	1185173248	845318656	858690368	912643328	5625251840	5448797184	5742916096	2122764288	2038718848	2027591680	16.3405	81.7418	-1.30319	0.0141418	3.25807	0.000255131	1.81498	0.00299667	-6.4269	1.74529e-06	-2.36526	3.07704e-05	2.7172	1.21681e-06
ESYT1_HUMAN	Extended synaptotagmin-1 OS=Homo sapiens GN=FAM62A PE=1 SV=1	1	42	1783443968	1682331136	2013380736	2245402880	871812800	757466368	789660736	599170432	624928384	604518656	2989819648	2783814912	3042393344	2574023424	2523462400	2557111552	13.0058	62.4288	-1.32282	0.0152201	2.52012	4.52201e-05	3.16444	0.00108047	-4.82114	2.4544e-05	-4.186	4.49595e-06	1.15173	0.0307179
CD036_HUMAN	Uncharacterized protein C4orf36 OS=Homo sapiens GN=C4orf36 PE=2 SV=2	0	1	12364674	14287428	20087150	19008192	10891836	7464912	8719160	10732074	9544514	10370737	9106362	7.24368e+06	8821924	9200352	7376229	7664286	22.5293	14.6103	1.1319	0.344375	-1.37308	0.645685	-1.11695	0.476859	1.21752	0.0891615	1.26428	0.0534588	1.03841	0.724289
BACH_HUMAN	Cytosolic acyl coenzyme A thioester hydrolase OS=Homo sapiens GN=ACOT7 PE=1 SV=3	1	5	38013148	42472496	45514808	53162456	34864792	31424122	31467828	25659096	23336932	24733492	37273564	27236124	31464512	21996576	22483112	22768844	14.2327	18.7561	-1.32588	0.00360547	-1.17937	0.812663	-1.45366	0.00518701	-1.30171	0.095116	1.09637	0.0666228	1.42716	0.060141
SERA_HUMAN	D-3-phosphoglycerate dehydrogenase OS=Homo sapiens GN=PHGDH PE=1 SV=4	1	7	78851400	73363936	89558568	91012056	76897504	62892704	71294072	52074256	52765788	53784488	83222624	92374984	85956096	31321256	29796188	29598348	10.2254	37.149	-1.33072	0.0375904	1.15439	0.0460369	-2.32687	0.00259723	-1.64889	0.00196057	1.74859	9.67595e-05	2.88322	5.0555e-05
CD166_HUMAN	CD166 antigen OS=Homo sapiens GN=ALCAM PE=1 SV=2	0.68	1	4135067	4607142	3.92175e+06	5.56784e+06	196273	1	1	1604052	1.80107e+06	1.06111e+06	8809599	6276336	5430025	7255940	6505500	7384587	16.0519	87.0223	22.755	0.130007	4.74567	0.102874	107.737	0.102298	-4.59357	0.00218135	-4.73464	0.00735724	-1.03071	0.766045
MERL_HUMAN	Merlin OS=Homo sapiens GN=NF2 PE=1 SV=1	1	13	159494896	130360248	172557568	186738848	91532976	84455520	83954888	69536952	65234972	58037368	158681168	155056592	175532368	249335168	229828528	217481904	14.7992	51.1043	-1.34819	0.0148026	1.46046	0.000303269	2.67999	7.83914e-05	-2.53759	0.00025176	-3.61313	7.21153e-05	-1.42385	0.00304134
FERM2_HUMAN	Fermitin family homolog 2 OS=Homo sapiens GN=FERMT2 PE=1 SV=1	1	53	3948181248	3853424384	4688371712	5184844288	2687223808	2458431232	2677204224	1895578624	1941655168	1929096320	4470683136	4143703552	4465804288	4819304448	4567199744	4601019392	14.3169	35.734	-1.35664	0.00639992	1.34076	0.000204167	1.78803	0.000282375	-2.26837	0.000419258	-2.42572	4.7013e-05	-1.06937	0.0995274
RL28_HUMAN	60S ribosomal protein L28 OS=Homo sapiens GN=RPL28 PE=1 SV=3	0	1	6273932	4770831	7.40319e+06	9058385	4905681	4301273	5.06366e+06	3.75789e+06	3.47126e+06	3208407	4410641	3250145	5.53492e+06	3.80408e+06	2.10685e+06	2.75708e+06	26.3301	25.8734	-1.36724	0.0100934	-1.32594	0.593315	-1.64635	0.0813407	-1.26425	0.299221	1.20415	0.338392	1.52234	0.138471
IMA1_HUMAN	Importin subunit alpha-1 OS=Homo sapiens GN=KPNA2 PE=1 SV=1	1	5	35001620	36928280	45758596	51289952	36606284	32161612	38375868	26634242	27306068	24059610	35012760	33299334	38775452	31468562	29140822	28343946	18.0739	15.1157	-1.37364	0.0104965	-1.10961	0.997783	-1.20449	0.0519651	-1.37292	0.00626456	-1.14043	0.059577	1.20386	0.0330975
CP51A_HUMAN	Lanosterol 14-alpha demethylase OS=Homo sapiens GN=CYP51A1 PE=1 SV=3	1	6	29002650	26179338	37752736	40197864	8461362	8227079	7318861	6.49351e+06	5.33279e+06	5647580	59190664	53555476	51807276	69028520	63892996	69155960	20.2724	84.5777	-1.3739	0.0141909	3.41724	6.14164e-06	8.41733	1.6216e-05	-9.41711	1.80759e-05	-11.5645	7.49864e-05	-1.22804	0.0172488
ENPL_HUMAN	Endoplasmin OS=Homo sapiens GN=HSP90B1 PE=1 SV=1	1	5	200843648	210589984	257766912	303061120	216471712	174603312	222692624	144224336	148059760	152690768	158580736	155621168	180500032	101957104	95520872	103187760	19.3742	26.6219	-1.37933	0.048759	-1.38997	0.0914727	-2.04136	0.00712572	-1.11175	0.144386	1.47997	0.000358468	1.64536	0.00253305
PSD12_HUMAN	26S proteasome non-ATPase regulatory subunit 12 OS=Homo sapiens GN=PSMD12 PE=1 SV=3	1	14	252133040	231349056	279068512	291768928	215210752	195235168	205350736	159566976	143739952	140185376	316945696	309833920	332535552	233321872	224525888	229586432	10.2842	28.909	-1.38852	0.00358645	1.40936	0.000356792	1.11633	0.0442496	-2.16309	0.000403223	-1.55005	0.00510953	1.3955	0.000702207
ANR50_HUMAN	Ankyrin repeat domain-containing protein 50 OS=Homo sapiens GN=ANKRD50 PE=1 SV=4	1	18	145238816	144410336	178947968	187414608	85235824	75241408	86663136	57319740	57956344	62010840	237070464	219002768	245130704	205167520	190006480	194134720	13.668	54.1929	-1.39401	0.00660847	2.15149	8.29062e-05	2.38451	0.000429747	-3.95519	1.0974e-05	-3.32404	3.8388e-06	1.18988	0.0167205
AGAP1_HUMAN	Arf-GAP with GTPase, ANK repeat and PH domain-containing protein 1 OS=Homo sapiens GN=AGAP1 PE=1 SV=4	0.99	4	12865734	12540351	9827402	15053542	11095862	9008965	8745485	6513318	7306192	6856216	20052920	20505744	20409454	16639667	17035386	16095013	17.0466	42.1437	-1.39537	0.0325027	1.85156	0.00928011	1.72511	0.0145986	-2.94878	0.000615377	-2.40717	0.000193869	1.225	0.00247036
EPHA3_HUMAN	Ephrin type-A receptor 3 OS=Homo sapiens GN=EPHA3 PE=1 SV=2	0.96	2	14871929	14407607	18437680	19942374	6.31238e+06	6.64505e+06	5.76416e+06	4228121	5.20487e+06	3.96817e+06	14110857	13163973	17440600	15660000	15134426	11825041	15.9895	50.633	-1.39701	0.035066	1.54202	0.00307743	2.27649	0.00439218	-3.33668	0.000517814	-3.18028	0.000680558	1.04918	0.713318
COPB_HUMAN	Coatomer subunit beta OS=Homo sapiens GN=COPB1 PE=1 SV=3	1	12	150742208	146281440	161632288	190254096	173279744	149850560	164703952	117784560	115049096	116154976	162343696	144748336	161418144	80527096	73707848	79377784	12.1839	28.2407	-1.39785	0.01414	-1.0855	0.519488	-2.08822	0.000343591	-1.34248	0.0135563	1.49388	0.00301204	2.0055	0.000198209
DESP_HUMAN	Desmoplakin OS=Homo sapiens GN=DSP PE=1 SV=3	1	72	1787948416	1718687744	2073014016	2362599680	1355916416	1491380736	1368355200	1129812352	1026141888	832359936	1375548160	1644581248	1808906368	1909469184	1686437376	805261952	14.8289	26.5844	-1.41071	0.0482912	-1.02167	0.240823	1.04401	0.943496	-1.61597	0.0167186	-1.47279	0.347015	1.09722	0.635559
GOGA3_HUMAN	Golgin subfamily A member 3 OS=Homo sapiens GN=GOLGA3 PE=1 SV=2	1	5	15569572	13715539	14273507	22864248	14356408	11232245	12286909	8739894	7545498	10554765	29795414	27707288	30893440	7716245	7.49864e+06	7.66704e+06	25.5576	62.7359	-1.41115	0.0493352	1.94043	0.00238925	-1.65526	0.0188274	-3.29343	0.0033766	1.17299	0.261643	3.86314	0.000250179
TCPH_HUMAN	T-complex protein 1 subunit eta OS=Homo sapiens GN=CCT7 PE=1 SV=2	1	10	125525880	124318800	154534976	160702992	131772088	103446520	113336000	90268344	77502888	79044112	130322624	118206544	137233072	63389956	54094848	60917408	13.4855	30.7555	-1.41221	0.0204516	1.01	0.288782	-1.95376	0.00241789	-1.56296	0.00239364	1.38348	0.00861704	2.16232	0.000294635
UBP33_HUMAN	Ubiquitin carboxyl-terminal hydrolase 33 OS=Homo sapiens GN=USP33 PE=1 SV=2	1	13	126841416	111803856	143566608	152758576	33029400	28118974	35022136	21085022	23741610	23263122	294545280	273015776	291648384	220481680	198763968	215833264	13.5625	86.2957	-1.41241	0.0180047	4.60216	0.000247242	6.60368	0.000166225	-12.6188	2.9144e-06	-9.32708	1.66142e-06	1.35292	0.00210219
JUN_HUMAN	Transcription factor AP-1 OS=Homo sapiens GN=JUN PE=1 SV=2	1	4	143446656	141472192	172793888	203281680	113685456	113063840	125373600	87198048	79587600	81348888	105741680	95129168	100527840	99488296	94297240	96228992	17.6225	13.6743	-1.41908	0.00151115	-1.38207	0.0270896	-1.21416	0.0158554	-1.21466	0.00937529	-1.16878	0.0139547	1.03925	0.351304
PACN2_HUMAN	Protein kinase C and casein kinase substrate in neurons protein 2 OS=Homo sapiens GN=PACSIN2 PE=1 SV=2	1	6	68818072	71570376	90090752	112991336	46973368	36215392	49155460	28148800	29962968	34589036	111149552	98125040	109974936	49137696	48370808	39756376	23.7589	54.4557	-1.42765	0.0447739	1.73504	0.00500911	1.03718	0.747035	-3.44387	0.000190768	-1.48073	0.0131509	2.32579	0.00124338
CDK16_HUMAN	Cyclin-dependent kinase 16 OS=Homo sapiens GN=CDK16 PE=1 SV=1	1	4	23222450	20091770	21865176	25553552	7.92908e+06	3.54137e+06	7.48417e+06	10141289	9524086	10446744	27641204	22951602	31098864	45138600	41406824	39653708	10.1538	70.6035	1.58864	0.180259	2.44724	0.0193868	6.65797	0.015584	-2.71292	0.00457624	-4.19097	1.66281e-05	-1.54482	0.0241228
SBDS_HUMAN	Ribosome maturation protein SBDS OS=Homo sapiens GN=SBDS PE=1 SV=4	1	4	39008040	33829832	38391392	45958864	28177686	24748196	26063580	20640392	19321416	15229828	37685056	36811348	42810864	32903548	32281516	37159168	12.7384	28.8767	-1.43119	0.0431338	1.2518	0.00327116	1.29567	0.0118071	-2.12545	0.00541639	-1.85434	0.0100895	1.1462	0.102073
ALDOA_HUMAN	Fructose-bisphosphate aldolase A OS=Homo sapiens GN=ALDOA PE=1 SV=2	0.99	3	22815200	23175320	27648166	33754672	22485152	17441248	17213890	14336423	12706349	12772767	19099130	19394744	19067428	16896192	12456876	11145940	19.0034	21.6632	-1.43513	0.038263	-1.18432	0.87845	-1.41091	0.0887128	-1.4457	0.0100645	-1.01717	0.98487	1.4213	0.0977297
AURKB_HUMAN	Serine/threonine-protein kinase 12 OS=Homo sapiens GN=AURKB PE=1 SV=2	1	11	170776800	152532208	170603504	186795552	47202820	37582820	49920588	54989492	55718672	44805424	576820288	545742720	605678656	111900992	103718296	117237112	8.22712	117.992	1.15446	0.264286	7.16737	0.000374582	2.47098	0.00378792	-11.1131	0.000151262	-2.14037	0.00248092	5.19215	5.08289e-06
C1TM_HUMAN	Monofunctional C1-tetrahydrofolate synthase, mitochondrial OS=Homo sapiens GN=MTHFD1L PE=1 SV=1	0.69	1	11351864	7736728	13327250	12281046	9519200	7068800	9547576	5.63572e+06	7.00179e+06	5.51135e+06	5.41692e+06	4750945	5.76412e+06	4.7115e+06	4.07594e+06	2.9743e+06	21.7427	33.3284	-1.44007	0.0489179	-1.80847	0.0211597	-2.22208	0.0107658	1.13915	0.256972	1.54304	0.0609114	1.35456	0.130097
GRDN_HUMAN	Girdin OS=Homo sapiens GN=CCDC88A PE=1 SV=2	1	40	460910144	456727488	590759808	668835840	209301888	166190976	200574048	132619400	132936912	132939928	682665920	620819264	660554432	694703744	647413312	637933376	19.0604	63.4913	-1.4456	0.0359234	2.10355	0.00110572	3.43719	0.00120729	-4.92863	0.000301644	-4.96881	0.000266179	-1.00815	0.841115
CDSN_HUMAN	Corneodesmosin OS=Homo sapiens GN=CDSN PE=1 SV=2	0.97	2	53686528	54963976	64995384	65361472	34402912	37159464	28167792	32242394	29472676	33432746	28402170	42298896	40463688	72973688	60685088	34726592	10.5261	34.7303	-1.04816	0.67863	-1.11383	0.54843	1.68841	0.151404	-1.16834	0.378953	-1.76972	0.139159	-1.51474	0.226778
ADDA_HUMAN	Alpha-adducin OS=Homo sapiens GN=ADD1 PE=1 SV=2	1	14	236247984	229303344	285239968	328760960	226196864	174597904	184069600	145901264	135743952	121415736	405887040	346548096	392544800	232455248	212962592	212572960	17.221	41.8885	-1.45106	0.0229661	1.67097	0.00378958	1.12503	0.255028	-2.84071	0.00013996	-1.63248	0.00346876	1.74012	0.00146263
CDX2_HUMAN	Homeobox protein CDX-2 OS=Homo sapiens GN=CDX2 PE=1 SV=3	0.67	1	2.18684e+06	1.35664e+06	1.74784e+06	4.7669e+06	7377763	5344492	7917921	217330	1	9017.06	83666.8	1	418888	198946	235779	51378.1	61.2188	170.615	-91.1876	0.144514	-37.9168	0.20156	-42.4605	0.0110236	-2.22027	0.869614	-2.14759	0.331606	1.03384	0.458662
RL10_HUMAN	60S ribosomal protein L10 OS=Homo sapiens GN=RPL10 PE=1 SV=4	1	8	115911824	114757872	158612112	171276144	103992160	96259504	113865120	73802312	75501632	66375828	108999920	84693832	128629640	129664184	101337792	133559568	20.7712	22.5674	-1.4564	0.00443349	-1.12944	0.924364	1.16059	0.242677	-1.49445	0.0734048	-1.69029	0.0149703	-1.13104	0.438159
RS4X_HUMAN	40S ribosomal protein S4, X isoform OS=Homo sapiens GN=RPS4X PE=1 SV=2	1	8	128197024	124307272	171990448	186595264	124243312	105824104	127040784	84640472	87325248	70899584	61591964	54322116	73912536	109019720	85950960	96887640	20.4477	25.8233	-1.4704	0.0115675	-2.14816	0.00638261	-1.22357	0.087868	1.27941	0.0925083	-1.20173	0.124675	-1.5375	0.0207011
ABCAC_HUMAN	ATP-binding cassette sub-family A member 12 OS=Homo sapiens GN=ABCA12 PE=1 SV=2	0.69	1	950406080	789301248	1226916224	1401838976	1079079552	910402752	1015742144	793335168	651416704	593184768	585113600	562900224	483549792	344121536	332324544	324111008	25.1251	40.7796	-1.47464	0.0251676	-2.02585	0.00146881	-3.00355	0.000754257	1.24907	0.112162	2.0368	0.0119066	1.63066	0.00929679
TRY1_HUMAN	Trypsin-1 OS=Homo sapiens GN=PRSS1 PE=1 SV=1	0.69	1	33395750	32363392	35140060	44012776	31841126	32275924	28564434	22096304	19871252	20733364	31973372	43036192	42115804	32799366	43552412	33033594	14.6706	25.824	-1.47815	0.00169871	1.14246	0.127707	1.18023	0.22641	-1.868	0.0159263	-1.74456	0.0194331	1.07076	0.635358
SPTN2_HUMAN	Spectrin beta chain, brain 2 OS=Homo sapiens GN=SPTBN2 PE=1 SV=2	1	23	199998496	189961328	224723600	264565648	94303808	78024872	92708272	55813340	63476564	57640796	308664160	289896832	297244192	311701056	283301568	285415200	15.1128	63.2906	-1.49797	0.00799999	2.25529	0.00118379	3.32187	0.000419733	-5.06303	6.09583e-05	-4.97606	8.55181e-06	1.01748	0.64717
NU155_HUMAN	Nuclear pore complex protein Nup155 OS=Homo sapiens GN=NUP155 PE=1 SV=1	1	9	63003724	62974364	66515208	79018832	43777860	37334300	38059592	26537898	24612492	28185044	100926600	82992888	106941952	93088672	85714080	87343864	11.2127	51.2404	-1.50213	0.00376203	1.95678	0.00127406	2.2333	0.000821706	-3.66622	0.000664693	-3.3547	4.98422e-05	1.09286	0.392018
FAT2_HUMAN	Protocadherin Fat 2 OS=Homo sapiens GN=FAT2 PE=1 SV=1	0	1	10582532	10153112	11908700	13275601	4.90024e+06	3654927	5.00632e+06	3.12533e+06	2828876	3.07365e+06	16208258	11723868	14182074	14093763	12657492	11263671	12.2923	60.7444	-1.50218	0.0492353	2.09234	0.00123531	2.80315	0.00201491	-4.66492	0.00174571	-4.21085	0.000364475	1.10783	0.445181
MEP50_HUMAN	Methylosome protein 50 OS=Homo sapiens GN=WDR77 PE=1 SV=1	0.44	1	8585755	10654572	11927269	14228387	7.62858e+06	7440994	7.0818e+06	5642739	4261083	4805814	4569392	3509161	10063619	4327204	4793597	3876036	20.8161	34.7574	-1.50591	0.0293276	-1.50394	0.437927	-1.70437	0.00713429	-1.23335	0.762428	1.13179	0.305618	1.39589	0.541549
CE85L_HUMAN	Centrosomal protein of 85 kDa-like OS=Homo sapiens GN=CEP85L PE=1 SV=1	0.47	1	4304812	3.50796e+06	2.84655e+06	2.73839e+06	1.31522e+06	18480780	17098706	1.39258e+06	2.36492e+06	1.72226e+06	3.87507e+06	3.32352e+06	4651318	1.31573e+06	1.26515e+06	812025	21.5579	128.873	-6.73292	0.238693	-2.50844	0.535213	-10.8741	0.155139	-2.16249	0.0179294	1.61506	0.0936278	3.49256	0.00423414
LRC40_HUMAN	Leucine-rich repeat-containing protein 40 OS=Homo sapiens GN=LRRC40 PE=1 SV=1	1	7	60632228	57790856	69454744	65817184	71102160	60140484	67931064	44792632	43952820	42322304	56345396	46890180	59776928	34908852	38469924	37459812	8.22423	24.361	-1.51962	0.00853693	-1.21919	0.0922432	-1.79697	0.00153299	-1.24373	0.0935596	1.18251	0.0130061	1.47072	0.0228477
NSUN2_HUMAN	tRNA (cytosine-5-)-methyltransferase NSUN2 OS=Homo sapiens GN=NSUN2 PE=1 SV=2	1	4	18492998	15096576	20875408	28493964	26840810	21638592	24207416	16234410	16072222	15448070	16738666	15997001	16998022	11937940	8699492	9447227	27.4227	32.603	-1.52209	0.0171009	-1.52584	0.0195511	-2.41608	0.00257884	-1.04144	0.164972	1.58734	0.0353576	1.65312	0.0289617
OSB11_HUMAN	Oxysterol-binding protein-related protein 11 OS=Homo sapiens GN=OSBPL11 PE=1 SV=2	1	7	85170288	89455024	99043128	120614376	78188480	60708928	77854112	46041896	50153772	46109620	123634968	123613328	142388704	96274408	92761024	93467208	16.028	37.5571	-1.52314	0.0282222	1.53992	0.0074468	1.30335	0.080599	-2.73804	0.000206161	-1.98519	0.000442734	1.37923	0.0167209
RPN1_HUMAN	Dolichyl-diphosphooligosaccharide--protein glycosyltransferase subunit 1 OS=Homo sapiens GN=RPN1 PE=1 SV=1	1	7	78225776	83263360	95605608	97379240	88705664	80207904	90287480	55611184	57137356	57330984	51578700	44791720	52243636	57373580	57049204	51652516	10.5506	24.7219	-1.524	0.00509172	-1.79953	0.0011711	-1.56074	0.000921371	1.14444	0.103437	1.02411	0.546537	-1.11749	0.143089
DOCK7_HUMAN	Dedicator of cytokinesis protein 7 OS=Homo sapiens GN=DOCK7 PE=1 SV=4	1	18	178538768	168624496	213537984	229888288	147217744	120187552	127339176	88040208	86747008	83706000	172509936	167241008	174183552	165308080	153974224	164233344	14.604	25.5885	-1.5271	0.0155911	1.09704	0.042551	1.22488	0.0617648	-1.98819	5.46988e-06	-1.87052	6.44117e-05	1.06291	0.0952851
JPH1_HUMAN	Junctophilin-1 OS=Homo sapiens GN=JPH1 PE=1 SV=2	1	14	421404800	401520672	532339584	620028096	246606880	202125792	230678080	146187776	146342320	148429344	373077184	307550976	335964064	543208896	508525216	469479712	20.643	46.9404	-1.54076	0.0175034	1.04311	0.00758839	2.23902	0.000596167	-2.30541	0.00422817	-3.44978	0.00101618	-1.49639	0.00553778
SPCS1_HUMAN	Signal peptidase complex subunit 1 OS=Homo sapiens GN=SPCS1 PE=1 SV=2	1	3	152409216	111833616	166835312	188725984	33142868	31637612	34276628	20813056	24458516	18948250	176254864	192188160	199390496	272641792	250828656	265828416	20.9041	85.0392	-1.54247	0.0200706	2.63084	1.15494e-05	7.96812	4.4552e-07	-8.84203	0.000149492	-12.2906	0.000295907	-1.39002	0.00281824
NIBL1_HUMAN	Niban-like protein 1 OS=Homo sapiens GN=FAM129B PE=1 SV=2	1	24	508651872	494434784	569574272	636620928	437180448	378960864	410643392	257030704	264964960	272962720	886756928	837262400	948253632	545507456	529007520	546820928	11.7625	46.313	-1.54321	0.0037084	1.91211	0.000160605	1.32161	0.0162035	-3.36153	0.000105499	-2.03952	2.2179e-05	1.64819	0.00290536
MAN1_HUMAN	Inner nuclear membrane protein Man1 OS=Homo sapiens GN=LEMD3 PE=1 SV=2	1	7	66289180	69401064	79869712	99924328	18308320	17251756	20674250	13223901	11565777	11615589	98318384	90967256	104611440	124847816	118291176	121901056	19.2595	80.2033	-1.54468	0.00368516	2.50939	2.82532e-05	6.49141	0.000335692	-8.07293	4.27133e-06	-10.0271	8.45258e-05	-1.24207	0.0214364
ZWINT_HUMAN	ZW10 interactor OS=Homo sapiens GN=ZWINT PE=1 SV=2	0.69	1	6151358	5706776	7.67964e+06	7.90597e+06	2.68617e+06	3.49825e+06	3.93732e+06	2.47143e+06	1932766	2.06917e+06	6689241	6606498	7047158	4.10531e+06	2.57459e+06	2.30117e+06	15.9619	49.9573	-1.5636	0.0386825	1.50456	0.0217213	-1.12701	0.548339	-3.14255	0.00240366	-1.38739	0.226643	2.26509	0.0393691
CERS4_HUMAN	Ceramide synthase 4 OS=Homo sapiens GN=CERS4 PE=1 SV=2	0.69	1	2.38072e+06	1483169	2.29815e+06	2838211	663473	1	587978	1	227348	1	4626459	3.13756e+06	4436270	6300928	5.43533e+06	4.83245e+06	25.0547	98.7249	-5.50452	0.473997	3.9776	0.291938	13.2396	0.274991	-53.6631	0.114172	-72.8776	0.109012	-1.35806	0.109043
SNX1_HUMAN	Sorting nexin-1 OS=Homo sapiens GN=SNX1 PE=1 SV=3	1	23	1188879616	1146916480	1410750848	1634426240	856151488	718894464	802284672	516760896	504995520	498030976	1569316864	1487287680	1571163520	843981120	787596608	779463552	16.716	44.1514	-1.56425	0.0103181	1.53807	0.0026595	1.01418	0.796545	-3.04501	6.80495e-06	-1.58643	0.000774028	1.91941	5.97713e-05
MINK1_HUMAN	Misshapen-like kinase 1 OS=Homo sapiens GN=MINK1 PE=1 SV=1	1	10	49768664	43609004	58007808	65262880	19134374	15570735	17307946	9865597	11564839	11817079	89568992	91656216	98825440	72462968	69088264	79262448	17.473	75.9724	-1.56442	0.00560814	3.18395	0.000155422	4.24535	9.29941e-05	-8.42321	5.77527e-05	-6.64151	2.67626e-05	1.26827	0.01089
CLH1_HUMAN	Clathrin heavy chain 1 OS=Homo sapiens GN=CLTC PE=1 SV=5	0.97	2	11566898	12388019	16206538	12597430	20165024	17870040	26147570	13879484	14342203	12655150	8764376	9847481	11131136	8.00659e+06	5.43238e+06	6928364	15.6167	46.6922	-1.57015	0.0478313	-1.93609	0.00775421	-3.15125	0.00197503	1.37434	0.0250155	2.00698	0.0168067	1.46033	0.0548047
CH047_HUMAN	Uncharacterized protein C8orf47 OS=Homo sapiens GN=C8orf47 PE=2 SV=1	0.43	1	2.18714e+06	2.95183e+06	3.55604e+06	2.98568e+06	237780	719603	145390	949863	365658	1.36597e+06	4.62955e+06	4704138	5184433	4421616	3.96998e+06	4646098	19.2396	80.8009	2.43159	0.187618	4.73467	0.0266771	11.8226	0.0283831	-5.4142	0.0424313	-4.8621	0.0469258	1.11355	0.141786
SYMC_HUMAN	Methionyl-tRNA synthetase, cytoplasmic OS=Homo sapiens GN=MARS PE=1 SV=2	0.98	3	17014672	15914646	19724268	27429744	42759504	35311384	41774384	23602446	28834120	23757852	9852276	10855087	11350023	4.89979e+06	3466970	3793439	25.9341	73.1139	-1.57289	0.00716901	-3.44558	0.000127441	-9.85553	0.000201127	2.37681	0.000880744	6.26588	0.000324817	2.63625	0.00510411
SHB_HUMAN	SH2 domain-containing adapter protein B OS=Homo sapiens GN=SHB PE=1 SV=2	1	17	439474944	418457280	510796320	593569600	380455808	330508096	360729376	231862656	226848512	222064608	367816224	329131840	351795776	521316096	479289824	495098400	16.1491	28.4308	-1.57422	0.00482539	-1.1909	0.709	1.39565	0.004523	-1.54051	0.00223887	-2.19706	0.000100011	-1.42619	0.00127379
CSRP2_HUMAN	Cysteine and glycine-rich protein 2 OS=Homo sapiens GN=CSRP2 PE=1 SV=3	1	10	241793168	249575088	316728736	365519840	277115840	255178816	273155744	181692944	171587584	157848464	103765344	107069128	95003728	164834224	141512144	138169936	19.9991	37.3063	-1.57583	0.00156696	-2.87154	5.55293e-05	-1.81197	0.00294471	1.67124	0.000759184	1.14985	0.115344	-1.45344	0.00759137
SRPRB_HUMAN	Signal recognition particle receptor subunit beta OS=Homo sapiens GN=SRPRB PE=1 SV=3	1	13	537630144	486009312	627876544	715074688	201550288	185451952	200363776	136312112	121821200	113855320	899071104	819259968	903554240	662164608	602856576	630125504	17.0769	71.0712	-1.57899	0.00453418	2.68407	4.75499e-06	3.22652	6.69463e-06	-7.04829	3.22368e-05	-5.09464	0.000105672	1.38347	0.00165053
TRAK1_HUMAN	Trafficking kinesin-binding protein 1 OS=Homo sapiens GN=TRAK1 PE=1 SV=1	0	1	13745834	15122710	19682572	24207716	9619173	6755418	8782646	5.72411e+06	5260013	4927226	19248664	15060776	19799976	11880104	9848378	10492546	26.0967	47.9502	-1.58109	0.036739	1.46148	0.0055246	1.28079	0.12184	-3.40068	0.00120503	-2.02503	0.000719545	1.67932	0.0114871
AFAD_HUMAN	Afadin OS=Homo sapiens GN=MLLT4 PE=1 SV=2	1	117	11914753024	11440063488	13799719936	15585104896	7742697472	6234109952	7379937792	4292217600	4744325632	4468474368	15090946048	14109385728	15234867200	15740548096	15622907904	15227857920	14.3883	47.7619	-1.58139	0.0102374	1.60379	0.00373969	2.18157	0.00600729	-3.29027	8.26382e-06	-3.44993	0.000153129	-1.04852	0.175961
ABCE1_HUMAN	ATP-binding cassette sub-family E member 1 OS=Homo sapiens GN=ABCE1 PE=1 SV=1	1	15	542135360	532017344	608441152	665098048	382132160	344311136	356559008	232815296	228560912	222726880	815012480	827469184	889458560	539188032	514764896	541118016	10.5924	49.1587	-1.5831	0.0014376	1.93119	3.56112e-05	1.47282	0.00146378	-3.70111	3.88704e-05	-2.33162	3.41799e-06	1.58735	0.000429351
E41L3_HUMAN	Band 4.1-like protein 3 OS=Homo sapiens GN=EPB41L3 PE=1 SV=2	1	39	3277524736	3134201344	3894924800	4317841920	1894160000	1548782976	1842001792	1067277120	1147459968	1118820096	5163929600	4747032064	5069807104	3988842752	3808144640	3830014976	15.0692	55.9421	-1.58538	0.0116948	2.08006	0.00116878	2.20002	0.00445359	-4.49393	2.04036e-06	-3.48787	3.92359e-06	1.28845	0.00263915
RL22_HUMAN	60S ribosomal protein L22 OS=Homo sapiens GN=RPL22 PE=1 SV=2	0.97	2	74016728	70783240	90501536	111586648	79451112	63986992	78622432	47728436	49049664	43289172	41469396	37749936	43620072	38820372	33773940	33005496	21.5522	32.8016	-1.58538	0.00998801	-2.03709	0.00414654	-2.10285	0.0015676	1.14025	0.0823635	1.3264	0.0130716	1.16325	0.0848527
SNX2_HUMAN	Sorting nexin-2 OS=Homo sapiens GN=SNX2 PE=1 SV=2	1	13	267746208	263352352	314960800	330949984	192605360	176839376	191255392	119614488	113797704	119685872	383326400	346856288	380833184	150715712	139718528	149032320	11.4962	50.2648	-1.58794	0.000422845	1.66136	0.000103	-1.27587	0.00273294	-3.14648	7.02588e-05	-1.2446	0.00247203	2.5281	4.16083e-05
RUFY1_HUMAN	RUN and FYVE domain-containing protein 1 OS=Homo sapiens GN=RUFY1 PE=1 SV=2	1	8	252836272	240329664	304589440	337435648	247221504	205609824	211810432	167680240	134347072	116205920	177823344	161878096	158309408	166069808	150697648	147216336	15.9635	21.1724	-1.58917	0.0289153	-1.50912	0.0189885	-1.43247	0.00956908	-1.19075	0.21909	-1.10939	0.401079	1.07334	0.239248
TCPG_HUMAN	T-complex protein 1 subunit gamma OS=Homo sapiens GN=CCT3 PE=1 SV=4	1	12	187067056	182437968	234274400	230685312	175585232	149351984	153262720	103472192	102932064	94487520	230916736	220329168	229142400	112755720	100691592	113179512	13.2583	35.691	-1.58928	0.00318118	1.27973	0.0138446	-1.46406	0.00474541	-2.26124	0.000171749	-1.08553	0.172069	2.08308	0.000922095
TYB10_HUMAN	Thymosin beta-10 OS=Homo sapiens GN=TMSB10 PE=1 SV=2	0.94	2	39367252	39128396	50786632	61684828	22244364	15468205	19512100	11676068	11549354	12743888	48597012	37300544	40393136	36888252	28606076	30702008	22.5596	47.9279	-1.59093	0.0414729	1.4161	0.00495617	1.68103	0.019326	-3.51107	0.00134621	-2.6744	0.00220126	1.31284	0.0673053
ZBT11_HUMAN	Zinc finger and BTB domain-containing protein 11 OS=Homo sapiens GN=ZBTB11 PE=1 SV=2	0.92	2	38558352	39573620	50809172	58803636	23117894	22273740	23930882	15672164	12845140	14753412	42348180	38064308	46680364	33188448	32304228	28273364	20.5916	39.5918	-1.60207	0.00880894	1.32258	0.00493312	1.35261	0.0152081	-2.93716	0.000206113	-2.16696	0.000633528	1.35543	0.0179825
VPS11_HUMAN	Vacuolar protein sorting-associated protein 11 homolog OS=Homo sapiens GN=VPS11 PE=1 SV=1	0.68	1	41832392	44843880	48801780	47664448	26595730	38752340	29765588	21811870	20872364	16507792	27637854	33080584	37476440	36745136	41108580	16032977	6.80723	30.2761	-1.60687	0.0321053	-1.09052	0.809111	-1.01307	0.822387	-1.65892	0.0149924	-1.58614	0.318473	1.04589	0.739927
HSP7C_HUMAN	Heat shock cognate 71 kDa protein OS=Homo sapiens GN=HSPA8 PE=1 SV=1	1	50	9225138176	8976703488	11205895168	12723959808	5103302144	4500942848	5106899456	3031117568	3049953280	3040434176	13478408192	12657158144	13320665088	10161313792	9493532672	9633723392	16.7928	54.0694	-1.6128	0.00759738	1.91755	0.000339585	1.99091	0.000789557	-4.32563	0.000154378	-3.21094	0.000285517	1.34715	0.000468556
MP2K2_HUMAN	Dual specificity mitogen-activated protein kinase kinase 2 OS=Homo sapiens GN=MAP2K2 PE=1 SV=1	0	1	7878462	6253545	7337846	10844753	6.02818e+06	5589656	4456727	3.80485e+06	3.01845e+06	3120204	4.59833e+06	5.53979e+06	4940692	4209431	4.18368e+06	4724590	24.3103	20.7023	-1.61659	0.0161841	-1.33893	0.613497	-1.22541	0.149795	-1.51645	0.0116871	-1.31922	0.040192	1.1495	0.115564
LDHA_HUMAN	L-lactate dehydrogenase A chain OS=Homo sapiens GN=LDHA PE=1 SV=2	1	3	47235760	46141000	53481712	62147504	38238200	39509488	39328224	23899664	25231464	23179160	42704424	35673320	41196720	22180020	17525180	14888060	14.0611	33.2294	-1.61908	0.000746358	-1.12413	0.773317	-2.14451	0.0208174	-1.65363	0.00482373	1.32453	0.120498	2.19028	0.00971298
HACD3_HUMAN	3-hydroxyacyl-CoA dehydratase 3 OS=Homo sapiens GN=PTPLAD1 PE=1 SV=2	1	4	68337376	65797276	76390160	82315024	64652700	63572464	70038824	40777256	41831408	39111236	72463944	81640024	68207944	90261872	98952064	94111816	10.3338	29.8164	-1.62885	0.000400056	1.05644	0.15585	1.42903	0.000924067	-1.82642	0.00356719	-2.32769	2.80095e-05	-1.27445	0.026433
RS12_HUMAN	40S ribosomal protein S12 OS=Homo sapiens GN=RPS12 PE=1 SV=3	1	4	115832480	107494304	131913984	152279104	122821936	127410416	133443824	84342896	80040832	70750640	76097512	68380008	79050360	62799724	56555800	56765656	15.5534	32.3532	-1.63173	0.00424994	-1.79828	0.00137843	-2.17848	0.000108339	1.05192	0.50462	1.33507	0.0139591	1.26917	0.0141872
M4K4_HUMAN	Mitogen-activated protein kinase kinase kinase kinase 4 OS=Homo sapiens GN=MAP4K4 PE=1 SV=2	1	14	183860128	178268544	232852144	264596304	90089880	74374456	96112016	52562124	53961664	53120156	279067392	264341024	285254304	247953424	236926528	225847712	19.1817	60.9919	-1.63223	0.0234415	2.10385	0.00240282	2.72752	0.00271228	-5.19069	4.33708e-05	-4.45196	0.000124047	1.16594	0.0127972
CHPT1_HUMAN	Cholinephosphotransferase 1 OS=Homo sapiens GN=CHPT1 PE=1 SV=1	0.66	1	2.6361e+06	3.18078e+06	1.90401e+06	4280226	679453	515322	393521	137837	133490	1	12994641	13564549	10266462	3692275	2143242	2.8503e+06	33.3596	131.966	-5.85379	0.312289	8.36682	0.000326522	5.46864	0.00158023	-135.724	0.165437	-32.0122	0.218455	4.23975	0.0033691
SNP29_HUMAN	Synaptosomal-associated protein 29 OS=Homo sapiens GN=SNAP29 PE=1 SV=1	1	18	1688251776	1696538624	2109236864	2439104512	1272763392	1180825472	1281628800	861062848	712886208	708482560	1885833344	1660234368	1795790592	1526299520	1378214272	1391357440	18.2473	30.0155	-1.63651	0.00830397	1.15356	0.00216891	1.1501	0.0309429	-2.34042	0.00101749	-1.88215	0.00316341	1.24349	0.0120594
POK12_HUMAN	HERV-K_19q12 provirus ancestral Env polyprotein OS=Homo sapiens PE=1 SV=2	0	1	30612234	30348074	36973580	43630832	23018258	16106661	17116038	14117643	8866304	11307140	18198772	26497572	25384974	21091588	24452644	17128048	17.7709	30.1917	-1.6401	0.0471687	-1.06881	0.248282	1.11435	0.506119	-2.04372	0.0164585	-1.82766	0.025303	1.11822	0.528216
SEC63_HUMAN	Translocation protein SEC63 homolog OS=Homo sapiens GN=SEC63 PE=1 SV=2	0.66	1	3.69447e+06	3.58322e+06	3749127	2.46709e+06	1259590	1.38648e+06	1.33435e+06	874830	820595	729225	7.69011e+06	8.23143e+06	6070854	5.09332e+06	5400473	6.49408e+06	18.0286	78.3685	-1.64165	0.00361717	4.54799	0.00145437	4.26786	0.000843012	-9.07034	0.000162627	-7.00632	5.57409e-05	1.29459	0.0995366
VKORL_HUMAN	Vitamin K epoxide reductase complex subunit 1-like protein 1 OS=Homo sapiens GN=VKORC1L1 PE=1 SV=2	0.97	2	15977645	14523018	17935908	21187012	6253635	6096104	6061518	3.78421e+06	4.14966e+06	3.27472e+06	29441922	28281470	27708710	42009792	34369560	37053736	16.5612	80.0951	-1.6426	0.0169047	2.87663	3.9897e-06	6.16107	0.000794133	-7.62202	0.000600929	-10.1202	1.72233e-05	-1.32776	0.032053
RS8_HUMAN	40S ribosomal protein S8 OS=Homo sapiens GN=RPS8 PE=1 SV=2	1	8	271615680	269516608	319649888	361540512	288281184	270050624	306679520	188694144	183186960	151631776	187887392	147972352	203422592	160199568	141448880	155946272	14.3686	29.0304	-1.65232	0.00693131	-1.70581	0.0255523	-1.89034	0.000270558	-1.03012	0.840922	1.14405	0.18823	1.17852	0.237853
CILP2_HUMAN	Cartilage intermediate layer protein 2 OS=Homo sapiens GN=CILP2 PE=2 SV=2	0	1	70039408	53276728	76278584	99052176	27606564	24007756	34151196	38226296	36355856	34445732	49529060	55587488	57801680	51157932	53855704	45172004	25.368	26.8432	1.27123	0.125743	1.17534	0.0125816	1.75112	0.0162491	-1.49428	0.00341032	-1.3775	0.0112311	1.08478	0.306475
TMM33_HUMAN	Transmembrane protein 33 OS=Homo sapiens GN=TMEM33 PE=1 SV=2	1	5	102037888	98197056	117266824	126004544	81137648	79724736	83913760	49342828	50986308	47263472	81168856	77557272	89903928	67769936	59263752	63688072	11.743	21.5314	-1.65846	0.000108893	-1.11847	0.786637	-1.28342	0.0137505	-1.68457	0.00191183	-1.29222	0.00909633	1.30363	0.0108984
SPTB2_HUMAN	Spectrin beta chain, brain 1 OS=Homo sapiens GN=SPTBN1 PE=1 SV=2	1	37	433194560	421975072	532651136	583360192	290296736	240616720	268735584	168919952	153958112	158552800	515163232	483288416	538111104	346230240	345625056	339380544	15.8741	42.0729	-1.66098	0.00392057	1.48137	0.00143819	1.28961	0.0403903	-3.19166	1.13257e-05	-2.14202	0.000767489	1.49002	0.00465193
RFIP2_HUMAN	Rab11 family-interacting protein 2 OS=Homo sapiens GN=RAB11FIP2 PE=1 SV=1	1	6	181736336	183537408	215661152	227357760	170827536	169899360	141262208	99820480	107883648	82053984	250739376	232675168	254907904	217651680	234568032	234269840	11.3609	34.3661	-1.66342	0.0089552	1.3878	0.0102535	1.42428	0.0183327	-2.54806	0.00375721	-2.36918	0.00521015	1.0755	0.125447
ATS9_HUMAN	A disintegrin and metalloproteinase with thrombospondin motifs 9 OS=Homo sapiens GN=ADAMTS9 PE=2 SV=4	0	1	14185605	13617688	12193342	18063558	8020197	8942155	9566195	4.68484e+06	5.74856e+06	5452693	8989103	8169285	9610054	11999952	12099308	9987567	17.2904	27.5512	-1.66992	0.00334765	-1.24938	0.89918	1.28491	0.0387921	-1.68502	0.00312821	-2.1457	0.000958685	-1.2734	0.0413735
NAV1_HUMAN	Neuron navigator 1 OS=Homo sapiens GN=NAV1 PE=1 SV=2	0.38	1	9905748	7528990	10175626	13731256	10504748	7848971	8422512	4661033	5981770	5.3256e+06	5.18536e+06	4.11956e+06	5043621	5.90077e+06	5159091	4671771	24.7422	31.1724	-1.67683	0.0115508	-2.11733	0.00606949	-1.70206	0.0103203	1.11289	0.354709	1.01505	0.891522	-1.09639	0.403817
CJ068_HUMAN	Uncharacterized protein C10orf68 OS=Homo sapiens GN=C10orf68 PE=2 SV=2	0.68	1	2.30281e+06	2293736	2908295	3433149	1.97847e+06	1.417e+06	1.2125e+06	1.23357e+06	1.50718e+06	1.20666e+06	3.66635e+06	3.65075e+06	4156064	1.53902e+06	1.42608e+06	775600	20.0183	58.177	-1.16734	0.454241	1.90242	0.0168479	-1.23185	0.433084	-2.9065	0.000626988	1.05526	0.719538	3.06711	0.0292302
TCP1L_HUMAN	T-complex protein 10A homolog 2 OS=Homo sapiens GN=TCP10L PE=2 SV=1	0	1	491143808	530981504	716823424	793228032	450142208	340269920	433322368	255033312	202962960	269413152	320887936	349721760	432071776	268597984	310235200	230768080	22.9334	25.6073	-1.68232	0.0134987	-1.37186	0.447746	-1.51153	0.027959	-1.5159	0.0284641	-1.11299	0.428682	1.36201	0.0662793
GOGA5_HUMAN	Golgin subfamily A member 5 OS=Homo sapiens GN=GOLGA5 PE=1 SV=2	1	36	1658270720	1584171776	2004039552	2268314368	920391360	824639296	907404416	513782528	529049056	521902976	3034654464	2825521664	3054598912	1182133760	1168494720	1131330688	16.9119	71.3399	-1.69513	0.00278719	2.41556	2.04816e-05	1.31274	0.00849785	-5.69731	4.76353e-05	-2.22527	4.76499e-06	2.56028	5.5119e-05
IFIT5_HUMAN	Interferon-induced protein with tetratricopeptide repeats 5 OS=Homo sapiens GN=IFIT5 PE=1 SV=1	0.99	3	17971122	16848104	16038275	17314560	29404408	24912488	30721388	18526512	16977444	14658779	37811880	35422728	37477412	30410628	27455404	28503440	4.76993	27.8578	-1.69525	0.00489475	1.44223	0.0419684	1.01565	0.80947	-2.20706	0.00430849	-1.72179	0.00708719	1.28184	0.00363685
SYQ_HUMAN	Glutaminyl-tRNA synthetase OS=Homo sapiens GN=QARS PE=1 SV=1	1	5	54718444	51418020	56494688	60606012	59554320	43467708	58096632	32513450	34031160	27783078	73198512	67448472	87669120	30959724	31207410	35550044	6.85835	41.3274	-1.70807	0.0169559	1.37297	0.054314	-1.64883	0.0251396	-2.42046	0.00109916	-1.03593	0.654491	2.3365	0.00191545
GRP75_HUMAN	Stress-70 protein, mitochondrial OS=Homo sapiens GN=HSPA9 PE=1 SV=2	1	8	269861088	269916288	346404480	408355840	176104528	148249584	167391680	99736608	90538032	97106008	315501216	254398016	280035168	226738256	188713056	185902224	20.7073	39.1628	-1.71113	0.00225781	1.25902	0.00282782	1.2229	0.0741178	-2.95752	0.000777418	-2.09253	0.0025473	1.41337	0.0178191
RL36A_HUMAN	60S ribosomal protein L36a OS=Homo sapiens GN=RPL36A PE=1 SV=2	1	8	646395712	633788096	835599360	930378944	583215680	503662656	560222592	325191328	346624832	289391648	459797216	369117312	479029664	439767712	385350912	375973248	19.1149	21.8405	-1.71357	0.00162545	-1.47798	0.0814884	-1.37134	0.00867822	-1.36073	0.0424567	-1.24957	0.0363068	1.08896	0.447875
CL050_HUMAN	Uncharacterized protein C12orf50 OS=Homo sapiens GN=C12orf50 PE=2 SV=1	0.33	1	1.99554e+06	2.24389e+06	3.38998e+06	3.98378e+06	934993	924146	747097	776571	901654	437085	3.43371e+06	2954499	2.54659e+06	5.7802e+06	5.66004e+06	3934980	32.4523	80.3756	-1.23208	0.379123	1.80774	0.000467288	5.8994	0.000830501	-4.22388	0.0125432	-7.26855	0.00344062	-1.72082	0.0294311
IMDH2_HUMAN	Inosine-5'-monophosphate dehydrogenase 2 OS=Homo sapiens GN=IMPDH2 PE=1 SV=2	0.89	2	6194115	6100502	5754142	8056015	8380639	6146161	8.05349e+06	4293123	4.00986e+06	4.87207e+06	1474248	1972475	1.83523e+06	2205016	1.35438e+06	1.92898e+06	15.8942	65.3326	-1.71387	0.0152512	-4.35014	0.000400965	-4.1142	0.00215719	2.49435	0.00178713	2.40054	0.0154883	-1.03908	0.889378
CKS2_HUMAN	Cyclin-dependent kinases regulatory subunit 2 OS=Homo sapiens GN=CKS2 PE=1 SV=1	0.69	1	12705662	14651489	19964382	21485992	13684410	12819058	12987227	9538696	7143385	6.27249e+06	9564266	6184042	8810036	12558505	9050073	9065672	24.3664	26.9362	-1.72038	0.0428571	-1.8622	0.0637077	-1.28742	0.131602	-1.06987	0.735552	-1.3363	0.151181	-1.24904	0.260799
E2AK2_HUMAN	Interferon-induced, double-stranded RNA-activated protein kinase OS=Homo sapiens GN=EIF2AK2 PE=1 SV=2	0.97	2	4.98454e+06	2.82667e+06	2032930	1.27107e+06	13084338	14633578	14189434	7145520	8209198	8951922	5892549	5.77063e+06	6.26779e+06	4651371	3001306	5.10694e+06	57.6431	48.2152	-1.72411	0.00520609	-1.80603	6.22207e-05	-3.28437	0.0148022	1.35557	0.0319602	1.90497	0.0409693	1.40529	0.152912
CLCN7_HUMAN	Chloride channel protein 7 OS=Homo sapiens GN=CLCN7 PE=1 SV=2	1	10	297177088	270871200	344138880	445799680	99399032	64092972	76258408	71626312	62906684	63358656	466611616	395340800	482548160	531540096	483423296	501265088	22.7031	77.6181	-1.21152	0.297639	2.61493	0.00140965	6.3242	0.00337227	-6.79412	3.82742e-05	-7.66191	9.58651e-06	-1.12773	0.17315
ACLY_HUMAN	ATP-citrate synthase OS=Homo sapiens GN=ACLY PE=1 SV=3	1	5	28191544	25286614	28558486	29098170	45732812	38281244	41264260	23309560	25180488	23806352	16497687	16622475	18854528	15210734	13456640	10649922	6.13979	48.1856	-1.73284	0.00322968	-2.22767	0.000236692	-3.18634	0.00238563	1.39099	0.00630086	1.83879	0.0230289	1.32193	0.0948355
MMRN2_HUMAN	Multimerin-2 OS=Homo sapiens GN=MMRN2 PE=1 SV=1	0	1	21783824	21088950	29437116	30302018	12773527	9552096	8.24181e+06	6947012	5.91398e+06	4.77868e+06	29717752	28239656	21350770	21878954	21073318	18616452	19.0618	55.9462	-1.73288	0.0331231	1.73723	0.0050003	2.01419	0.0202677	-4.49601	0.00055379	-3.49036	0.00249935	1.28812	0.124455
RHG01_HUMAN	Rho GTPase-activating protein 1 OS=Homo sapiens GN=ARHGAP1 PE=1 SV=1	1	19	839074048	766564096	891290816	987770688	385535648	344175296	373603936	218294176	211199200	206888224	1602578304	1566944384	1705203712	1157830784	1120335104	1188405376	10.6806	71.8906	-1.73373	0.000943771	3.10826	8.17984e-06	3.14196	8.86982e-05	-7.66007	2.29348e-06	-5.44732	2.29613e-07	1.40621	0.000726586
TCPZ_HUMAN	T-complex protein 1 subunit zeta OS=Homo sapiens GN=CCT6A PE=1 SV=3	1	18	483129248	442919328	525280864	564088448	566371904	491300480	575852096	331811264	294537408	314279872	406416928	376412096	425606240	177429952	165335504	185628384	10.3951	39.5395	-1.73663	0.00145777	-1.36392	0.0107252	-3.09149	0.000128966	-1.28471	0.00731394	1.78017	0.000280031	2.287	7.51834e-05
CLMN_HUMAN	Calmin OS=Homo sapiens GN=CLMN PE=1 SV=1	0.61	1	277231	57730.3	16950.4	1	1.98034e+06	303022	867030	28226.6	1	1	1.9271e+06	946640	1.45721e+06	363916	460344	409134	146.029	98.2906	-111.603	0.0930422	1.83298	0.428939	-2.55425	0.339225	-153.424	0.0876874	-43.6931	0.108457	3.51141	0.0193463
CLPT1_HUMAN	Cleft lip and palate transmembrane protein 1 OS=Homo sapiens GN=CLPTM1 PE=1 SV=1	0	1	971062	238098	780341	547499	366391	19859.3	97984	208503	189579	247457	2.78314e+06	3.35883e+06	2086439	2701808	3048256	2114916	49.7959	93.9724	1.33311	0.409191	10.6338	0.0527086	16.2421	0.0551547	-12.7466	0.000404966	-12.1836	9.20461e-05	1.04621	0.840827
C1TC_HUMAN	C-1-tetrahydrofolate synthase, cytoplasmic OS=Homo sapiens GN=MTHFD1 PE=1 SV=3	1	6	50552668	49247944	57535076	67371512	48728188	41241480	44499784	24960808	26644632	25787434	55529884	48134552	51542480	20577462	14714767	17501572	14.7797	41.9207	-1.73749	0.00327848	1.02528	0.0873523	-2.54707	0.00346942	-2.00544	0.000877878	1.46595	0.051403	2.93987	0.00301047
PSDE_HUMAN	26S proteasome non-ATPase regulatory subunit 14 OS=Homo sapiens GN=PSMD14 PE=1 SV=1	0.97	2	15880246	17607126	17618802	21962770	14110882	14297451	12675136	8794411	8100760	6.72832e+06	28650632	28458416	27839160	8191498	8.17459e+06	8572202	14.2089	59.5356	-1.73909	0.00892291	1.79653	0.00181093	-1.64741	0.00218386	-3.59592	0.00344722	-1.05566	0.529347	3.40634	4.19805e-06
HSP71_HUMAN	Heat shock 70 kDa protein 1 OS=Homo sapiens GN=HSPA1A PE=1 SV=5	1	67	52284387328	51099598848	60549861376	66746073088	37935824896	33929287680	36238352384	20835028992	20606986240	20573417472	73893560320	70388572160	72518213632	53294288896	50276102144	51174309888	12.7754	44.288	-1.74317	0.00302255	1.65323	0.000497414	1.43145	0.00210918	-3.49591	4.27456e-05	-2.49526	0.000188597	1.40102	0.000142733
CPNE3_HUMAN	Copine-3 OS=Homo sapiens GN=CPNE3 PE=1 SV=1	1	17	916448384	888345280	1049116992	1134571264	1070602624	917648320	1064804032	589314304	575247360	586035200	489167296	479042656	463068416	697309824	704714368	698254784	11.5711	30.9292	-1.74401	0.00725661	-2.19435	0.00225195	-1.45364	0.0176334	1.2231	0.00194139	-1.19975	0.000297999	-1.46741	0.00117605
TBA1A_HUMAN	Tubulin alpha-1A chain OS=Homo sapiens GN=TUBA1A PE=1 SV=1	1	33	15543945216	15275330560	17834399744	19816599552	18259568640	17322811392	18130419712	10167132160	10453157888	10051785728	14929906688	14451037184	14596492288	9222066176	8863737856	8697455616	12.4699	28.9486	-1.7512	2.53077e-05	-1.25399	0.00135467	-2.00546	8.39964e-06	-1.43379	2.41808e-05	1.1452	0.00445789	1.64197	0.000100952
RFIP5_HUMAN	Rab11 family-interacting protein 5 OS=Homo sapiens GN=RAB11FIP5 PE=1 SV=1	1	17	226600400	214677040	248038208	284808672	158808352	135262704	149640096	85450480	87878864	79366744	304599968	258807392	303256800	262449056	261777600	243331040	12.6416	44.7044	-1.75591	0.00115287	1.58616	0.000777348	1.72986	0.0018074	-3.42967	0.000194353	-3.03747	1.31257e-05	1.12912	0.142584
ARFP1_HUMAN	Arfaptin-1 OS=Homo sapiens GN=ARFIP1 PE=1 SV=2	1	10	291162080	271461088	313693376	343162656	205503888	191686448	211518688	112388944	117751960	113341848	464780704	420765216	466798880	187939200	173864464	186786784	10.1068	56.1572	-1.77217	0.000480444	1.8943	6.79377e-05	-1.10959	0.0555602	-3.93715	9.91002e-05	-1.59714	0.000357122	2.46513	5.38957e-05
CNDD3_HUMAN	Condensin-2 complex subunit D3 OS=Homo sapiens GN=NCAPD3 PE=1 SV=2	0.35	1	280972	266022	161276	1	3291046	1.62068e+06	3627075	1	197823	88426.8	1.61676e+06	1.13046e+06	1.38894e+06	703390	470393	717995	73.1359	95.3719	-29.8298	0.219592	-1.54832	0.101428	-4.51364	0.0138059	-14.4494	0.252563	-6.60881	0.298879	2.18639	0.0120713
ARFG1_HUMAN	ADP-ribosylation factor GTPase-activating protein 1 OS=Homo sapiens GN=ARFGAP1 PE=1 SV=2	1	15	478901696	455901760	573526144	641514176	326986048	285625952	303361152	161621040	177624992	176084304	884920384	886157312	893095872	239549360	228901504	243573824	16.0087	74.4387	-1.77745	0.000440683	2.28074	0.00126885	-1.28643	0.0117054	-5.16984	0.000300364	-1.38169	0.00179884	3.74169	0.000144104
SSRA_HUMAN	Translocon-associated protein subunit alpha OS=Homo sapiens GN=SSR1 PE=1 SV=3	0.99	3	150171248	145085968	174507200	184424176	31188808	29699720	36224884	21927470	17449996	15077017	193364384	187481440	199150816	222564032	227098400	239998080	11.5782	83.183	-1.78339	0.0166805	2.7468	0.000491156	7.1016	0.000234939	-10.651	0.00168047	-12.6649	0.00124878	-1.18908	0.00452834
CNIH4_HUMAN	Protein cornichon homolog 4 OS=Homo sapiens GN=CNIH4 PE=1 SV=1	0.64	1	3.86918e+06	3.66298e+06	3.53736e+06	5143619	2868319	3.18425e+06	3131388	4057629	6562916	6.54558e+06	4589989	5886207	6465483	5.14626e+06	3.70498e+06	2.92606e+06	18.2482	32.2722	1.86914	0.0585327	1.5766	0.0197239	1.28238	0.30546	1.01325	0.997205	1.45756	0.172363	1.4385	0.133547
PRP8_HUMAN	Pre-mRNA-processing-splicing factor 8 OS=Homo sapiens GN=PRPF8 PE=1 SV=2	1	13	85150496	79603968	98069920	109249800	128594080	107289840	121736552	67065952	69489040	63708976	94270728	86000584	90952152	40433672	38442824	41900280	14.3003	39.0056	-1.78575	0.00286349	-1.29101	0.0204905	-2.961	0.000502253	-1.35433	0.00119184	1.65813	0.000141009	2.24566	2.56587e-05
PCCA_HUMAN	Propionyl-CoA carboxylase alpha chain, mitochondrial OS=Homo sapiens GN=PCCA PE=1 SV=3	1	24	708998464	663862976	855664768	957158016	796351872	689372800	755210752	437360832	414282432	402790944	411611424	383115488	405477824	443282848	404713344	395304256	16.9331	31.2372	-1.78641	0.000945545	-1.99847	0.000949094	-1.80241	0.000505473	1.04518	0.248087	1.00896	0.834235	-1.03591	0.457574
SEH1_HUMAN	Nucleoporin SEH1 OS=Homo sapiens GN=SEH1L PE=1 SV=3	1	5	45512012	52896368	56396240	62645832	72886480	64769116	69663600	34232352	40852632	40531396	39104080	34242696	29334320	33799928	30158096	34837244	13.1465	36.2106	-1.79316	0.0022685	-1.97187	0.00642095	-2.09847	0.000258065	1.12598	0.300697	1.17026	0.102766	1.03933	0.743912
LAP2_HUMAN	Protein LAP2 OS=Homo sapiens GN=ERBB2IP PE=1 SV=2	1	42	688984128	644627776	751950976	861431872	430573856	364512256	390223712	226518560	231157072	202004960	1045106560	967100864	1015896256	799570944	756079936	764190528	12.7676	54.155	-1.79679	0.00086959	1.97263	0.000550846	1.95716	0.00229039	-4.59026	5.55069e-05	-3.51661	0.000242425	1.30531	0.00100996
TNG6_HUMAN	Transport and Golgi organization protein 6 homolog OS=Homo sapiens GN=TANGO6 PE=1 SV=2	0.69	1	5211668	6.41984e+06	7.13372e+06	7.89704e+06	5078521	4229033	6430644	2312986	3.08593e+06	3339226	12043471	10343435	11546375	2714910	3.51296e+06	2.90443e+06	17.1272	64.3698	-1.80109	0.0240092	1.91428	0.0143451	-1.72336	0.0272812	-3.88335	0.00257787	-1.04511	0.732808	3.71574	0.000449639
AKA12_HUMAN	A-kinase anchor protein 12 OS=Homo sapiens GN=AKAP12 PE=1 SV=3	1	28	420922080	407600544	524333120	579555392	302414624	246762624	249161792	127030872	164874480	150796672	853273856	803966336	780758976	362437664	349850368	370378368	17.1403	66.5006	-1.80333	0.00456639	2.35915	0.00117564	1.35615	0.0363969	-5.50709	0.000759887	-2.44559	0.00536343	2.25185	4.92559e-05
PTN13_HUMAN	Tyrosine-protein phosphatase non-receptor type 13 OS=Homo sapiens GN=PTPN13 PE=1 SV=2	1	22	234042336	218619952	268288704	291427360	144982272	123262392	151413056	76041664	78515800	77843432	319654048	284063040	306756704	227968000	227893040	226193696	13.0081	48.1797	-1.80575	0.00986427	1.7072	0.00140092	1.62526	0.0158376	-3.91769	0.000282665	-2.93482	2.7312e-05	1.3349	0.0137763
IF4A1_HUMAN	Eukaryotic initiation factor 4A-I OS=Homo sapiens GN=EIF4A1 PE=1 SV=1	1	18	726277632	697853312	867049600	973856640	966090112	862738432	897825472	552478144	465847360	491574432	427897120	394095808	425676352	381437792	342232000	371895872	15.742	41.1629	-1.80585	0.00119869	-2.22445	7.15897e-05	-2.48881	4.02537e-05	1.21018	0.0443471	1.37819	0.00913131	1.13884	0.0386764
SYIC_HUMAN	Isoleucyl-tRNA synthetase, cytoplasmic OS=Homo sapiens GN=IARS PE=1 SV=2	1	3	20218372	18518922	22094308	20886024	26989056	20983792	27315514	12634728	15147642	13722249	9693307	13519718	11105140	4220232	4.15872e+06	4.18351e+06	7.30139	59.0066	-1.81398	0.00746802	-2.10183	0.00383038	-5.99312	0.00226738	1.20941	0.168761	3.30386	0.0018184	2.7318	0.00917559
APBB1_HUMAN	Amyloid beta A4 precursor protein-binding family B member 1 OS=Homo sapiens GN=APBB1 PE=1 SV=2	1	14	214244160	221959792	279644928	292327680	121100832	119100320	113755600	55754976	68620992	70183088	457965536	433379424	464402560	245465168	232952736	243226464	15.7349	71.1725	-1.81928	0.0106349	2.79701	1.36423e-06	2.03879	1.04476e-05	-6.96831	0.000662498	-3.70913	0.00211808	1.87869	3.22292e-05
CNTN5_HUMAN	Contactin-5 OS=Homo sapiens GN=CNTN5 PE=1 SV=2	0.29	1	3.69409e+06	3.74082e+06	7264057	8453161	860594	1.69802e+06	773166	2.94233e+06	2.35487e+06	2.53691e+06	2.66785e+06	3443391	8490863	9680850	10335465	2.77093e+06	42.1517	84.1998	2.35133	0.0571162	1.65206	0.03551	6.83936	0.0305606	-1.86391	0.291415	-2.90872	0.162159	-1.56055	0.489391
CNTP2_HUMAN	Contactin-associated protein-like 2 OS=Homo sapiens GN=CNTNAP2 PE=1 SV=1	0	1	3.22581e+06	2.7539e+06	5.05646e+06	6288432	138222	608294	18082	343633	149813	148259	120095	84354.9	1856187	296544	37833892	196253	37.8599	310.934	-1.19151	0.655434	-2.56706	0.584591	50.1265	0.299528	-3.21119	0.791717	-59.7264	0.379955	-18.5994	0.471979
CNTRL_HUMAN	Centriolin OS=Homo sapiens GN=CNTRL PE=1 SV=2	0.59	1	1924069	1.01197e+06	1.87986e+06	2361461	770059	17887.5	676694	488258	587436	623509	2.05525e+06	2.50451e+06	2.70895e+06	3.6607e+06	4.77868e+06	3.79597e+06	31.4912	83.9837	1.16015	0.508461	2.53302	0.186281	8.35383	0.138007	-4.27771	0.000206691	-7.20064	6.64976e-05	-1.68329	0.0113191
ALMS1_HUMAN	Alstrom syndrome protein 1 OS=Homo sapiens GN=ALMS1 PE=1 SV=2	0.99	3	21811354	24593316	30566084	36697968	21935602	16915376	19714320	11318908	9900086	10924722	21789224	15324038	19506908	16366712	12862928	14739479	23.2935	26.2442	-1.82198	0.00575198	-1.26187	0.779548	-1.33196	0.0500193	-1.76147	0.0217893	-1.36789	0.0276248	1.28773	0.129606
CISD2_HUMAN	CDGSH iron sulfur domain-containing protein 2 OS=Homo sapiens GN=CISD2 PE=1 SV=1	1	7	577995264	548975296	651323392	714128320	147719008	140205904	151603680	78557368	91649528	70642664	844384448	828411328	924229824	963039232	829531904	879020032	11.9422	81.0634	-1.82491	0.0100402	3.0015	6.08597e-06	6.07831	4.01364e-05	-10.7828	0.000163878	-11.0924	6.5684e-05	-1.02871	0.644179
LRBA_HUMAN	Lipopolysaccharide-responsive and beige-like anchor protein OS=Homo sapiens GN=LRBA PE=1 SV=4	1	6	69171136	60462236	73579104	89924272	63515504	55638908	66500816	30948856	37806620	32974636	51771236	47985960	57716208	41054588	32817594	37654140	16.8657	27.0018	-1.82498	0.00170554	-1.3125	0.0951598	-1.66468	0.00422293	-1.54795	0.00551993	-1.0963	0.358726	1.41198	0.0159604
SC61B_HUMAN	Protein transport protein Sec61 subunit beta OS=Homo sapiens GN=SEC61B PE=1 SV=2	0.97	2	9771796	11840162	11416097	17040642	6635471	5.47026e+06	5316012	3.65433e+06	2615489	3270701	15166567	13629169	20063800	25619396	24724200	21814552	25.124	72.1225	-1.82608	0.00959607	1.89035	0.00342082	4.14185	0.000156842	-5.12126	0.000482633	-7.56333	0.000399908	-1.47685	0.0570881
COBA1_HUMAN	Collagen alpha-1(XI) chain OS=Homo sapiens GN=COL11A1 PE=1 SV=4	0.3	1	152241248	146519440	171025424	220337856	63626280	92710608	77248344	63401896	72577656	80219968	106605800	150110800	147150096	203646592	170910016	80471912	19.4436	43.1175	-1.08042	0.6185	1.1863	0.0243438	1.94802	0.15643	-1.86803	0.0140485	-2.10467	0.134435	-1.12668	0.863767
SEP11_HUMAN	Septin-11 OS=Homo sapiens GN=SEPT11 PE=1 SV=3	0.89	1	4.15328e+06	3989230	4161058	3.04358e+06	8622046	5564567	7.66276e+06	3.46738e+06	4776268	3.718e+06	10246834	12224420	11007845	8498310	10722837	10341052	13.9363	37.4929	-1.82662	0.0248952	1.79323	0.0628112	1.353	0.12324	-2.79887	0.00242282	-2.47141	0.00230155	1.1325	0.232566
RABL3_HUMAN	Rab-like protein 3 OS=Homo sapiens GN=RABL3 PE=1 SV=1	1	12	395068448	385336544	495535488	544485248	114489312	97374600	121377296	59225380	61696184	61350788	774177920	727210816	790160064	497442880	443945184	476257632	17.0652	84.9954	-1.82826	0.00978127	3.48104	0.000311404	4.25411	0.000317928	-12.5721	3.20679e-06	-7.77762	4.34218e-05	1.61645	0.000473218
GAB1_HUMAN	GRB2-associated-binding protein 1 OS=Homo sapiens GN=GAB1 PE=1 SV=2	1	10	308035104	285261088	372954048	399160832	241330208	185411952	277627360	150429296	113101776	121364840	288368448	260016528	291268256	307183264	270552800	307977952	15.6821	30.8724	-1.83003	0.0180039	1.01451	0.248752	1.25746	0.168908	-2.18151	0.0051787	-2.30118	0.00340717	-1.05486	0.400228
BAIP2_HUMAN	Brain-specific angiogenesis inhibitor 1-associated protein 2 OS=Homo sapiens GN=BAIAP2 PE=1 SV=1	1	35	1532286848	1524581504	1817927936	2098641152	992837376	885600960	979373248	523780512	522274720	514228992	1310730368	1207598848	1284669952	2330346496	2198395648	2282809088	15.6809	53.8748	-1.8316	0.00292715	1.02304	0.00425662	2.38349	0.000290832	-2.43738	0.000436102	-4.36558	2.91271e-05	-1.7911	9.66388e-05
F126B_HUMAN	Protein FAM126B OS=Homo sapiens GN=FAM126B PE=2 SV=1	0.91	2	9154272	7.81659e+06	11756568	18031588	4338965	6472486	7.46051e+06	2792927	3860146	3.31939e+06	20596894	17834818	21434200	20544188	17783556	20902242	38.7804	65.7981	-1.83224	0.0471766	2.19872	0.010831	3.24158	0.0118259	-6.00312	0.000293585	-5.93935	0.000380316	1.01074	0.899556
DRG1_HUMAN	Developmentally-regulated GTP-binding protein 1 OS=Homo sapiens GN=DRG1 PE=1 SV=1	1	18	517967328	506129248	617695040	713773632	288427648	274831200	283237408	150287248	153432432	158042960	759158784	706586112	788909312	701428672	641987904	669837504	16.4944	56.9263	-1.83318	7.56474e-06	1.92672	0.000196276	2.37834	6.39423e-05	-4.88271	4.60961e-05	-4.35993	1.03279e-05	1.11991	0.0549161
DEST_HUMAN	Destrin OS=Homo sapiens GN=DSTN PE=1 SV=3	0.69	1	7271295	7.17327e+06	8.36436e+06	11555491	6851651	5186581	6950302	3.53558e+06	3092074	3.71787e+06	6870845	4280054	6.42287e+06	2.00661e+06	2.83526e+06	2.17296e+06	23.8464	42.0636	-1.83544	0.010141	-1.30353	0.642208	-2.70691	0.00219357	-1.69868	0.060046	1.47481	0.0431389	2.50523	0.00970185
RS30_HUMAN	40S ribosomal protein S30 OS=Homo sapiens GN=FAU PE=1 SV=1	1	4	1290957056	1295790592	1566009728	1951839232	1362952320	1339901440	1393248256	724600960	846907584	659264256	587376128	576082624	799943744	621678016	600155072	606540480	20.4138	38.6795	-1.83618	0.0123568	-2.31025	0.0187433	-2.2403	8.50904e-07	1.13618	0.364671	1.22009	0.11483	1.07385	0.631675
COL10_HUMAN	Collectin-10 OS=Homo sapiens GN=COLEC10 PE=2 SV=2	0	2	508351296	477666400	543900864	608460288	294436672	236598928	187812432	176403008	193199632	135798160	245370800	235175392	185311536	995401344	992885696	1057739584	10.5109	89.1628	-1.42233	0.110156	-1.49504	0.692465	4.23737	0.00670204	-1.31748	0.113927	-6.02695	0.00254343	-4.57459	0.00212488
HSP76_HUMAN	Heat shock 70 kDa protein 6 OS=Homo sapiens GN=HSPA6 PE=1 SV=2	1	18	24988426240	24775110656	30645553152	34827665408	16009313280	14302980096	16149355520	8436304384	8168456704	8669294592	32986191872	30391349248	31936143360	23398440960	22106023936	21841876992	16.8228	46.3377	-1.83831	0.00118445	1.56337	0.000320814	1.4495	0.00322112	-3.77121	3.88493e-06	-2.66464	5.46036e-06	1.41528	0.000434206
COMD4_HUMAN	COMM domain-containing protein 4 OS=Homo sapiens GN=COMMD4 PE=1 SV=1	0.39	1	562951	611219	487801	526587	77101.5	204489	283447	571273	592756	557060	1.92995e+06	1.22481e+06	2.14345e+06	1.78539e+06	909600	2010465	9.61324	74.5119	3.04598	0.0854962	6.47135	0.0149713	8.32769	0.0134672	-3.07841	0.0226423	-2.734	0.0606449	1.12597	0.654682
TBA4A_HUMAN	Tubulin alpha-4A chain OS=Homo sapiens GN=TUBA4A PE=1 SV=1	1	3	617437184	597014144	672803456	740260928	834321280	707683072	727694272	382942624	433951456	417650656	568524544	606589312	549631680	320701728	351949408	341151680	9.76585	33.0152	-1.83849	0.000989507	-1.30887	0.0164572	-2.2388	0.000716056	-1.39707	0.00252516	1.21774	0.0154511	1.70126	0.000185627
EFR3A_HUMAN	Protein EFR3 homolog A OS=Homo sapiens GN=EFR3A PE=1 SV=2	1	5	24039712	24475188	31254740	33059844	9756364	10309904	11911461	5.35637e+06	6.09036e+06	5.86341e+06	54850164	41322844	48464104	36112920	34611776	36353384	16.3913	73.9208	-1.84734	0.00196172	2.9652	0.000212876	3.34852	0.00139257	-8.35563	0.000253133	-6.18586	7.31402e-05	1.35076	0.0649904
GRP78_HUMAN	78 kDa glucose-regulated protein OS=Homo sapiens GN=HSPA5 PE=1 SV=2	1	15	877395200	814933248	1057126848	1237522176	636497152	526580160	571230400	323468000	308656352	306386016	1090213888	927351232	860391424	768325824	644545152	656074240	19.1165	39.4192	-1.84794	0.00463045	1.29122	0.0055834	1.19295	0.0875576	-3.06652	0.00253859	-2.2045	0.00270797	1.39103	0.023217
PKHA5_HUMAN	Pleckstrin homology domain-containing family A member 5 OS=Homo sapiens GN=PLEKHA5 PE=1 SV=1	1	30	586332480	579960704	701781888	777056832	353895168	300390080	345331360	177074544	180870960	182106560	700861504	634390080	705074048	665157376	669484864	658895168	14.4189	48.529	-1.85096	0.00577885	1.5312	0.000642213	1.9943	0.00509107	-3.77802	0.000346435	-3.69138	5.82603e-07	1.02347	0.586678
GDIB_HUMAN	Rab GDP dissociation inhibitor beta OS=Homo sapiens GN=GDI2 PE=1 SV=2	1	8	76650944	69551808	82203024	95909304	86796816	76014128	77131104	42230584	43287568	43924396	113937240	112553616	115108624	76829296	67262152	71925776	13.7653	34.3312	-1.85366	0.00277537	1.35615	0.0121848	-1.11075	0.140088	-2.639	3.22075e-06	-1.66883	0.0031651	1.58135	0.00577269
PICAL_HUMAN	Phosphatidylinositol-binding clathrin assembly protein OS=Homo sapiens GN=PICALM PE=1 SV=2	1	15	514912896	510483264	577932992	643471424	452577408	381633920	421646752	238223408	212067680	226076064	756713600	718548672	734839360	690044736	682354624	679625792	11.1476	41.9647	-1.85677	0.000929998	1.5515	0.00440704	1.63396	0.00943502	-3.26761	0.000121472	-3.03389	0.000757567	1.07703	0.0299741
KC1A_HUMAN	Casein kinase I isoform alpha OS=Homo sapiens GN=CSNK1A1 PE=1 SV=2	1	7	224757968	195206000	237383952	261759568	243674224	219981648	236038848	135790800	124650440	115984608	139764992	125366888	138526672	272392960	247573120	263914112	12.0531	33.3294	-1.85879	0.00071998	-1.78639	0.000316263	1.12032	0.0513534	-1.07235	0.289385	-2.08243	0.000479598	-1.94194	0.000159511
PPR26_HUMAN	Protein phosphatase 1 regulatory subunit 26 OS=Homo sapiens GN=PPP1R26 PE=1 SV=1	0.65	1	6532689	6.84493e+06	8018386	11726447	3490312	2.56086e+06	3419001	1.63227e+06	1.53439e+06	1.90161e+06	10122910	7421760	7.78885e+06	6064578	4704549	4938269	28.7974	59.3658	-1.86852	0.00992437	1.59356	0.00210466	1.65862	0.0177799	-4.99846	0.000367504	-3.09917	0.000440762	1.61284	0.0201773
ACSL3_HUMAN	Long-chain-fatty-acid--CoA ligase 3 OS=Homo sapiens GN=ACSL3 PE=1 SV=3	1	14	158625200	139625456	172150816	206043232	35426768	31503670	32116768	18854790	17108754	17040584	282036160	250685040	269793824	255828000	235347328	261350896	16.5592	86.2725	-1.86867	0.00023177	3.50722	2.01644e-06	7.59765	2.29676e-06	-15.1406	5.78108e-07	-14.1975	5.48774e-07	1.06643	0.243809
UBP28_HUMAN	Ubiquitin carboxyl-terminal hydrolase 28 OS=Homo sapiens GN=USP28 PE=1 SV=1	0.97	3	28234982	17157260	22183782	27367658	21573106	20151908	25886820	9110720	15055354	12013561	11229930	13660921	11789624	9081948	11183507	11816981	21.6358	37.1135	-1.86878	0.0296933	-1.94203	0.00365907	-2.10744	0.00247738	-1.01384	0.857258	1.12771	0.567948	1.14332	0.247303
SRP68_HUMAN	Signal recognition particle 68 kDa protein OS=Homo sapiens GN=SRP68 PE=1 SV=2	1	13	206198608	177342928	229837568	254218288	216061088	192753904	210189200	105193096	114221872	111067048	148487232	135035664	150792192	152669840	144959216	140424080	15.1498	24.2658	-1.87303	0.000233547	-1.50793	0.00189834	-1.41308	0.00187037	-1.31419	0.00426683	-1.3255	0.00120004	-1.00861	0.840203
UN45A_HUMAN	Protein unc-45 homolog A OS=Homo sapiens GN=UNC45A PE=1 SV=1	1	11	84037096	72603064	91703600	98123552	134043360	104574120	124130136	72360288	57718152	63589456	47443172	41423476	48920108	35248380	37345116	35553020	12.6702	52.4662	-1.87304	0.00325144	-2.50861	0.000748092	-3.35422	0.00236946	1.40556	0.0169825	1.79079	0.00868563	1.27407	0.0312859
CH60_HUMAN	60 kDa heat shock protein, mitochondrial OS=Homo sapiens GN=HSPD1 PE=1 SV=2	0.99	3	43720468	42779988	54101320	60548252	38341032	27397194	29144348	18052228	17419250	15177501	46365108	43650496	45648860	26201236	25127930	22671300	17.0026	37.9336	-1.87334	0.0130503	1.16377	0.0664026	-1.28219	0.132778	-2.67852	0.00117855	-1.46105	0.00571443	1.83329	0.00166835
TF65_HUMAN	Transcription factor p65 OS=Homo sapiens GN=RELA PE=1 SV=2	0.41	1	11690702	12548679	11868755	13711165	6771911	7166654	7283726	4.17026e+06	3988720	3.1426e+06	8448850	10990960	8.25337e+06	8914208	7.35454e+06	4.70684e+06	7.35077	34.548	-1.87782	0.0141635	1.05699	0.0995358	-1.01176	0.833625	-2.45038	0.00215753	-1.85599	0.0705791	1.32026	0.248108
COX11_HUMAN	Cytochrome c oxidase assembly protein COX11, mitochondrial OS=Homo sapiens GN=COX11 PE=1 SV=3	0.55	1	73691760	82728552	102012280	128636136	134214448	73728632	62504632	75058608	49197068	46165968	72961744	72216280	77527824	76416944	56513076	52470760	25.1205	32.4957	-1.58693	0.207823	-1.34398	0.612398	-1.45872	0.288955	-1.30679	0.194159	-1.08789	0.647334	1.20121	0.226737
TIAM1_HUMAN	T-lymphoma invasion and metastasis-inducing protein 1 OS=Homo sapiens GN=TIAM1 PE=1 SV=2	1	4	12513429	10735424	15943321	16821620	6684526	4346542	4458149	2908088	2.95548e+06	2349867	15708754	15604019	19722718	20138836	23737268	20100154	20.4512	71.6686	-1.88584	0.0286981	2.10602	0.00417848	4.13037	0.00420124	-6.21366	6.92329e-05	-7.78922	4.43769e-05	-1.25356	0.0795574
ZCCHV_HUMAN	Zinc finger CCCH-type antiviral protein 1 OS=Homo sapiens GN=ZC3HAV1 PE=1 SV=3	1	73	14400879616	13788422144	16820075520	18755309568	11137458176	9883711488	11197466624	5571171328	5750306304	5719977984	13422057472	12480545792	13992975360	15757109248	15056985088	15200166912	14.35	33.7654	-1.8906	0.00270242	1.04355	0.016464	1.42819	0.00739407	-2.34109	0.000717399	-2.70014	1.70343e-06	-1.15337	0.035393
BI2L1_HUMAN	Brain-specific angiogenesis inhibitor 1-associated protein 2-like protein 1 OS=Homo sapiens GN=BAIAP2L1 PE=1 SV=2	1	16	326942144	304455712	345409824	363732544	316542208	244137888	283301984	160422256	141390064	144038336	369419296	371327584	375138432	420392064	388320416	400117152	7.57169	34.746	-1.89297	0.00486768	1.23195	0.0627171	1.43229	0.031134	-2.50282	0.00162713	-2.71129	0.000126274	-1.08329	0.0702774
PIN4_HUMAN	Peptidyl-prolyl cis-trans isomerase NIMA-interacting 4 OS=Homo sapiens GN=PIN4 PE=1 SV=1	0.69	1	17252054	16879818	17070206	20988306	23229398	15945995	19984024	11441340	11234687	8508634	5.38299e+06	6982308	5937634	7935068	6543265	6044757	10.8954	55.1499	-1.89707	0.0122885	-3.28422	0.00154827	-2.88258	0.00207908	1.70381	0.0137585	1.51949	0.0306455	-1.1213	0.363253
BRX1_HUMAN	Ribosome biogenesis protein BRX1 homolog OS=Homo sapiens GN=BRIX1 PE=1 SV=2	0.68	1	4677655	3.30196e+06	4494724	6896463	6343530	4901128	4.72763e+06	2.68951e+06	3.60363e+06	2108975	1952756	1.04005e+06	2.50319e+06	2619850	1.53555e+06	2.78707e+06	30.9518	50.5924	-1.90099	0.0308917	-3.12074	0.0382359	-2.30066	0.0284005	1.52877	0.217439	1.21025	0.460666	-1.26319	0.463967
KIF15_HUMAN	Kinesin-like protein KIF15 OS=Homo sapiens GN=KIF15 PE=1 SV=1	0.69	1	41704112	41560644	49737232	55389260	24967258	26277294	27519544	15348054	12180638	13898235	47474548	32642604	42751588	43210640	35923712	37283940	14.2677	39.9366	-1.90128	0.00457068	1.22118	0.0528583	1.47806	0.00916003	-2.96591	0.00262504	-2.81021	0.000344075	1.05541	0.742727
TBA1C_HUMAN	Tubulin alpha-1C chain OS=Homo sapiens GN=TUBA1C PE=1 SV=1	1	5	1137898240	929756608	900254208	632290048	2169533952	2017856768	2298330368	1143461760	1071421056	1192630912	1663652480	1528371968	1692650112	1069540480	932856704	953811968	23.0526	33.0435	-1.90336	0.000236541	-1.09291	0.00493284	-2.19393	0.000170605	-1.4335	0.00125223	1.15266	0.0582469	1.65234	0.000985909
UB2E3_HUMAN	Ubiquitin-conjugating enzyme E2 E1 OS=Homo sapiens GN=UBE2E1 PE=1 SV=1	0.69	1	14368699	15520030	17741154	21152566	17795974	16573892	16367072	8291915	8603174	9683530	8816240	6.44735e+06	7.37203e+06	6.59294e+06	6402899	5605532	17.3667	44.6578	-1.90894	0.000986007	-2.38196	0.00809104	-2.72759	0.000372643	1.17419	0.201024	1.42885	0.0065077	1.21688	0.159622
PHB2_HUMAN	Prohibitin-2 OS=Homo sapiens GN=PHB2 PE=1 SV=2	1	8	66420260	57141112	58466336	79877056	35271876	29913802	31910610	13447679	22796696	14147780	56003156	56136692	57924652	137769456	144780752	137142480	15.9425	80.8742	-1.92681	0.0465961	1.28128	0.00525119	4.32244	0.000310812	-3.37482	0.0173962	-8.32853	0.00565369	-2.46784	9.2289e-06
CENPH_HUMAN	Centromere protein H OS=Homo sapiens GN=CENPH PE=1 SV=1	0.89	2	10330514	10475354	14338224	15318366	8692288	8997848	10077737	5401681	4334433	4666838	16691946	17963230	16698472	3.83764e+06	3.57803e+06	5658596	20.5048	60.7706	-1.92793	0.00183008	1.58917	0.00104032	-2.12386	0.0240678	-3.56549	0.000864649	1.10163	0.52396	3.92784	0.00884293
TTK_HUMAN	Dual specificity protein kinase TTK OS=Homo sapiens GN=TTK PE=1 SV=2	1	19	358145088	330907168	414164160	449235808	290640064	267525344	286858592	137577056	158169040	140739456	534243776	512708448	528516704	346432256	319576256	326301216	13.7834	44.4431	-1.93597	0.0006163	1.62303	0.000277661	1.1743	0.0104874	-3.60944	0.000517695	-2.27341	0.000363212	1.58768	0.00046398
PRS7_HUMAN	26S protease regulatory subunit 7 OS=Homo sapiens GN=PSMC2 PE=1 SV=3	1	22	277713152	253605536	319748064	374578272	197665472	174268688	206630688	104329960	100824448	93412392	399012960	358696608	393405056	218191216	198056592	203922576	17.3069	48.9655	-1.93781	0.000916152	1.61027	0.000759752	1.07191	0.307103	-3.85547	8.59135e-06	-2.07716	8.22577e-05	1.85613	0.000171848
KAISO_HUMAN	Transcriptional regulator Kaiso OS=Homo sapiens GN=ZBTB33 PE=1 SV=2	1	5	63111620	65122080	77289368	78545312	83067792	67778960	70801208	38535808	40238404	35198656	60249896	59802748	60755792	31492224	28129086	27188508	11.3019	37.6733	-1.94474	0.00171866	-1.24521	0.0831002	-2.55326	0.000434848	-1.58642	0.00659706	1.3129	0.0104309	2.08281	0.00334465
KDIS_HUMAN	Kinase D-interacting substrate of 220 kDa OS=Homo sapiens GN=KIDINS220 PE=1 SV=3	1	34	633293632	604730496	729801472	815312512	369261376	337338656	377516288	177315856	197880192	179371616	1109421568	1066282496	1188976128	736073216	738653120	755346752	13.7954	62.7666	-1.95489	0.000164893	2.36189	1.83199e-05	2.05704	0.00142685	-6.06721	3.0349e-06	-4.02128	0.000346239	1.50878	0.00394433
TPR_HUMAN	Nucleoprotein TPR OS=Homo sapiens GN=TPR PE=1 SV=3	1	40	596429504	557413504	650501440	733784000	919583168	775684160	908968192	408576448	467961760	454906784	206998528	204570064	218243840	195491504	205514112	204079904	12.0384	66.1232	-1.95595	0.000885531	-3.97502	0.000474712	-4.30391	0.000675597	2.11403	0.00063314	2.20042	0.000939863	1.04087	0.193871
SQSTM_HUMAN	Sequestosome-1 OS=Homo sapiens GN=SQSTM1 PE=1 SV=1	1	11	224482976	215608384	273710144	322027552	221447360	176525216	256601664	107700624	115479176	110860256	386671392	380069056	403945312	185342640	183898400	181737920	19.0008	48.0353	-1.95957	0.0228889	1.59831	0.0292522	-1.18802	0.277557	-3.50463	1.49816e-06	-1.64944	0.000803164	2.12474	0.000198394
SYEP_HUMAN	Bifunctional aminoacyl-tRNA synthetase OS=Homo sapiens GN=EPRS PE=1 SV=4	1	19	196191024	183374368	221172176	267733392	307753920	278600864	311789632	132708632	161773104	163306576	135218928	123278768	141395568	59651584	59053464	57871164	17.1406	57.0015	-1.96192	0.00292724	-2.1866	0.000126095	-5.08644	0.00023368	1.14478	0.184064	2.59258	0.00447849	2.26471	0.00163515
CNTF_HUMAN	Ciliary neurotrophic factor OS=Homo sapiens GN=CNTF PE=1 SV=1	0	1	18277966	15729483	22954552	24724034	11704477	8990884	10641521	5269465	5130932	5.56136e+06	19999212	17649546	19984570	14674754	14284616	13202035	20.2962	43.8366	-1.96325	0.00832163	1.37073	0.00553847	1.34542	0.0442086	-3.61071	7.48169e-05	-2.6414	3.11564e-05	1.36697	0.00488927
ANR46_HUMAN	Ankyrin repeat domain-containing protein 46 OS=Homo sapiens GN=ANKRD46 PE=1 SV=1	0.59	1	16904530	13924751	19228842	24026080	9372136	10002081	12306848	5329688	5.61299e+06	5.11028e+06	13908379	14052420	19138534	22987628	24721304	23321962	23.0225	52.2381	-1.97353	0.00893362	1.12731	0.0451256	2.24206	0.00679189	-2.934	0.00659705	-4.42479	2.75768e-06	-1.50811	0.0510395
LYPA2_HUMAN	Acyl-protein thioesterase 2 OS=Homo sapiens GN=LYPLA2 PE=1 SV=1	1	10	894074752	883163712	1053230208	1175755520	843374656	663213696	807257344	421686624	384116608	365230720	1597819904	1540676224	1634926848	572955648	453984160	507811872	13.9526	60.2742	-1.9759	0.00335363	1.82387	0.007528	-1.50764	0.0151019	-4.07625	0.000179782	-1.3106	0.0364072	3.11022	0.00211679
ELP6_HUMAN	Elongator complex protein 6 OS=Homo sapiens GN=ELP6 PE=1 SV=1	1	4	23081438	21811802	30718476	31629580	30660118	30402900	34069972	15263182	18911342	13320397	22908798	18137438	23782764	9422448	8485484	7913894	18.9442	46.5577	-2.00301	0.0125524	-1.4665	0.0295316	-3.68421	6.36776e-05	-1.36497	0.0787984	1.83933	0.0140391	2.51063	0.00186056
SF3B3_HUMAN	Splicing factor 3B subunit 3 OS=Homo sapiens GN=SF3B3 PE=1 SV=4	0.97	2	12980226	12313482	16124017	17104090	13703866	12267670	13621346	6.37248e+06	6991883	6339020	12595688	12268711	15643752	5.46001e+06	4547615	2.9774e+06	16.0011	46.1138	-2.00945	0.000143128	-1.04973	0.846015	-3.04912	0.0203754	-2.0559	0.00514809	1.51739	0.126577	3.11961	0.0125686
PCDC1_HUMAN	Protocadherin alpha-C1 OS=Homo sapiens GN=PCDHAC1 PE=2 SV=2	0.37	1	22891070	24616258	33438836	36564540	17266794	13131327	16676441	7.61058e+06	7.90206e+06	7.89318e+06	17189556	15170877	18077802	33020834	26080634	23549336	22.6553	45.5069	-2.01123	0.0137138	-1.24369	0.513409	1.75574	0.0138916	-2.15494	0.00312151	-3.53121	0.00574143	-1.63865	0.0228507
LCMT1_HUMAN	Leucine carboxyl methyltransferase 1 OS=Homo sapiens GN=LCMT1 PE=1 SV=2	0	1	13201670	13104333	18417794	21873818	5438522	6016325	7009337	2.59397e+06	3.58308e+06	2994207	18126394	16604014	16570106	16139977	12197415	12659083	25.6881	59.8169	-2.01327	0.00484683	1.69569	0.00188949	2.22032	0.00253034	-5.59362	0.00135424	-4.4701	0.000313512	1.25134	0.107096
PHLB2_HUMAN	Pleckstrin homology-like domain family B member 2 OS=Homo sapiens GN=PHLDB2 PE=1 SV=2	0.98	3	11232555	10094187	14953574	14184505	5113646	4.22307e+06	4504362	2017744	2505454	2.35008e+06	13673043	11761817	13146701	15725424	18128680	15737159	18.4179	67.596	-2.01375	0.00129003	1.83554	0.000188256	3.5829	7.87781e-05	-5.61327	5.873e-05	-7.21508	3.1541e-05	-1.28536	0.0185646
CRTC2_HUMAN	CREB-regulated transcription coactivator 2 OS=Homo sapiens GN=CRTC2 PE=1 SV=2	0.83	2	1.45165e+06	1.70737e+06	3.39163e+06	3173587	20344084	13064118	13063166	370937	406954	1	2.2281e+06	2374144	960674	935028	648726	1752.34	40.8385	151.924	-59.7401	0.204818	-6.6932	0.00718751	-29.3101	0.132595	-7.15128	0.310206	-2.03821	0.580069	3.50861	0.298718
GOGB1_HUMAN	Golgin subfamily B member 1 OS=Homo sapiens GN=GOLGB1 PE=1 SV=2	1	142	2140266880	2063797888	2553554688	2832718336	1248889728	1054759872	1219938432	533024480	631599936	574650560	4961146880	4724894208	4859233792	1356200832	1395080576	1368251776	15.0632	87.7417	-2.02589	0.000627939	3.0511	0.000713221	1.16913	0.0915839	-8.36284	0.000212871	-2.36853	0.002563	3.53081	2.11934e-06
ROCK1_HUMAN	Rho-associated protein kinase 1 OS=Homo sapiens GN=ROCK1 PE=1 SV=1	1	46	1092718336	1080856064	1333595648	1467722752	700491968	615840768	708841152	329097632	341605024	324366048	1512404224	1385911168	1548188032	1135016192	1102619264	1099406464	15.2259	50.7178	-2.03521	0.0017863	1.69735	0.000241956	1.64778	0.00590803	-4.46854	5.81797e-05	-3.35358	1.75757e-06	1.33247	0.00888169
CS071_HUMAN	Uncharacterized protein C19orf71 OS=Homo sapiens GN=C19orf71 PE=4 SV=2	0.52	1	131941104	126149808	151843232	186657440	85723104	57871228	48511612	64976832	45295788	37587968	63449032	58020816	61702044	59803640	617029632	45902728	18.3177	156.119	-1.29924	0.327971	-1.55085	0.919849	3.76217	0.515434	-1.23881	0.272565	-4.88796	0.385724	-3.94567	0.502476
NCOAT_HUMAN	Bifunctional protein NCOAT OS=Homo sapiens GN=MGEA5 PE=1 SV=2	1	4	15541867	15139115	16170431	18150960	21855336	23312358	19923760	11143176	10636992	10101955	20138498	20575694	15182170	4949748	5381701	4394140	8.22186	50.5808	-2.04163	0.000521597	-1.11692	0.241649	-4.4203	5.82274e-05	-1.75322	0.0228668	2.16508	0.00155471	3.79587	0.000894162
RFIP1_HUMAN	Rab11 family-interacting protein 1 OS=Homo sapiens GN=RAB11FIP1 PE=1 SV=2	1	30	1080909184	1010403840	1211889792	1374808448	1075763968	879802240	986798208	481454496	474604160	483507328	1079848064	1004929536	1112693632	1231737600	1195656576	1187941376	13.7085	31.0747	-2.04392	0.006249	-1.01264	0.282936	1.22872	0.0647377	-2.22114	0.00103862	-2.51141	6.38736e-06	-1.13069	0.0418265
SYYC_HUMAN	Tyrosyl-tRNA synthetase, cytoplasmic OS=Homo sapiens GN=YARS PE=1 SV=4	1	18	315888320	307231200	386705248	413953888	340886048	293522592	339644576	165267120	155652128	155360528	359281664	329626976	359460288	94305600	99734008	97427448	14.7674	48.5064	-2.04513	0.00162434	1.00707	0.273985	-3.3419	0.000652078	-2.20116	5.45292e-05	1.63408	6.54788e-05	3.59687	2.49139e-05
AKAP9_HUMAN	A-kinase anchor protein 9 OS=Homo sapiens GN=AKAP9 PE=1 SV=3	0.75	1	7.05197e+06	6945823	9210698	8890746	4.20096e+06	4.07181e+06	3871320	2.26196e+06	1.78484e+06	1.88439e+06	8538259	8.19488e+06	7159914	5.39137e+06	4933105	5.11691e+06	14.8613	47.7143	-2.04749	0.00546471	1.51451	0.00198988	1.27151	0.00244144	-4.02837	0.000165332	-2.60342	0.00246284	1.54734	0.00589677
ANR26_HUMAN	Ankyrin repeat domain-containing protein 26 OS=Homo sapiens GN=ANKRD26 PE=1 SV=3	1	9	58605232	52086544	59030072	70171232	28408168	25882164	29611344	12477268	12901229	15427700	82647032	71148824	90064056	62650292	59183036	60061616	12.5134	61.3165	-2.0561	0.00173748	2.11034	0.000644601	2.16795	0.000680526	-5.97605	4.83189e-05	-4.45753	0.00108321	1.34066	0.0454742
CSN1_HUMAN	COP9 signalosome complex subunit 1 OS=Homo sapiens GN=GPS1 PE=1 SV=4	0.47	1	394301024	366037216	521027456	595075328	178234752	174366880	178504448	187085952	180274448	181262528	332902784	320609888	345763296	485842080	333869888	135779792	22.9535	42.3504	1.03298	0.0896122	1.18308	0.000388685	1.79906	0.34832	-1.82143	0.000139077	-1.74162	0.375945	1.04582	0.694017
ELL_HUMAN	RNA polymerase II elongation factor ELL OS=Homo sapiens GN=ELL PE=1 SV=1	0.69	1	9932014	14451924	16002756	15156707	12480272	12534677	13850513	6023797	6.04695e+06	6.76295e+06	7.84225e+06	6796695	7.14173e+06	840164	164903	933552	19.5239	67.5692	-2.06361	0.000153134	-1.86021	0.000531336	-20.048	0.0282952	-1.15647	0.0629786	9.71501	0.0456895	11.2352	0.0409881
SPCS2_HUMAN	Signal peptidase complex subunit 2 OS=Homo sapiens GN=SPCS2 PE=1 SV=3	1	10	312245696	313920672	385131552	437880768	114155848	102641824	111111792	60208992	53197600	45279904	505896096	469898208	504043008	545133824	493216160	502820512	16.7742	76.0247	-2.0664	0.00630189	2.57658	6.10967e-06	4.69999	4.0498e-06	-9.32554	0.00062109	-9.71205	0.000378776	-1.04145	0.363004
SPTN1_HUMAN	Spectrin alpha chain, non-erythrocytic 1 OS=Homo sapiens GN=SPTAN1 PE=1 SV=3	1	10	53119248	53329660	60840004	80708432	86046368	62518628	61203080	37999564	36689280	26823502	45487600	41051688	35057400	59752120	54689316	54096000	20.9347	32.3824	-2.06643	0.00972118	-1.79164	0.0200043	-1.24464	0.194232	-1.19785	0.245255	-1.66027	0.0346593	-1.38604	0.0339137
PHF6_HUMAN	PHD finger protein 6 OS=Homo sapiens GN=PHF6 PE=1 SV=1	1	4	59866944	59249672	70162472	80642584	54421812	39719692	51682272	23897526	23583006	23002616	40093412	34980300	39725624	26507560	25236150	26610610	14.9701	32.4931	-2.06892	0.0169272	-1.47954	0.125713	-1.86108	0.0217456	-1.62875	0.00557705	-1.11167	0.00979216	1.46513	0.00670805
CSPG4_HUMAN	Chondroitin sulfate proteoglycan 4 OS=Homo sapiens GN=CSPG4 PE=1 SV=1	0.35	1	837975	760666	876140	783731	1	1	316142	39752.7	112086	80604.3	472643	672645	636319	1.89384e+06	1310962	1.27302e+06	6.41601	109.752	-1.36009	0.240979	2.15977	0.164849	14.1639	0.141743	-7.66471	0.0125553	-19.2642	0.00430384	-2.51336	0.0059092
CCD14_HUMAN	Coiled-coil domain-containing protein 14 OS=Homo sapiens GN=CCDC14 PE=2 SV=2	0	1	5.55918e+06	4623653	6.50209e+06	6181472	4.44253e+06	4.11361e+06	3.41864e+06	1876157	2311275	1579580	5.31859e+06	5.39859e+06	4.0498e+06	1.63032e+06	928034	1.25713e+06	14.4689	53.3433	-2.07643	0.00735126	1.08444	0.166007	-3.13846	0.00866116	-2.5606	0.00309388	1.51147	0.104941	3.87027	0.00430191
PIPNB_HUMAN	Phosphatidylinositol transfer protein beta isoform OS=Homo sapiens GN=PITPNB PE=1 SV=2	0.69	1	5396639	7.09574e+06	5.18442e+06	7091146	2.69112e+06	2806102	3.03991e+06	1.04017e+06	1.89608e+06	1.16568e+06	6.27214e+06	7.02618e+06	5410674	6866144	5.92287e+06	6370458	16.8688	54.8368	-2.08125	0.048492	1.59617	0.00319982	2.24425	0.000158799	-4.56102	0.00672934	-4.67084	0.0103161	-1.02408	0.770066
MACF1_HUMAN	Microtubule-actin cross-linking factor 1, isoforms 1/2/3/5 OS=Homo sapiens GN=MACF1 PE=1 SV=3	1	13	88175016	90768928	111080160	123337416	76133952	55622600	57232876	31798700	32108644	26882180	124110720	96327568	114763784	86099440	79013360	79007648	16.2675	44.5262	-2.08162	0.00675397	1.43099	0.0118611	1.29171	0.108401	-3.69208	0.000235945	-2.68886	0.000676936	1.3731	0.0394053
NKRF_HUMAN	NF-kappa-B-repressing factor OS=Homo sapiens GN=NKRF PE=1 SV=2	0.82	2	20012016	18396400	27361002	24453632	25343206	16328769	22753196	10723606	9876890	10312062	11308838	14735048	11089018	7362352	5.80731e+06	6018165	18.1832	48.9471	-2.08411	0.0290442	-1.79515	0.0334252	-3.35761	0.00356691	-1.20122	0.190213	1.61105	0.0155455	1.93523	0.00575016
SEPT7_HUMAN	Septin-7 OS=Homo sapiens GN=SEPT7 PE=1 SV=2	1	13	835053248	806253184	985202432	1108544128	687755456	589351168	670812736	329325888	328303008	275732160	686762560	656290176	688841664	904597312	829344832	865863488	15.0436	33.7642	-2.08699	0.000757971	-1.12818	0.45817	1.33466	0.0123975	-2.17697	0.00353234	-2.78542	0.000914291	-1.2795	0.00236411
MTMR1_HUMAN	Myotubularin-related protein 1 OS=Homo sapiens GN=MTMR1 PE=1 SV=4	1	3	24226196	25081676	24374250	30545590	35060184	29568898	30136388	16790356	14306492	13882186	27693708	27060770	25817932	14792097	15195606	13157288	11.5733	36.2125	-2.10688	0.000763483	-1.16645	0.082803	-2.19644	0.000432073	-1.79133	0.00534679	1.04251	0.618358	1.86748	0.00135373
BSDC1_HUMAN	BSD domain-containing protein 1 OS=Homo sapiens GN=BSDC1 PE=2 SV=1	1	5	42435688	37565628	47142916	45747568	33100850	29596660	32870330	14149588	14043029	17067118	141205056	136617296	130240048	13172112	15875751	14903813	9.84882	106.874	-2.11154	0.00157007	3.85013	1.91369e-05	-2.17438	0.000632192	-9.01601	0.000220607	1.02976	0.755028	9.28434	9.34371e-05
RS14_HUMAN	40S ribosomal protein S14 OS=Homo sapiens GN=RPS14 PE=1 SV=3	1	5	237790160	228917504	275839584	349539968	296933472	250945520	280001696	136600752	136533552	117395616	131281360	114123752	135965888	107110096	92797248	92733528	20.1165	46.6825	-2.11989	0.000440543	-2.3155	0.000454166	-2.829	0.00011207	1.02402	0.760007	1.3345	0.014388	1.3032	0.0216447
MYO1E_HUMAN	Myosin-Ie OS=Homo sapiens GN=MYO1E PE=1 SV=2	0	1	6134997	7318240	7.17859e+06	6732398	6497591	5115117	6.5542e+06	3.31577e+06	1938702	3312143	3.88496e+06	6285592	3.5933e+06	2.34857e+06	2818451	3.52378e+06	7.78978	39.4958	-2.12066	0.0329941	-1.35678	0.219482	-2.09036	0.00881496	-1.60669	0.132079	-1.0145	0.89479	1.58373	0.113889
DEN4C_HUMAN	DENN domain-containing protein 4C OS=Homo sapiens GN=DENND4C PE=1 SV=2	1	13	79676096	78541736	78570528	88363624	69964448	59380212	79899288	26872522	31886026	39525740	130336592	110957984	141846272	56284316	57310600	54322572	5.83918	52.4616	-2.12897	0.00680484	1.71654	0.00612259	-1.24611	0.126922	-3.89829	0.00108231	-1.70849	0.0368372	2.28172	0.0057356
PDC6I_HUMAN	Programmed cell death 6-interacting protein OS=Homo sapiens GN=PDCD6IP PE=1 SV=1	1	3	18591206	16071715	21896198	23147088	18323166	16263046	20890508	8999690	8685485	8345119	13698031	10350392	12864900	5450695	6289263	6232977	16.1045	44.455	-2.13124	0.00556283	-1.59747	0.0223627	-3.08668	0.000497239	-1.41809	0.0486461	1.44831	0.00638656	2.05383	0.00461645
CTGE2_HUMAN	Protein cTAGE-2 OS=Homo sapiens GN=CTAGE1 PE=2 SV=2	0.67	1	3.63577e+06	4504104	6456063	6.01617e+06	2335912	1.75454e+06	1.63907e+06	2.83264e+06	2.78037e+06	1.93871e+06	7.30555e+06	7574950	6640892	2.42609e+06	1.52462e+06	1.51411e+06	25.4658	70.1583	1.31804	0.172338	2.44304	0.00303815	-1.04844	0.767512	-2.84986	0.00827743	1.38188	0.171893	3.93817	0.00895965
RNH2A_HUMAN	Ribonuclease H2 subunit A OS=Homo sapiens GN=RNASEH2A PE=1 SV=2	0.69	1	2.40758e+06	4.18878e+06	3.06028e+06	3.34136e+06	5.20869e+06	3353064	4722835	1.76359e+06	2.42251e+06	2.03886e+06	4005372	5122000	4292845	3.04329e+06	1.04282e+06	1.70037e+06	22.7208	44.6709	-2.13409	0.0130676	1.07625	0.894767	-2.2958	0.0823354	-2.15588	0.00328224	1.07578	0.663497	2.31924	0.0879593
CTNA1_HUMAN	Catenin alpha-1 OS=Homo sapiens GN=CTNNA1 PE=1 SV=1	1	14	112373352	97578472	117537520	131416168	87403904	60354208	76458216	53321928	51658932	56376368	169040288	145859968	164237808	188896800	174895968	189953856	12.1826	49.2806	-1.38956	0.0918165	1.79638	0.01019	2.4697	0.0102628	-2.96942	0.000168425	-3.43181	4.87445e-06	-1.15571	0.0628098
CTNB1_HUMAN	Catenin beta-1 OS=Homo sapiens GN=CTNNB1 PE=1 SV=1	0.97	2	3767126	2.68511e+06	2.55678e+06	4.3997e+06	3500508	1.49701e+06	2913469	4432592	2.21757e+06	2.83669e+06	5.97808e+06	7342607	8792545	10535868	10337504	9283980	26.3864	57.396	1.1992	0.57545	2.39502	0.0371761	3.81208	0.0300245	-2.33093	0.0303623	-3.17886	0.0240343	-1.36377	0.0891713
ABCD3_HUMAN	ATP-binding cassette sub-family D member 3 OS=Homo sapiens GN=ABCD3 PE=1 SV=1	1	23	339676640	313546368	385455552	428308704	128743192	112988448	128106288	57868920	54596860	60612288	1023052160	925799552	1001184960	288641504	248344224	269170208	13.8166	107.748	-2.13683	0.000252604	4.92814	6.75492e-06	2.17975	0.000215807	-17.0445	3.1197e-07	-4.65776	2.27329e-05	3.65939	4.10352e-05
CTNL1_HUMAN	Alpha-catulin OS=Homo sapiens GN=CTNNAL1 PE=1 SV=2	0.59	2	11773832	9098334	11791224	12054586	8701989	4.79422e+06	7354201	9415386	7378197	9691750	17144124	16131640	18562828	13714458	14866599	13574188	12.4636	37.7466	1.27025	0.279302	2.10054	0.0287648	2.02179	0.0505883	-1.95726	0.00689372	-1.59164	0.0230141	1.22971	0.0178622
HMOX2_HUMAN	Heme oxygenase 2 OS=Homo sapiens GN=HMOX2 PE=1 SV=2	1	14	247691840	238957104	313918336	317897696	56788480	53951460	60975384	30122270	27903648	22297286	715497792	699827136	658840640	475540992	422995488	459854976	15.0524	94.8487	-2.1378	0.00689639	5.64845	1.99601e-06	7.91072	2.00228e-06	-25.8227	0.000353162	-16.9116	0.000249787	1.52693	0.000956773
CTR2_HUMAN	Low affinity cationic amino acid transporter 2 OS=Homo sapiens GN=SLC7A2 PE=1 SV=2	1	2	7754398	4973048	8.17241e+06	6.30835e+06	2.72325e+06	1.86166e+06	1.71976e+06	1.86947e+06	2768580	2655985	14824342	11652591	14415075	9739982	9606570	10924406	21.4289	74.3247	1.15693	0.46717	4.32273	0.00121592	4.80136	0.0049042	-5.60623	0.000794771	-4.1501	0.00401693	1.35087	0.0399235
SNX6_HUMAN	Sorting nexin-6 OS=Homo sapiens GN=SNX6 PE=1 SV=1	1	17	427545728	401238816	512789472	583368640	314882976	262745072	306882272	147934608	133340216	131689696	483028288	458311072	502455744	296093728	272882304	264418496	17.2647	43.2274	-2.14186	0.000779152	1.31146	0.0051328	-1.06133	0.441702	-3.49617	2.33624e-05	-2.01808	0.000156203	1.73243	0.000291367
EIF3F_HUMAN	Eukaryotic translation initiation factor 3 subunit F OS=Homo sapiens GN=EIF3F PE=1 SV=1	1	5	62182516	52994016	56540940	82614512	62737636	47797188	59685364	26275632	25613756	27048728	154911952	144321184	181577968	11726195	8369328	11135850	20.8229	97.0676	-2.15638	0.00984363	2.53558	0.000783607	-5.45029	0.000296242	-6.09099	0.000859927	2.52753	0.0109328	15.3951	8.32732e-05
PPIA_HUMAN	Peptidyl-prolyl cis-trans isomerase A OS=Homo sapiens GN=PPIA PE=1 SV=2	1	11	1099383296	1012085056	1189651968	1343087616	860727552	774308160	913424640	439367488	394183840	348070848	2124172288	1992673792	2255654912	462941472	416566976	431425248	12.1753	77.218	-2.15675	0.0011644	2.18336	0.000182093	-1.944	0.000747223	-5.39301	0.000181461	-1.10944	0.248833	4.86104	5.82191e-06
KIF1B_HUMAN	Kinesin-like protein KIF1B OS=Homo sapiens GN=KIF1B PE=1 SV=5	0.69	1	2.94767e+06	2308499	2542428	2678017	4.86703e+06	5050423	6095798	1.95835e+06	2.15688e+06	3.26886e+06	6506325	5460156	6107042	2517188	2.6194e+06	2498449	10.192	42.619	-2.16862	0.0228822	1.28927	0.232972	-2.09734	0.00687408	-2.44763	0.0198498	-1.03398	0.744558	2.36718	0.00194117
ACTS_HUMAN	Actin, alpha skeletal muscle OS=Homo sapiens GN=ACTA1 PE=1 SV=1	1	13	1622201728	1565323520	1996671744	2265590272	1910214912	1672692992	1909259264	856353344	833275264	835325824	858571840	866992768	950479808	1078918656	946105088	859066368	17.7143	38.1096	-2.17515	0.00239247	-2.17422	0.000325266	-1.9043	0.00217138	-1.05984	0.214699	-1.14223	0.18879	-1.07774	0.404433
ABCF2_HUMAN	ATP-binding cassette sub-family F member 2 OS=Homo sapiens GN=ABCF2 PE=1 SV=2	1	12	242161776	220130432	263961056	322248544	305336576	254140592	281254720	134011832	135226880	116697768	235522096	237514176	249564848	140899680	137583488	138845088	16.7458	34.9565	-2.17842	0.000426573	-1.20708	0.0945667	-2.01456	0.00512064	-1.87233	0.00237919	-1.08134	0.232174	1.73149	0.000275225
ABL2_HUMAN	Tyrosine-protein kinase ABL2 OS=Homo sapiens GN=ABL2 PE=1 SV=1	1	12	82456464	81990760	98273936	115884592	64109768	52274312	60921144	25756624	28153154	27437490	133537848	105702744	126982952	88506008	85816712	89424432	16.9588	50.3356	-2.17961	0.0021418	1.66547	0.0016533	1.48753	0.0192967	-4.50198	0.00074572	-3.24224	5.31579e-05	1.38854	0.0414496
EDF1_HUMAN	Endothelial differentiation-related factor 1 OS=Homo sapiens GN=EDF1 PE=1 SV=1	1	5	413213760	380971456	527924384	594999424	471337568	443399456	487959552	226924992	213304272	200556976	191866992	178942864	190023824	263598064	235142368	260733072	20.7904	41.4997	-2.18902	9.62382e-05	-2.67151	2.18854e-05	-1.84693	0.000264946	1.14256	0.0440451	-1.18522	0.0290035	-1.35419	0.00423762
41_HUMAN	Protein 4.1 OS=Homo sapiens GN=EPB41 PE=1 SV=4	1	47	6631632384	6301750272	7985546752	8932715520	4247719424	3756195328	4160238592	1779317120	1887582976	1880108288	9543121920	9095689216	9656215552	7251809792	6850687488	6921012736	16.3614	53.9173	-2.19292	0.000387367	1.78826	0.000350063	1.72832	0.00131883	-5.10095	4.22467e-07	-3.79006	9.24729e-07	1.34588	0.000305411
NTPCR_HUMAN	Cancer-related nucleoside-triphosphatase OS=Homo sapiens GN=NTPCR PE=1 SV=1	1	4	22125774	16544112	18465870	19360140	25378108	21372126	24385360	11101722	10428498	10765196	19994282	23889934	27909846	36334280	31395344	27102840	12.1344	36.8286	-2.20265	0.00191096	1.05779	0.982226	1.33312	0.057744	-2.22304	0.0123045	-2.93641	0.00462707	-1.3209	0.0951914
PHAR4_HUMAN	Phosphatase and actin regulator 4 OS=Homo sapiens GN=PHACTR4 PE=1 SV=1	1	36	1718852992	1672961408	2035389568	2312015104	1227149952	1111632896	1214939648	513155744	563796992	536092832	2009159296	1914485888	2095095040	1726649728	1784176512	1702882688	15.4364	43.183	-2.20311	5.25703e-05	1.36811	0.000253105	1.46711	0.00226806	-3.73129	4.06278e-06	-3.23221	4.20041e-05	1.15441	0.0161447
PININ_HUMAN	Pinin OS=Homo sapiens GN=PNN PE=1 SV=4	0	1	27995086	26941660	33606920	39445404	14709126	12663942	14176016	6.2804e+06	5.2344e+06	7340493	31060892	25419828	27267932	20352616	17765856	19017964	18.0114	49.8128	-2.20358	0.00630751	1.37867	0.000949813	1.37516	0.00623662	-4.44165	0.000602566	-3.03026	0.00314274	1.46577	0.00839919
UMPS_HUMAN	Uridine 5'-monophosphate synthase OS=Homo sapiens GN=UMPS PE=1 SV=1	0.33	1	5.14497e+06	4049505	4.2589e+06	6.82129e+06	3.96681e+06	4.11238e+06	5021626	1809722	2.21933e+06	1.90238e+06	3.39874e+06	3.27501e+06	4.56243e+06	1.5266e+06	1685459	2.12512e+06	24.8824	41.672	-2.20871	0.00133044	-1.32977	0.288305	-2.45463	0.00242345	-1.89435	0.0115327	1.11134	0.39909	2.10527	0.00671156
POP7_HUMAN	Ribonuclease P protein subunit p20 OS=Homo sapiens GN=POP7 PE=1 SV=2	0.69	1	3.5559e+06	2.14318e+06	4475292	4654857	2.30541e+06	1.68137e+06	1.96446e+06	1.12354e+06	847931	717472	4.14393e+06	2.7801e+06	2551411	7932587	5811536	5852238	30.979	73.2808	-2.21323	0.00978914	1.19119	0.0746542	3.29282	0.00103685	-3.52386	0.00341393	-7.28776	0.000379226	-2.06812	0.0192968
ATRX_HUMAN	Transcriptional regulator ATRX OS=Homo sapiens GN=ATRX PE=1 SV=4	0.6	1	5.5092e+06	5959921	7888755	9049047	5.49646e+06	3.81515e+06	4.67022e+06	2.22683e+06	1.82708e+06	2.21283e+06	4273244	3.7077e+06	4.54123e+06	5.28328e+06	4.11795e+06	4.69367e+06	23.3527	31.1405	-2.23112	0.00558522	-1.37941	0.456691	1.00809	0.919037	-1.9982	0.00147101	-2.24916	0.00117579	-1.1256	0.283108
LBR_HUMAN	Lamin-B receptor OS=Homo sapiens GN=LBR PE=1 SV=2	1	22	2502874112	2502757632	3109572096	3474216192	721005760	570333632	683008128	321828064	300060672	261889872	4295955456	3883037696	4485039616	4581499904	4187149312	3959993088	16.542	83.9019	-2.23398	0.00111272	3.09905	0.000103502	6.44701	0.000104598	-14.3294	9.89687e-06	-14.4025	1.00446e-05	-1.0051	0.9368
CYC_HUMAN	Cytochrome c OS=Homo sapiens GN=CYCS PE=1 SV=2	0.97	2	63914320	62903064	69398896	77918808	50942024	42671224	53743992	44446060	46306292	40172436	33767376	37573936	38500156	62680016	60107480	60197108	10.0342	20.599	-1.12551	0.244593	-1.53819	0.0327972	1.24178	0.0815057	1.19194	0.0398188	-1.39763	0.00969899	-1.6659	0.00302948
CASP_HUMAN	Protein CASP OS=Homo sapiens GN=CUX1 PE=1 SV=2	0.93	3	6.92542e+06	6311441	9418075	8561631	7013506	7741806	6443859	2.7007e+06	3.92771e+06	2.83939e+06	18148790	18793010	20198576	1.12052e+06	1274008	1.05094e+06	18.3895	95.6557	-2.23908	0.00987095	2.55998	0.000324016	-6.15277	2.0353e-05	-6.03523	0.00251413	2.7479	0.00529053	16.5842	1.8522e-05
CYTA_HUMAN	Cystatin-A OS=Homo sapiens GN=CSTA PE=1 SV=1	1	4	38487604	34747952	44884588	54570840	41490660	22768512	24669930	34591596	22686452	21614756	28265862	42821304	33482948	32274762	31947504	13339568	20.094	29.5206	-1.12721	0.683165	-1.02921	0.462967	-1.14656	0.644389	-1.32547	0.208019	1.01716	0.845383	1.34822	0.347399
ADDB_HUMAN	Beta-adducin OS=Homo sapiens GN=ADD2 PE=1 SV=3	0.99	3	37355692	35627268	58637376	60408564	30844722	19526182	20625328	10604396	10436302	10657261	58921008	53908216	57044148	38294436	31820838	29771754	27.7782	57.7165	-2.23977	0.0319075	1.72366	0.0221785	1.40693	0.115054	-5.35913	0.000112482	-3.15121	0.00410505	1.70065	0.012043
CYTSB_HUMAN	Cytospin-B OS=Homo sapiens GN=CYTSB PE=1 SV=1	1	4	21596942	20880584	24081934	24606114	7685622	7.03316e+06	5948864	7.34869e+06	9088841	9421714	31257812	23581138	27491618	40512640	40866512	46476940	8.02531	72.387	1.25119	0.106898	2.42467	0.000247484	6.18629	0.000141857	-3.1838	0.000509206	-4.94431	0.000263188	-1.55296	0.0161116
D39U1_HUMAN	Epimerase family protein SDR39U1 OS=Homo sapiens GN=SDR39U1 PE=2 SV=1	0.69	1	910908	679368	202741	146520	294471	61229.2	445630	288992	326644	262498	3.48111e+06	3.90167e+06	3234260	2.029e+06	1.77723e+06	2.81462e+06	76.5587	93.1597	1.09585	0.598591	14.9349	0.0406686	8.26233	0.0526758	-12.0905	9.13041e-06	-7.53968	0.00124626	1.60358	0.054797
DAAF1_HUMAN	Dynein assembly factor 1, axonemal OS=Homo sapiens GN=DNAAF1 PE=1 SV=5	0.69	1	25398954	30444844	45738808	55318936	19977410	8.22381e+06	8731636	39439724	26386308	32982464	40279200	26203974	35458180	48857184	34152100	34127472	35.1312	41.7404	2.67535	0.0505641	1.47338	0.0458838	3.17161	0.0354995	-1.03171	0.875448	-1.18549	0.368733	-1.14906	0.468319
ACATN_HUMAN	Acetyl-coenzyme A transporter 1 OS=Homo sapiens GN=SLC33A1 PE=1 SV=1	1	8	154439440	147556640	180162640	220922304	38114492	30105968	37399296	15060492	16511692	15487873	278488992	237233216	258710624	218248384	187620512	203830080	18.8948	85.8045	-2.24436	0.00438569	3.16216	9.6858e-05	5.77258	0.000176993	-16.4563	7.68509e-06	-12.9558	6.37928e-06	1.27019	0.0200578
ACTG_HUMAN	Actin, cytoplasmic 2 OS=Homo sapiens GN=ACTG1 PE=1 SV=1	1	11	692968320	651215680	787662848	909897536	841092288	807708928	918998144	374303040	386045344	383145344	380696704	385108768	410773696	502195648	453057600	427027328	15.1012	39.386	-2.24557	0.00135046	-2.21683	0.000215247	-1.85765	0.000652222	-1.02893	0.361387	-1.20882	0.053523	-1.17483	0.0586844
ETFA_HUMAN	Electron transfer flavoprotein subunit alpha, mitochondrial OS=Homo sapiens GN=ETFA PE=1 SV=1	1	7	91220416	85726144	93146872	103140768	51683916	52391992	51275296	23189512	22459436	23496968	175495472	165847696	194738064	63566680	63464872	67979424	7.79119	78.02	-2.24672	2.21972e-05	2.76517	0.00122013	1.25529	0.00649041	-7.7529	0.000214323	-2.82028	1.81947e-05	2.74898	0.000387103
LMNB2_HUMAN	Lamin-B2 OS=Homo sapiens GN=LMNB2 PE=1 SV=3	0.65	1	3.28891e+06	3447134	3777361	3.42264e+06	1.16246e+06	1.25745e+06	1654827	426650	862769	523925	4387147	2.63474e+06	3994904	6134668	4364623	4428441	5.95759	72.6653	-2.24708	0.0374272	1.95923	0.00920766	3.66348	0.00110207	-6.0754	0.00290981	-8.23216	0.00268844	-1.355	0.184845
HYCCI_HUMAN	Hyccin OS=Homo sapiens GN=FAM126A PE=1 SV=2	1	5	34146420	41423708	49302780	52446768	23641994	21317610	24698968	9529963	10242917	11133754	56443232	48332340	56644936	63928464	62932664	56994512	18.5454	59.6617	-2.25384	0.000204726	1.76264	0.000298779	2.63938	8.68702e-05	-5.22284	2.17088e-05	-5.94874	9.98306e-06	-1.13899	0.11586
GSTP1_HUMAN	Glutathione S-transferase P OS=Homo sapiens GN=GSTP1 PE=1 SV=2	0.68	1	8834100	7634632	7599432	11455806	11574492	13634623	14462214	5841135	6.61631e+06	5.12034e+06	7.5838e+06	10015364	10673474	5280491	2.56098e+06	3.3707e+06	20.38	48.8965	-2.2569	0.00127096	-1.35627	0.0603408	-3.53824	0.0177628	-1.60843	0.0259292	1.56774	0.134698	2.5216	0.0278787
SGT1_HUMAN	Protein SGT1 OS=Homo sapiens GN=ECD PE=1 SV=1	1	7	62172892	52936636	63222028	64890668	87696424	70783872	91529376	33696108	39171892	37897116	78307944	74114872	80007712	47279340	42428316	46804624	8.82154	35.2814	-2.25712	0.00239391	-1.01611	0.49094	-1.83141	0.00833911	-2.09841	0.000788508	-1.23245	0.0243367	1.70263	0.000476582
MYO1B_HUMAN	Myosin-Ib OS=Homo sapiens GN=MYO1B PE=1 SV=3	1	7	59065680	50850836	60675216	67743384	37827264	28529378	40625284	16986462	16079011	14131501	70936488	64001244	71446376	81440152	70384560	70522304	11.6399	52.3723	-2.26671	0.00708328	1.57492	0.0173191	2.07836	0.0103557	-4.37283	7.20777e-05	-4.71104	3.2316e-05	-1.07735	0.293777
PI3R4_HUMAN	Phosphoinositide 3-kinase regulatory subunit 4 OS=Homo sapiens GN=PIK3R4 PE=1 SV=3	0.69	1	3.60894e+06	2.96632e+06	4.95317e+06	5.55076e+06	2.82071e+06	1813585	3619636	1.15604e+06	1.08048e+06	1.40229e+06	4780548	4009517	6318973	1725489	1.59241e+06	1.63008e+06	27.855	62.8293	-2.2683	0.0458901	1.45931	0.0702606	-1.66814	0.142188	-4.15219	0.0019874	-1.35978	0.0469647	3.05358	0.0121492
RN185_HUMAN	RING finger protein 185 OS=Homo sapiens GN=RNF185 PE=2 SV=1	0.95	2	7652501	17288666	11638608	13310114	3.11944e+06	3.2265e+06	2.95444e+06	989177	1.7414e+06	1.35828e+06	15659196	12396604	12599639	16765070	13522417	14506578	32.0121	77.8811	-2.27457	0.0326953	2.39744	0.00106479	4.81637	0.000408424	-9.94299	0.00139386	-10.9552	0.00172915	-1.1018	0.374034
RL36L_HUMAN	60S ribosomal protein L36a-like OS=Homo sapiens GN=RPL36AL PE=1 SV=3	0.99	2	30248888	28632108	39114824	45115032	29014216	26162288	28256012	13666768	11714933	11248161	17265034	14914966	17942128	18292040	13452886	14036362	21.6472	35.2823	-2.27772	0.00111387	-1.92351	0.00361271	-1.82242	0.0166088	-1.36834	0.0185461	-1.24984	0.14119	1.09482	0.443999
MID51_HUMAN	Mitochondrial dynamics protein MID51 OS=Homo sapiens GN=MIEF1 PE=1 SV=1	0.68	1	9134049	10659487	11899793	14458324	9376421	9177460	10797364	4227866	3.43279e+06	5201517	3.68153e+06	3000616	4671738	7389305	4.68758e+06	8094538	19.5153	43.5574	-2.28198	0.0104666	-2.89392	0.00919171	-1.45509	0.132355	1.13284	0.509896	-1.56827	0.109914	-1.77661	0.0606055
DCBD2_HUMAN	Discoidin, CUB and LCCL domain-containing protein 2 OS=Homo sapiens GN=DCBLD2 PE=1 SV=1	0.65	1	2.81047e+06	3.16688e+06	3.886e+06	3.53793e+06	8768.57	1	203169	2.36929e+06	1.55086e+06	1.09442e+06	3.95502e+06	3951728	4.29287e+06	7156203	6053071	7013428	13.8638	84.8014	23.6605	0.188738	4.3378	0.157105	95.4179	0.142898	-2.43283	0.0503239	-4.03279	0.0187221	-1.65765	0.00342245
DCD_HUMAN	Dermcidin OS=Homo sapiens GN=DCD PE=1 SV=2	0.99	3	248917616	244274384	303311328	354602976	139102560	163628496	159675472	240732624	145135680	127896432	153710208	211886592	172052656	163082480	162634512	95201264	18.0669	23.1269	1.11107	0.759561	-1.1397	0.267424	-1.09857	0.572729	-1.04649	0.749483	1.22058	0.510216	1.27733	0.279457
LYST_HUMAN	Lysosomal-trafficking regulator OS=Homo sapiens GN=LYST PE=1 SV=3	0.97	3	31228050	30592228	41790632	53281608	24089652	23294338	25908224	12373651	8832400	10907086	33333438	24232656	29232560	22718924	19745582	17703958	27.2471	35.3781	-2.28231	0.00851547	-1.09368	0.216332	-1.21812	0.0914018	-2.7029	0.00183103	-1.87364	0.00831645	1.44259	0.0393175
UBE2O_HUMAN	Ubiquitin-conjugating enzyme E2 O OS=Homo sapiens GN=UBE2O PE=1 SV=3	1	5	23586092	22895308	29007650	29988972	38358504	32386244	41051272	14836103	18141704	15945081	11382130	8954865	9369298	4973868	4.98669e+06	5.19717e+06	13.8262	75.9235	-2.28515	0.000981049	-3.57967	0.000203507	-7.37551	0.000844701	1.64689	0.00686411	3.22759	0.00157276	1.95981	0.00984112
PCAT1_HUMAN	Lysophosphatidylcholine acyltransferase 1 OS=Homo sapiens GN=LPCAT1 PE=1 SV=2	0.99	3	6415364	5825242	5750934	6.55469e+06	3.36879e+06	3301466	3333229	1.33101e+06	1.51975e+06	1.50848e+06	8.08787e+06	6744993	6.89933e+06	9114902	7.39418e+06	8694580	6.64069	58.5655	-2.29478	0.00228831	1.74997	0.00505183	2.51949	0.00443271	-4.98532	4.18205e-05	-5.78167	5.88175e-05	-1.15974	0.15946
CLCC1_HUMAN	Chloride channel CLIC-like protein 1 OS=Homo sapiens GN=CLCC1 PE=1 SV=1	1	19	334270912	317897600	412844128	459013312	113319736	85996904	95420832	47054856	42152512	38291440	728617984	658251776	699843008	447331360	411166464	402174656	17.453	87.7323	-2.31169	0.00159936	3.69125	0.00053262	4.27727	0.000940184	-16.3665	3.62198e-05	-9.88772	4.48656e-05	1.65524	0.000342799
CHP1_HUMAN	Calcium-binding protein p22 OS=Homo sapiens GN=CHP PE=1 SV=3	0.69	1	5.8865e+06	6.8057e+06	6.18919e+06	7.79968e+06	4.05576e+06	4979464	3.85747e+06	2272906	1.38302e+06	1.92078e+06	6890117	6898390	6.80365e+06	5732897	5.25015e+06	4686758	12.6609	42.3358	-2.31189	0.0135047	1.32688	0.025728	1.2154	0.1178	-3.69253	0.0118127	-2.80987	0.0102601	1.31413	0.0410136
DIAP3_HUMAN	Protein diaphanous homolog 3 OS=Homo sapiens GN=DIAPH3 PE=1 SV=4	1	17	185647216	182598048	222084352	238177392	165786960	140333712	163287088	67445928	68877240	66709416	266071216	223783792	253881488	169675424	170835056	157652736	13.2246	42.4101	-2.31198	0.00321321	1.40145	0.00343883	1.06126	0.376695	-3.66314	0.00117423	-2.45361	0.000219117	1.49296	0.00668623
F10A1_HUMAN	Putative protein FAM10A4 OS=Homo sapiens GN=ST13P4 PE=5 SV=1	0.97	2	13650873	14433630	18409530	19481848	10112364	12166506	15463984	4.08065e+06	5926580	6254826	27214664	25878262	24461908	5977779	6831809	8395126	17.4756	66.8707	-2.32092	0.00994951	1.80702	0.0215831	-1.77993	0.0241214	-4.76907	0.00520071	-1.30394	0.183427	3.65743	0.00306806
AHNK_HUMAN	Neuroblast differentiation-associated protein AHNAK OS=Homo sapiens GN=AHNAK PE=1 SV=2	1	73	1476962944	1404217088	1719160704	1930192640	1004301120	824304512	920742400	388920800	416096096	364028192	2301038080	2153536512	2398056704	1164053376	1093448320	1049706176	14.6847	61.9588	-2.35179	0.00050912	1.95251	0.000654376	1.20291	0.0619502	-5.86173	5.5866e-06	-2.82898	4.53692e-05	2.07203	7.4837e-05
DX39B_HUMAN	Spliceosome RNA helicase DDX39B OS=Homo sapiens GN=DDX39B PE=1 SV=1	1	14	718300672	688062656	814632960	899816768	1042061568	925961088	978742336	438084160	414451872	398339136	385189664	362229504	386795520	285700544	279735680	279069312	12.3415	55.931	-2.35576	5.60092e-05	-2.54355	7.58261e-05	-3.48934	0.000449782	1.10286	0.0522569	1.48119	0.00300197	1.34305	0.00233618
GCN1L_HUMAN	Translational activator GCN1 OS=Homo sapiens GN=GCN1L1 PE=1 SV=5	1	17	74826616	77237848	85691336	90885144	185535824	141341040	179016784	70125144	65824388	76558712	66441920	59729428	81316920	63187824	49011324	57891400	9.07029	53.0289	-2.38058	0.00296631	-2.15715	0.00202397	-2.97426	0.000716554	1.02419	0.783653	1.24938	0.0732748	1.21987	0.172544
DDB1_HUMAN	DNA damage-binding protein 1 OS=Homo sapiens GN=DDB1 PE=1 SV=1	0.62	1	704617	856352	453423	842480	575703	773259	499071	559951	499754	714793	818478	915499	787313	115476	65940	317601	26.1641	49.3773	-1.04144	0.844283	1.24947	0.115258	-3.70334	0.0725015	-1.42085	0.0592946	3.55598	0.0786014	5.05251	0.0563413
CHM2B_HUMAN	Charged multivesicular body protein 2b OS=Homo sapiens GN=CHMP2B PE=1 SV=1	1	13	2727432960	2738513152	3553733888	4198514176	2746101504	2385064448	2649393664	1139854592	1031403584	1087249280	1440360576	1189249536	1394129792	2038221312	1795529728	1757150592	21.5028	35.6634	-2.38777	0.00016374	-2.23282	0.00127748	-1.39165	0.00632017	-1.23484	0.0530827	-1.71579	0.00136261	-1.38948	0.0132981
STK10_HUMAN	Serine/threonine-protein kinase 10 OS=Homo sapiens GN=STK10 PE=1 SV=1	1	12	136454032	131507240	164957872	190343408	111242992	91639584	101699512	42376944	40338148	44760688	125764712	111541248	133772760	138238448	139260640	128688448	17.5428	37.7112	-2.38933	0.00076068	-1.00031	0.063003	1.33359	0.0212892	-2.91097	0.000306799	-3.18639	1.02526e-05	-1.09461	0.219319
DRG2_HUMAN	Developmentally-regulated GTP-binding protein 2 OS=Homo sapiens GN=DRG2 PE=1 SV=1	1	6	78291440	77511712	87087456	88656040	88537784	92582616	85176200	37101892	42188656	31854612	81363824	77971792	81742368	55364448	52737388	57015240	6.99815	33.1063	-2.39594	0.00513748	-1.10427	0.0333369	-1.61277	0.000137109	-2.16904	0.00885619	-1.4856	0.0308903	1.46004	0.000366321
CAZA2_HUMAN	F-actin-capping protein subunit alpha-2 OS=Homo sapiens GN=CAPZA2 PE=1 SV=3	0.65	1	14042948	16429436	16379809	24609472	20854448	18489738	18016352	7.00808e+06	9212860	7.66077e+06	32799678	38038940	32803520	14420922	11763886	15261818	25.9265	55.4547	-2.40186	0.00201664	1.68585	0.000937446	-1.38396	0.0330873	-4.33981	0.000323005	-1.7355	0.00811353	2.50062	0.00135719
ZDBF2_HUMAN	DBF4-type zinc finger-containing protein 2 OS=Homo sapiens GN=ZDBF2 PE=1 SV=3	0.4	1	951160	544819	1.26797e+06	1.56289e+06	1292394	680074	827057	269958	571380	323761	1.65984e+06	1.49348e+06	1.63167e+06	514781	757231	465405	40.3501	58.337	-2.40282	0.0404602	1.46249	0.0907959	-1.61131	0.131529	-4.10694	0.0211159	-1.49122	0.197735	2.75408	0.0163088
DDX20_HUMAN	Probable ATP-dependent RNA helicase DDX20 OS=Homo sapiens GN=DDX20 PE=1 SV=2	0.99	3	8.06412e+06	9296348	7841592	10166083	13674348	8555202	11959690	8661419	11633029	11528073	7.43915e+06	6.18713e+06	6477780	4641426	2415221	4.57393e+06	12.3296	42.8711	-1.07437	0.735497	-1.65472	0.0509867	-2.9396	0.0176426	1.58289	0.0240271	2.73611	0.02543	1.72855	0.104346
RL5_HUMAN	60S ribosomal protein L5 OS=Homo sapiens GN=RPL5 PE=1 SV=3	1	11	408188864	380559872	502106208	544551360	460467136	416834624	479597824	190605824	192354336	181451152	214305568	189493808	212819104	272343936	239048480	252556640	16.8398	40.3724	-2.4041	0.000534546	-2.31276	0.000167813	-1.77617	0.000544348	-1.0925	0.147486	-1.35353	0.0063789	-1.23893	0.0176327
TYDP2_HUMAN	Tyrosyl-DNA phosphodiesterase 2 OS=Homo sapiens GN=TDP2 PE=1 SV=1	1	5	112768920	119687440	138331520	165415296	105263896	94274048	105128296	47058244	43168980	36220940	79906072	65889592	73672464	132527040	109557104	122533256	17.5546	37.8163	-2.40942	0.00235969	-1.60643	0.0114108	1.19678	0.0638313	-1.73564	0.00572887	-2.88353	0.000606353	-1.66137	0.00295756
AMOT_HUMAN	Angiomotin OS=Homo sapiens GN=AMOT PE=1 SV=1	1	12	119810464	110777352	147570752	161086512	132537896	110378696	132460312	51153816	52770548	50423204	78298792	77980624	83745392	90094808	81058920	84715664	17.427	32.8498	-2.43202	0.00335402	-1.67627	0.0104399	-1.46706	0.0118384	-1.55509	0.000325745	-1.65775	0.00102025	-1.06601	0.178703
PKHA1_HUMAN	Pleckstrin homology domain-containing family A member 1 OS=Homo sapiens GN=PLEKHA1 PE=1 SV=2	1	16	526229280	517319040	626430080	744465664	389075040	343000032	388073824	151362784	147348480	161556720	528184416	475859968	499752768	654643008	574373184	602365568	17.5836	43.7467	-2.43369	0.000158498	1.07532	0.00599294	1.63494	0.00098908	-3.26722	9.04999e-06	-3.97895	1.93369e-05	-1.21784	0.0173774
PGRC1_HUMAN	Membrane-associated progesterone receptor component 1 OS=Homo sapiens GN=PGRMC1 PE=1 SV=3	0.51	1	3911320	5066840	5841565	6.35619e+06	2.17901e+06	2.58502e+06	2070826	793547	840079	1168843	6676046	4635782	4206301	10569571	9262761	9224053	20.0841	78.9294	-2.43887	0.0064091	1.56855	0.0157782	4.25121	0.000146391	-5.53731	0.000859791	-10.3681	0.000922994	-1.87242	0.0344794
PRAF3_HUMAN	PRA1 family protein 3 OS=Homo sapiens GN=ARL6IP5 PE=1 SV=1	1	6	344183744	329038880	404971200	426045056	120858840	103677536	118374536	45121284	50713916	44148400	623093760	643741824	650043968	605482048	570404800	521919904	12.436	80.7503	-2.44965	0.000167895	3.32378	0.000371091	4.95116	1.73231e-05	-13.6936	9.03541e-05	-12.1286	2.12581e-06	1.12903	0.0938605
AKAP6_HUMAN	A-kinase anchor protein 6 OS=Homo sapiens GN=AKAP6 PE=1 SV=3	0	1	4876016	6744332	7.57419e+06	7067616	3.68136e+06	5142193	4430644	2.42367e+06	1.87521e+06	1.10502e+06	2.76267e+06	4407452	5.2214e+06	2.69446e+06	9092607	3.96476e+06	17.9268	53.3827	-2.45271	0.0402829	-1.22998	0.694821	1.18844	0.905919	-2.29307	0.0496124	-2.9149	0.0930047	-1.27118	0.750634
GLDN_HUMAN	Gliomedin OS=Homo sapiens GN=GLDN PE=2 SV=1	0	1	14235606	16079106	18147612	20873608	27407766	15284612	20045546	10396372	6.57365e+06	8599441	11956562	9996230	10678463	12615572	9429801	10512704	16.441	44.968	-2.45363	0.0162045	-1.92174	0.0545563	-1.92695	0.044776	-1.27618	0.181944	-1.27332	0.198211	1.00225	0.949712
AP2A1_HUMAN	AP-2 complex subunit alpha-1 OS=Homo sapiens GN=AP2A1 PE=1 SV=2	0.76	1	953818	832399	1.56025e+06	831277	1.78033e+06	2.00721e+06	1.9664e+06	685665	893730	763212	2450960	1.91214e+06	2.66447e+06	900853	1.51896e+06	1.04255e+06	33.3817	43.9488	-2.45622	0.00216197	1.4229	0.185461	-1.66185	0.0689596	-2.9999	0.00126573	-1.478	0.124085	2.0297	0.0235181
DHRS7_HUMAN	Dehydrogenase/reductase SDR family member 7 OS=Homo sapiens GN=DHRS7 PE=1 SV=1	1	4	31722728	34597760	28337058	37078200	9216297	9288967	9327184	4385851	3.98736e+06	2.95423e+06	87035752	83634880	93822920	52063924	40901472	52287312	11.4341	95.3637	-2.45708	0.0165283	5.43298	0.000194365	5.21883	0.00238473	-23.3498	0.000679611	-12.8231	0.000140727	1.82092	0.00905653
GOGA4_HUMAN	Golgin subfamily A member 4 OS=Homo sapiens GN=GOLGA4 PE=1 SV=1	1	5	20153666	18422574	22162424	28909196	13681510	14249513	13839672	4.01437e+06	8.05751e+06	4.88835e+06	26884976	28140060	30919400	11256655	9392908	9186334	20.4942	62.8471	-2.46286	0.0444442	1.62129	0.00170551	-1.40001	0.0302888	-5.06741	0.0125945	-1.75917	0.0891061	2.88057	0.000409473
BAP31_HUMAN	B-cell receptor-associated protein 31 OS=Homo sapiens GN=BCAP31 PE=1 SV=3	1	14	296552064	269753184	373581440	400867584	116888808	96498968	113271896	35469076	43773432	53087388	463192608	428854144	487890656	403085600	360370240	353673408	18.5213	74.2034	-2.46853	0.00618694	2.529	0.000115137	3.41986	0.000155641	-10.428	0.00106858	-8.442	0.00117034	1.23525	0.0190649
SPG20_HUMAN	Spartin OS=Homo sapiens GN=SPG20 PE=1 SV=1	1	9	88718528	82410256	112310720	125907592	107653440	94625192	103303304	38201824	43031940	42456376	101023000	87816608	96738856	42192076	36528240	40193152	19.847	44.2631	-2.47054	7.19143e-05	-1.1332	0.293768	-2.56978	8.37007e-05	-2.30882	0.000123802	1.04017	0.521986	2.40157	0.00012194
DEN6A_HUMAN	Protein DENND6A OS=Homo sapiens GN=DENND6A PE=1 SV=1	0.69	1	546939	1	1	1	550367	10889.3	224816	2.0481e+06	717037	923747	3.44039e+06	2.84496e+06	5768868	1.17174e+06	831884	1.65435e+06	199.999	98.1149	4.69281	0.185439	20.4463	0.0917565	4.65347	0.181812	-3.26771	0.037654	1.00845	0.886141	3.29533	0.0150982
KC1E_HUMAN	Casein kinase I isoform epsilon OS=Homo sapiens GN=CSNK1E PE=1 SV=1	1	6	88500712	79911880	99220256	123544936	139633248	79032576	85710752	44554492	39115624	38811072	54825388	43833496	51288092	97330072	86781920	82196744	19.3231	43.3259	-2.48509	0.0321303	-2.14036	0.0484129	-1.14295	0.625963	-1.22424	0.0755282	-2.17428	0.000336998	-1.77602	0.00296167
KPYM_HUMAN	Pyruvate kinase isozymes M1/M2 OS=Homo sapiens GN=PKM2 PE=1 SV=4	1	28	2033714688	1993458560	2382016768	2627349248	2762377728	2460842752	2749404160	1077969792	1081519488	1045651200	1568842368	1524903296	1609636608	846813376	793390208	704099584	13.3305	49.4714	-2.48745	0.000847055	-1.69027	0.00178362	-3.40085	0.00010917	-1.46745	8.62253e-05	1.3672	0.0244525	2.0063	0.00349857
DESM_HUMAN	Desmin OS=Homo sapiens GN=DES PE=1 SV=3	0.53	1	14624104	17739492	20760128	23347694	9561377	10452509	10881834	5025230	4499314	9777900	7211959	8269258	19253892	20320574	20270796	10522209	19.7299	49.2866	-1.60061	0.156866	-1.17122	0.95851	1.65439	0.166512	-1.79952	0.236709	-2.64804	0.039053	-1.47152	0.311882
SYRC_HUMAN	Arginyl-tRNA synthetase, cytoplasmic OS=Homo sapiens GN=RARS PE=1 SV=2	1	21	470949600	458618720	534837536	608317312	655649408	597467904	644122304	257482192	248750544	254077920	420012032	404076480	412581184	134685344	133086512	138296720	13.2679	54.4176	-2.49535	0.000292609	-1.51954	0.00161722	-4.67221	5.54139e-05	-1.62653	6.04641e-06	1.87237	2.37396e-06	3.04547	2.51383e-07
K6PL_HUMAN	6-phosphofructokinase, liver type OS=Homo sapiens GN=PFKL PE=1 SV=6	0.99	3	23176200	25660206	32834758	36276224	34605048	22353640	31963712	11091709	12260225	12250548	23825382	20005110	19734648	7.66837e+06	8314730	7967903	20.7003	52.4332	-2.49765	0.0170067	-1.47721	0.123827	-3.71268	0.00900094	-1.78541	0.00317915	1.48647	0.00104569	2.65397	0.00140632
SAHH_HUMAN	Adenosylhomocysteinase OS=Homo sapiens GN=AHCY PE=1 SV=4	0.94	2	23498904	23863870	32610362	33618268	24183350	23118756	25319048	10864206	6749961	11460024	14955863	14147080	17220312	13122948	13603810	10619788	19.2397	38.1669	-2.49779	0.0280536	-1.72008	0.00753661	-1.94452	0.00762257	-1.59328	0.0879026	-1.28453	0.245153	1.24036	0.0928429
ERF1_HUMAN	Eukaryotic peptide chain release factor subunit 1 OS=Homo sapiens GN=ETF1 PE=1 SV=3	1	10	198867264	189478368	234666224	289089280	257664448	233258512	267642288	104990120	98468048	100097328	143533264	135277536	129254888	65513152	56166040	55705884	19.7898	55.1735	-2.49893	0.000372601	-1.92553	0.000418182	-4.27638	4.18752e-05	-1.34429	0.00237438	1.71128	0.0047275	2.30045	0.000602516
AP2A_HUMAN	Transcription factor AP-2-alpha OS=Homo sapiens GN=TFAP2A PE=1 SV=1	1	6	262890320	259022016	324218912	389163616	288232032	244655424	267383536	118771080	112987360	87701064	164715840	208585280	153989344	256350064	202042608	91295072	19.857	39.0074	-2.50508	0.00327927	-1.69181	0.0265181	-1.45586	0.276415	-1.65057	0.0189307	-1.72068	0.272816	-1.04248	0.917505
DGKK_HUMAN	Diacylglycerol kinase kappa OS=Homo sapiens GN=DGKK PE=1 SV=1	0	1	9504671	6810780	11057839	12969238	349246	297086	965810	447591	1	701.196	11328094	9410950	13523035	19065472	16770158	17783758	25.8063	105.513	-3.59618	0.223506	3.13295	0.00891671	33.2597	0.00951957	-76.4278	0.12241	-119.608	0.113502	-1.56498	0.0366774
DHB4_HUMAN	Peroxisomal multifunctional enzyme type 2 OS=Homo sapiens GN=HSD17B4 PE=1 SV=3	1	5	13694753	14596045	21027656	19122126	8480152	12052826	11135253	8897770	13119609	12692458	44097432	30284048	34432940	5206423	6904614	3.78747e+06	20.6304	81.3737	1.09605	0.620228	2.85656	0.00130371	-1.9919	0.0342186	-3.13497	0.0024472	2.18321	0.0241868	6.84432	0.00150014
DHCR7_HUMAN	7-dehydrocholesterol reductase OS=Homo sapiens GN=DHCR7 PE=1 SV=1	1	6	207375200	200714496	254748928	289744064	37076080	34775256	38798008	38509868	33016348	33554808	323414304	290945440	316435712	270601344	240106016	251969664	17.6262	82.1207	-1.05299	0.421748	3.0996	1.22344e-06	6.89274	2.29493e-06	-8.85788	1.2239e-05	-7.25799	1.28815e-05	1.22043	0.0137779
DHRS4_HUMAN	Dehydrogenase/reductase SDR family member 4 OS=Homo sapiens GN=DHRS4 PE=1 SV=2	0.31	1	9890997	10312597	14923215	18349048	7.5857e+06	3.91066e+06	4318526	7.15524e+06	5.48947e+06	5784429	13136508	9306170	12147214	10381260	6860467	6749434	30.1234	38.0619	1.1653	0.460931	1.34996	0.0393916	1.517	0.161862	-1.87691	0.0104674	-1.30181	0.216475	1.44178	0.104394
MBOA7_HUMAN	Lysophospholipid acyltransferase 7 OS=Homo sapiens GN=MBOAT7 PE=1 SV=2	1	5	16950848	15722274	17666624	19016782	2.24564e+06	1.34359e+06	2021450	1108255	1.65794e+06	1.78126e+06	71170064	62809068	67268792	20741426	14783394	16365151	7.94043	128.121	-1.23381	0.389922	10.8956	0.00118696	9.24843	0.000658785	-44.2551	0.000868155	-11.4108	0.000351946	3.87836	0.002377
ANT3_HUMAN	Antithrombin-III OS=Homo sapiens GN=SERPINC1 PE=1 SV=1	0	1	4.49586e+06	4119611	2.7338e+06	5.44884e+06	5.3603e+06	5.43599e+06	6.22889e+06	2181816	2.01398e+06	2590797	669891	949218	1.03665e+06	1.35447e+06	931251	1.46053e+06	26.8115	79.2507	-2.50865	0.00103593	-6.34679	0.00220157	-4.54459	0.00424956	2.55543	0.0073531	1.81157	0.0299964	-1.41062	0.150208
DAAM1_HUMAN	Disheveled-associated activator of morphogenesis 1 OS=Homo sapiens GN=DAAM1 PE=1 SV=2	0.63	1	3.44128e+06	4373776	5.55064e+06	6.90264e+06	4340699	4361137	4492649	2.15819e+06	1709012	1377135	4737033	4.41678e+06	3.3534e+06	8.19888e+06	7650148	7.44487e+06	29.5523	50.2386	-2.51595	0.0179857	-1.20513	0.60548	1.76543	0.000868393	-2.3849	0.00711502	-4.44172	0.00544821	-1.86244	0.0206553
COBL_HUMAN	Protein cordon-bleu OS=Homo sapiens GN=COBL PE=1 SV=2	0.91	1	2.04808e+06	2.96372e+06	3.10295e+06	1.9567e+06	2.67405e+06	2185064	2.5406e+06	973688	897105	1.06988e+06	4582717	3.92533e+06	5065784	5168016	4457997	3.81972e+06	23.7936	51.4352	-2.51633	0.000365857	1.93433	0.00366689	1.81706	0.007052	-4.61589	0.000161257	-4.57232	0.000435109	1.00953	0.924144
DHX30_HUMAN	Putative ATP-dependent RNA helicase DHX30 OS=Homo sapiens GN=DHX30 PE=1 SV=1	1	3	10470039	12083124	12721280	14899923	13572645	12362869	13721049	12720058	14958710	13867448	9580737	9515446	13006159	10702231	9057293	9002908	14.6245	18.0767	1.04765	0.476988	-1.27459	0.155643	-1.37876	0.0135104	1.29418	0.106253	1.44446	0.00810346	1.11612	0.446828
DNJC7_HUMAN	DnaJ homolog subfamily C member 7 OS=Homo sapiens GN=DNAJC7 PE=1 SV=2	1	20	366207712	339242208	449708192	512507040	259350896	227106384	254961920	103543920	92322960	97401480	486645280	445396800	490537504	255145664	226851312	255465984	18.9964	53.0849	-2.52813	9.08145e-05	1.51267	0.000366918	-1.00536	0.932594	-4.85078	4.24303e-06	-2.51464	7.03532e-05	1.92902	0.000268972
ANXA6_HUMAN	Annexin A6 OS=Homo sapiens GN=ANXA6 PE=1 SV=3	0.97	2	19583008	19827796	26840684	33109296	22659272	14477861	19081890	7.79078e+06	7.87875e+06	6529479	30104614	20921940	23980076	11234153	8610305	10253248	26.0008	51.0462	-2.5325	0.0093329	1.11956	0.15878	-1.86788	0.0231898	-3.37883	0.00169788	-1.35581	0.0409263	2.4921	0.00316054
MP2K1_HUMAN	Dual specificity mitogen-activated protein kinase kinase 1 OS=Homo sapiens GN=MAP2K1 PE=1 SV=2	1	6	59861828	59667860	76441288	83780080	87212120	68357264	71600896	32390412	28038648	29261930	54436556	45535096	50158000	44682648	39040008	44218568	17.334	36.6419	-2.53281	0.00130975	-1.55341	0.0138544	-1.77558	0.00570478	-1.67385	0.00177647	-1.42647	0.00431416	1.17343	0.0795241
DHX40_HUMAN	Probable ATP-dependent RNA helicase DHX40 OS=Homo sapiens GN=DHX40 PE=1 SV=2	0	1	1.31085e+06	1.00747e+06	1.2208e+06	1721800	872139	2164994	2.00639e+06	385228	877081	1.22864e+06	1.06859e+06	347042	266028	711130	483341	1.28792e+06	22.7652	63.5886	-2.02474	0.179566	-3.01725	0.0866183	-2.03172	0.153944	1.48124	0.433415	1.00345	0.96416	-1.47615	0.39173
ABI2_HUMAN	Abl interactor 2 OS=Homo sapiens GN=ABI2 PE=1 SV=1	0.89	1	12859726	12053091	15919591	18748116	10351191	8677648	11548029	2.91643e+06	4.82471e+06	4291993	12386038	12795981	16861808	15233372	13608467	13679858	20.5525	42.5862	-2.54106	0.0110421	1.13651	0.0716502	1.39065	0.0400311	-3.494	0.00390334	-3.53372	0.010404	-1.01137	0.863898
DNJA1_HUMAN	DnaJ homolog subfamily A member 1 OS=Homo sapiens GN=DNAJA1 PE=1 SV=2	1	6	135202544	133143152	165473296	162102848	145584896	126670128	141225984	61921284	51016480	49695328	201373312	199456208	203303280	173994048	163527184	170760144	11.5278	40.8467	-2.54242	0.000880618	1.39947	0.0110515	1.22927	0.0248138	-3.7147	0.00262254	-3.12533	0.00218759	1.18858	0.00701907
NAA50_HUMAN	N-alpha-acetyltransferase 50, NatE catalytic subunit OS=Homo sapiens GN=NAA50 PE=1 SV=1	1	15	1024244544	986526528	1182209408	1407589888	1322897664	1226588544	1282113536	533518144	506392608	462528896	501271520	440226144	467345056	722821888	662894272	690431616	16.6434	46.311	-2.55025	0.000262482	-2.78909	0.000109346	-1.84553	5.76723e-05	1.06644	0.318307	-1.38185	0.00519608	-1.47365	0.00181057
MMGT1_HUMAN	Membrane magnesium transporter 1 OS=Homo sapiens GN=MMGT1 PE=1 SV=1	1	8	549904960	534939008	654486080	794923264	238198640	196360064	213879792	90782296	89632920	73622512	712011904	689970368	808601216	898200704	768258560	767436544	18.9405	72.0896	-2.55253	0.000524955	2.04207	8.86438e-05	3.75347	6.77609e-05	-8.70179	3.00834e-05	-9.58084	2.09388e-05	-1.10102	0.250451
RAB3I_HUMAN	Rab-3A-interacting protein OS=Homo sapiens GN=RAB3IP PE=1 SV=1	0.63	1	728463	856704	577562	624498	3.13826e+06	1.95808e+06	2.45812e+06	1.05844e+06	994711	906126	2.46398e+06	2.88376e+06	2.2593e+06	1.08358e+06	559381	901646	17.7741	52.1129	-2.55281	0.0140175	1.2401	0.903291	-2.96882	0.013026	-2.57057	0.000884296	1.16296	0.447252	2.98948	0.0194908
LR37B_HUMAN	Leucine-rich repeat-containing protein 37B OS=Homo sapiens GN=LRRC37B PE=2 SV=3	0.69	1	3.43029e+06	1.53845e+06	1.55974e+06	1.25773e+06	11959785	7086899	9006793	3223656	2965790	4.77285e+06	4851428	6390403	6104819	3608800	4201356	3.52892e+06	51.3053	47.5499	-2.55909	0.0112102	-1.2673	0.0712637	-2.47405	0.0184149	-1.58239	0.0630085	-1.03437	0.760698	1.52981	0.0196472
DIC_HUMAN	Mitochondrial dicarboxylate carrier OS=Homo sapiens GN=SLC25A10 PE=1 SV=2	0	1	3908227	3.65309e+06	4497423	3.93204e+06	2.5021e+06	2.11083e+06	2.68173e+06	2.0385e+06	2.06847e+06	1867734	3346373	1.46719e+06	2.22747e+06	1.93171e+06	1.98749e+06	2591638	8.912	21.7213	-1.22092	0.0938097	-1.19585	0.757233	-1.12039	0.377046	-1.17847	0.691908	-1.08973	0.499378	1.08143	0.910835
ZNF85_HUMAN	Zinc finger protein 85 OS=Homo sapiens GN=ZNF85 PE=1 SV=3	0	1	6700551	6.49654e+06	10224794	10612035	7.70007e+06	5183880	6489132	3.081e+06	2.03346e+06	2.4511e+06	7.03843e+06	4.74983e+06	6375619	4732961	3.84676e+06	4.2661e+06	26.005	37.577	-2.56069	0.00479636	-1.23811	0.713092	-1.50812	0.0526748	-2.40086	0.00650283	-1.69793	0.0287044	1.41399	0.0856074
YIF1A_HUMAN	Protein YIF1A OS=Homo sapiens GN=YIF1A PE=1 SV=2	0.99	3	18827792	14635142	19034960	19580332	11536072	10395056	12182749	5.18907e+06	4.23558e+06	3836501	53296752	51773980	55482304	12579856	13191231	15918370	12.6445	96.6023	-2.57247	0.00242392	3.98685	0.000157303	1.22207	0.0934683	-12.107	0.000776307	-3.14373	0.000683784	3.85117	0.00153006
SNX5_HUMAN	Sorting nexin-5 OS=Homo sapiens GN=SNX5 PE=1 SV=1	1	6	131512416	120329488	150799616	172323216	128141136	113451032	124780624	50354192	45037052	46955944	100582784	99623416	107383304	69448920	56781728	59263728	15.8867	38.0994	-2.5738	4.89386e-05	-1.31351	0.0226398	-1.97512	0.00165722	-2.16084	8.56892e-05	-1.30311	0.0316519	1.65821	0.00745835
TNIK_HUMAN	TRAF2 and NCK-interacting protein kinase OS=Homo sapiens GN=TNIK PE=1 SV=1	1	25	641608576	614304960	752503872	872007936	489348768	401698080	493423232	176556336	186188864	173481024	804344448	669898496	802099136	706644160	725417600	663620544	16.329	46.1924	-2.58188	0.00261198	1.34507	0.00547373	1.51371	0.0149696	-4.24512	0.000616288	-3.90821	3.62866e-06	1.08621	0.320809
P2RX5_HUMAN	P2X purinoceptor 5 OS=Homo sapiens GN=P2RX5 PE=1 SV=4	0	1	31041440	37740592	52580000	59872432	54950844	29165630	36573608	17291080	13569876	15848715	23424508	17232372	23644982	14489389	11124178	9448765	29.2194	58.1732	-2.58383	0.0263484	-2.10603	0.0617272	-3.44216	0.00802629	-1.37663	0.0752644	1.33219	0.124506	1.83393	0.0207382
EMC8_HUMAN	ER membrane protein complex subunit 8 OS=Homo sapiens GN=EMC8 PE=1 SV=1	1	8	104449384	102137576	125355304	150668448	66011784	57905796	69738248	28790300	23977540	22101200	117325464	110525176	112118528	198139840	180096304	190139936	18.7078	65.5401	-2.58659	0.000955481	1.31647	0.00532852	2.93498	0.000453536	-4.54085	0.00172271	-7.5916	0.0004904	-1.67185	0.00026192
COBA2_HUMAN	Collagen alpha-2(XI) chain OS=Homo sapiens GN=COL11A2 PE=1 SV=4	0	1	3.09881e+06	2677793	3.80783e+06	3.91459e+06	885425	825524	988970	302625	236358	502984	7408632	5.01826e+06	5579722	2431714	1.5225e+06	2.03358e+06	17.4541	102.968	-2.59118	0.0398504	3.62972	0.000992657	2.21777	0.0186123	-17.2814	0.00137021	-5.74663	0.00461448	3.00722	0.00380804
MCM6_HUMAN	DNA replication licensing factor MCM6 OS=Homo sapiens GN=MCM6 PE=1 SV=1	1	14	103183416	100555600	119925208	138857824	187147200	146008064	170057440	65317752	64869444	63760432	74115064	68163480	77291840	27830070	27472080	22832738	15.3095	66.5505	-2.59458	0.00539176	-2.19316	0.00209051	-6.44031	4.75709e-05	-1.13211	0.0748263	2.48222	0.00445412	2.81015	0.000553604
RPGF6_HUMAN	Rap guanine nucleotide exchange factor 6 OS=Homo sapiens GN=RAPGEF6 PE=1 SV=1	1	20	188115616	176376032	219279184	266673360	114462416	97441600	102869944	41443192	40217076	39283800	312436384	292513440	318760544	229474528	221146832	211951760	18.9702	64.1754	-2.60264	0.00104636	2.11819	0.00022023	2.10492	0.000916827	-7.6375	3.05569e-06	-5.47834	1.90531e-06	1.39413	0.000711244
DLG1_HUMAN	Disks large homolog 1 OS=Homo sapiens GN=DLG1 PE=1 SV=2	1	20	413648512	411147200	468004864	513766016	266061344	227558080	251144912	207881936	263051056	252698736	576592192	548465024	594988672	475022560	475699520	464804768	10.8549	39.3564	-1.0292	0.732495	1.82228	0.000496212	1.90064	0.00413498	-2.37696	0.00368571	-1.95614	0.0107362	1.21513	0.00927909
DLG3_HUMAN	Disks large homolog 3 OS=Homo sapiens GN=DLG3 PE=1 SV=2	0.69	1	4.00702e+06	4282047	4.2862e+06	4535093	263040	659154	947852	2.15263e+06	2169341	2.07566e+06	6.53374e+06	5856790	7938065	11414163	10942150	10088128	5.04308	83.0561	3.42111	0.0703608	4.23173	0.0181123	17.3495	0.0153128	-3.17752	0.00509532	-5.07132	0.000108058	-1.596	0.0212583
DLGP3_HUMAN	Disks large-associated protein 3 OS=Homo sapiens GN=DLGAP3 PE=1 SV=3	0	1	15323806	11333315	15096758	20485022	11264479	9722423	11418681	10247837	7365120	8.00274e+06	9205613	7.50002e+06	11767922	5183290	8.16964e+06	6168374	24.1588	24.0415	-1.26507	0.118282	-1.39315	0.390187	-1.66001	0.0445525	-1.11157	0.580749	1.31219	0.172372	1.45859	0.111501
DLGP4_HUMAN	Disks large-associated protein 4 OS=Homo sapiens GN=DLGAP4 PE=1 SV=3	1	7	32971894	27058054	38690980	46176612	8271954	7860186	11908031	6684301	9909393	8686721	82282800	78251576	82625240	31179370	26696102	29298086	22.5248	96.5829	-1.10917	0.601673	4.36846	0.00313348	3.10888	0.00727537	-9.6185	0.00213334	-3.44826	0.00379669	2.78937	0.000565166
CHMP7_HUMAN	Charged multivesicular body protein 7 OS=Homo sapiens GN=CHMP7 PE=1 SV=1	1	3	10803101	12585911	13817914	14008800	7.24815e+06	5.46474e+06	5747741	2.91251e+06	2399290	1.78054e+06	18003592	12739921	16368963	14691490	15172418	12648020	11.5233	61.8578	-2.6029	0.00785884	1.93464	0.00253008	2.30284	0.00239229	-6.64272	0.0006846	-5.99406	0.00252277	1.10822	0.474032
NOTC1_HUMAN	Neurogenic locus notch homolog protein 1 OS=Homo sapiens GN=NOTCH1 PE=1 SV=4	0.99	2	10090462	6744164	9790917	10964080	6608016	3810684	5.31728e+06	1.51251e+06	1.6281e+06	2.90088e+06	13655243	14610391	15005426	18979094	18278120	22709084	19.5534	72.7877	-2.60465	0.0222507	2.16085	0.0204449	3.81078	0.00642305	-7.16231	0.00930176	-9.92574	0.00420705	-1.38583	0.0267605
DMD_HUMAN	Dystrophin OS=Homo sapiens GN=DMD PE=1 SV=2	0.77	1	2541028	435102	147257	88231.6	2544002	1.5408e+06	1.19489e+06	3.25144e+06	2.23881e+06	2476155	3.83201e+06	3.58926e+06	5090633	3.33494e+06	5794524	7153301	145.548	50.2221	1.50888	0.169884	3.10782	0.037686	3.08404	0.02384	-1.57058	0.043135	-2.04393	0.0776071	-1.30138	0.437066
HSP72_HUMAN	Heat shock-related 70 kDa protein 2 OS=Homo sapiens GN=HSPA2 PE=1 SV=1	0.99	1	61820100	59943184	62352800	67343392	49620432	55651760	54573548	20122778	20154004	20933936	93790936	99726992	99628984	65930608	66684604	66977564	5.02585	48.8192	-2.6114	0.000415873	1.72043	0.000474194	1.24866	0.0226664	-4.78914	2.24694e-06	-3.26075	1.95789e-05	1.46873	0.0018189
OSBL9_HUMAN	Oxysterol-binding protein-related protein 9 OS=Homo sapiens GN=OSBPL9 PE=1 SV=2	0.97	2	22339344	23471862	21642574	24648910	30158410	31320678	29432838	11805001	12509147	10408936	31660088	31793906	33567588	19517926	17768744	21810636	5.72768	37.6132	-2.6182	0.00138097	1.11943	0.0676207	-1.53834	0.0123508	-2.79415	0.00110361	-1.70196	0.00278506	1.64173	0.00867181
LZTS2_HUMAN	Leucine zipper putative tumor suppressor 2 OS=Homo sapiens GN=LZTS2 PE=2 SV=2	0.94	2	8425953	10763774	10663528	14257690	5941060	5.36611e+06	5940489	2.97745e+06	2.15825e+06	1.44986e+06	11348226	9855909	10685623	9571118	10141085	7124323	21.8414	50.4092	-2.61901	0.037382	1.3496	0.000383272	1.55595	0.0481803	-4.84237	0.0135399	-4.07505	0.00860539	1.1883	0.231654
SIR5_HUMAN	NAD-dependent protein deacylase sirtuin-5, mitochondrial OS=Homo sapiens GN=SIRT5 PE=1 SV=2	0.69	1	53478272	41187436	44117276	48649516	21716460	22520844	29541338	11928879	7.92117e+06	8319630	8441403	13305899	10453621	17917664	19608494	17852798	11.4729	43.2878	-2.61908	0.00488246	-2.85151	0.00858268	-1.33225	0.0920396	-1.14311	0.508104	-1.96591	0.027647	-1.71979	0.0449063
UB2J1_HUMAN	Ubiquitin-conjugating enzyme E2 J1 OS=Homo sapiens GN=UBE2J1 PE=1 SV=2	1	14	1086581248	1032184704	1232644352	1368255104	640267328	551932736	609522944	243464912	219920240	220841744	1433379584	1392410880	1372905984	1841873408	1741214976	1793568512	12.8335	64.6108	-2.63322	9.83953e-05	1.76603	0.00135722	2.98418	0.000483653	-6.13641	6.18335e-05	-7.858	1.71877e-05	-1.28055	0.00037997
RS20_HUMAN	40S ribosomal protein S20 OS=Homo sapiens GN=RPS20 PE=1 SV=1	1	3	708121344	671909824	900272512	972358464	895096192	868346624	923742976	364180128	358059264	296889696	307403904	311561408	335073824	338773152	331944096	337435776	17.9502	54.2543	-2.63675	0.00268934	-2.87688	1.94158e-05	-2.66545	7.90275e-05	1.06823	0.449374	1.01089	0.928215	-1.05672	0.16665
NSDHL_HUMAN	Sterol-4-alpha-carboxylate 3-dehydrogenase, decarboxylating OS=Homo sapiens GN=NSDHL PE=1 SV=2	1	11	264487328	264119184	294575712	352575552	133755048	121490872	138571408	52559732	49287104	47442836	393466400	380519776	410649728	478244448	479862656	504157536	14.1575	71.075	-2.63794	6.62868e-05	2.1162	0.000107485	3.71305	0.000152743	-7.93515	1.5977e-06	-9.79481	4.22623e-06	-1.23436	0.00208922
ARFG3_HUMAN	ADP-ribosylation factor GTPase-activating protein 3 OS=Homo sapiens GN=ARFGAP3 PE=1 SV=1	1	21	633131968	604124032	743457984	833591616	518761184	432992032	501735232	181215568	184707472	183402320	925052736	823152768	881753600	519009792	475267744	516911840	14.9851	50.5378	-2.64595	0.00301353	1.53323	0.00184895	1.0397	0.557369	-4.78762	0.000341996	-2.75099	0.000542131	1.74032	0.000277222
TUFT1_HUMAN	Tuftelin OS=Homo sapiens GN=TUFT1 PE=2 SV=1	0.69	1	2.91596e+06	1953957	4.11067e+06	4.49839e+06	1.95801e+06	2.00871e+06	2.39027e+06	967053	755605	678399	3.46282e+06	2.91841e+06	3226701	997590	1.07073e+06	776524	34.4086	58.4005	-2.64758	0.00294576	1.18011	0.0075557	-2.23456	0.00390971	-4.00154	0.00157122	-1.18483	0.297324	3.37731	0.00159734
RL17_HUMAN	60S ribosomal protein L17 OS=Homo sapiens GN=RPL17 PE=1 SV=3	1	4	76975176	74187456	85898352	79085848	145887504	132102288	136467392	55202932	56348784	44958748	22920996	23116432	22408862	26037972	27459094	24454224	6.31983	81.8079	-2.64811	0.00198422	-5.408	7.57907e-05	-5.31687	3.59452e-06	2.28662	0.00687037	2.0078	0.00399224	-1.13887	0.0524877
SEM3G_HUMAN	Semaphorin-3G OS=Homo sapiens GN=SEMA3G PE=1 SV=1	0.67	1	12412888	9877302	13599810	15803325	13576291	11674299	12509608	5.63032e+06	4.82202e+06	3.74547e+06	6347099	6130128	6.86815e+06	5.7198e+06	4933767	5.73316e+06	19.1065	45.2443	-2.65958	0.00777607	-2.0766	0.000377648	-2.30432	0.000248878	-1.36256	0.103984	-1.15417	0.3247	1.18055	0.0571786
COF1_HUMAN	Cofilin-1 OS=Homo sapiens GN=CFL1 PE=1 SV=3	1	11	762223680	753796928	872047616	960682304	1011339008	926827008	1024496256	421671200	359482304	332421440	679912000	637986816	733154432	474273888	436463712	445241696	11.752	40.5341	-2.6605	0.00149468	-1.43463	0.00241465	-2.18489	5.96633e-05	-1.84186	0.00378893	-1.21768	0.0892216	1.5126	0.0020457
DOPP1_HUMAN	Dolichyldiphosphatase 1 OS=Homo sapiens GN=DOLPP1 PE=1 SV=1	0.56	1	1.15025e+06	902774	952330	971465	560365	69076.7	555825	558692	775572	857314	5.21589e+06	3826417	4603020	5039013	4.23594e+06	4688819	10.8613	83.0773	1.84902	0.304737	8.43581	0.0549791	11.7811	0.055405	-6.22626	0.000572986	-6.37156	0.00181202	-1.02334	0.799112
DIP2B_HUMAN	Disco-interacting protein 2 homolog B OS=Homo sapiens GN=DIP2B PE=1 SV=3	1	11	76768936	70312312	84167608	109677992	71450984	59784012	69075680	23001574	26656564	25539984	100355456	87204896	101526072	61615468	57890860	65250124	20.242	43.0174	-2.66377	0.000202985	1.24343	0.00767656	-1.08419	0.299793	-3.84433	3.65557e-05	-2.45693	0.000123396	1.56469	0.00258804
CRKL_HUMAN	Crk-like protein OS=Homo sapiens GN=CRKL PE=1 SV=1	1	22	2150880768	2060891904	2481425664	2915729152	2687951360	2459375104	2810863360	1049962880	983741504	952991936	1226719360	1130322944	1252259072	1463669120	1383440000	1472139392	16.116	43.0509	-2.66455	7.0403e-05	-2.25956	0.000131462	-1.84249	0.000873416	-1.20846	0.0112992	-1.44616	0.000792656	-1.1967	0.0124916
DNJC1_HUMAN	DnaJ homolog subfamily C member 1 OS=Homo sapiens GN=DNAJC1 PE=1 SV=1	1	6	67390088	72207856	89000184	103081016	29986828	25370388	34475456	12688472	10286722	10716948	112561776	96952824	107633096	108262400	98614552	93024168	19.6858	71.073	-2.66628	0.00132002	2.19198	0.0011434	3.33844	0.0013061	-9.41311	2.46459e-05	-8.90122	2.70508e-05	1.05751	0.421443
KEAP1_HUMAN	Kelch-like ECH-associated protein 1 OS=Homo sapiens GN=KEAP1 PE=1 SV=2	1	6	70078592	66786832	81985208	89164232	81023024	66931136	88714152	29662202	29277456	29738332	45852508	41309244	51772656	30087532	31655406	30276124	13.5174	46.266	-2.66885	0.00702577	-1.75892	0.00851154	-2.57195	0.00620008	-1.56673	0.0203692	-1.03768	0.139072	1.50984	0.019735
UBP5_HUMAN	Ubiquitin carboxyl-terminal hydrolase 5 OS=Homo sapiens GN=USP5 PE=1 SV=2	0.93	2	6.30404e+06	7185056	6821527	6.84613e+06	15737089	11076634	14119811	4.39257e+06	7.14364e+06	3.77942e+06	6688861	5.70567e+06	7018113	2.32089e+06	2.78335e+06	1.23856e+06	5.35392	67.6577	-2.67266	0.0179631	-1.84595	0.00678304	-6.45354	0.0079183	-1.26751	0.291074	2.41465	0.0479107	3.06058	0.0345171
1433Z_HUMAN	14-3-3 protein zeta/delta OS=Homo sapiens GN=YWHAZ PE=1 SV=1	1	4	21755682	20723598	27155300	33554952	34648436	29445946	26579582	11566280	13166438	9155135	15446638	20606628	18940474	15645384	12225068	8826143	22.8346	46.1858	-2.67571	0.00238018	-1.69422	0.0124431	-2.47091	0.0171418	-1.62282	0.0250516	-1.08288	0.764976	1.49861	0.107637
TB22B_HUMAN	TBC1 domain family member 22B OS=Homo sapiens GN=TBC1D22B PE=1 SV=3	1	5	37492216	32196222	31115908	31213234	37248520	27683028	39793804	16296336	12051420	10751896	55507856	48965384	61321088	47340800	47207732	48566304	9.18486	45.5634	-2.67842	0.00420471	1.62617	0.0323328	1.36657	0.0998979	-4.2403	0.00183573	-3.66026	0.00853668	1.15847	0.156869
DPOG1_HUMAN	DNA polymerase subunit gamma-1 OS=Homo sapiens GN=POLG PE=1 SV=1	0.48	1	444159136	424529248	489799488	579299584	521181600	316299744	343685696	226092992	260552016	299242496	340139072	340389184	286101632	317277888	280173152	282270688	14.221	22.9993	-1.50297	0.111251	-1.36593	0.369921	-1.34266	0.216081	-1.22999	0.109233	-1.1194	0.285724	1.09879	0.266779
CAH2_HUMAN	Carbonic anhydrase 2 OS=Homo sapiens GN=CA2 PE=1 SV=2	1	7	249082256	233921136	278726624	301353024	241597552	239925424	260574032	114149248	85654712	77189976	270748288	258892736	270546464	144355376	134235840	140207168	11.3439	41.1472	-2.67911	0.0104867	1.02249	0.0836471	-1.77197	9.99475e-05	-2.88883	0.0107001	-1.51194	0.0632933	1.91067	3.6984e-05
XPO5_HUMAN	Exportin-5 OS=Homo sapiens GN=XPO5 PE=1 SV=1	0.97	2	4.44155e+06	3.8716e+06	3799001	5.23309e+06	9109967	8839402	8131015	2812431	3853121	3.06826e+06	2.03082e+06	1.40058e+06	1.9375e+06	794269	952855	1.28027e+06	15.2967	85.6566	-2.67936	0.00438706	-4.3743	0.00307498	-8.61481	0.00265905	1.813	0.0176545	3.21525	0.0034843	1.77344	0.0346254
BRE1A_HUMAN	E3 ubiquitin-protein ligase BRE1A OS=Homo sapiens GN=RNF20 PE=1 SV=2	0.28	1	1.9972e+06	828366	3.08295e+06	2.47489e+06	1.2575e+06	2.09801e+06	1.66816e+06	515548	811046	534744	767069	1.43639e+06	1.20533e+06	529823	881206	494115	45.5512	51.1991	-2.69896	0.00873068	-1.64983	0.172915	-2.6369	0.0151117	-1.83137	0.0699109	-1.02353	0.966597	1.78926	0.0891744
OSBL8_HUMAN	Oxysterol-binding protein-related protein 8 OS=Homo sapiens GN=OSBPL8 PE=1 SV=3	1	21	329823392	333463296	406527520	447797664	179855680	146758400	184742320	66333608	67337616	55614680	527323776	498679168	528414848	633732096	613349568	600042112	15.2038	70.6459	-2.7015	0.000549547	2.16082	0.00260338	3.6122	0.00218934	-8.21201	0.00032374	-9.75838	0.000357853	-1.18831	0.00248214
KIF11_HUMAN	Kinesin-like protein KIF11 OS=Homo sapiens GN=KIF11 PE=1 SV=2	1	16	126205176	109894728	125191312	150235344	197501440	152966128	183242256	66467852	65161544	65014164	106664048	92416560	104897560	48352616	48719804	47694864	13.0324	53.9629	-2.7141	0.00546141	-1.68749	0.00615405	-3.68667	0.00321816	-1.54583	0.00941355	1.35834	6.03485e-06	2.09977	0.00322991
AURKA_HUMAN	Aurora kinase A OS=Homo sapiens GN=AURKA PE=1 SV=2	1	6	82046400	72782128	86631608	104943784	63319176	58757000	61574088	24776726	20450058	22430914	104025184	94074328	105809272	77488808	71370920	83859568	15.6089	46.0314	-2.7144	0.000994915	1.40409	0.000881376	1.26719	0.0221093	-4.49186	6.80789e-05	-3.43966	8.45815e-05	1.3059	0.0120707
HS74L_HUMAN	Heat shock 70 kDa protein 4L OS=Homo sapiens GN=HSPA4L PE=1 SV=2	1	20	1001986176	929510208	1160514432	1288245760	1029010944	964583232	1016476352	418348512	303372992	384740544	538202624	555049472	667819776	507439200	549399104	450179360	14.694	40.9609	-2.72045	0.00704632	-1.83055	0.0103133	-1.99737	0.00345632	-1.59162	0.0201236	-1.36201	0.0611641	1.16858	0.158631
DSC1_HUMAN	Desmocollin-1 OS=Homo sapiens GN=DSC1 PE=1 SV=2	1	3	64870072	64789248	81660280	95849848	61817612	40703288	35947076	49391964	46083680	38791448	36141816	70720792	63114500	85614952	73758920	22557616	19.5057	36.1437	-1.03129	0.967275	-1.03389	0.508168	1.31389	0.763256	-1.26596	0.440331	-1.355	0.743561	-1.07033	0.93543
REEP5_HUMAN	Receptor expression-enhancing protein 5 OS=Homo sapiens GN=REEP5 PE=1 SV=3	0	1	14464510	17293190	18593312	24230396	14193670	9789466	11992336	4502031	4.33013e+06	4.39108e+06	18339702	13788639	15035463	10826938	7560141	7860405	22.0053	45.2699	-2.72062	0.0109024	1.0445	0.118327	-1.37063	0.112782	-3.56674	0.00388665	-1.98495	0.0264715	1.79689	0.0164577
DYH6_HUMAN	Dynein heavy chain 6, axonemal OS=Homo sapiens GN=DNAH6 PE=1 SV=3	0.76	3	123640840	115381184	144681920	184713104	98181944	57085660	107368568	33481024	35739952	27276426	124838344	129515200	131425208	158840240	149420128	137365376	21.7929	48.5406	-2.72169	0.0256258	1.14982	0.16606	1.69674	0.0980496	-3.99781	0.00260066	-4.61801	0.000465147	-1.15513	0.0633972
DSG1_HUMAN	Desmoglein-1 OS=Homo sapiens GN=DSG1 PE=1 SV=1	1	23	483540704	457509728	543154112	622725440	265628416	356584352	343971872	371260576	322175776	289954368	385897376	573913472	532172320	649635456	589029760	315985760	13.9259	31.7225	1.01781	0.868052	1.252	0.052673	1.60906	0.182886	-1.51718	0.0575994	-1.58091	0.199461	-1.042	0.975527
PKHA7_HUMAN	Pleckstrin homology domain-containing family A member 7 OS=Homo sapiens GN=PLEKHA7 PE=1 SV=2	1	4	13550212	13191856	18088570	18966682	13175854	11223126	10778170	4.30091e+06	5118482	3.48042e+06	21325910	21191298	22856680	17587506	19558784	15688202	18.8236	50.2141	-2.72695	0.0036486	1.60988	0.00435223	1.50195	0.0100752	-5.06782	0.0033274	-4.09576	0.00121712	1.23733	0.0621292
GRIN1_HUMAN	G protein-regulated inducer of neurite outgrowth 1 OS=Homo sapiens GN=GPRIN1 PE=1 SV=2	1	32	817336448	786939904	991506176	1210862848	702116672	561396224	617481280	219421808	235572720	234572256	818039104	710698752	775086400	821305920	758017728	743921536	20.4792	39.2132	-2.72779	0.00177838	-1.00654	0.0662039	1.23512	0.0620548	-3.34097	9.24677e-05	-3.36914	1.10927e-05	-1.00843	0.867217
MSH2_HUMAN	DNA mismatch repair protein Msh2 OS=Homo sapiens GN=MSH2 PE=1 SV=1	1	4	13786961	11848910	16883676	12582797	29624290	22913782	26564160	9933038	9550338	9451151	7.90307e+06	7088138	8629937	3.31295e+06	4137413	4444434	16.1209	75.8323	-2.73384	0.00416904	-2.91111	0.000309457	-6.65015	9.83769e-05	1.22494	0.0602144	2.43254	0.00814458	1.98584	0.00476681
DTNA_HUMAN	Dystrobrevin alpha OS=Homo sapiens GN=DTNA PE=1 SV=2	0.97	2	10112875	8.0267e+06	9491919	11801855	3.78063e+06	3.92144e+06	6227309	3967359	3685346	3.53717e+06	8810022	8.27018e+06	8953084	5870020	6559970	6.31039e+06	15.8571	35.3685	-1.24482	0.351838	1.34898	0.0527893	1.34539	0.178104	-2.3265	6.94975e-05	-1.67476	0.000386522	1.38915	0.0017497
DTX3L_HUMAN	Protein deltex-3-like OS=Homo sapiens GN=DTX3L PE=1 SV=1	0.68	1	25604962	26568924	33847684	42333708	12059949	13522684	12499570	13220652	12835049	12342845	18126482	23109664	25841280	31352236	23004814	10075844	24.1767	39.496	1.00831	0.831782	1.11218	0.0247009	1.69194	0.337265	-1.74687	0.0309304	-1.678	0.34547	1.04104	0.73879
TFIP8_HUMAN	Tumor necrosis factor, alpha-induced protein 8 OS=Homo sapiens GN=TNFAIP8 PE=1 SV=1	0.91	2	4449864	4.24879e+06	4.20621e+06	4472239	3402258	3.20927e+06	4.08098e+06	853622	1.34506e+06	1.70013e+06	17952558	17273520	18095044	2223396	3100114	1.49634e+06	3.13659	112.863	-2.74251	0.0250394	4.68816	0.00142956	-1.56785	0.135367	-13.6763	0.00556381	-1.74921	0.130266	7.81851	0.00964905
ASCC3_HUMAN	Activating signal cointegrator 1 complex subunit 3 OS=Homo sapiens GN=ASCC3 PE=1 SV=3	0.99	3	8391787	7.19794e+06	8541350	11241423	18872386	12695427	14472652	5978694	5.45475e+06	5353423	10295805	8222745	12834640	6.08736e+06	3.79259e+06	4.73654e+06	19.316	52.2421	-2.74265	0.00896346	-1.37024	0.0903704	-3.1499	0.00330194	-1.86772	0.0344995	1.14849	0.372556	2.14506	0.0152186
ENOA_HUMAN	Alpha-enolase OS=Homo sapiens GN=ENO1 PE=1 SV=2	1	28	3354645504	3256886528	3855256576	4550529536	5098587648	4657988608	4718379520	1818526208	1723954944	1719880576	2045446400	2020548736	2086263680	1584817024	1491567872	1441952256	15.7679	55.2664	-2.75066	2.8736e-05	-2.31933	0.000385959	-3.2036	7.92339e-06	-1.16911	0.00474245	1.16467	0.0138588	1.36162	0.00416484
NUMB_HUMAN	Protein numb homolog OS=Homo sapiens GN=NUMB PE=1 SV=2	1	21	1630372736	1603557888	2035377024	2330056960	1492898816	1272354304	1349253376	496582176	503541408	492474784	1350537600	1230866688	1375387520	1976725504	1803712128	1831458432	18.3309	41.0495	-2.75661	0.00179676	-1.22155	0.550299	1.36393	0.00820369	-2.65094	0.000883268	-3.75982	0.000250413	-1.41829	0.0016446
PARD3_HUMAN	Partitioning defective 3 homolog OS=Homo sapiens GN=PARD3 PE=1 SV=2	1	9	63229876	60240976	70240712	77589960	61932440	48733204	61888400	17294200	23073276	22133052	71349280	71458424	82871448	52719292	52354852	59839468	11.4148	40.5156	-2.76084	0.00113888	1.20293	0.0549498	-1.04633	0.681411	-3.61084	0.000906037	-2.6386	0.00268186	1.36847	0.00938868
MD2L1_HUMAN	Mitotic spindle assembly checkpoint protein MAD2A OS=Homo sapiens GN=MAD2L1 PE=1 SV=1	1	3	65985268	65731688	76898440	82865840	62766804	57341736	70833376	24452130	23716016	20980192	50054304	46476456	51644016	34035152	30898606	30211736	11.6039	39.9238	-2.76134	0.000285584	-1.3859	0.0359781	-2.00684	0.00160012	-2.14285	0.000383768	-1.37596	0.00673546	1.55735	0.000860463
UBXN8_HUMAN	UBX domain-containing protein 8 OS=Homo sapiens GN=UBXN8 PE=1 SV=2	0.97	2	9080560	6599014	11325772	6.63697e+06	3.41564e+06	2722809	3.19701e+06	1.21732e+06	1.04419e+06	1.11687e+06	26936198	24760186	30668156	23369948	16904104	22119646	26.9164	90.953	-2.76329	0.000517811	6.87556	1.95845e-05	6.68352	0.00022619	-24.3798	5.49284e-06	-18.4685	0.000209143	1.32008	0.0864868
SH3R1_HUMAN	Putative E3 ubiquitin-protein ligase SH3RF1 OS=Homo sapiens GN=SH3RF1 PE=1 SV=2	0.75	1	10525828	8510397	12142487	11590594	8291264	9051575	9501046	2.69165e+06	3397743	3.62052e+06	9224128	6.83975e+06	10788106	6.04883e+06	4546929	4540587	14.9819	42.4463	-2.76459	0.00274434	-1.07351	0.92025	-1.77347	0.0150113	-2.76542	0.00512268	-1.55885	0.0281219	1.77401	0.0307673
DYH10_HUMAN	Dynein heavy chain 10, axonemal OS=Homo sapiens GN=DNAH10 PE=1 SV=3	0.56	1	5.99722e+06	7055557	4799390	2.65524e+06	1.29176e+06	3766536	4568324	1.99143e+06	2.77598e+06	1.33068e+06	1.7856e+06	4813503	5760745	3.205e+06	5.19772e+06	1161410	36.8255	52.8393	-1.57863	0.468363	1.3418	0.644521	-1.00653	0.941438	-2.02684	0.222788	-1.56838	0.559483	1.29231	0.614321
KANK3_HUMAN	KN motif and ankyrin repeat domain-containing protein 3 OS=Homo sapiens GN=KANK3 PE=2 SV=1	0.5	1	109298288	105591528	152023120	173367680	17001824	15787095	16871304	5.84538e+06	5316567	6.79796e+06	7.64182e+06	6035656	8.30468e+06	427720704	309001664	286405120	24.5075	165.278	-2.76506	0.00239493	-7.6094	0.00984126	20.6026	0.00119658	-1.22396	0.17765	-56.9673	5.74094e-05	-46.5435	2.64815e-05
SYAP1_HUMAN	Synapse-associated protein 1 OS=Homo sapiens GN=SYAP1 PE=1 SV=1	1	20	462302912	454514848	551236288	632428736	321275968	312248672	329111968	114436696	113420344	119115824	900288640	914898176	896562752	225655056	231913504	232223472	15.9813	80.8992	-2.77439	1.15888e-06	2.26678	2.82484e-05	-1.39555	0.00017601	-7.81545	4.33128e-06	-1.98803	1.49465e-05	3.93126	2.01125e-07
DYHC1_HUMAN	Cytoplasmic dynein 1 heavy chain 1 OS=Homo sapiens GN=DYNC1H1 PE=1 SV=5	1	17	40188004	36434544	42917692	43880120	62482708	43827904	61412476	58922640	70984496	66940936	34997064	31343984	32771656	22322684	20291992	23417182	8.16602	42.8989	1.17365	0.279869	-1.60123	0.0387561	-2.54003	0.00870836	1.9861	0.00125068	2.98111	0.000146339	1.50098	0.00202347
DYL1_HUMAN	Dynein light chain 1, cytoplasmic OS=Homo sapiens GN=DYNLL1 PE=1 SV=1	0.99	2	36302204	33137900	46118624	53684880	31109796	27837900	30970964	18603064	24823972	25279502	29207558	23158116	26371928	30422924	25230466	26401634	22.176	13.6421	-1.30874	0.0943139	-1.36787	0.170644	-1.09583	0.247254	-1.146	0.312198	-1.19428	0.201047	-1.04213	0.653673
STK38_HUMAN	Serine/threonine-protein kinase 38 OS=Homo sapiens GN=STK38 PE=1 SV=1	1	6	102042792	93266320	112139408	134451600	104644032	100844080	101889400	35473676	39841232	35315028	88239088	82754656	91643176	56118192	56333280	57105752	16.0644	38.0016	-2.77843	0.000732714	-1.26171	0.022908	-1.81282	2.76794e-05	-2.37401	0.000104062	-1.53265	0.00753095	1.54896	0.00369616
NDC1_HUMAN	Nucleoporin NDC1 OS=Homo sapiens GN=TMEM48 PE=1 SV=2	1	5	23215480	25823292	25787218	33995756	5686717	4.69187e+06	5.13176e+06	6.46144e+06	4537779	4.21589e+06	88713864	77384976	90513528	36005156	32453410	32675870	17.2342	106.411	-1.0194	0.828608	6.91127	3.38022e-06	6.52045	4.52004e-05	-16.8656	0.000702757	-6.64697	0.00303262	2.53734	0.000221178
USP9X_HUMAN	Probable ubiquitin carboxyl-terminal hydrolase FAF-X OS=Homo sapiens GN=USP9X PE=1 SV=2	0.98	3	5.95326e+06	9244516	5933911	10548151	15021518	7575175	15552978	5121009	3662573	4.93516e+06	3647014	3187323	4.69279e+06	4335378	4986620	4305128	29.5882	66.8008	-2.78084	0.0357646	-3.16847	0.0227599	-2.79954	0.0474766	1.19013	0.319987	1.00672	0.988556	-1.18218	0.25351
GDIR1_HUMAN	Rho GDP-dissociation inhibitor 1 OS=Homo sapiens GN=ARHGDIA PE=1 SV=3	1	7	268670240	246112432	299509824	373873280	339150208	284778656	341729536	122006432	107728136	117370400	157633136	140610272	163803936	220146912	177655728	195645984	18.752	41.9883	-2.78204	0.000390609	-2.17434	0.000829289	-1.6272	0.00480354	-1.33115	0.00933465	-1.70971	0.00384765	-1.28439	0.03624
E2AK3_HUMAN	Eukaryotic translation initiation factor 2-alpha kinase 3 OS=Homo sapiens GN=EIF2AK3 PE=1 SV=3	0.69	1	2.70885e+06	2.0007e+06	2609547	810937	1.21785e+06	790002	624258	65843.2	1	179568	8.24608e+06	8398090	5.84064e+06	1.67289e+06	3.85718e+06	2774401	42.9262	110.694	-10.7253	0.266415	8.70732	0.00168481	3.15506	0.0239625	-91.6207	0.172201	-33.8389	0.210345	2.70755	0.0330032
E2F8_HUMAN	Transcription factor E2F8 OS=Homo sapiens GN=E2F8 PE=1 SV=1	0.76	1	23880908	29286656	40337380	56896924	49238240	20380812	20837826	22417028	18488524	22513356	23787548	18040252	24391116	25361178	17323204	16251984	38.7597	37.3713	-1.42634	0.453898	-1.66894	0.517087	-1.53482	0.350292	-1.04415	0.760901	1.07606	0.603815	1.12357	0.497829
E41L1_HUMAN	Band 4.1-like protein 1 OS=Homo sapiens GN=EPB41L1 PE=1 SV=2	0.69	1	3.77502e+06	3682978	7003885	5219164	1.59892e+06	833080	1578444	1.16698e+06	767658	522524	6814086	5.61971e+06	6015084	5.24448e+06	5748721	4.80864e+06	31.6458	73.0962	-1.63214	0.189139	2.66517	0.0137723	3.94017	0.0180046	-7.5082	0.00921355	-6.43092	0.0114043	1.16751	0.114188
E41L2_HUMAN	Band 4.1-like protein 2 OS=Homo sapiens GN=EPB41L2 PE=1 SV=1	1	73	7501293056	7078754816	8926368768	10005977088	2885793792	2474571520	2733724928	2893365248	3133637888	2974285824	11793490944	10829634560	11682870272	10152081408	9690147840	9434530816	16.025	61.0605	1.11208	0.123671	2.52714	5.48463e-05	3.61705	0.000176881	-3.81123	3.71051e-06	-3.25251	3.37393e-06	1.17178	0.0113419
FANCI_HUMAN	Fanconi anemia group I protein OS=Homo sapiens GN=FANCI PE=1 SV=4	0.96	3	1.1514e+06	554813	622681	132523	5886984	3.26844e+06	5236428	1.86293e+06	1542183	1.76215e+06	4845475	3.36989e+06	5017266	2.08109e+06	1.52428e+06	2577042	67.9296	49.5031	-2.7852	0.0229206	1.21475	0.771537	-2.32787	0.0248415	-2.56086	0.00898099	-1.19646	0.409903	2.14037	0.0191116
E41L5_HUMAN	Band 4.1-like protein 5 OS=Homo sapiens GN=EPB41L5 PE=1 SV=3	1	21	373011872	355440672	399947840	457680896	165913408	137301904	137852400	122125776	123061152	113217544	567041536	527788800	600097088	702306496	673346816	679587264	11.2714	68.9634	-1.23064	0.0653366	2.5145	0.000203786	4.65969	0.00111862	-4.72909	1.13201e-05	-5.73442	1.57761e-05	-1.21258	0.0248688
M18BP_HUMAN	Mis18-binding protein 1 OS=Homo sapiens GN=MIS18BP1 PE=1 SV=1	0.69	1	51699940	48009960	72125792	71878512	16149671	14618597	16832282	4651557	5767229	6.66205e+06	71413680	64615724	69830800	86562704	76094664	71007816	21.1322	79.0939	-2.78678	0.00454909	2.29731	2.07437e-05	4.90888	5.12247e-05	-12.0521	0.000834518	-13.68	0.000156017	-1.13507	0.153631
CCNB2_HUMAN	G2/mitotic-specific cyclin-B2 OS=Homo sapiens GN=CCNB2 PE=1 SV=1	1	9	105680904	104048992	130818568	137531104	81059880	71134896	92015840	31801678	28564066	27231392	107956736	100953296	127172624	183072224	165222560	170306272	14.3537	55.5554	-2.78788	0.000805529	1.17386	0.0343067	2.12358	0.0041012	-3.83669	0.000204388	-5.9203	1.96482e-05	-1.54308	0.0126242
HPRT_HUMAN	Hypoxanthine-guanine phosphoribosyltransferase OS=Homo sapiens GN=HPRT1 PE=1 SV=2	0.99	3	14686876	16464290	11372055	17005840	18711244	20234248	19377506	9051335	6742979	5.12064e+06	21449396	17724362	24577326	6358208	4.78078e+06	3.87902e+06	17.0749	59.0377	-2.78858	0.0218929	1.12841	0.487364	-3.88354	0.00929783	-3.04811	0.00784824	1.39266	0.211811	4.24498	0.00193423
RL30_HUMAN	60S ribosomal protein L30 OS=Homo sapiens GN=RPL30 PE=1 SV=2	0.99	3	24715320	24258818	32664812	42133044	45466980	45890628	44846504	16425791	18083420	14285447	5.27781e+06	4.18492e+06	4.95781e+06	7201404	5272782	6742971	27.1444	93.5676	-2.79137	0.00408481	-9.27516	0.000861026	-7.08763	0.00222172	3.38369	0.00023473	2.53912	0.00195214	-1.33262	0.0794922
SMC4_HUMAN	Structural maintenance of chromosomes protein 4 OS=Homo sapiens GN=SMC4 PE=1 SV=2	1	18	206849056	191504592	254338464	273563168	231701808	187100336	234904928	77227648	76654136	79968088	239602928	222121936	255604720	87257760	84903992	77051816	16.722	51.0642	-2.79541	0.00415557	1.03146	0.33162	-2.62308	0.00141311	-3.06748	0.000508417	-1.0657	0.234823	2.87837	4.62722e-05
EPN2_HUMAN	Epsin-2 OS=Homo sapiens GN=EPN2 PE=1 SV=3	1	5	32210994	37654296	41065808	50037704	24156844	20271018	20589160	9351769	6606185	7258905	28242152	29963306	27288564	54740152	42212760	55508988	18.5862	61.11	-2.80042	0.00280856	-1.00932	0.0229376	2.34495	0.00257867	-3.68241	0.00399871	-6.56686	0.000184703	-1.7833	0.0166304
ECT2_HUMAN	Protein ECT2 OS=Homo sapiens GN=ECT2 PE=1 SV=3	0.69	1	1.62736e+06	1.9072e+06	3290662	5014414	6.34994e+06	6751822	7506641	698668	1	959805	2.41252e+06	2.2184e+06	2.27796e+06	5.5036e+06	4429435	6.60104e+06	52.3911	70.3389	-12.4261	0.279864	-2.78151	0.000299076	-1.24642	0.172552	-4.16581	0.344524	-9.96945	0.292188	-2.39316	0.0143065
CDK1_HUMAN	Cell division protein kinase 1 OS=Homo sapiens GN=CDK1 PE=1 SV=2	1	13	266386640	272195616	320628576	371043232	250552384	227287248	242497776	94108336	85867936	76853624	272588576	246885824	269092128	304363808	273252096	290849056	15.8694	38.0374	-2.80473	0.000651239	-1.038	0.0997896	1.20564	0.0118201	-3.07038	0.000410117	-3.38148	0.000314748	-1.10132	0.0938045
OBSL1_HUMAN	Obscurin-like protein 1 OS=Homo sapiens GN=OBSL1 PE=1 SV=3	1	24	273707296	261527344	337158240	366957504	277780384	230552960	253104864	89178152	90608904	91495960	430289248	400366272	428531712	217404704	218911696	212455136	16.2963	50.3831	-2.8068	0.00232508	1.48788	0.00468182	-1.17366	0.0958627	-4.6416	6.3897e-05	-2.39149	3.07168e-07	1.94088	0.000322097
WDR41_HUMAN	WD repeat-containing protein 41 OS=Homo sapiens GN=WDR41 PE=2 SV=3	1	13	190707664	198681216	230085104	272132768	151517616	154950848	156825232	55394784	52149016	57349272	244234688	209724016	224263648	222423056	211319536	214236416	16.5818	43.9227	-2.80966	0.000188315	1.22962	0.0102501	1.39864	0.000144039	-4.1131	4.57947e-05	-3.92969	1.98685e-05	1.04667	0.429237
KCY_HUMAN	UMP-CMP kinase OS=Homo sapiens GN=CMPK1 PE=1 SV=3	0.39	1	1.07436e+06	258709	249145	41491	2577722	4232839	3238646	1431223	1.12521e+06	1.01683e+06	1.91117e+06	2.84382e+06	2.74401e+06	822197	623557	1.23443e+06	112.521	56.9732	-2.81233	0.00593341	-1.0092	0.208547	-3.74945	0.00706384	-2.09864	0.0117856	1.33322	0.250597	2.79794	0.0158672
EEPD1_HUMAN	Endonuclease/exonuclease/phosphatase family domain-containing protein 1 OS=Homo sapiens GN=EEPD1 PE=1 SV=1	0.69	1	2750855	3565539	3.10419e+06	1.37668e+06	1.61377e+06	479697	1474251	524122	1.81659e+06	1.31858e+06	7.06368e+06	7758481	7.26181e+06	8.17952e+06	8503424	9598752	34.9252	78.8949	1.02567	0.955847	5.95528	0.0371411	7.36652	0.0305272	-6.03503	0.0350367	-7.18217	0.0285782	-1.19008	0.0489072
MCCA_HUMAN	Methylcrotonoyl-CoA carboxylase subunit alpha, mitochondrial OS=Homo sapiens GN=MCCC1 PE=1 SV=3	1	24	880356352	834661504	990619392	1123832960	923581952	870951040	939855744	319459808	335883232	316860160	1180365056	1143687168	1149450496	697924032	661847232	690039744	13.4584	41.7571	-2.81257	6.40717e-06	1.20038	0.00368155	-1.33397	0.000885062	-3.57282	7.64803e-06	-2.10842	7.73693e-06	1.69455	4.93075e-05
TCPE_HUMAN	T-complex protein 1 subunit epsilon OS=Homo sapiens GN=CCT5 PE=1 SV=1	1	9	138687552	118397640	141679824	144357456	246788224	207555072	205008752	83043392	77158696	73944064	116752328	115801952	115195368	47699220	41818972	46119056	8.7036	60.3857	-2.81598	0.000479304	-1.73338	0.00852649	-4.86114	7.62058e-05	-1.48518	0.00664951	1.72627	0.000521796	2.56382	0.00159784
CDKAL_HUMAN	Threonylcarbamoyladenosine tRNA methylthiotransferase OS=Homo sapiens GN=CDKAL1 PE=1 SV=1	1	16	328422368	305663936	361330784	419334752	186371104	169098912	167743568	63667396	62795308	59317532	546906496	490514976	518682240	442801984	443820224	444853824	13.959	65.5616	-2.8163	5.07111e-05	2.20127	1.99773e-05	2.5448	0.00128723	-8.37605	2.36701e-06	-7.16694	0.000114433	1.16871	0.0385423
BTF3_HUMAN	Transcription factor BTF3 OS=Homo sapiens GN=BTF3 PE=1 SV=1	1	10	567950336	519157376	589735488	615907136	643611264	694860800	772284992	255951872	260709920	232213504	591115520	661782016	628248448	345399680	315733248	365698784	7.15474	41.7805	-2.81857	0.00019608	-1.0871	0.15601	-2.0556	0.000561262	-2.51196	4.84961e-05	-1.37117	0.00529955	1.83199	0.000506662
PGTB2_HUMAN	Geranylgeranyl transferase type-2 subunit beta OS=Homo sapiens GN=RABGGTB PE=1 SV=2	0.92	2	32407532	34702840	43736656	44919728	39784352	33125244	37656720	13617054	12322547	13278189	24739854	22518658	25713204	9370832	7301631	8935411	16.1999	55.9034	-2.81929	0.000374934	-1.59808	0.00469739	-4.31767	0.000191817	-1.86068	0.000346124	1.53147	0.0190952	2.84958	0.00119608
ODR4_HUMAN	Protein odr-4 homolog OS=Homo sapiens GN=ODR4 PE=2 SV=1	1	3	31876164	29142478	37782604	36631248	13506937	12287240	10921957	4608543	4945253	3451056	46125116	44589400	40993852	43196260	44370784	44551168	11.9677	72.3708	-2.82326	0.00310206	2.39424	0.000259351	3.59837	0.00184878	-10.1276	0.000978272	-10.1591	0.00208079	-1.00311	0.916731
BUB1_HUMAN	Mitotic checkpoint serine/threonine-protein kinase BUB1 OS=Homo sapiens GN=BUB1 PE=1 SV=1	0.92	2	8763781	8849551	11423128	12164280	9551689	5809970	7702788	3184573	3522700	1459811	7692062	6352879	8932244	2.54827e+06	4.28416e+06	3780415	17.0022	49.0756	-2.82407	0.0403857	-1.1499	0.970316	-2.17326	0.0217642	-2.81339	0.0463854	-1.29947	0.402732	2.16504	0.0188465
ANXA2_HUMAN	Annexin A2 OS=Homo sapiens GN=ANXA2 PE=1 SV=2	1	21	1509032064	1427587968	1608735488	1800055424	1823023488	1568677888	1855631744	700101376	590096192	567284224	1003004608	1032101248	1073924096	1107770752	997809600	914930432	10.1224	39.3953	-2.82497	0.000295985	-1.70006	0.00517389	-1.73723	0.00198677	-1.67379	0.00994532	-1.62613	0.00491951	1.02931	0.635061
GPBP1_HUMAN	Vasculin OS=Homo sapiens GN=GPBP1 PE=1 SV=1	0.99	3	26895688	28470054	35633288	36802916	45138920	37244412	43902276	13020008	15375306	16260227	14645962	11288114	10773139	13373009	15683062	9369896	15.6256	64.8773	-2.82799	0.000336504	-3.33222	0.000938118	-3.28647	0.00815162	1.21653	0.168092	1.16212	0.392402	-1.04682	0.865727
TMG1_HUMAN	Transmembrane gamma-carboxyglutamic acid protein 1 OS=Homo sapiens GN=PRRG1 PE=1 SV=1	0.85	1	8684313	9798155	14890377	17741198	6.09285e+06	5.85668e+06	5279372	2551983	1.65879e+06	1.85917e+06	10675398	9104242	10104349	10931586	10595988	9136625	33.426	51.1228	-2.8384	0.00887323	1.13941	0.000996782	1.77981	0.00154507	-4.92327	0.00291472	-5.05181	0.00214646	-1.02611	0.748425
SMC2_HUMAN	Structural maintenance of chromosomes protein 2 OS=Homo sapiens GN=SMC2 PE=1 SV=2	1	5	29380024	28450370	43174452	47088912	40591220	32289824	41202096	14064338	13399282	12486366	29576276	26353334	33128342	12624669	10994915	11752564	25.6745	51.063	-2.85565	0.00184226	-1.35731	0.077098	-3.22523	0.00100394	-2.22924	0.00169253	1.12942	0.0830952	2.51774	0.000807483
SCYL2_HUMAN	SCY1-like protein 2 OS=Homo sapiens GN=SCYL2 PE=1 SV=1	1	16	355928032	349378304	399648480	443155616	353043328	292515840	303544800	110321848	113378344	108551176	568928832	530948128	578626176	322415360	315050208	325674208	11.2569	51.0457	-2.85658	0.0020569	1.60746	0.00371474	1.01479	0.786109	-5.05191	1.85644e-05	-2.89883	6.5265e-07	1.74274	0.000743523
EFR3B_HUMAN	Protein EFR3 homolog B OS=Homo sapiens GN=EFR3B PE=2 SV=2	1	7	34480708	33087602	50378376	47647884	7002202	6808802	7.53784e+06	7.30927e+06	12649438	8768074	84021632	83204536	88587464	52358468	49781908	55730636	21.4525	87.8368	1.34559	0.232062	4.94349	1.75784e-06	7.39483	1.56054e-06	-8.90506	0.00477023	-5.4956	0.00677641	1.6204	0.000684195
EFTU_HUMAN	Elongation factor Tu, mitochondrial OS=Homo sapiens GN=TUFM PE=1 SV=2	1	13	349650464	363172224	427569344	464519488	334946368	305318720	317346240	330479648	303906048	300459296	346438592	355998272	362150912	237741216	212717456	228950912	13.5049	16.6732	-1.02435	0.580051	-1.00189	0.0400832	-1.40948	0.00145612	-1.13879	0.0336531	1.37597	0.00202797	1.56693	0.00198665
NEDD8_HUMAN	NEDD8 OS=Homo sapiens GN=NEDD8 PE=1 SV=1	1	2	86031584	63073904	68595968	79991312	153067280	119889504	171632656	60562336	45590652	49255168	69412224	67912744	79133712	88048192	80838856	85139296	14.0609	44.2849	-2.86079	0.0018224	-1.8176	0.0108476	-1.75017	0.0297003	-1.39284	0.0376895	-1.63458	0.020794	-1.17356	0.0572331
TMF1_HUMAN	TATA element modulatory factor OS=Homo sapiens GN=TMF1 PE=1 SV=2	1	21	214098832	211820976	252457200	279306624	191223504	152664288	185795712	60959796	64110892	59992388	387207488	372213536	385284544	95795600	87171040	95282480	13.5638	73.3428	-2.86218	0.00262372	1.88664	0.0068582	-1.90363	0.00521514	-6.18549	1.4832e-06	-1.50354	0.000800256	4.11396	7.86976e-05
PEAK1_HUMAN	Pseudopodium-enriched atypical kinase 1 OS=Homo sapiens GN=PEAK1 PE=1 SV=4	1	22	265878080	244978320	314822272	347115360	149594608	125941840	150598880	42544440	54550576	51409424	378032320	347611552	360296256	360902080	320869312	325367072	15.8099	61.8427	-2.86951	0.000506655	1.87251	0.00122335	2.36342	0.000607321	-7.31251	0.00054636	-6.78187	0.000215113	1.07824	0.172428
EHD1_HUMAN	EH domain-containing protein 1 OS=Homo sapiens GN=EHD1 PE=1 SV=2	1	9	118428288	113750528	131947896	153789376	61590000	51125644	59134616	54493176	56848964	53637708	188377472	184693504	184420784	127731632	130828784	124920920	13.8631	53.3973	-1.04164	0.577402	2.28265	0.0020192	2.23149	0.0033429	-3.37915	2.91106e-05	-2.32441	5.14974e-06	1.45377	0.000146275
AUP1_HUMAN	Ancient ubiquitous protein 1 OS=Homo sapiens GN=AUP1 PE=1 SV=1	1	13	250238768	240376640	294018432	328309504	67987520	64424716	65787428	21900862	25225862	21652568	431506976	416667104	421798816	421218944	386835616	403579968	14.634	84.5749	-2.88168	0.000927741	3.21608	4.41271e-07	6.1132	2.62209e-06	-18.4645	0.000164128	-17.6163	1.8397e-05	1.04815	0.183394
COPB2_HUMAN	Coatomer subunit beta' OS=Homo sapiens GN=COPB2 PE=1 SV=2	1	14	197630560	183785152	219504416	258438304	259235200	208502864	243444224	77725200	82137048	85460904	209966656	193206576	220485952	85121600	70740592	68227104	15.1619	51.3964	-2.89896	0.00110006	-1.16605	0.178769	-3.17366	0.000258952	-2.54219	8.23396e-05	1.09476	0.301609	2.78308	0.000754219
PLSI_HUMAN	Plastin-1 OS=Homo sapiens GN=PLS1 PE=1 SV=2	0.89	1	5.06307e+06	5170351	3.29183e+06	1.4723e+06	12849317	10438525	11226582	4.41929e+06	3.18058e+06	4259831	8570465	8231795	9827371	3.78134e+06	3.39581e+06	3.74097e+06	46.5519	50.7577	-2.91023	0.00222504	-1.01353	0.0340597	-3.1612	0.00037	-2.24539	0.0061017	1.08624	0.560754	2.43903	0.000402248
DD19A_HUMAN	ATP-dependent RNA helicase DDX19A OS=Homo sapiens GN=DDX19A PE=1 SV=1	1	7	115673000	116827728	137074064	154939296	131405752	119321632	127074960	44617128	41984472	43075840	104082960	85885488	94579200	49976668	48721624	47561168	14.2378	45.9269	-2.9134	2.74568e-05	-1.40418	0.0198147	-2.5831	9.0423e-05	-2.19427	0.00256834	-1.12787	0.006808	1.9455	0.00463051
CHIP_HUMAN	E3 ubiquitin-protein ligase CHIP OS=Homo sapiens GN=STUB1 PE=1 SV=2	1	8	99315472	88742024	117406000	149770304	127040048	107848544	121780512	37408656	39733248	44983412	59306904	40020820	52963848	87414624	73444064	85371080	23.4928	44.6282	-2.92052	0.000134625	-2.49409	0.00919223	-1.44852	0.00740347	-1.24701	0.20664	-2.01621	0.000804025	-1.61683	0.0352858
EIF3E_HUMAN	Eukaryotic translation initiation factor 3 subunit E OS=Homo sapiens GN=EIF3E PE=1 SV=1	0.69	1	4.83262e+06	5403944	6599839	5185477	6.12222e+06	4.72355e+06	5.19509e+06	5217470	4.18883e+06	4368988	4602575	3.25109e+06	4599647	2.11233e+06	1.1731e+06	1.40826e+06	13.9245	40.4565	-1.16447	0.211161	-1.27836	0.144525	-3.41753	0.00933626	1.10615	0.471143	2.93485	0.0144395	2.6532	0.0124525
RRP44_HUMAN	Exosome complex exonuclease RRP44 OS=Homo sapiens GN=DIS3 PE=1 SV=2	1	12	221454816	217151024	238404480	278877696	339435360	296985696	331705024	106719152	113022968	111182736	147448800	135490256	151039872	88816752	95265696	98643056	11.776	57.0353	-2.92552	0.000342194	-2.15507	0.000149217	-3.42426	3.40178e-05	-1.31141	0.00533047	1.17048	0.0190534	1.53498	0.000702133
P210L_HUMAN	Nuclear pore membrane glycoprotein 210-like OS=Homo sapiens GN=NUP210L PE=2 SV=1	0	1	4600087	3.94716e+06	4.6837e+06	5596957	8151992	5947130	5547749	2662880	2710938	1.3372e+06	2.17797e+06	2.83218e+06	3739747	1.07662e+06	780311	847582	14.4162	73.4476	-2.92755	0.0243577	-2.16378	0.0161133	-7.26448	0.000259889	-1.30381	0.366235	2.48142	0.048955	3.2353	0.00580354
SNX17_HUMAN	Sorting nexin-17 OS=Homo sapiens GN=SNX17 PE=1 SV=1	1	3	12018615	17205534	17627590	26438776	11538783	16587942	13583041	3.30597e+06	5.37373e+06	5557540	15962390	15066342	15618328	23369030	22285876	20325660	32.6467	46.8765	-2.92962	0.00870795	-1.0957	0.362855	1.5819	0.0334349	-3.27641	0.017802	-4.63436	0.00839051	-1.41446	0.00666326
DVL2_HUMAN	Segment polarity protein dishevelled homolog DVL-2 OS=Homo sapiens GN=DVL2 PE=1 SV=1	0.83	2	7911154	8790854	13274185	12432266	10728456	8.28325e+06	10335252	3.27163e+06	3.31487e+06	3418891	15438893	12295501	13364417	4.41957e+06	5718282	8.17198e+06	24.9617	51.584	-2.93312	0.00474237	1.31162	0.033417	-1.6028	0.0908595	-4.10767	0.00160425	-1.83	0.0839916	2.24463	0.0304182
ATG13_HUMAN	Autophagy-related protein 13 OS=Homo sapiens GN=ATG13 PE=1 SV=1	1	11	97072824	100418240	125820896	123218936	114819408	101467304	106517528	32407114	37407964	40177308	119411712	108334440	114538400	107738704	101659256	107803840	13.42	36.5029	-2.93479	0.000488034	1.02322	0.269193	-1.01766	0.711551	-3.11189	0.000766882	-2.88385	0.00176512	1.07908	0.10025
CA131_HUMAN	Uncharacterized protein C1orf131 OS=Homo sapiens GN=C1orf131 PE=1 SV=3	0.93	1	7810608	6052320	9494142	13112773	15505707	13884627	16048778	3327792	4.20749e+06	7931096	4943477	3.4948e+06	5.29034e+06	768886	984681	1.20161e+06	33.03	87.0434	-2.93793	0.0442128	-3.19871	0.0062333	-15.3761	0.000872652	1.12658	0.837294	5.23365	0.0123716	4.64561	0.00108062
EIF3M_HUMAN	Eukaryotic translation initiation factor 3 subunit M OS=Homo sapiens GN=EIF3M PE=1 SV=1	0	1	829688	903473	1.03788e+06	747115	2.27654e+06	1.86296e+06	1.52706e+06	2.89446e+06	3.39584e+06	1.9744e+06	1.48768e+06	944392	1.25337e+06	1.1298e+06	387813	196520	14.0276	58.5765	1.4585	0.145623	-1.30521	0.0700114	-3.30578	0.0989625	2.24253	0.0197724	4.8215	0.059937	2.15003	0.180613
GSK3B_HUMAN	Glycogen synthase kinase-3 beta OS=Homo sapiens GN=GSK3B PE=1 SV=2	1	4	50277376	48975916	60776068	79025272	66850792	48729896	58072484	19864566	17807252	21313878	44150868	50294212	50971056	57432056	55919224	47534088	23.2336	36.3955	-2.94399	0.00155357	-1.30322	0.194439	-1.07936	0.552936	-2.46528	0.000224673	-2.72753	0.000241127	-1.10638	0.257279
ELAV1_HUMAN	ELAV-like protein 1 OS=Homo sapiens GN=ELAVL1 PE=1 SV=2	1	10	229666816	224829712	271732992	304751904	199320416	188006160	196453184	196179680	170241712	161335424	177286512	162046032	186894880	106349224	103817384	108223608	14.6495	22.4315	-1.10615	0.210388	-1.26637	0.112432	-1.83354	2.61934e-05	1.00291	0.987724	1.65758	0.0107188	1.65278	0.00413169
KPRB_HUMAN	Phosphoribosyl pyrophosphate synthase-associated protein 1 OS=Homo sapiens GN=PRPSAP1 PE=1 SV=2	0.84	1	1.17675e+06	2.15114e+06	2.36562e+06	2.21668e+06	3.37922e+06	3.27797e+06	4.01959e+06	1414286	1.17856e+06	1.01384e+06	967633	1.65619e+06	1.16294e+06	357009	502074	653825	27.3752	75.3188	-2.96028	0.00135544	-2.55366	0.0121659	-7.05713	0.00372165	-1.04993	0.870052	2.38394	0.0195925	2.50297	0.017716
CCD39_HUMAN	Coiled-coil domain-containing protein 39 OS=Homo sapiens GN=CCDC39 PE=2 SV=2	0	1	5.29573e+06	3.9659e+06	5.69813e+06	6916156	5.57563e+06	3.92464e+06	5225541	1.77439e+06	1.80883e+06	1.36862e+06	5.11205e+06	4632482	5760766	2207293	1.87239e+06	2.17438e+06	22.2348	50.0758	-2.9738	0.0017109	-1.04683	0.667709	-2.3546	0.0065227	-3.13122	0.000829428	-1.26297	0.0997659	2.47924	0.000452086
LCN1_HUMAN	Lipocalin-1 OS=Homo sapiens GN=LCN1 PE=1 SV=1	0.62	1	5.05718e+06	6.01539e+06	8.01005e+06	11521686	8403947	6.02752e+06	5804760	2.47061e+06	1.76156e+06	2.5692e+06	5.16625e+06	11020892	9982583	8388321	10802746	5.41288e+06	37.3617	50.0971	-2.97532	0.00290612	1.09872	0.469747	1.21584	0.51484	-3.84771	0.0166956	-3.6175	0.0102356	1.06364	0.882685
ELL2_HUMAN	RNA polymerase II elongation factor ELL2 OS=Homo sapiens GN=ELL2 PE=1 SV=2	0.33	1	5222811	4919998	5019599	4.89076e+06	3.26537e+06	2.23662e+06	1.80552e+06	1.98752e+06	1.46976e+06	1.25755e+06	9052544	11255787	11293483	2.10679e+06	1799158	3.03115e+06	2.9955	92.372	-1.5499	0.128289	3.45424	0.00612945	-1.0534	0.852914	-6.70264	0.000947522	-1.47133	0.138274	4.55548	0.00353007
HSDL2_HUMAN	Hydroxysteroid dehydrogenase-like protein 2 OS=Homo sapiens GN=HSDL2 PE=1 SV=1	0.94	2	9721496	10522558	9976847	11055047	7668681	6495475	9551518	2.90735e+06	2875151	2179898	21094056	20083436	21385972	2.18883e+06	2.2208e+06	3.05843e+06	5.75304	92.5158	-2.97846	0.00194135	2.39909	0.0109372	-3.17561	0.00178455	-7.85736	0.00145194	1.06619	0.663057	8.37747	0.00202475
ELOV1_HUMAN	Elongation of very long chain fatty acids protein 1 OS=Homo sapiens GN=ELOVL1 PE=1 SV=1	0	1	1688402	2.31618e+06	3.49809e+06	2774223	935264	1.19146e+06	630084	1.18534e+06	1.34945e+06	725697	3.74966e+06	2848978	3215915	2.22652e+06	1.77794e+06	2424166	29.6822	55.5097	1.1827	0.561306	2.36594	0.0103525	2.33191	0.0256781	-3.01015	0.0156363	-1.97168	0.0462504	1.5267	0.0261413
ELOV2_HUMAN	Elongation of very long chain fatty acids protein 2 OS=Homo sapiens GN=ELOVL2 PE=2 SV=2	0.67	1	357497	402250	311478	83866.7	124006	32531.5	146040	203235	112283	154750	6.2475e+06	5.33937e+06	5303912	4.15407e+06	4.47732e+06	4.38606e+06	49.0149	101.365	1.55421	0.337445	58.2775	0.0117665	43.0218	0.0140649	-35.9173	0.00102009	-27.6809	0.00227039	1.29755	0.026709
ELOV5_HUMAN	Elongation of very long chain fatty acids protein 5 OS=Homo sapiens GN=ELOVL5 PE=1 SV=1	0.69	1	12673813	11833223	14969684	15178023	1.91743e+06	1.65123e+06	982809	3.11126e+06	3.06543e+06	1.78252e+06	22536506	19887178	18316122	15693363	15401378	16586897	12.1948	85.0656	1.74871	0.10762	4.10484	0.00337566	10.4761	0.00660203	-7.63139	0.00424271	-5.99075	0.00918448	1.27386	0.044843
COPG1_HUMAN	Coatomer subunit gamma-1 OS=Homo sapiens GN=COPG1 PE=1 SV=1	0.97	1	63235120	65070324	71850656	86739216	108708200	131465752	109029016	37672260	38254572	41285376	89129064	87036984	103059112	39156040	35116024	49270920	14.8821	49.1709	-2.97924	0.000837415	-1.17094	0.0553151	-2.82657	0.0018923	-2.38222	0.000643293	-1.05401	0.712062	2.26015	0.00511488
CISD1_HUMAN	CDGSH iron sulfur domain-containing protein 1 OS=Homo sapiens GN=CISD1 PE=1 SV=1	1	2	125251648	127765384	152261088	153891248	40418180	37604736	41137492	13561617	13790364	12575003	180891088	194038048	213085744	180512016	168762080	175952992	11.0074	79.5085	-2.98446	1.02196e-05	2.87132	5.40416e-05	4.40773	4.53238e-06	-14.7273	8.67217e-06	-13.1547	8.20452e-07	1.11954	0.13052
STX5_HUMAN	Syntaxin-5 OS=Homo sapiens GN=STX5 PE=1 SV=2	1	16	1383077248	1298232320	1598177408	1731917184	1072204672	957129728	1043456576	380777824	333647200	314233152	1661581440	1543789184	1662467072	1582347648	1494193792	1562083200	13.184	47.2855	-2.98718	0.000281114	1.35085	0.000658623	1.50958	0.00181078	-4.73222	0.000261435	-4.50939	0.000603	1.04941	0.194491
SMC1B_HUMAN	Structural maintenance of chromosomes protein 1B OS=Homo sapiens GN=SMC1B PE=1 SV=2	0.28	1	2.27475e+06	3.91516e+06	1.03027e+06	3069080	1.80317e+06	893594	1340136	306751	316215	727736	9254551	7380092	7.2937e+06	739285	726558	709468	47.6996	125.237	-2.98874	0.0354357	4.4898	0.00633226	-1.85578	0.10424	-17.7155	0.00598754	-1.6105	0.185251	11	0.000826191
TRIPC_HUMAN	Probable E3 ubiquitin-protein ligase TRIP12 OS=Homo sapiens GN=TRIP12 PE=1 SV=1	0.44	1	2.60146e+06	1.9081e+06	3.07025e+06	2.50196e+06	3163880	4472692	3.43608e+06	783139	1.65824e+06	1.25872e+06	2.29244e+06	684839	1.59514e+06	1.77739e+06	1.37416e+06	2459817	18.947	54.6964	-2.99253	0.0206556	-2.2266	0.0999933	-1.97325	0.0328795	-1.23576	0.755079	-1.51655	0.196131	-1.22722	0.517011
NUMBL_HUMAN	Numb-like protein OS=Homo sapiens GN=NUMBL PE=1 SV=1	1	12	756724608	718499840	936907520	1031766016	688441280	600596096	654414912	223581072	212870032	211904336	513075840	435850240	528088128	725119168	632473280	639787584	17.2408	37.9011	-2.99751	0.000263575	-1.51076	0.0236633	1.02775	0.672083	-2.27809	0.00307014	-3.08069	0.000403878	-1.35231	0.017777
FAS_HUMAN	Fatty acid synthase OS=Homo sapiens GN=FASN PE=1 SV=2	1	152	29525897216	27769174016	33051273216	36757602304	42454274048	33712734208	40589053952	12208803840	13447115776	13205906432	38475509760	35757375488	39345463296	9853870080	9478964224	9381718016	12.5303	57.9503	-3.00439	0.00130059	-1.01371	0.780088	-4.06609	0.00176002	-2.92262	1.32558e-05	1.35338	0.0029833	3.95543	2.91525e-05
EHBP1_HUMAN	EH domain-binding protein 1 OS=Homo sapiens GN=EHBP1 PE=1 SV=3	1	27	385114496	376203808	458269696	493336704	331217984	271267648	322838976	97022368	107023808	102932296	487761632	430965216	509040512	341250304	325667584	319596512	13.2832	46.3544	-3.0143	0.000790032	1.34189	0.00642851	1.06613	0.396916	-4.65103	7.54112e-05	-3.21363	1.45015e-05	1.44728	0.00993614
TMX1_HUMAN	Thioredoxin-related transmembrane protein 1 OS=Homo sapiens GN=TMX1 PE=1 SV=1	1	9	585749888	555318912	728242176	844331200	267988432	239107024	255370144	81387040	81828032	89138928	683864256	647070720	677608320	1013784832	926974592	980582272	19.7305	73.6574	-3.02141	1.70586e-05	1.66671	0.000124028	3.83144	9.35935e-06	-7.95923	4.98971e-06	-11.5764	4.75923e-07	-1.45446	0.000622918
ANR61_HUMAN	Ankyrin repeat domain-containing protein 61 OS=Homo sapiens GN=ANKRD61 PE=4 SV=2	0	1	2.10787e+06	2.01522e+06	3.36572e+06	3.34249e+06	2.29927e+06	2.28576e+06	1.83631e+06	554296	568739	987169	2239041	1.68311e+06	1623178	1.13691e+06	966962	1.56995e+06	27.597	42.7778	-3.04299	0.0158374	-1.32055	0.299249	-1.74786	0.0373157	-2.62786	0.017847	-1.74098	0.0775687	1.50942	0.0803477
EMSA1_HUMAN	ELM2 and SANT domain-containing protein 1 OS=Homo sapiens GN=ELMSAN1 PE=1 SV=2	0.82	2	2402477	1.84754e+06	3.25192e+06	4.94273e+06	11525614	8125647	7282048	417002	246771	1	991454	1.98063e+06	2.49916e+06	228591	282987	290947	43.4157	138.413	-40.576	0.216497	-4.36958	0.0138276	-33.5607	0.000158658	-8.24264	0.297887	-1.20903	0.440341	6.81754	0.0162187
SPR1B_HUMAN	Cornifin-B OS=Homo sapiens GN=SPRR1B PE=1 SV=2	0.68	1	21553416	22626996	27155108	34735480	21585882	21655958	21689348	7.9807e+06	9343327	3.99806e+06	14269000	14240887	20999764	22080640	21660532	5.12371e+06	22.597	46.4615	-3.04525	0.0458171	-1.50981	0.155069	-1.32879	0.431026	-2.32199	0.0572936	-2.29175	0.28935	1.01319	0.743425
CHK1_HUMAN	Serine/threonine-protein kinase Chk1 OS=Homo sapiens GN=CHEK1 PE=1 SV=2	0.98	2	23723168	25681180	29164042	32458842	27783892	20916256	27741124	8.13926e+06	8482112	8473866	17183138	18821076	21253802	17062876	18498156	17365348	13.9017	37.8139	-3.04605	0.00634144	-1.42644	0.0753472	-1.44429	0.0545432	-2.28163	0.00404543	-2.10902	8.71736e-05	1.08184	0.348309
ZN266_HUMAN	Zinc finger protein 266 OS=Homo sapiens GN=ZNF266 PE=2 SV=2	0.3	1	24714990	24415216	34863220	42688968	26892820	21917230	23774858	8726407	7651821	7413604	14108440	12599595	13647538	17332494	12411667	12076114	27.8039	42.7988	-3.05083	0.000165151	-2.14234	0.00275025	-1.73564	0.0233652	-1.69619	0.0016446	-1.75776	0.0271474	-1.03629	0.865491
CPSF3_HUMAN	Cleavage and polyadenylation specificity factor subunit 3 OS=Homo sapiens GN=CPSF3 PE=1 SV=1	1	19	535855904	527609024	637784512	701766784	653648896	613227008	645198912	201403968	215008880	210133664	556074816	527768128	557131008	224583008	212344352	228287344	13.9721	49.5553	-3.05177	2.15234e-06	-1.19464	0.00450879	-2.87437	4.07072e-06	-2.61908	3.41842e-06	-1.06172	0.110488	2.46683	8.45176e-06
WASF2_HUMAN	Wiskott-Aldrich syndrome protein family member 2 OS=Homo sapiens GN=WASF2 PE=1 SV=3	1	6	131063392	127904768	160820384	177785088	126106032	111536000	123430288	35194508	39637852	43312392	196207328	172788128	181614576	107382296	91562472	97408696	16.0948	49.1393	-3.05619	0.000282981	1.36241	0.00134356	-1.21838	0.031412	-4.66047	0.000104913	-2.50839	0.000376858	1.85795	0.000605847
ENTP2_HUMAN	Ectonucleoside triphosphate diphosphohydrolase 2 OS=Homo sapiens GN=ENTPD2 PE=1 SV=1	0.53	1	24927282	17096588	21203684	16736543	21503458	30787880	26832190	21863364	24157734	20996198	23661926	20455828	29702592	31556386	24574728	28993042	19.3319	15.7856	-1.18064	0.26939	1.02678	0.664181	1.07584	0.575551	-1.10151	0.518632	-1.27018	0.064276	-1.15313	0.326863
SRP54_HUMAN	Signal recognition particle 54 kDa protein OS=Homo sapiens GN=SRP54 PE=1 SV=1	1	21	611032384	583668160	723060352	801474304	606066688	519434848	544476352	191544976	177974880	175351952	1029933056	973116480	994758400	317435456	290075648	299890272	14.8677	64.3163	-3.0649	0.000132973	1.6173	0.00271237	-1.8404	0.0010283	-5.50186	5.95704e-06	-1.66535	0.000178213	3.30373	1.44031e-05
K1257_HUMAN	Uncharacterized protein KIAA1257 OS=Homo sapiens GN=KIAA1257 PE=2 SV=2	0.58	1	5.80056e+06	5.25413e+06	7403151	9041647	12786378	8.20402e+06	7809226	3.50423e+06	3.3833e+06	2.48028e+06	5.49362e+06	3.10753e+06	3.55638e+06	2.83736e+06	3701420	2.62844e+06	24.8485	63.1621	-3.07432	0.00616123	-2.33443	0.0206381	-3.14159	0.00601096	-1.2978	0.312313	1.02188	0.895834	1.3262	0.274692
PRDX4_HUMAN	Peroxiredoxin-4 OS=Homo sapiens GN=PRDX4 PE=1 SV=1	1	8	374494944	401166208	463909184	499177856	597430144	579406656	629039872	195997280	200024704	190307520	206635712	207192864	227378688	166192032	176025488	193502112	13.1214	62.0602	-3.07997	1.55258e-05	-2.69615	2.24947e-05	-3.37094	0.000130946	-1.0936	0.0887028	1.09447	0.164642	1.19691	0.0342136
EPC2_HUMAN	Enhancer of polycomb homolog 2 OS=Homo sapiens GN=EPC2 PE=1 SV=2	0.78	1	496781	126579	655799	642463	4818261	4.0431e+06	3.50217e+06	105467	133382	1	79218	193192	103191	1	1	1	51.339	171.575	-51.7626	0.196473	-25.9704	0.00255076	-4.12118e+06	3.67183e-05	-1.57253	0.42459	79616.8	0.183545	125200	0.000513154
WNK1_HUMAN	Serine/threonine-protein kinase WNK1 OS=Homo sapiens GN=WNK1 PE=1 SV=1	1	4	31758648	32190784	43008132	44138112	41409268	30302476	32276794	13018351	9912468	10746356	22202802	18470714	19920304	20756824	15554487	8123834	17.7756	49.8772	-3.0878	0.000952791	-1.83344	0.0147173	-2.34023	0.0685373	-1.79925	0.00574222	-1.31944	0.528933	1.36365	0.304222
CPNE1_HUMAN	Copine-1 OS=Homo sapiens GN=CPNE1 PE=1 SV=1	0.97	2	6041080	5941997	5662039	7729677	18144904	14207522	15641184	5267199	5.59905e+06	4649249	6891604	6603996	6834170	3541599	4.31284e+06	4.4895e+06	14.7835	62.3393	-3.09327	0.000334512	-2.05573	0.00556982	-3.88803	0.00018597	-1.31029	0.0320927	1.25693	0.0699726	1.64694	0.0179774
MSH3_HUMAN	DNA mismatch repair protein Msh3 OS=Homo sapiens GN=MSH3 PE=1 SV=2	0.68	1	976032	186820	182449	1	4.63696e+06	2.51002e+06	2.92294e+06	1472343	1.00521e+06	766400	1.3394e+06	1.50768e+06	1.16459e+06	714594	736199	581652	129.418	74.0524	-3.10422	0.0127897	-1.88262	0.0271926	-4.95458	0.00669447	-1.23666	0.329722	1.59608	0.134814	1.97382	0.00294914
EPIPL_HUMAN	Epiplakin OS=Homo sapiens GN=EPPK1 PE=1 SV=1	0.95	3	11517664	10741060	11815690	10544511	14779116	11075641	13936490	16420262	18928380	17676018	9208288	8319152	11574004	11292716	8832421	7097925	5.45818	31.2541	1.33257	0.0613016	-1.29725	0.0753464	-1.46167	0.0819991	1.82206	0.0141219	1.94778	0.0279394	1.069	0.676686
DPRX_HUMAN	Divergent paired-related homeobox OS=Homo sapiens GN=DPRX PE=2 SV=1	0	1	35573360	36037120	46528744	55449552	49813480	39499416	45149492	14567841	14376206	14337298	12593220	9862821	11652104	20621028	19162344	18115126	21.8786	62.2359	-3.10671	0.0033843	-4.17595	0.000159127	-2.32238	0.00134988	1.26894	0.0770428	-1.33772	0.0151125	-1.6975	0.00714732
OXR1_HUMAN	Oxidation resistance protein 1 OS=Homo sapiens GN=OXR1 PE=1 SV=2	0.44	1	8.0325e+06	6.66397e+06	9579448	9592942	14197298	13062879	12683014	6086513	4.0271e+06	2.69718e+06	5408227	8676864	8426777	8956787	10291977	9488215	16.6255	41.7377	-3.11793	0.0345253	-1.65033	0.054316	-1.38996	0.00364893	-1.75726	0.111838	-2.24319	0.0632052	-1.27653	0.220975
M4K5_HUMAN	Mitogen-activated protein kinase kinase kinase kinase 5 OS=Homo sapiens GN=MAP4K5 PE=1 SV=1	1	17	356460736	333961984	399827584	442416288	319902112	303723328	318284448	102173160	105111176	94722152	382866016	357993344	413893728	323389344	322388768	305797696	12.5366	40.2763	-3.11884	5.74717e-05	1.11222	0.0276456	1.01026	0.700471	-3.8236	2.70616e-05	-3.15085	3.83976e-05	1.21352	0.0296306
CA198_HUMAN	Uncharacterized protein C1orf198 OS=Homo sapiens GN=C1orf198 PE=1 SV=1	1	12	403975168	374841056	465467360	536708064	416649248	402659904	451343968	151661248	137236768	117448032	288085312	269762528	268135136	264591376	248498432	267858384	16.1095	39.3501	-3.12702	0.00113562	-1.6411	0.00087501	-1.62706	0.000562445	-2.03271	0.00654976	-1.92188	0.00784676	1.05767	0.161351
HNRH2_HUMAN	Heterogeneous nuclear ribonucleoprotein H2 OS=Homo sapiens GN=HNRNPH2 PE=1 SV=1	0.89	1	3.28416e+06	2.516e+06	3.28578e+06	3.96865e+06	7429903	7428566	8208902	2.51572e+06	2.66025e+06	2.19928e+06	3123150	1349893	2.28639e+06	1.14821e+06	2371485	1.12894e+06	18.1867	74.9107	-3.12767	0.000259379	-2.99981	0.0325121	-4.96219	0.0193829	1.0911	0.626084	1.58654	0.160759	1.45407	0.332787
NTM1A_HUMAN	Alpha N-terminal protein methyltransferase 1A OS=Homo sapiens GN=METTL11A PE=1 SV=3	0.69	1	3.32419e+06	3130615	3867838	5507566	5.82255e+06	5.72865e+06	4997983	1.93123e+06	1.78926e+06	1.56412e+06	3.51704e+06	2.60945e+06	3.33212e+06	1.79284e+06	2.07113e+06	1.10052e+06	27.2754	55.1361	-3.13158	0.000181638	-1.74894	0.0118261	-3.33351	0.0181439	-1.78984	0.00920202	1.06448	0.681432	1.90525	0.0538531
ROCK2_HUMAN	Rho-associated protein kinase 2 OS=Homo sapiens GN=ROCK2 PE=1 SV=3	1	21	455700384	459109888	544153792	599091328	421389824	359775840	393807776	131650328	123278688	119555368	565147008	488242400	537132480	393576864	380837856	362277952	13.5404	43.3226	-3.13758	0.000111392	1.19539	0.00854328	-1.03368	0.583999	-4.24723	3.2012e-05	-3.03535	9.62601e-06	1.39925	0.00555356
EZRI_HUMAN	Ezrin OS=Homo sapiens GN=EZR PE=1 SV=4	1	11	184737504	180134480	224931520	236959824	289300416	249403616	262801040	90186168	78652688	85278504	136387040	134665088	146227376	112132976	158999152	114846840	13.7869	46.7799	-3.15407	4.32661e-05	-1.86649	0.000676119	-2.07655	0.0132224	-1.64207	0.0010124	-1.5189	0.0559424	1.08109	0.508967
SYGP1_HUMAN	Disabled homolog 2-interacting protein OS=Homo sapiens GN=DAB2IP PE=1 SV=2	0.64	1	2.05845e+06	2374937	1.75112e+06	2.54736e+06	1.70847e+06	2.03503e+06	1.439e+06	472925	855308	314819	5725535	4195257	7.30449e+06	8428422	6.83828e+06	7.16566e+06	16.1231	79.0012	-3.15419	0.0401841	2.97121	0.00585102	4.32848	0.00061231	-10.4837	0.00471474	-13.6529	0.00889639	-1.30229	0.210132
ES1_HUMAN	ES1 protein homolog, mitochondrial OS=Homo sapiens GN=C21orf33 PE=1 SV=3	0.67	1	87161216	76962416	90508456	122472752	93750376	86672720	97184064	104315216	94086720	92861576	84954992	82547880	102376352	93050688	101226680	111684160	20.8544	8.92486	1.04919	0.393242	-1.11183	0.702866	1.10214	0.213728	1.07924	0.374801	-1.05046	0.503039	-1.1337	0.21529
MARE2_HUMAN	Microtubule-associated protein RP/EB family member 2 OS=Homo sapiens GN=MAPRE2 PE=1 SV=1	1	5	54184516	51828712	60462196	73240504	81992864	73303016	87770976	25861378	23768876	27417164	31125770	30972802	33081754	21840564	19892664	22551612	16.0078	63.2238	-3.15477	9.75713e-05	-2.49243	0.000983324	-3.78109	6.92138e-05	-1.23535	0.0199969	1.19853	0.0324212	1.4806	0.00228918
DCNL5_HUMAN	DCN1-like protein 5 OS=Homo sapiens GN=DCUN1D5 PE=1 SV=1	0.97	2	25325564	21603164	22195502	19743848	44204016	36019536	46692932	7034057	17697606	15402865	25091530	29682588	29080794	20590590	29748826	21803600	10.4456	43.0222	-3.16228	0.0430148	-1.31173	0.016596	-1.75923	0.0185784	-2.08935	0.101954	-1.79753	0.140557	1.16234	0.295901
NAA10_HUMAN	N-alpha-acetyltransferase 10, NatA catalytic subunit OS=Homo sapiens GN=NAA10 PE=1 SV=1	0.99	3	30627292	30753432	33784524	32363224	50906928	52384724	53147608	17592082	17792354	13953765	26554726	24102196	23055696	16100543	11988850	14510558	4.68707	59.0907	-3.17075	0.00386528	-1.921	0.00151808	-3.67229	0.00370892	-1.49403	0.0196427	1.15818	0.275355	1.73035	0.0114753
RTN3_HUMAN	Reticulon-3 OS=Homo sapiens GN=RTN3 PE=1 SV=2	0.69	1	7938799	8860779	13605213	12718910	6377475	4.83604e+06	5773322	2.00172e+06	1.43158e+06	1.91345e+06	9588120	9835927	12312945	4776620	5624610	5396522	25.9591	57.7051	-3.17704	0.00124479	1.42451	0.00529342	-1.07527	0.517147	-5.93575	0.00026379	-2.95464	0.00319543	2.00896	0.00349788
NUDT4_HUMAN	Diphosphoinositol polyphosphate phosphohydrolase 3-alpha OS=Homo sapiens GN=NUDT10 PE=1 SV=1	0.69	1	7.61463e+06	9937736	14119050	14203623	11275434	9389970	10784863	4.03127e+06	3.20781e+06	2649716	5.6606e+06	3.2129e+06	4361159	5.57767e+06	3.86021e+06	4781222	28.3443	52.8748	-3.18039	0.00410357	-2.58718	0.022999	-2.21183	0.00687806	-1.33835	0.247201	-1.4379	0.0868368	-1.07438	0.682951
RLA0_HUMAN	60S acidic ribosomal protein P0 OS=Homo sapiens GN=RPLP0 PE=1 SV=1	1	4	48331828	46371332	45319952	50921616	71701640	76749688	73970776	23141720	23620444	22978894	67438224	72105216	64521172	12163847	7.88254e+06	10001159	5.16013	66.1733	-3.18926	3.67372e-05	-1.00462	0.0973527	-7.40234	0.00320368	-2.92603	0.000468048	2.32102	0.0203569	6.79139	0.00262663
ANK2_HUMAN	Ankyrin-2 OS=Homo sapiens GN=ANK2 PE=1 SV=3	1	5	87123256	96511712	111231728	141093936	131504864	104416688	115094168	39643528	34307332	35698172	78305872	67119048	80214040	41751448	38936440	36642900	21.6447	51.9611	-3.20127	0.000336343	-1.63572	0.0078148	-2.99168	0.000572408	-2.05783	0.000706204	-1.07006	0.300922	1.9231	0.00118005
EXD2_HUMAN	Exonuclease 3'-5' domain-containing protein 2 OS=Homo sapiens GN=EXD2 PE=1 SV=1	0.68	1	2677694	1.94155e+06	3465501	3979279	194167	560482	962558	323423	55412.3	142214	4.18142e+06	4.09686e+06	4.99885e+06	3.68716e+06	3.70604e+06	3.37585e+06	29.6489	89.0148	-3.29567	0.149046	3.10768	0.0393904	6.27126	0.0491777	-25.4815	0.0195562	-20.668	0.0231426	1.2329	0.0637175
IPYR_HUMAN	Inorganic pyrophosphatase OS=Homo sapiens GN=PPA1 PE=1 SV=2	1	5	115217704	103625336	118979504	133709568	177628416	146292864	159144656	53063240	50951872	46377824	77184120	77514896	85593712	37724796	36847496	39596928	10.5279	61.4493	-3.21203	0.000144589	-1.92508	0.00119103	-4.23114	0.000444145	-1.59777	0.000964373	1.31728	0.00856393	2.10471	0.000163829
EXOC4_HUMAN	Exocyst complex component 4 OS=Homo sapiens GN=EXOC4 PE=1 SV=1	1	5	12171199	12524987	14687528	16831040	7128895	3.04701e+06	6.88053e+06	9965145	10438484	11321874	25555150	16683456	23675686	17983756	15979799	18674574	15.3693	49.7757	1.86003	0.129002	2.59346	0.0218847	3.08612	0.0465779	-2.07764	0.0248613	-1.65917	0.0013443	1.25222	0.245253
RS7_HUMAN	40S ribosomal protein S7 OS=Homo sapiens GN=RPS7 PE=1 SV=1	1	5	101666552	85962104	106689912	111393176	137823472	128852760	120992344	43189352	42037136	35315232	101223448	99201192	104873008	123280064	107024432	103034600	10.8935	37.1497	-3.21605	0.000330755	-1.226	0.0132588	-1.16299	0.0911202	-2.53271	0.00286963	-2.76534	0.000290775	-1.09185	0.255422
PYGL_HUMAN	Glycogen phosphorylase, liver form OS=Homo sapiens GN=PYGL PE=1 SV=4	1	15	161288576	141994704	183645984	198523648	218055296	179018832	220380224	65600548	65565204	59844040	159470688	127677704	138310832	63287172	61539724	55153936	14.5013	54.5546	-3.23258	0.000833021	-1.43841	0.016602	-3.43067	0.000316502	-2.22742	0.00199929	1.06128	0.315564	2.36391	0.000845851
AP1B1_HUMAN	AP-1 complex subunit beta-1 OS=Homo sapiens GN=AP1B1 PE=1 SV=1	0.85	1	7235554	9076897	7846604	7.33978e+06	17600884	7.65823e+06	13148262	4.12885e+06	3599664	4.14379e+06	17149670	14555519	18218696	9028036	8370382	10017820	10.7272	50.801	-3.23504	0.0401338	1.45507	0.325713	-1.4009	0.364787	-4.20507	0.000138347	-2.30926	0.00029863	1.82096	0.00267464
ABH15_HUMAN	Abhydrolase domain-containing protein 15 OS=Homo sapiens GN=ABHD15 PE=2 SV=2	0.69	1	4936586	3.00034e+06	3947991	6.27689e+06	1414797	969919	1.76558e+06	676850	402585	202170	8664625	9309052	8387271	8468379	8926931	6.52684e+06	30.8735	85.6924	-3.23836	0.0498317	3.3708	0.00714945	5.76396	0.00258825	-20.5687	0.0117209	-18.6658	0.00903007	1.10195	0.393237
CRK_HUMAN	Proto-oncogene C-crk OS=Homo sapiens GN=CRK PE=1 SV=2	1	20	2439343360	2270912512	2794585600	3198691584	2428637952	2410386176	2688072704	819545536	783511296	718295680	1616645248	1557047424	1693136512	1613465216	1496288512	1619432064	15.3686	39.8982	-3.24255	2.48755e-05	-1.65289	0.000936889	-1.59163	0.000686721	-2.09655	0.000261529	-2.03725	0.000255393	1.02911	0.461971
RSSA_HUMAN	40S ribosomal protein SA OS=Homo sapiens GN=RPSA PE=1 SV=4	0.99	3	97545312	90660888	114940224	133514256	88751056	88171888	96701544	30511694	26050120	27768812	90990240	84138456	93509216	37457344	36581268	32854756	17.57	50.4799	-3.24466	8.83055e-05	-1.13668	0.692267	-2.55979	8.69137e-05	-3.18553	7.74329e-05	-1.26755	0.0182884	2.51314	8.32562e-05
CCD22_HUMAN	Coiled-coil domain-containing protein 22 OS=Homo sapiens GN=CCDC22 PE=1 SV=1	0.32	1	917528	731737	503635	718739	1.86861e+06	1.05963e+06	1.19854e+06	570696	314975	384542	455458	399157	643467	327110	752490	293930	23.5776	68.7253	-3.24889	0.00862073	-2.42586	0.0118156	-3.00451	0.0387187	-1.1794	0.481482	-1.08134	0.967391	1.09068	0.661538
PSMD6_HUMAN	26S proteasome non-ATPase regulatory subunit 6 OS=Homo sapiens GN=PSMD6 PE=1 SV=1	0.51	1	1.60469e+06	554034	63098.2	434754	3.35578e+06	1.91323e+06	2.40706e+06	1.3635e+06	477064	511274	3647901	1.41529e+06	2.00297e+06	1.37532e+06	2.50761e+06	1275154	99.5214	53.7514	-3.26386	0.0451777	1.1616	0.702681	-1.48817	0.199305	-3.00453	0.0613218	-2.19321	0.111052	1.36992	0.463414
COPG2_HUMAN	Coatomer subunit gamma-2 OS=Homo sapiens GN=COPG2 PE=1 SV=1	1	37	1572846336	1422208896	1671993472	1814245376	2433929984	2031896448	2355423232	686519040	681616640	710641920	1826052608	1748824192	1847418880	749326016	717383232	755369408	10.1896	52.1402	-3.28138	0.00139168	-1.19444	0.0453358	-3.06976	0.00125615	-2.60841	2.71872e-06	-1.06894	0.0338783	2.44019	2.74784e-06
FLNA_HUMAN	Filamin-A OS=Homo sapiens GN=FLNA PE=1 SV=4	1	161	36146360320	34561626112	42756804608	48119255040	44063944704	38276407296	43208507392	11600762880	13535748096	13103460352	40725684224	39475113984	40853925888	14869547008	14549579776	14478509056	15.4807	52.6178	-3.28318	5.20969e-05	-1.07597	0.517051	-2.86004	0.00129021	-3.16566	0.00101283	-1.14795	0.0922334	2.75766	5.19874e-07
EIF3L_HUMAN	Eukaryotic translation initiation factor 3 subunit L OS=Homo sapiens GN=EIF3L PE=1 SV=1	0.97	3	14666826	13762764	20246324	20273536	22087698	19583916	21277308	5743013	6944995	6478293	8477599	5482782	6668526	3.40085e+06	3.28769e+06	3299250	20.3606	76.4861	-3.28435	0.00016785	-3.0257	0.00824543	-6.30259	0.000127995	-1.07631	0.691906	1.91897	0.00575623	2.06541	0.0293714
OTUD3_HUMAN	OTU domain-containing protein 3 OS=Homo sapiens GN=OTUD3 PE=1 SV=1	0	2	22391656	28221692	26635962	38221148	40332908	38183904	37621368	13813287	14485729	7.02775e+06	10361486	8.22277e+06	9216847	15679122	16340110	15575378	23.2227	65.3059	-3.28754	0.0328242	-4.1642	0.000947129	-2.44015	1.14376e-05	1.2707	0.497553	-1.34727	0.274796	-1.71197	0.0117134
FIGL1_HUMAN	Fidgetin-like protein 1 OS=Homo sapiens GN=FIGNL1 PE=1 SV=2	0.99	2	26566332	31543184	35301120	40479000	30598048	28124360	27428308	7928288	10729246	7524812	30267718	34074984	34524264	14084152	18455442	17380568	17.5776	46.8325	-3.29041	0.0050541	1.04101	0.0652682	-1.72577	0.0120674	-3.77609	0.00295524	-1.90663	0.0110654	1.9805	0.00508656
TOIP2_HUMAN	Torsin-1A-interacting protein 2 OS=Homo sapiens GN=TOR1AIP2 PE=1 SV=1	1	4	26936778	32515042	33833656	38615304	10415048	10783224	9066732	3384546	3.225e+06	2.52834e+06	64813028	59588924	53713496	35189408	32499516	40357864	14.5671	86.531	-3.31204	0.000992543	3.44783	2.00145e-05	3.57002	0.000126421	-19.492	4.9551e-05	-11.8241	5.5249e-05	1.6485	0.00415005
F1712_HUMAN	Protein FAM171A2 OS=Homo sapiens GN=FAM171A2 PE=3 SV=1	1	4	26281286	23425528	33071570	38929684	11041470	5591749	8537464	13479076	12973092	12639282	28241696	21530156	28960968	43956148	36270584	40925672	22.888	60.3901	1.55305	0.136417	1.6377	0.014508	4.81323	0.0103669	-2.01407	0.0154852	-3.0992	0.001026	-1.53878	0.0248623
F177A_HUMAN	Protein FAM177A1 OS=Homo sapiens GN=FAM177A1 PE=1 SV=1	0.47	1	3922882	1.87816e+06	1.77145e+06	1.71483e+06	82578.2	723160	124269	545840	1.01169e+06	546147	2964704	5.23929e+06	6122213	1.45053e+06	4793817	4663690	46.0634	95.8944	2.262	0.197902	7.22222	0.0316221	11.729	0.0319761	-6.81009	0.00317838	-5.18523	0.0389413	1.31336	0.482623
ARFP2_HUMAN	Arfaptin-2 OS=Homo sapiens GN=ARFIP2 PE=1 SV=1	1	7	77247112	71818952	79261360	89013200	92797520	77818600	101087680	30047796	25733612	25938476	91296200	92292168	103160944	58108516	51393344	48937548	9.04629	45.0395	-3.32482	0.000471921	1.05992	0.549159	-1.71488	0.00670778	-3.50893	6.145e-05	-1.93881	0.000767972	1.80984	0.00103778
OCRL_HUMAN	Inositol polyphosphate 5-phosphatase OCRL-1 OS=Homo sapiens GN=OCRL PE=1 SV=3	1	30	748186816	774903104	828558656	914567424	677409280	574049920	620898176	188097664	195928592	178297504	893981568	812756608	953715072	701308096	646389312	682070144	8.98814	45.2315	-3.32968	0.000143147	1.27283	0.00621811	1.08407	0.222503	-4.73118	5.1841e-05	-3.60961	4.51728e-06	1.31072	0.0142994
STX18_HUMAN	Syntaxin-18 OS=Homo sapiens GN=STX18 PE=1 SV=1	0.97	2	4117576	3.34068e+06	3963993	3.43483e+06	1.38345e+06	1642571	2.18712e+06	590693	599092	368471	14327264	13313076	13501032	14780552	11608554	13297112	10.3421	89.1232	-3.3455	0.00474788	6.34312	0.00332286	7.61273	0.000841373	-26.4022	0.00197816	-25.4684	0.000571982	1.03667	0.629393
F219A_HUMAN	Protein FAM219A OS=Homo sapiens GN=FAM219A PE=1 SV=3	0.46	1	3.26029e+06	2.23537e+06	1.0629e+06	4259623	2.25021e+06	1.60733e+06	213553	3.58344e+06	2.60166e+06	580956	7835146	2.30626e+06	3329290	993477	1.19901e+06	1.30311e+06	50.7073	87.4272	1.66198	0.523888	2.15599	0.177297	-1.16463	0.782282	-1.99092	0.305875	1.9356	0.536041	3.85362	0.0718132
F221A_HUMAN	Protein FAM221A OS=Homo sapiens GN=FAM221A PE=2 SV=1	0.69	1	3.15493e+06	1613307	2.08076e+06	1.91859e+06	5.11467e+06	6504819	3.68872e+06	442091	252712	1	2.43491e+06	2.04508e+06	486125	3.69674e+06	3.26959e+06	3793010	30.596	78.6239	-22.0324	0.243462	-2.60165	0.113345	-1.42278	0.177044	-7.1475	0.315215	-15.4854	0.259526	-2.16655	0.193875
EPS8_HUMAN	Epidermal growth factor receptor kinase substrate 8 OS=Homo sapiens GN=EPS8 PE=1 SV=1	0.97	2	8951005	8720049	13162347	13936593	10573255	8531797	8.36795e+06	1496358	3109846	3.57416e+06	12689762	9905923	12449365	12087729	10362186	9295790	24.4942	44.5023	-3.35841	0.0344568	1.1284	0.090513	1.15552	0.247888	-4.28405	0.0229882	-3.88072	0.0271714	1.10393	0.421595
ARFG2_HUMAN	ADP-ribosylation factor GTPase-activating protein 2 OS=Homo sapiens GN=ARFGAP2 PE=1 SV=1	1	6	97914144	92265504	119295864	139359168	84039128	80712344	93243944	23487088	27639510	25653510	112801832	105554352	107802152	71820680	62660616	65175500	19.1793	44.7843	-3.36019	4.77863e-05	1.09443	0.0182231	-1.29219	0.0123989	-4.24795	0.000214832	-2.60037	0.000119807	1.63359	0.00195082
PYC_HUMAN	Pyruvate carboxylase, mitochondrial OS=Homo sapiens GN=PC PE=1 SV=2	1	84	10934896640	10544649216	12523970560	13909916672	8862067712	7389059584	8534980096	2349654784	2517642496	2500104192	17724694528	16585608192	18454980608	11056856064	10889289728	10796554240	12.9089	58.1527	-3.36429	0.000599492	1.81811	0.00100446	1.32101	0.0348824	-7.16199	2.7191e-06	-4.44427	5.98687e-05	1.61151	0.00297332
CCD47_HUMAN	Coiled-coil domain-containing protein 47 OS=Homo sapiens GN=CCDC47 PE=1 SV=1	1	30	1155777536	1082676864	1311082880	1514902912	523865344	426471296	501450464	150262320	143793760	137228704	1557060352	1440113536	1530207488	2075251200	1894749312	2015714304	15.1061	75.9111	-3.36619	0.000730017	2.03476	0.00104932	4.123	0.000450126	-10.4974	3.45578e-07	-13.8788	2.49291e-07	-1.32211	0.00155236
STAR3_HUMAN	StAR-related lipid transfer protein 3 OS=Homo sapiens GN=STARD3 PE=1 SV=2	0.69	1	1.94538e+06	1360876	2.24673e+06	2.31509e+06	1.58833e+06	3.6786e+06	2146076	492396	884146	824574	7.1508e+06	6947479	7.42856e+06	8820986	9797593	8675814	22.1068	73.6432	-3.36784	0.0209472	2.95047	0.0435798	3.68196	0.0285281	-9.77996	0.00587784	-12.4002	0.00390769	-1.26792	0.0119365
FA57A_HUMAN	Protein FAM57A OS=Homo sapiens GN=FAM57A PE=1 SV=2	0	1	6.07041e+06	7.453e+06	9241537	11062142	3.58986e+06	3.24491e+06	1.76511e+06	2.27326e+06	1831247	2611757	8004808	7.87931e+06	8007395	8966346	10143269	10233563	25.6412	59.8444	-1.28046	0.452596	1.62015	0.0404954	3.41204	0.0256104	-3.55726	0.00634452	-4.36898	0.00165375	-1.22818	0.0393258
FA73A_HUMAN	Protein FAM73A OS=Homo sapiens GN=FAM73A PE=2 SV=1	0.69	1	200672	94445.2	37969.8	26873.1	308313	55036.8	134162	138599	17841.9	12987.5	2.33065e+06	2.63594e+06	2.89035e+06	1.67302e+06	1.4587e+06	1.79514e+06	88.3417	100.44	-2.93642	0.197136	19.9775	0.0251264	9.90298	0.0351335	-46.3733	0.0264842	-29.0793	0.0329189	1.59472	0.0058892
CX056_HUMAN	UPF0428 protein CXorf56 OS=Homo sapiens GN=CXorf56 PE=1 SV=1	1	16	4384894464	4310158848	5263226368	6021985792	5401504768	5006410752	5622770688	1673403904	1568228864	1495226496	1829810048	1722845184	1882756608	2849980416	2538310400	2640523520	16.2143	55.0215	-3.38424	1.35093e-05	-3.04292	2.53134e-05	-1.99664	0.000136162	-1.14747	0.0320987	-1.69497	0.000365544	-1.47713	0.00108938
ALKB3_HUMAN	Alpha-ketoglutarate-dependent dioxygenase alkB homolog 3 OS=Homo sapiens GN=ALKBH3 PE=1 SV=1	1	4	31760742	31010374	35855296	46694692	41367944	41889060	47447056	15962915	12554633	10043237	14397397	9902954	11369532	19666382	17591914	21524050	19.9014	61.8016	-3.38956	0.00679698	-3.73001	0.00279276	-2.22353	0.000581422	1.08105	0.698442	-1.52441	0.0654566	-1.64795	0.0252961
FA83B_HUMAN	Protein FAM83B OS=Homo sapiens GN=FAM83B PE=1 SV=1	0.66	1	3524143	6633561	5285643	10093602	3.64852e+06	5199095	4.16331e+06	921622	2.18758e+06	323527	6128531	5808141	6.67804e+06	4.20913e+06	4.96699e+06	4533725	43.5667	49.2415	-3.79025	0.0968736	1.07423	0.0557647	1.05372	0.632455	-5.42271	0.0699464	-3.99386	0.0941882	1.35776	0.00871598
M3K7_HUMAN	Mitogen-activated protein kinase kinase kinase 7 OS=Homo sapiens GN=MAP3K7 PE=1 SV=1	0.99	3	25209674	21660162	24828408	22706588	39092556	37248024	32530306	10581530	13198322	8.25326e+06	40982888	35190160	45212468	10548589	11322830	12396076	7.19936	59.2013	-3.3987	0.00551925	1.23005	0.312709	-3.17709	0.000106017	-3.78938	0.00289642	-1.06975	0.609428	3.54229	0.000345918
FABP5_HUMAN	Fatty acid-binding protein, epidermal OS=Homo sapiens GN=FABP5 PE=1 SV=3	1	4	107091776	102450576	119413704	126209784	94904008	101790560	93506752	75227048	76811552	58562168	64577336	93081016	68071432	121607232	89627376	38662756	9.61776	27.3134	-1.37797	0.054054	-1.38355	0.1407	-1.16128	0.535784	-1.07184	0.683527	-1.18659	0.853318	-1.10706	0.980385
FAF2_HUMAN	FAS-associated factor 2 OS=Homo sapiens GN=FAF2 PE=1 SV=2	1	6	39532172	36066008	39003064	46315868	19889586	13992979	22727832	14519993	17159622	14601751	95539176	87321768	98325320	71076768	63238872	60903808	10.775	71.3273	-1.22318	0.331944	3.64256	0.0054992	3.44847	0.00800483	-6.07558	3.6533e-05	-4.2181	4.45373e-05	1.44036	0.00415697
C2D2A_HUMAN	Coiled-coil and C2 domain-containing protein 2A OS=Homo sapiens GN=CC2D2A PE=2 SV=2	0.66	1	261004160	235973904	268197184	284477152	270995008	287989504	313266752	89729896	88094560	78366776	169265376	191553360	207617920	181797248	163412592	190040160	7.6889	41.511	-3.40469	3.33204e-05	-1.5262	0.00567956	-1.62961	0.00137638	-2.2188	0.000677209	-2.08926	0.000286585	1.062	0.477728
SRPR_HUMAN	Signal recognition particle receptor subunit alpha OS=Homo sapiens GN=SRPR PE=1 SV=2	1	18	162263984	145145648	184238896	194920832	61407652	47084992	57810044	17066824	16440651	15274106	294287968	258706224	321072992	361092256	327380928	355339520	12.9866	85.0605	-3.40913	0.00147446	3.22632	0.000122156	6.27658	0.000588143	-17.918	3.18443e-05	-21.3977	2.8543e-07	-1.1942	0.0843143
BAG3_HUMAN	BAG family molecular chaperone regulator 3 OS=Homo sapiens GN=BAG3 PE=1 SV=3	1	25	714384384	705841472	855868928	1011292224	812747200	574798784	659979264	171060192	213941328	215160704	1072399232	972880000	995390144	530477056	534750848	589698944	17.4996	50.6477	-3.41162	0.000903365	1.32542	0.0472765	-1.23723	0.171191	-5.06641	0.000645854	-2.75747	0.00166258	1.83734	0.00019582
THRB_HUMAN	Prothrombin OS=Homo sapiens GN=F2 PE=1 SV=2	0.69	1	5.18754e+06	6.03198e+06	8530011	5.65133e+06	8986392	7903556	11589717	2.74344e+06	2.37681e+06	3.19321e+06	1.64056e+06	3.13615e+06	1515733	1192148	1.94727e+06	2820574	23.5214	83.6097	-3.42573	0.00132115	-4.06809	0.00990949	-4.77847	0.0120389	1.32118	0.289562	1.39488	0.258295	1.05578	0.872104
6PGD_HUMAN	6-phosphogluconate dehydrogenase, decarboxylating OS=Homo sapiens GN=PGD PE=1 SV=3	0.69	1	7162338	6782013	10403640	10788846	7851856	7.50178e+06	7453837	2.75467e+06	1.93628e+06	1.96589e+06	8041572	6539155	8709350	3647851	2.19112e+06	2.72239e+06	23.952	54.1424	-3.42617	0.00748556	-1.08189	0.885414	-2.664	0.0200081	-3.49867	0.00132385	-1.2861	0.267352	2.72037	0.00785522
FBN2_HUMAN	Fibrillin-2 OS=Homo sapiens GN=FBN2 PE=1 SV=3	0.54	1	4153472	4.61747e+06	4.03713e+06	4680154	6.17127e+06	3303542	3026070	50677.5	42597.7	1	1.2323e+06	4.39469e+06	6216038	1.90654e+06	3993644	1.59528e+06	7.41285	83.865	-134.02	0.153891	-1.08805	0.735292	-1.66779	0.209744	-126.967	0.158326	-80.3577	0.171169	1.58003	0.588701
KAD2_HUMAN	Adenylate kinase 2, mitochondrial OS=Homo sapiens GN=AK2 PE=1 SV=2	0.54	1	9355009	9057033	7526922	10999631	11942386	14156724	12923081	4.34413e+06	4.07078e+06	2.96751e+06	7.47568e+06	6.12155e+06	6.52148e+06	9302843	6583792	9340598	15.4128	45.234	-3.42829	0.00364195	-1.86475	0.00113507	-1.54683	0.0451839	-1.76752	0.0226111	-2.21633	0.00852694	-1.25392	0.19485
FBRL_HUMAN	rRNA 2'-O-methyltransferase fibrillarin OS=Homo sapiens GN=FBL PE=1 SV=2	1	6	152827216	134384000	168213360	201762128	150970144	147432992	139036048	125368208	138825536	119211952	129345056	104969176	138398752	117628272	108806976	108786776	17.3771	12.3193	-1.14093	0.0771091	-1.28625	0.17623	-1.30492	0.00175651	1.02869	0.749316	1.14374	0.0773107	1.11184	0.353519
KDM5D_HUMAN	Lysine-specific demethylase 5D OS=Homo sapiens GN=KDM5D PE=1 SV=2	0.68	1	10231712	7566469	13219577	11331109	10569472	11886668	12622850	3.07091e+06	3441004	3709634	6.20127e+06	5.69248e+06	6.77396e+06	10909152	6330750	2.15768e+06	22.3078	52.9258	-3.43187	8.47329e-05	-1.86459	0.000961958	-1.80842	0.238675	-1.82631	0.00130639	-1.89772	0.448903	-1.0391	0.772645
CENPE_HUMAN	Centromere-associated protein E OS=Homo sapiens GN=CENPE PE=1 SV=2	1	6	46945120	43703152	60594184	67475208	49318232	37495888	47297948	13010308	13257812	12746549	57298272	48302244	57496568	25209830	26510626	23869942	20.5562	50.321	-3.43748	0.00422486	1.07875	0.134272	-1.77419	0.0138039	-4.1804	0.00113719	-1.93749	0.000678075	2.15764	0.00124865
TM1L1_HUMAN	TOM1-like protein 1 OS=Homo sapiens GN=TOM1L1 PE=1 SV=2	0.69	1	9732269	9778001	13499350	13970908	13140254	10277044	8471433	3.16131e+06	3.5616e+06	2553456	9912104	7.05329e+06	7145518	7289740	4.87004e+06	5079054	19.6335	46.7284	-3.43763	0.00201369	-1.42652	0.17857	-1.84982	0.0269105	-2.59918	0.00318487	-1.85836	0.0215752	1.39864	0.117188
FBX42_HUMAN	F-box only protein 42 OS=Homo sapiens GN=FBXO42 PE=1 SV=1	0.69	1	1.549e+06	1.54795e+06	2.53668e+06	2576618	1.1883e+06	834016	396556	71434.5	337719	271827	4.27988e+06	4134344	4783907	41456.2	502548	81450.8	28.3695	130.306	-3.55204	0.0892759	3.52268	0.0291907	-3.86738	0.120373	-19.3811	0.0221413	1.08878	0.643127	21.1016	0.0397253
FBX5_HUMAN	F-box only protein 5 OS=Homo sapiens GN=FBXO5 PE=1 SV=1	1	5	55335360	56766760	74572744	85972800	39703388	29854982	35330248	31075634	27981444	27227160	60010800	47919080	56462680	75772264	67270944	66832944	21.6398	37.2078	-1.21562	0.13398	1.14843	0.0145036	2.00094	0.00525332	-1.90524	0.00273566	-2.43238	0.000101236	-1.27668	0.0453161
FBX50_HUMAN	F-box only protein 50 OS=Homo sapiens GN=NCCRP1 PE=1 SV=1	0.99	3	22347026	26031716	30413268	27620592	13067740	17527548	16061683	15775207	28918966	19604180	24533636	45016744	42744184	48894204	40692604	16229358	12.6533	48.5177	1.37811	0.23341	2.01576	0.0324812	2.26796	0.161199	-1.74646	0.103234	-1.64571	0.34666	1.06122	0.767188
PTAR1_HUMAN	Protein prenyltransferase alpha subunit repeat-containing protein 1 OS=Homo sapiens GN=PTAR1 PE=1 SV=2	1	6	72684248	67229984	80918328	92408088	56914004	50304448	58040412	15297393	17820254	14953570	143568528	132712088	146988192	9582933	10858196	10251539	13.9881	98.4259	-3.43779	8.5065e-05	2.19026	0.000147301	-5.38431	1.20884e-05	-8.80504	3.66334e-05	1.56621	0.00412711	13.7906	8.46668e-07
F1711_HUMAN	Protein FAM171A1 OS=Homo sapiens GN=FAM171A1 PE=1 SV=1	1	3	15131275	12225271	13443035	14834784	16913378	13060452	14313257	3532847	4.314e+06	4.99191e+06	17865384	14968234	14509878	22924176	21228910	20067570	9.6489	46.9327	-3.44948	0.000832788	1.0677	0.531767	1.4501	0.021826	-3.68754	0.000867625	-5.00209	0.0013846	-1.35648	0.0226565
AAMDC_HUMAN	Mth938 domain-containing protein OS=Homo sapiens GN=AAMDC PE=1 SV=1	0.92	1	23371308	23796800	30253624	34721132	31657354	29931862	29813944	9015510	9727289	7.71078e+06	7.90609e+06	9182570	9525860	13126835	9645150	11425805	19.4647	63.8957	-3.45523	0.00162768	-3.5542	0.00082545	-2.67278	0.00605395	-1.00608	0.937177	-1.29275	0.0914815	-1.28493	0.0922084
TAGL2_HUMAN	Transgelin-2 OS=Homo sapiens GN=TAGLN2 PE=1 SV=3	1	31	13807586304	13398842368	16461455360	18442571776	20344666112	19434008576	21314105344	6431182336	5757736960	5474584064	6080321024	5651215360	6371229184	6855928832	6239178752	6606593536	15.267	66.3748	-3.4587	0.000134704	-3.29516	1.81229e-05	-3.10089	7.82017e-06	-1.02487	0.688206	-1.11539	0.131366	-1.08833	0.131606
PRS6B_HUMAN	26S protease regulatory subunit 6B OS=Homo sapiens GN=PSMC4 PE=1 SV=2	0.95	3	19396068	24288662	30443736	29816248	22898784	24753598	24841394	7.09677e+06	6.28755e+06	7514496	27750282	25626952	30639446	5110572	5784634	6.21663e+06	19.9774	64.7323	-3.4688	0.000251787	1.09493	0.0876565	-4.23647	0.000269611	-4.02016	4.64556e-05	1.22131	0.0617548	4.90986	3.51997e-05
FHDC1_HUMAN	FH2 domain-containing protein 1 OS=Homo sapiens GN=FHDC1 PE=2 SV=2	0	1	1150252672	1146719360	1303243776	1419112960	605376256	556723328	657541632	642265600	716581632	787620800	911593600	879203328	939533824	1088481280	1095328768	1093177728	10.4876	23.8529	1.17961	0.10001	1.12403	0.006787	1.8009	0.00649098	-1.27201	0.0429326	-1.52669	0.0184852	-1.20022	0.0102913
PTN23_HUMAN	Tyrosine-protein phosphatase non-receptor type 23 OS=Homo sapiens GN=PTPN23 PE=1 SV=1	1	11	122417872	113294976	133203232	170190768	156149872	132668240	146419776	35954072	41772864	47705432	112295376	104735056	116118792	81332152	64666956	53342408	18.5286	46.6409	-3.4699	0.000659769	-1.36297	0.0134162	-2.18338	0.0135306	-2.65601	0.00308228	-1.58924	0.0434333	1.67125	0.0425514
PALD_HUMAN	Paladin OS=Homo sapiens GN=PALD PE=1 SV=3	1	26	433259328	398808832	475129440	512718368	444241568	346238944	418335808	115257256	115381264	116709120	625639488	590758144	650377600	429597984	398176608	418116960	10.8914	48.8461	-3.48013	0.00356043	1.44582	0.0181375	1.03067	0.690917	-5.37437	0.00021254	-3.58687	0.000202117	1.49834	0.000452592
UCHL5_HUMAN	Ubiquitin carboxyl-terminal hydrolase isozyme L5 OS=Homo sapiens GN=UCHL5 PE=1 SV=3	0.69	1	11065251	8.20891e+06	9370213	16800420	10499664	8960522	11294979	2400638	3.60237e+06	2.80602e+06	4.1799e+06	4.31559e+06	5.13399e+06	3.29485e+06	2.40371e+06	2923612	33.545	62.4737	-3.49132	0.00205916	-2.61688	0.000982986	-3.56699	0.000564346	-1.54722	0.0433287	1.02167	0.92216	1.58075	0.0183308
ANS1A_HUMAN	Ankyrin repeat and SAM domain-containing protein 1A OS=Homo sapiens GN=ANKS1A PE=1 SV=4	1	24	450028192	431356512	526478048	619680256	562423040	466016544	519229312	157296672	144462592	140403056	582238528	537768512	577835776	402354848	372007616	349701376	16.9112	42.7796	-3.50023	0.000142675	1.0445	0.217743	-1.37685	0.0113427	-3.83986	1.24761e-05	-2.5422	7.54396e-05	1.51045	0.00209941
CBS_HUMAN	Cystathionine beta-synthase OS=Homo sapiens GN=CBS PE=1 SV=2	1	8	89576736	79861144	94120616	93300752	135009440	124646752	126413984	35700384	35781908	38674812	51904572	45573476	50553668	15053363	16696699	18876556	7.3326	76.7806	-3.50472	4.2407e-06	-2.42872	0.000124266	-7.62583	0.000271997	-1.34382	0.00546406	2.17587	0.00279954	2.92399	0.000467529
FILA_HUMAN	Filaggrin OS=Homo sapiens GN=FLG PE=1 SV=3	1	5	91396608	95444408	130696816	146952320	126050496	43600372	51567504	74621240	61006760	61975232	74306848	106545872	98263152	125353088	85138064	34680816	23.3301	38.6554	-1.11951	0.996819	1.01082	0.418415	1.10828	0.868447	-1.41251	0.0698433	-1.24073	0.835435	1.13845	0.58757
FILA2_HUMAN	Filaggrin-2 OS=Homo sapiens GN=FLG2 PE=1 SV=1	1	12	308154080	297696704	352203008	381574144	225339312	228377856	239105136	237863088	174857856	145533648	325860896	395138816	399068864	426345792	389116704	162806000	11.6633	36.6041	-1.24105	0.239487	1.39001	0.0137061	1.412	0.483122	-2.00638	0.0232632	-1.75237	0.242472	1.14495	0.559775
HELLS_HUMAN	Lymphoid-specific helicase OS=Homo sapiens GN=HELLS PE=1 SV=1	1	4	30973612	28840896	34434688	39596320	50669056	37897392	42347648	13425331	11674066	12235873	20917690	20490998	22987648	9028007	10599055	9380857	14.0304	65.2354	-3.50645	0.00110759	-1.98587	0.00677024	-4.51305	0.000426818	-1.72481	0.000610879	1.28707	0.0171436	2.21996	0.000308679
SAE1_HUMAN	SUMO-activating enzyme subunit 1 OS=Homo sapiens GN=SAE1 PE=1 SV=1	0.68	1	1.38138e+06	1.23565e+06	1.1307e+06	670462	4256539	3.89858e+06	3.02326e+06	1.0314e+06	1.24021e+06	913895	1.12044e+06	1.87788e+06	2.08255e+06	402187	746863	607493	27.8036	73.6867	-3.50914	0.000840375	-1.74904	0.0323194	-6.36385	0.0023959	-1.595	0.134215	1.81351	0.0575374	2.89254	0.0161014
TTC28_HUMAN	Tetratricopeptide repeat protein 28 OS=Homo sapiens GN=TTC28 PE=1 SV=4	0.99	3	13148744	11723076	12631886	11151404	20784104	13366558	21866218	5082067	5811146	5051482	23071930	18149418	23836396	5.5639e+06	6.8393e+06	6299425	7.36606	61.4913	-3.5132	0.010694	1.29144	0.419671	-2.99513	0.0118774	-4.08021	0.000667626	-1.17297	0.108997	3.47854	0.000535141
NDUA8_HUMAN	NADH dehydrogenase [ubiquinone] 1 alpha subcomplex subunit 8 OS=Homo sapiens GN=NDUFA8 PE=1 SV=3	0.99	3	75189072	70987584	86755872	88646648	91917656	103270416	101914080	25349706	31471382	27667118	58065416	61283904	64043732	74620608	64013948	72811184	10.7518	41.309	-3.51649	0.000270547	-1.57755	0.000672168	-1.4051	0.0057181	-2.17063	0.00209346	-2.50267	0.000455954	-1.15296	0.0775695
FKBP8_HUMAN	FK506-binding protein 8 OS=Homo sapiens GN=FKBP8 PE=1 SV=2	0.58	1	3.60875e+06	3.93843e+06	4361806	5.22911e+06	3.58575e+06	1.71091e+06	2324351	1117974	1.45647e+06	1.16127e+06	5240224	3.92738e+06	4074790	3.03699e+06	2.0882e+06	2693264	16.3638	48.2099	-2.04004	0.073462	1.37404	0.094687	1.02591	0.819318	-3.54481	0.000521453	-2.09289	0.00743088	1.69374	0.0220045
PP1B_HUMAN	Serine/threonine-protein phosphatase PP1-beta catalytic subunit OS=Homo sapiens GN=PPP1CB PE=1 SV=3	1	16	632383040	597965568	675878592	745282816	1062605760	1040353536	1121517312	314258400	308814560	293336160	300624480	282805920	285980224	407411872	391547840	416624832	9.58198	65.3449	-3.5186	2.19029e-06	-3.42453	2.02358e-06	-2.65261	6.75747e-06	1.05406	0.133626	-1.32646	0.000551429	-1.39817	0.00021414
MPIP3_HUMAN	M-phase inducer phosphatase 3 OS=Homo sapiens GN=CDC25C PE=1 SV=2	0.66	1	12168028	11258473	14108374	15142836	12845388	10713662	11630015	3.47462e+06	3325528	3197500	11629505	11560887	12302250	6.14405e+06	5974337	6397979	13.4629	46.5733	-3.51974	0.000327432	-1.06357	0.859588	-1.90043	0.00289986	-3.5501	3.13919e-06	-1.85207	4.9865e-05	1.91683	2.05182e-05
UB2V1_HUMAN	Ubiquitin-conjugating enzyme E2 variant 1 OS=Homo sapiens GN=UBE2V1 PE=1 SV=2	0.97	2	59777368	58994848	78214768	89097312	90934016	77611008	102559464	26996958	25771622	23955860	21397672	19011376	22399784	24624830	21291410	27887366	20.5578	76.09	-3.53348	0.00122796	-4.30117	0.000346485	-3.67332	0.000318819	1.22155	0.0331762	1.03958	0.64714	-1.17505	0.175372
CT027_HUMAN	UPF0687 protein C20orf27 OS=Homo sapiens GN=C20orf27 PE=1 SV=3	0.97	2	22410446	17258538	18572408	17528820	29942142	31779048	35638524	10354598	9421332	7769275	9164582	5.76151e+06	8170533	10769956	9337890	7271413	12.566	74.6598	-3.53454	0.000637534	-3.73069	0.0044961	-3.55597	0.00285779	1.19261	0.326345	1.00606	0.93766	-1.18542	0.387398
FLOT2_HUMAN	Flotillin-2 OS=Homo sapiens GN=FLOT2 PE=1 SV=2	0.68	1	9128448	9036998	10306746	11850285	2.2556e+06	1.49459e+06	2742030	2914601	2.19405e+06	5211384	13053014	8511688	12286962	9866010	8085473	9294446	13.0335	64.4125	1.5896	0.249066	2.46071	0.00233137	4.19671	0.00902678	-3.28019	0.0227125	-2.6401	0.0492642	1.24245	0.265431
FLRT3_HUMAN	Leucine-rich repeat transmembrane protein FLRT3 OS=Homo sapiens GN=FLRT3 PE=1 SV=1	0	1	3.24334e+06	1.50837e+06	3.22498e+06	3.17839e+06	1288.47	608.73	1	621918	636024	780523	9257122	4771385	7261979	3489466	2.845e+06	3.67485e+06	30.6241	110.533	1073.89	0.0593058	8.92602	0.0378417	5273.05	0.0437136	-10.4444	0.00311131	-4.91022	0.000121438	2.12707	0.0492291
WASF1_HUMAN	Wiskott-Aldrich syndrome protein family member 1 OS=Homo sapiens GN=WASF1 PE=1 SV=1	0.99	3	18892734	19676252	25402508	21591376	17948132	14649074	16439315	6401268	3.63489e+06	3.82665e+06	26633062	24426286	30545380	17867776	14707944	17181986	13.5798	52.7058	-3.53727	0.0124185	1.54056	0.00454293	1.01471	0.870129	-5.88659	0.00510793	-3.58929	0.0120027	1.64004	0.00510102
FMO4_HUMAN	Dimethylaniline monooxygenase [N-oxide-forming] 4 OS=Homo sapiens GN=FMO4 PE=2 SV=3	0	1	258335776	266799712	149094208	125548304	132387704	157395808	153103120	97426880	104148288	45552904	98631176	118342368	119542984	87723616	113176232	115378288	36.5246	26.5824	-1.79213	0.13082	-1.26688	0.0296522	-1.40031	0.0396576	-1.36171	0.297673	-1.27981	0.374468	1.06399	0.57946
P3C2A_HUMAN	Phosphatidylinositol-4-phosphate 3-kinase C2 domain-containing alpha polypeptide OS=Homo sapiens GN=PIK3C2A PE=1 SV=2	0.89	1	2.24133e+06	1548581	1.64929e+06	1661942	2.53814e+06	2283930	2.36193e+06	558694	651822	818309	2.14393e+06	2803005	3267864	536212	1.28603e+06	516010	17.7328	61.8757	-3.54097	0.00469455	1.2382	0.434032	-3.07239	0.0537138	-4.04904	0.00114009	-1.15251	0.866389	3.51323	0.0320453
MKL2_HUMAN	MKL/myocardin-like protein 2 OS=Homo sapiens GN=MKL2 PE=1 SV=3	1	6	64237404	59713328	75265520	81415936	108808896	99018544	106559536	25576110	34544392	28580204	52635868	47126028	43994484	16341477	16991748	19879492	14.1814	70.1502	-3.54436	0.00233453	-2.06497	0.000799949	-5.90812	0.000156851	-1.62069	0.014397	1.66691	0.011967	2.70154	0.000260798
SAC2_HUMAN	Phosphatidylinositide phosphatase SAC2 OS=Homo sapiens GN=INPP5F PE=1 SV=3	1	4	22752038	21514780	24936190	26714968	18058526	16923986	19177748	5490217	5217434	4567114	34445880	25701602	34695392	15679263	15453588	15557726	9.62458	57.5775	-3.54573	0.000120926	1.56361	0.0204874	-1.15998	0.0535008	-6.20912	0.000412234	-3.05671	0.00227606	2.03131	0.019247
CAZA3_HUMAN	F-actin-capping protein subunit alpha-3 OS=Homo sapiens GN=CAPZA3 PE=2 SV=2	0.41	1	25588462	24530636	29650652	33572320	23965266	16435099	12154199	5850507	5.35772e+06	3.61126e+06	39610756	37552600	29405062	20398312	23912278	19673012	14.5763	60.2459	-3.54631	0.00861175	1.64979	0.0462225	1.21747	0.360212	-7.1911	0.000877685	-4.31753	0.00442196	1.66556	0.0140517
PSMG1_HUMAN	Proteasome assembly chaperone 1 OS=Homo sapiens GN=PSMG1 PE=1 SV=1	0.97	2	15138115	15496298	15232436	16505983	29113308	30172492	27700198	7894391	8490406	8139504	15388084	14957739	16288382	15669460	14025563	13809220	4.02171	47.3427	-3.54693	3.37963e-06	-1.66442	6.0066e-05	-1.99948	0.00036132	-1.90155	4.94097e-05	-1.77392	0.000981727	1.07195	0.221221
OTUB1_HUMAN	Ubiquitin thioesterase OTUB1 OS=Homo sapiens GN=OTUB1 PE=1 SV=2	0.98	3	28781420	28738612	35106268	37159240	49633200	46173308	52739748	15742737	13848016	12236924	15528156	13583476	17532258	7628662	7.515e+06	7811956	13.371	79.2529	-3.55139	0.000550837	-2.98601	0.000774173	-6.47102	0.000157436	-1.11514	0.35242	1.82211	0.013022	2.03192	0.00950692
USE1_HUMAN	Vesicle transport protein USE1 OS=Homo sapiens GN=USE1 PE=1 SV=2	0.97	2	13117263	10346110	15719433	13053305	2.67181e+06	3.44973e+06	2.02093e+06	585967	1.23761e+06	467644	16628486	12266782	13884866	18957292	18557842	17316492	16.8008	87.0539	-3.55377	0.0272267	2.69111	0.00198799	6.73403	0.00518704	-18.6713	0.00579519	-23.9312	0.00760782	-1.28171	0.0908063
C2D1A_HUMAN	Coiled-coil and C2 domain-containing protein 1A OS=Homo sapiens GN=CC2D1A PE=1 SV=1	1	8	86802120	87099080	94902656	126622704	91986960	77424904	83896056	26478348	22948274	21815686	82960824	73571680	97115304	72365080	74088880	70118048	19.1053	40.5376	-3.55558	9.00719e-05	-1.1234	0.979089	-1.16962	0.0784837	-3.56035	0.000373478	-3.03994	0.00148312	1.17119	0.195899
KCRB_HUMAN	Creatine kinase B-type OS=Homo sapiens GN=CKB PE=1 SV=1	1	4	46184128	45092796	45420188	57342252	90678816	82928024	81934496	26512630	21917218	23179094	42613744	40573160	33116124	21902788	30930946	23030420	12.1749	60.6776	-3.56857	0.000206406	-2.01768	0.00396934	-3.36841	0.00457719	-1.62414	0.00912793	-1.05942	0.713653	1.53304	0.0354949
FREM2_HUMAN	FRAS1-related extracellular matrix protein 2 OS=Homo sapiens GN=FREM2 PE=1 SV=2	0.46	1	315480	802939	265987	419466	28313	74378	325150	310171	280867	393948	258047	508889	424547	203238	224010	345473	53.9303	48.9355	2.30222	0.205431	1.87493	0.16721	1.80609	0.276583	-1.20965	0.527981	1.2747	0.259224	1.54193	0.18387
EXOC3_HUMAN	Exocyst complex component 3 OS=Homo sapiens GN=EXOC3 PE=1 SV=2	1	13	217285440	212012608	242515552	271795776	192444240	176870832	195150576	52597020	52751520	52293608	295736736	280006368	306140768	194322064	188679808	187283056	11.6075	49.5743	-3.58068	0.000536732	1.40607	0.000434227	1.01031	0.761356	-5.59421	0.000200442	-3.61759	3.52004e-05	1.54639	0.000994001
BTAF1_HUMAN	TATA-binding protein-associated factor 172 OS=Homo sapiens GN=BTAF1 PE=1 SV=2	0.69	1	1.92687e+06	1.90346e+06	1.62237e+06	1.24186e+06	7239328	5.58023e+06	5585266	1.06754e+06	2166256	1896865	2.68828e+06	2952403	2.45291e+06	1.09557e+06	1.10791e+06	1.22805e+06	19.0828	71.2217	-3.58722	0.0158632	-1.82058	0.00273112	-5.36345	0.000730646	-1.57749	0.142644	1.49515	0.237283	2.3586	0.000395924
VMA21_HUMAN	Vacuolar ATPase assembly integral membrane protein VMA21 OS=Homo sapiens GN=VMA21 PE=1 SV=1	0.69	1	8503610	8810737	12218792	9660553	1.52056e+06	2.33499e+06	2.55737e+06	398685	835615	548966	11989104	17266144	7.48061e+06	14405910	17504600	11607214	17.2083	92.3793	-3.59617	0.0100023	3.04733	0.00637825	6.78594	0.000952515	-20.6003	0.000789382	-24.4034	0.000771554	-1.18461	0.490325
PGRC2_HUMAN	Membrane-associated progesterone receptor component 2 OS=Homo sapiens GN=PGRMC2 PE=1 SV=1	1	18	4585365504	4536087552	5406565888	6355396608	2538955776	2157697536	2452844800	701270016	669275200	617065216	6737563136	6288932352	6800258048	5310212608	4849835008	5168265216	16.3817	65.6432	-3.59703	5.66254e-05	1.95749	0.000394477	2.14397	0.000748797	-9.97517	4.0611e-06	-7.71193	4.21883e-06	1.29347	0.00218444
RBM41_HUMAN	RNA-binding protein 41 OS=Homo sapiens GN=RBM41 PE=1 SV=2	0.69	1	4806876	4325182	5383965	7739983	6.8663e+06	7.52264e+06	8979986	1.33161e+06	2.58784e+06	2576756	5.71081e+06	3.8341e+06	5.40255e+06	2713625	2.31026e+06	3.43918e+06	27.2079	54.3272	-3.59732	0.0177768	-1.56091	0.0458597	-2.76128	0.00298069	-2.30095	0.0391539	-1.30277	0.320249	1.7662	0.0291048
ABI1_HUMAN	Abl interactor 1 OS=Homo sapiens GN=ABI1 PE=1 SV=4	1	4	105054320	94893200	120079112	128371720	129919752	115362304	122041312	34147196	35220968	32735128	134728896	129756880	137899136	99584632	97355392	99257448	13.3725	41.7038	-3.59757	2.977e-05	1.08235	0.0975142	-1.24013	0.0211222	-3.94096	1.39554e-06	-2.90096	0.000110936	1.3585	0.00109376
EMC7_HUMAN	ER membrane protein complex subunit 7 OS=Homo sapiens GN=EMC7 PE=1 SV=1	1	3	46713824	47691596	56650060	57578368	36379332	33434598	31339286	9558370	10062019	8484290	74755528	68928968	68712216	82643704	80041152	82061456	11.0218	61.8984	-3.59916	5.10074e-05	1.78412	0.000354802	2.41956	0.00156054	-7.55734	3.92624e-05	-8.70838	0.000358421	-1.15231	0.0251959
PP1A_HUMAN	Serine/threonine-protein phosphatase PP1-alpha catalytic subunit OS=Homo sapiens GN=PPP1CA PE=1 SV=1	0.99	3	90485792	87178696	99274240	107147512	131668640	133969040	141389264	34664744	40801560	37369932	34977656	37556052	35526684	57109880	51255008	48987964	9.3769	65.7019	-3.60724	0.000230931	-3.56866	1.65787e-06	-2.58671	0.000441515	1.0442	0.485468	-1.39452	0.00710504	-1.45616	0.00595686
UBC12_HUMAN	NEDD8-conjugating enzyme Ubc12 OS=Homo sapiens GN=UBE2M PE=1 SV=1	1	10	2092603648	2040732416	2511453696	2784918016	2773049344	2647550720	2965653760	810880320	790403712	722666624	753585728	675016000	748193088	863180160	759038400	824950528	15.0354	71.9145	-3.60862	1.19843e-05	-3.84895	1.04559e-05	-3.42692	1.87082e-05	1.0676	0.259367	-1.05302	0.373262	-1.12421	0.0871426
TF3C3_HUMAN	General transcription factor 3C polypeptide 3 OS=Homo sapiens GN=GTF3C3 PE=1 SV=1	0.69	1	2.45775e+06	2622852	3.23981e+06	2.4515e+06	4408588	5125014	5494857	986185	792636	2.37855e+06	2.99596e+06	2.83233e+06	2.69503e+06	1.75436e+06	1.19103e+06	2.06947e+06	13.8541	57.4033	-3.6149	0.0484387	-1.53813	0.00519759	-2.99678	0.0117652	-2.05017	0.129248	-1.20626	0.507884	1.69961	0.0724074
FUZZY_HUMAN	Protein fuzzy homolog OS=Homo sapiens GN=FUZ PE=2 SV=1	0.68	1	4.49386e+06	4.8695e+06	3710459	4.44993e+06	3384224	4243685	5.3619e+06	1.9871e+06	398652	543199	11048775	9975908	12069441	6185474	8283759	2577220	11.0713	73.4319	-4.43497	0.0635819	2.53017	0.010083	1.31229	0.669624	-11.299	0.0307944	-5.81999	0.0393729	1.94141	0.1564
HAP28_HUMAN	28 kDa heat- and acid-stable phosphoprotein OS=Homo sapiens GN=PDAP1 PE=1 SV=1	1	6	586402496	576064000	686621504	792880384	756624704	749908160	918294784	246992528	233915840	189769744	272684032	267849584	268009152	211882640	212529696	214893488	15.3474	69.6001	-3.61549	0.000302538	-2.98473	0.00341899	-3.79291	0.00237922	-1.20556	0.137245	1.04907	0.656147	1.26472	1.23825e-05
MPRIP_HUMAN	Myosin phosphatase Rho-interacting protein OS=Homo sapiens GN=MPRIP PE=1 SV=3	1	6	45102480	42627248	61584752	54892144	86724352	65286604	79821312	19339018	24441088	20247238	30344794	30520342	35845928	29174746	38541572	36527932	17.2278	55.3463	-3.62083	0.00036192	-2.22356	0.00190032	-2.22393	0.00263221	-1.51047	0.0117351	-1.62812	0.0128723	-1.07789	0.528401
CTSL2_HUMAN	CTD small phosphatase-like protein 2 OS=Homo sapiens GN=CTDSPL2 PE=1 SV=2	0.3	1	13808183	16098648	22507300	25997750	18793386	13607346	20363964	4.73424e+06	5141322	4694169	11733024	9045437	11847282	4787543	5.02043e+06	4.8874e+06	28.7349	59.8982	-3.62153	0.00678076	-1.81059	0.0404305	-3.59057	0.00872466	-2.23928	0.00712716	-1.00862	0.793	2.22014	0.010839
ARPIN_HUMAN	Arpin OS=Homo sapiens GN=ARPIN PE=1 SV=1	1	13	1563403008	1507742080	1930925952	2132046208	2058709888	1809642112	2114300800	603764928	535663040	505772288	731072448	650706176	700195072	684875968	610307264	609268992	16.7489	64.6785	-3.63643	5.617e-05	-2.9232	0.000119016	-3.1414	6.87271e-05	-1.26548	0.0249933	-1.15758	0.0911785	1.09321	0.158569
FZD6_HUMAN	Frizzled-6 OS=Homo sapiens GN=FZD6 PE=1 SV=2	0.38	1	705187	1618419	1.24529e+06	1.04669e+06	513235	1	17984.5	1	45098.5	192444	2.33396e+06	2.67211e+06	2845369	2800894	2.09568e+06	2.78143e+06	33.0748	96.3159	-2.23631	0.997202	6.63447	0.212587	14.4535	0.213721	-33.0527	0.203555	-32.3226	0.20465	1.02259	0.8187
DDX6_HUMAN	Probable ATP-dependent RNA helicase DDX6 OS=Homo sapiens GN=DDX6 PE=1 SV=2	1	30	2362336512	2296754176	2683269888	2930968832	3288788224	2952808960	3261932032	895650752	853286144	860611584	1490775040	1359063680	1492427136	2143303424	1975625472	2038891008	11.4823	47.4213	-3.64183	0.000115607	-2.1477	7.92274e-05	-1.54333	0.000913927	-1.66399	0.000836802	-2.35973	3.05418e-05	-1.41811	0.0011618
PMFBP_HUMAN	Polyamine-modulated factor 1-binding protein 1 OS=Homo sapiens GN=PMFBP1 PE=2 SV=1	0.62	1	6140351	6.87326e+06	7033811	12201584	3.32264e+06	3.61083e+06	4389728	1.66941e+06	740412	688670	9441238	8391496	11783666	5416208	7.03203e+06	2.89938e+06	34.5663	71.7968	-3.65442	0.031858	1.67859	0.00201502	1.35541	0.451267	-9.55832	0.00841822	-4.95325	0.0139524	1.92971	0.0996249
G3P_HUMAN	Glyceraldehyde-3-phosphate dehydrogenase OS=Homo sapiens GN=GAPDH PE=1 SV=3	1	15	433884320	408391552	492984704	570524416	361033664	334690784	325538080	360828032	325325248	294285312	334260032	483578464	461226720	455231808	392743040	216384272	15.1193	21.106	-1.04164	0.560972	1.07139	0.202047	1.0422	0.982839	-1.30458	0.144372	-1.08559	0.885503	1.20172	0.455042
PDIA3_HUMAN	Protein disulfide-isomerase A3 OS=Homo sapiens GN=PDIA3 PE=1 SV=4	1	8	62678484	62902316	74227824	89615464	101282576	93370016	100383304	26911990	28316140	25383946	24882004	23720188	21578140	29210964	27947240	27834136	17.5621	74.0385	-3.65995	8.40807e-06	-4.11067	3.98209e-05	-3.47132	1.43603e-05	1.14864	0.0610193	-1.05434	0.227216	-1.21106	0.0318357
IDI1_HUMAN	Isopentenyl-diphosphate Delta-isomerase 1 OS=Homo sapiens GN=IDI1 PE=1 SV=2	1	3	68270952	66607052	75339280	86118072	108286952	100799008	103615328	30527668	27828082	27066688	52566000	53646864	66542736	29947796	22473458	25362472	11.9744	61.3872	-3.66065	4.62356e-05	-1.73143	0.0109975	-4.02014	0.00221125	-2.02237	0.0041662	1.0982	0.361031	2.22097	0.00213876
BCAR1_HUMAN	Breast cancer anti-estrogen resistance protein 1 OS=Homo sapiens GN=BCAR1 PE=1 SV=1	0.97	2	11923074	10494552	15794136	14850252	12159522	10229821	12031652	2.74107e+06	3.08414e+06	3572870	13094298	11510345	14795607	4.37443e+06	5.61075e+06	3.83509e+06	18.6619	56.6089	-3.66256	0.000280909	1.06621	0.224557	-2.49062	0.00545653	-4.19237	0.000172978	-1.47054	0.0560906	2.8509	0.00252762
GAK_HUMAN	Cyclin G-associated kinase OS=Homo sapiens GN=GAK PE=1 SV=2	0.96	2	5308607	2.76756e+06	1.44666e+06	1.84822e+06	14614773	5839835	11602358	5.89041e+06	4.12987e+06	4021372	11578086	9391229	13511668	5563153	4619370	4849803	61.0106	49.2019	-2.28299	0.0904064	1.35598	0.690516	-2.13254	0.12379	-2.45562	0.00543719	-1.07055	0.595079	2.29379	0.00601266
STK4_HUMAN	Serine/threonine-protein kinase 4 OS=Homo sapiens GN=STK4 PE=1 SV=2	0.95	3	18121414	12776954	20587466	22084818	17225696	20402976	20599940	5.15321e+06	4.87644e+06	5.84922e+06	20245388	19101284	19542846	11240314	10202929	10670962	22.2093	46.5407	-3.66705	8.4191e-05	-1.02285	0.832232	-1.81317	0.00320253	-3.70867	0.000709524	-2.02245	0.00134702	1.83375	0.00019147
GANAB_HUMAN	Neutral alpha-glucosidase AB OS=Homo sapiens GN=GANAB PE=1 SV=3	0.69	1	161761	1.68248e+06	230778	424864	187122	898847	761456	1.25406e+06	1.80481e+06	1.51464e+06	126136	103623	240718	288133	582465	311997	114.206	86.4149	2.47561	0.153609	-3.62232	0.114754	-1.56218	0.625485	9.72101	0.00536097	3.86735	0.0125028	-2.51361	0.0512385
PTN1_HUMAN	Tyrosine-protein phosphatase non-receptor type 1 OS=Homo sapiens GN=PTPN1 PE=1 SV=1	1	23	1097568768	994359808	1250679808	1375811712	517907328	453527168	480399264	137234752	128701392	129872336	1523077760	1419849216	1475593344	1436999936	1399807360	1415872640	14.2355	69.4669	-3.66802	7.88095e-05	2.08349	0.000120066	2.92918	0.000876798	-11.1633	1.17495e-07	-10.7443	8.78089e-06	1.039	0.194493
BUB3_HUMAN	Mitotic checkpoint protein BUB3 OS=Homo sapiens GN=BUB3 PE=1 SV=1	0.88	1	6.39491e+06	6598753	7.94449e+06	7754061	11212490	10211161	9888918	3.04599e+06	2.77255e+06	2.71549e+06	2.00139e+06	1.7738e+06	1.53454e+06	2.27418e+06	2.35871e+06	2.64173e+06	11.0008	84.5884	-3.66914	1.53436e-05	-5.51816	0.000294375	-4.30435	2.02604e-05	1.60724	0.0129396	1.17312	0.0519733	-1.37005	0.0330393
GARL3_HUMAN	GTPase-activating Rap/Ran-GAP domain-like protein 3 OS=Homo sapiens GN=GARNL3 PE=1 SV=2	0.34	1	66748808	72716304	71613880	118397824	37020432	33425526	28891128	42510876	50091088	29667790	46317376	68375496	78935920	98028016	81261160	32184804	29.3296	45.0484	1.23086	0.351505	1.18572	0.0386203	2.12885	0.192576	-1.58362	0.107873	-1.72957	0.310398	-1.09216	0.983775
SGSM3_HUMAN	Small G protein signaling modulator 3 OS=Homo sapiens GN=SGSM3 PE=1 SV=1	0.27	1	9053266	10935351	15075255	15419917	3227900	3.67191e+06	3385057	1.52064e+06	536790	741649	13143957	18891362	19652364	16599332	17275690	14155185	24.8155	82.9238	-3.67437	0.0433705	2.68109	0.00372087	4.66999	0.000107784	-18.4659	0.00451663	-17.1593	0.00876539	1.07615	0.695563
GBB4_HUMAN	Guanine nucleotide-binding protein subunit beta-4 OS=Homo sapiens GN=GNB4 PE=1 SV=3	0.97	2	45575980	40838104	64395272	66649896	30303684	23116188	28718000	20436988	20026938	21273256	44078004	39327136	40067924	41509812	34847044	33260944	24.0243	27.9063	-1.33044	0.0718185	1.10648	0.0242411	1.33456	0.0551839	-1.99998	0.000448871	-1.77556	0.00987816	1.1264	0.205658
UFC1_HUMAN	Ubiquitin-fold modifier-conjugating enzyme 1 OS=Homo sapiens GN=UFC1 PE=1 SV=3	0.65	1	15050498	11579442	14317952	17753918	15270955	16697578	16356809	4553115	4.76096e+06	3.83287e+06	5.18242e+06	5639709	6860659	6.83523e+06	6505542	8066785	17.297	57.4262	-3.67579	0.000731127	-2.80269	0.00355537	-2.2574	0.00232562	-1.34501	0.0533923	-1.62833	0.00627192	-1.21064	0.144152
EI24_HUMAN	Etoposide-induced protein 2.4 homolog OS=Homo sapiens GN=EI24 PE=1 SV=4	0.94	2	24064164	24621250	24777252	30405474	6.30577e+06	6318977	5.7421e+06	2.62437e+06	1.23617e+06	1.12957e+06	35554160	32152956	41367356	37714712	29351992	33455768	11.4559	85.2463	-3.68065	0.0340643	2.98187	0.000370744	5.47304	0.000395942	-21.8581	0.00452511	-20.1443	0.00484776	1.08508	0.47311
GCDH_HUMAN	Glutaryl-CoA dehydrogenase, mitochondrial OS=Homo sapiens GN=GCDH PE=1 SV=1	0.85	1	11424414	9669175	9376443	8828376	1.14671e+06	5153823	4885670	2.53515e+06	2.40508e+06	2.50144e+06	1.11098e+06	3.29421e+06	2.7258e+06	1368461	3.22598e+06	1583023	11.4206	50.0577	-1.50318	0.707819	-2.10503	0.588012	-1.81081	0.458472	1.04357	0.714108	1.20465	0.429722	1.15436	0.795734
SNF5_HUMAN	SWI/SNF-related matrix-associated actin-dependent regulator of chromatin subfamily B member 1 OS=Homo sapiens GN=SMARCB1 PE=1 SV=2	0.69	1	4679853	5390771	5.95709e+06	6.5547e+06	6269385	5576231	3909802	1315583	1.45896e+06	1.49244e+06	3.68278e+06	3.07218e+06	3.48016e+06	2.15437e+06	2.0624e+06	1.39366e+06	14.1744	55.7215	-3.6924	0.00820768	-1.63482	0.0854903	-2.80823	0.00652292	-2.39868	0.000327233	-1.31485	0.198594	1.8243	0.0337103
VAPA_HUMAN	Vesicle-associated membrane protein-associated protein A OS=Homo sapiens GN=VAPA PE=1 SV=3	1	15	850667328	818494976	1043118720	1173270784	556404736	514285504	531340192	149312304	141649840	141839072	951224960	907516032	942116480	1463660288	1286110336	1405048192	17.2109	64.5115	-3.70154	2.89483e-06	1.34561	0.000114114	2.59347	0.000125547	-6.47146	1.99119e-07	-9.59983	2.67528e-05	-1.48341	0.00448076
TANC1_HUMAN	Protein TANC1 OS=Homo sapiens GN=TANC1 PE=1 SV=2	1	15	102779416	96807760	116925352	137593328	93250800	80317352	94090672	23229176	23795074	24901404	126372312	111642792	128014888	129278464	127205912	135914704	15.9673	48.2548	-3.72133	0.000396636	1.20429	0.0102185	1.46604	0.00955008	-5.089	8.85016e-05	-5.45562	4.80196e-07	-1.07204	0.241336
MMP8_HUMAN	Neutrophil collagenase OS=Homo sapiens GN=MMP8 PE=1 SV=1	0.31	1	12482947	13803810	13628645	18292268	15179675	15092564	16885372	3.90175e+06	4.06646e+06	4694465	9870784	9225719	10199178	5.01237e+06	5.01307e+06	5.53992e+06	17.6021	54.8082	-3.72414	0.000117554	-1.67559	0.000661433	-3.02965	2.50239e-05	-2.31355	0.000876087	-1.22923	0.0440878	1.88211	0.00015619
GOPC_HUMAN	Golgi-associated PDZ and coiled-coil motif-containing protein OS=Homo sapiens GN=GOPC PE=1 SV=1	1	4	64294660	57580984	67773864	68362344	80195664	72851496	74724688	24375754	16547045	20103598	40716292	37664456	43535524	28891832	30790916	28600440	7.67633	53.3675	-3.73235	0.00469797	-1.82175	0.000490821	-2.58001	2.00205e-05	-1.99776	0.0152005	-1.44664	0.070787	1.38097	0.00595394
UBXN4_HUMAN	UBX domain-containing protein 4 OS=Homo sapiens GN=UBXN4 PE=1 SV=2	1	18	988467008	966041856	1225602176	1411678208	559880384	526000128	537118464	134076744	151170112	148181728	1469916544	1423133696	1416777856	1546300544	1400621696	1392770176	18.4181	66.5335	-3.74456	8.26335e-05	1.89359	8.16094e-06	2.67387	0.000111474	-9.94357	7.77739e-05	-10.0125	1.48162e-06	-1.00693	0.882452
GDS1_HUMAN	Rap1 GTPase-GDP dissociation stimulator 1 OS=Homo sapiens GN=RAP1GDS1 PE=1 SV=3	0.94	2	1.75184e+06	1.35667e+06	1.8063e+06	4107859	785586	364826	1.68542e+06	2.80595e+06	2.42386e+06	3226397	5.03602e+06	6087280	6535740	968899	772372	1.67113e+06	55.4579	78.9941	2.98191	0.0977241	3.3909	0.0414782	1.20332	0.569248	-2.08829	0.0029285	2.47808	0.040438	5.17495	0.0111669
CDC20_HUMAN	Cell division cycle protein 20 homolog OS=Homo sapiens GN=CDC20 PE=1 SV=2	0.96	2	20833044	21898928	24967022	30269266	24671984	22041904	26918946	6281499	6540011	6.67236e+06	13808162	11603988	14392045	13835846	14611377	12901773	17.2766	47.279	-3.77723	0.000854095	-1.95775	0.00230798	-1.78076	0.00228162	-2.04188	0.00566137	-2.12113	0.000394438	-1.03881	0.621866
GEN_HUMAN	Flap endonuclease GEN homolog 1 OS=Homo sapiens GN=GEN1 PE=2 SV=1	0.78	2	15446332	13256913	17584364	11531484	3.37966e+06	4.79618e+06	5.24851e+06	2640904	4535724	3.16716e+06	22977820	23618352	19661692	21452940	17010052	22305492	18.1979	72.94	-1.29782	0.267099	3.54001	0.00252767	4.52674	0.00146336	-6.40557	0.00336916	-5.87488	0.00202052	1.09033	0.432993
EMD_HUMAN	Emerin OS=Homo sapiens GN=EMD PE=1 SV=1	1	15	2743716096	2620372224	3370985216	3975208448	1613115008	1433380864	1547987584	416068320	398093408	402159840	2995772416	2802165248	2970435328	4169452544	3698212864	3948324608	19.673	63.984	-3.77736	0.000149114	1.36425	0.000308559	2.57178	4.26573e-05	-7.20893	1.15706e-06	-9.71453	3.76314e-05	-1.34757	0.00377939
HMCN2_HUMAN	Hemicentin-2 OS=Homo sapiens GN=HMCN2 PE=2 SV=2	0.33	1	20140302	17646358	21093764	22975340	16353843	14864138	17407782	3.80343e+06	4.6897e+06	4.30512e+06	15715935	14119301	15021661	13121212	13543503	13894874	10.8344	40.5045	-3.79941	0.000102782	-1.19716	0.23409	-1.19887	0.0466454	-3.50492	0.000366476	-3.16915	0.00153504	1.10595	0.06421
DVL3_HUMAN	Segment polarity protein dishevelled homolog DVL-3 OS=Homo sapiens GN=DVL3 PE=1 SV=2	0.69	1	15402372	17301134	19333674	23040956	13418694	12513726	13048178	3317326	3.97076e+06	2.96134e+06	17008624	13976811	15843629	12207875	13820601	11951112	17.416	43.8413	-3.80319	0.00267798	1.00673	0.0745654	-1.02636	0.618984	-4.56894	0.000278224	-3.70553	0.000797062	1.23301	0.0494336
GGH_HUMAN	Gamma-glutamyl hydrolase OS=Homo sapiens GN=GGH PE=1 SV=2	0.69	1	307841	814678	494056	362595	1.06294e+06	1.47609e+06	880153	1.67121e+06	698155	447976	818063	1.7021e+06	2.42583e+06	1.67371e+06	2.40159e+06	1.07528e+06	45.9027	47.0427	-1.21362	0.500227	1.7438	0.464387	1.50638	0.252753	-1.75555	0.28525	-1.82817	0.20886	-1.04136	0.846474
GGT7_HUMAN	Gamma-glutamyltransferase 7 OS=Homo sapiens GN=GGT7 PE=1 SV=2	0.64	1	393211	32645.8	1	7431.56	66741.4	1	92602.4	588387	263355	493033	3061563	3220750	4.32756e+06	2.46172e+06	2.41722e+06	2.68104e+06	175.808	93.7398	8.43941	0.284298	84.8231	0.18216	47.4441	0.194546	-7.88969	0.00569827	-5.62174	0.016921	1.40343	0.0830693
RADI_HUMAN	Radixin OS=Homo sapiens GN=RDX PE=1 SV=1	1	9	144925200	147599920	173398864	199471072	190218192	159264752	171288448	44534500	44600856	47773360	93554208	84780568	86375136	73269640	71548016	61701228	15.3549	54.2346	-3.80379	0.000277886	-2.04066	0.00105278	-2.52166	0.000244037	-1.93348	0.000102839	-1.50844	0.00825185	1.28177	0.0246216
ELP4_HUMAN	Elongator complex protein 4 OS=Homo sapiens GN=ELP4 PE=1 SV=2	1	10	171318096	151354864	193804320	218329312	254942928	225352048	252101280	70500888	61475352	60266732	170732432	157425040	167179376	87579104	79570216	78799176	15.7169	54.3104	-3.80974	4.23277e-05	-1.43951	0.00233532	-2.97784	3.62727e-05	-2.57662	0.000497913	-1.27936	0.0184126	2.01399	0.000138324
GLMN_HUMAN	Glomulin OS=Homo sapiens GN=GLMN PE=1 SV=2	0.62	1	1.09884e+06	763284	2.22993e+06	1.73161e+06	1.26126e+06	3.39425e+06	4.64353e+06	1	5707.82	4805.35	528944	2.54148e+06	1.19133e+06	1	1	200626	44.9062	136.682	-884.428	0.0832261	-1.94122	0.23548	-46.3495	0.117225	-405.334	0.0980342	-19.0817	0.759941	21.242	0.133741
UBP47_HUMAN	Ubiquitin carboxyl-terminal hydrolase 47 OS=Homo sapiens GN=USP47 PE=1 SV=2	0.63	1	4.79346e+06	4.88891e+06	2.82389e+06	4.82865e+06	4.5257e+06	4588394	4.62355e+06	1.49071e+06	1.15875e+06	933556	1.44582e+06	1.6303e+06	1450867	252601	954698	611200	23.244	82.1552	-3.8341	0.00959454	-3.07594	0.000986944	-7.55439	0.0311732	-1.26346	0.198683	1.97032	0.168617	2.48941	0.113948
GLP3L_HUMAN	Golgi phosphoprotein 3-like OS=Homo sapiens GN=GOLPH3L PE=1 SV=1	0.97	2	7.90793e+06	6174471	10139392	11295772	11531540	6079788	9430668	9034912	3.55319e+06	3380713	23233404	16446136	17709378	6225062	7116323	8134811	25.7528	59.833	-1.69343	0.196394	1.99591	0.0347001	-1.25916	0.403413	-3.59381	0.0390899	-1.34488	0.336774	2.67221	0.00235602
ATG2B_HUMAN	Autophagy-related protein 2 homolog B OS=Homo sapiens GN=ATG2B PE=1 SV=4	1	27	218359040	195330768	228580576	248063088	186268144	162907824	183958048	37167148	42798660	58996212	430645664	395751168	436608192	146407584	140475440	147295024	9.86258	73.1648	-3.83654	0.00594722	2.15567	0.000154549	-1.22792	0.0303867	-9.08885	0.00258877	-3.12444	0.012863	2.90896	9.4835e-05
GMEB2_HUMAN	Glucocorticoid modulatory element-binding protein 2 OS=Homo sapiens GN=GMEB2 PE=1 SV=1	0.69	1	1.94251e+06	1.97496e+06	1062872	732747	14204720	8420661	10157544	319311	1	149136	4314233	4864658	4554546	426641	424668	678211	43.9214	116.421	-69.9821	0.190833	-1.83033	0.0262138	-21.4335	0.000148345	-29.3169	0.223994	-3.26509	0.353221	8.97892	0.00345233
GNA11_HUMAN	Guanine nucleotide-binding protein subunit alpha-11 OS=Homo sapiens GN=GNA11 PE=1 SV=2	0.69	1	750636	717870	599574	184184	923621	181764	364035	2.21727e+06	1543700	1457335	4.58329e+06	3.89693e+06	3.82595e+06	2.54569e+06	2.54397e+06	3.84791e+06	46.3158	63.4821	3.55127	0.0800238	9.92271	0.036509	6.08238	0.0419484	-2.35827	0.0115512	-1.71273	0.048134	1.3769	0.120504
PEBP1_HUMAN	Phosphatidylethanolamine-binding protein 1 OS=Homo sapiens GN=PEBP1 PE=1 SV=3	1	6	176261520	161249056	187474640	219336272	342940992	322401632	337889408	94451352	93638832	73395104	95056488	91453416	76831024	131636936	106879024	136615200	13.2398	67.9278	-3.83667	0.00256319	-3.4819	0.00123193	-2.67435	0.00403823	-1.0071	0.932715	-1.43462	0.0327367	-1.42451	0.0258048
GNAI3_HUMAN	Guanine nucleotide-binding protein G(k) subunit alpha OS=Homo sapiens GN=GNAI3 PE=1 SV=3	0.97	2	17266894	19259470	22661334	30502056	11107596	7239306	11450172	16975826	18521288	16311958	17624702	15175673	18987088	15002977	13289458	15344178	25.995	23.404	1.73873	0.0532419	1.14512	0.0445155	1.46446	0.103547	1.00042	0.96802	1.18728	0.04338	1.18679	0.110497
GNAS1_HUMAN	Guanine nucleotide-binding protein G(s) subunit alpha isoforms XLas OS=Homo sapiens GN=GNAS PE=1 SV=2	1	5	36492784	35846476	38941944	43375388	18712938	10559582	13170022	26890572	22671242	19117600	95716432	84847680	99173384	50454892	47630560	46283756	8.82494	72.5491	1.61817	0.0753719	4.34622	0.00469004	3.40152	0.0155466	-4.07309	0.00123629	-2.10207	0.0125028	1.93765	0.00103747
PARK7_HUMAN	Protein DJ-1 OS=Homo sapiens GN=PARK7 PE=1 SV=2	0.94	2	29448330	30693236	31479264	39167168	32386152	35665436	38235240	10445531	9002826	8.24118e+06	14486208	14834519	18185812	10027851	10766244	11091978	13.4378	62.2394	-3.83852	0.000188617	-2.29633	0.00138852	-3.33333	0.000110447	-1.71569	0.00574094	-1.15156	0.159176	1.48988	0.0198062
GNPTA_HUMAN	N-acetylglucosamine-1-phosphotransferase subunits alpha/beta OS=Homo sapiens GN=GNPTAB PE=1 SV=1	0	1	468601664	419837824	576633152	620229696	153987360	157891216	292191168	104056712	147632224	193413984	392125984	285187936	697692288	607880832	265117312	448850656	17.83	60.918	-1.35715	0.352851	1.49746	0.0789058	2.18824	0.0745423	-3.08919	0.0321027	-2.96976	0.0277577	1.04021	0.947056
TOIP1_HUMAN	Torsin-1A-interacting protein 1 OS=Homo sapiens GN=TOR1AIP1 PE=1 SV=2	1	20	1076712192	1092105728	1324420864	1482234368	384580032	347675008	373156704	90587848	93960592	102194736	1667899776	1529291904	1600156160	1826166528	1668019072	1645703168	15.691	79.8133	-3.85506	1.108e-05	2.47192	4.03185e-06	4.64975	4.44494e-06	-16.7305	1.24903e-06	-17.9251	5.18884e-07	-1.0714	0.176184
GOGA2_HUMAN	Golgin subfamily A member 2 OS=Homo sapiens GN=GOLGA2 PE=1 SV=2	0.38	1	887882	593874	1282337	1.03424e+06	1.15997e+06	1.02517e+06	2.29069e+06	46179.9	34622.9	406147	207049	1	109501	46710	40362.9	273292	30.2923	147.624	-9.19158	0.0586017	-13.0549	0.259091	-12.4203	0.0296394	1.5383	0.482074	1.35127	0.941888	-1.13841	0.490088
ELP1_HUMAN	Elongator complex protein 1 OS=Homo sapiens GN=IKBKAP PE=1 SV=3	1	10	77017000	74622504	103395728	101270752	104598544	92493608	97482192	26220434	26993288	23147512	121075016	119856288	119009592	26962004	26059458	24448628	17.2473	65.9206	-3.85764	3.85436e-05	1.2124	0.0278547	-3.80243	1.22662e-05	-4.71366	0.000820023	-1.01452	0.791801	4.64619	0.000240645
KS6C1_HUMAN	Ribosomal protein S6 kinase delta-1 OS=Homo sapiens GN=RPS6KC1 PE=1 SV=2	0.69	1	1.133e+06	511222	198675	174222	3.15237e+06	1.63818e+06	3212598	701962	828571	541254	3.18082e+06	3.38224e+06	3.35867e+06	1.80222e+06	2.14763e+06	1.90313e+06	88.5113	50.5642	-3.86292	0.012259	1.61775	0.361846	-1.36737	0.345707	-4.78897	0.00518808	-2.82508	0.00643645	1.69516	0.00457833
SUMO3_HUMAN	Small ubiquitin-related modifier 3 OS=Homo sapiens GN=SUMO3 PE=1 SV=2	0.69	1	298757056	256268224	359102272	423928320	375248256	322458944	363181440	91684224	82287792	100532136	181065728	160316672	182120528	111285040	108007720	109225952	21.8319	59.8395	-3.86475	7.48202e-05	-2.12723	0.000360456	-3.22931	0.00111265	-1.90709	0.00126555	-1.19677	0.084069	1.59353	0.0061053
C1QR1_HUMAN	Complement component C1q receptor OS=Homo sapiens GN=CD93 PE=1 SV=3	0.59	1	2.84098e+06	3.95397e+06	3.5039e+06	4744113	2.9902e+06	2.89983e+06	2929466	867500	707880	697344	4.72769e+06	4.23487e+06	5342865	765265	673785	833371	21.2518	76.7315	-3.88058	0.00233056	1.40626	0.0176216	-3.8811	0.0017086	-6.2944	4.67861e-05	1.00013	0.990813	6.29523	3.76598e-05
SYDC_HUMAN	Aspartyl-tRNA synthetase, cytoplasmic OS=Homo sapiens GN=DARS PE=1 SV=2	1	4	37866588	40306576	45579040	55452804	45631288	41253844	46538984	11446198	11588211	11273372	26055036	24831114	28743052	25439430	20314176	22215534	17.4022	47.7417	-3.88903	0.000467601	-1.77897	0.000899077	-1.96301	0.00229883	-2.32102	0.00197841	-1.98116	0.00838897	1.17155	0.12016
UBXN1_HUMAN	UBX domain-containing protein 1 OS=Homo sapiens GN=UBXN1 PE=1 SV=2	0.69	1	11675379	11876901	12100174	15680757	12938302	13690838	16798248	4431233	3.16296e+06	3509922	6005490	4.52682e+06	5.69612e+06	5651833	5256259	6393864	14.8537	61.2441	-3.91093	0.000551553	-2.73169	0.00114747	-2.50997	0.00112013	-1.46148	0.0454702	-1.55816	0.0264486	-1.06615	0.553264
DIAP1_HUMAN	Protein diaphanous homolog 1 OS=Homo sapiens GN=DIAPH1 PE=1 SV=2	1	3	12873999	14776710	16189841	19515450	20943020	15561664	21264948	4310797	5.35952e+06	5065775	10756487	8530592	12002588	4.72768e+06	4.42892e+06	4.59622e+06	17.6926	65.3018	-3.92028	0.000814198	-1.85249	0.0127861	-4.20056	0.00398075	-2.12333	0.00555975	1.0715	0.42562	2.27514	0.0127027
MSD2_HUMAN	Myb/SANT-like DNA-binding domain-containing protein 2 OS=Homo sapiens GN=MSANTD2 PE=1 SV=1	1	5	61580380	60428668	74033144	77535752	72938240	66073264	72267520	18172084	18762952	16875280	62190504	65665760	70516936	27046820	29772284	29242618	12.6691	52.4086	-3.92637	6.67404e-06	-1.09194	0.259699	-2.45497	3.26426e-05	-3.68653	1.3205e-05	-1.59935	0.000409831	2.30501	7.86246e-05
ITM2C_HUMAN	Integral membrane protein 2C OS=Homo sapiens GN=ITM2C PE=1 SV=1	1	4	45140168	52936508	57062748	71062944	23016630	11734015	18469902	21837404	22456792	22656044	161019776	179711040	166256288	108305512	111397984	134074336	19.2125	82.7209	1.25798	0.310502	5.43904	0.0062845	6.64739	0.00584987	-7.5726	6.26487e-05	-5.28419	0.00126265	1.43307	0.0178261
DYR_HUMAN	Dihydrofolate reductase OS=Homo sapiens GN=DHFR PE=1 SV=2	1	4	31200976	32397986	38169892	49059404	5.29831e+06	3339485	2.73303e+06	7606205	6.76414e+06	7.15653e+06	76785912	72666872	78291864	41233840	36189052	31735962	21.6323	98.4674	1.89317	0.0706122	5.02496	0.00376515	9.59991	0.00313156	-10.5795	2.66348e-06	-5.07082	0.000470989	2.08636	0.0064966
GP180_HUMAN	Integral membrane protein GPR180 OS=Homo sapiens GN=GPR180 PE=2 SV=1	0.69	1	968480	1.96152e+06	1.95476e+06	2.8617e+06	3712.11	133832	1	223407	195066	206767	5038351	4.65569e+06	4865435	723864	1.77635e+06	1.4606e+06	39.9309	126.854	4.5457	0.251861	6.47252	0.129971	28.7963	0.169325	-23.2862	3.26187e-06	-6.33486	0.0208485	3.67589	0.0366092
SPAG5_HUMAN	Sperm-associated antigen 5 OS=Homo sapiens GN=SPAG5 PE=1 SV=2	1	12	67708328	62942164	75199992	84590616	100789424	66245952	83913928	25081688	18935198	19842300	133650224	118518088	135697184	56290448	48539568	53324132	13.0105	59.3047	-3.92973	0.00125981	1.54126	0.0533481	-1.58674	0.0529492	-6.07376	0.000397985	-2.47661	0.00279623	2.45245	0.000123489
KPCT_HUMAN	Protein kinase C theta type OS=Homo sapiens GN=PRKCQ PE=1 SV=3	0.37	1	6.29367e+06	6760731	8643128	8.28747e+06	9077919	6.5119e+06	8461919	2340579	1.68454e+06	2.08392e+06	867956	552914	358079	1.14234e+06	1.20529e+06	1.09076e+06	15.2655	107.218	-3.93708	0.000612292	-13.6341	0.00408973	-6.99505	0.00143255	3.43407	0.02556	1.77671	0.0205086	-1.93283	0.103845
GPBL1_HUMAN	Vasculin-like protein 1 OS=Homo sapiens GN=GPBP1L1 PE=1 SV=1	0	1	2.79726e+06	1.68995e+06	2480866	5660762	5.80741e+06	6.45259e+06	9537568	303451	8377.21	241797	859729	838466	1.34533e+06	632468	873306	632806	54.8835	136.64	-39.3724	0.0601676	-6.76642	0.000793672	-10.1925	0.000423343	-5.49744	0.166629	-3.86287	0.209197	1.42315	0.152141
BOLA2_HUMAN	BolA-like protein 2 OS=Homo sapiens GN=BOLA2 PE=1 SV=1	0.69	1	13384143	12233024	16194248	20149538	20189756	20021260	21752636	5668500	5344202	4.68698e+06	5513736	5.13499e+06	6444233	3846868	4346611	4197966	22.748	79.7095	-3.94681	0.000286943	-3.60294	0.000845708	-5.00052	8.7502e-06	-1.08875	0.395021	1.26698	0.0317815	1.37942	0.0237582
NUDC2_HUMAN	NudC domain-containing protein 2 OS=Homo sapiens GN=NUDCD2 PE=1 SV=1	0.97	2	47578520	49767884	74101792	78027552	74459440	66097892	65090548	17062942	18072514	16939778	28301084	24565346	29482530	21780690	15106900	19330212	25.5265	66.5766	-3.94905	0.000119807	-2.5836	0.000282963	-3.65806	0.00276989	-1.58135	0.0079195	-1.07955	0.606649	1.46482	0.0488693
EDRF1_HUMAN	Erythroid differentiation-related factor 1 OS=Homo sapiens GN=EDRF1 PE=1 SV=1	0.58	1	11168278	12194759	13415040	14554608	25660302	25981514	28430594	4.06152e+06	7902135	8.29432e+06	6.98392e+06	6325747	6968878	7.74758e+06	7108331	8.07406e+06	11.4535	75.0156	-3.95264	0.0234419	-3.49977	7.4518e-06	-3.49204	1.75764e-05	-1.00102	0.853575	-1.1319	0.536601	-1.13075	0.0706166
RASF8_HUMAN	Ras association domain-containing protein 8 OS=Homo sapiens GN=RASSF8 PE=1 SV=2	0	1	2038811	1.68523e+06	2.01558e+06	1.58994e+06	358981	460816	436845	115360	114711	87462.7	1.83773e+06	1.36288e+06	1.73257e+06	1.84184e+06	1.68133e+06	1.52488e+06	12.4688	78.0892	-3.95751	0.000378338	2.31069	0.000393277	4.0171	0.000218383	-15.5359	2.91341e-05	-15.8977	6.70432e-05	-1.02328	0.807095
LNP_HUMAN	Protein lunapark OS=Homo sapiens GN=LNP PE=1 SV=2	1	4	58559036	57122964	65145060	69687176	24351724	19127774	23174914	5759755	5262693	5796956	70547248	60915748	73528328	81457504	72516984	74617256	9.35724	72.9469	-3.96295	0.000784918	2.00468	0.000377878	3.42951	0.000806069	-12.1878	2.97864e-05	-13.591	7.24682e-07	-1.11513	0.187373
RBP2_HUMAN	E3 SUMO-protein ligase RanBP2 OS=Homo sapiens GN=RANBP2 PE=1 SV=2	1	98	2718442240	2695248896	3304484352	3688529408	3883880448	3217024512	3660608256	826838976	970596480	916577152	2567958528	2357956096	2498128128	1022264768	989736832	1010971392	15.5468	58.6753	-3.96517	5.6549e-05	-1.45979	0.0112186	-3.55991	0.00148875	-2.73545	0.000283574	-1.11384	0.138866	2.45587	0.000189832
RSMN_HUMAN	Small nuclear ribonucleoprotein-associated protein N OS=Homo sapiens GN=SNRPN PE=1 SV=1	0.97	2	30506858	33589888	38132128	46004392	44935592	42132264	44944524	12143296	11520359	9600042	18653890	17381458	21198974	24883956	21689228	23197154	18.1778	52.4451	-3.96866	0.00128984	-2.33274	0.00196612	-1.8921	0.000661598	-1.72062	0.00460826	-2.09749	0.00233177	-1.21903	0.0541558
TAB2_HUMAN	Mitogen-activated protein kinase kinase kinase 7-interacting protein 2 OS=Homo sapiens GN=MAP3K7IP2 PE=1 SV=1	1	3	26491590	24146168	29719296	32315834	20624664	19072186	21309526	4.64692e+06	5030100	5690030	34842052	26874030	30474018	9974694	9934069	12005546	12.7337	62.0052	-3.96995	0.000191136	1.31716	0.0191178	-1.91157	0.00259103	-5.9992	7.05863e-05	-2.0768	0.00106382	2.88868	0.000484244
CKAP5_HUMAN	Cytoskeleton-associated protein 5 OS=Homo sapiens GN=CKAP5 PE=1 SV=3	1	45	851666240	846273344	1017784896	1130912768	1368204928	1173323904	1332822016	289917920	311844736	372400032	614998720	568633600	609378496	327956480	304085376	313900480	14.3599	66.0592	-3.97711	0.000273184	-2.09366	0.00071543	-4.09576	0.000175061	-1.84057	0.00869749	1.02983	0.779899	1.89548	4.69278e-05
CSTFT_HUMAN	Cleavage stimulation factor 64 kDa subunit, tau variant OS=Homo sapiens GN=CSTF2T PE=1 SV=1	1	4	23974752	21198466	31796394	41473728	45894564	36245812	39218764	9747909	10650063	10106980	25213932	24120752	28767400	6989630	7389083	6.77853e+06	30.7078	67.7021	-3.97834	0.000881073	-1.56365	0.00875824	-5.73606	0.000504275	-2.56031	0.000654886	1.44182	0.000529592	3.69151	0.00026787
UNG_HUMAN	Uracil-DNA glycosylase OS=Homo sapiens GN=UNG PE=1 SV=2	1	6	167359088	149693040	185965936	202269568	274839456	252955584	264083856	65507640	66334304	66496776	89677744	83380400	86234624	73753832	68487648	73850320	12.9151	70.4306	-3.99256	0.00018776	-2.87556	4.67421e-06	-3.66455	3.04277e-06	-1.30732	0.00448562	-1.08951	0.0713926	1.19992	0.00543711
GRHL2_HUMAN	TGFB1-induced anti-apoptotic factor 1 OS=Homo sapiens GN=TIAF1 PE=2 SV=2	0.47	1	137378848	126058592	150995072	162669584	73094048	71930776	76236384	76311664	44973208	53566064	69525480	70672448	94948512	68006240	87258088	63558208	11.0531	18.7776	-1.26543	0.235723	-1.22455	0.668729	-1.01114	0.853988	-1.34484	0.181276	-1.25148	0.273286	1.0746	0.638824
TKT_HUMAN	Transketolase OS=Homo sapiens GN=TKT PE=1 SV=3	1	7	102453624	110601080	124587632	128550720	190874224	169066000	183564768	48528268	48824356	38528648	90024080	91944728	84977976	31100032	26901952	25494622	10.4231	72.5798	-3.99985	0.000738131	-1.88817	0.000202105	-6.50931	5.67079e-05	-1.96456	0.00831882	1.62739	0.00926675	3.1971	0.000789493
GRK6_HUMAN	G protein-coupled receptor kinase 6 OS=Homo sapiens GN=GRK6 PE=1 SV=2	0.96	2	2.46991e+06	2.47144e+06	2271090	5303523	1.22995e+06	474797	1.85478e+06	1.27546e+06	491997	1.06832e+06	6134226	5591419	7.24087e+06	6067743	5068225	6676135	46.4283	75.5417	-1.25523	0.76585	2.85327	0.0421176	5.00406	0.0446548	-6.6883	0.016391	-6.28122	0.0170277	1.06481	0.59719
TCHP_HUMAN	Trichoplein keratin filament-binding protein OS=Homo sapiens GN=TCHP PE=1 SV=1	1	10	144174912	137966656	164370512	188854608	192553216	170335024	188196656	46823712	44410816	46228908	90982584	85634160	85501544	114467880	111836040	113039224	14.458	48.9369	-4.00896	0.000126195	-2.11719	0.000354088	-1.62398	0.00487841	-1.90682	2.51853e-05	-2.46861	4.01596e-05	-1.29462	0.00320918
PDLI4_HUMAN	PDZ and LIM domain protein 4 OS=Homo sapiens GN=PDLIM4 PE=1 SV=2	1	13	363952736	355735072	437672192	493904992	454862624	396513920	455332512	121914248	109847272	94122440	182455712	186410624	203427936	274620128	250527312	271294592	15.8471	50.8288	-4.00974	0.000311304	-2.35973	0.000232371	-1.64068	0.00174928	-1.75613	0.00814441	-2.44394	0.0030023	-1.39167	0.00181703
MOES_HUMAN	Moesin OS=Homo sapiens GN=MSN PE=1 SV=3	1	18	662659648	656910528	778685184	872559104	978742272	825212992	934498048	220175600	232924208	229629024	388243200	376925760	410840768	350965056	333347264	331258272	13.8895	59.3626	-4.01104	0.000496375	-2.30292	0.000757486	-2.69647	0.000982823	-1.72251	0.000147921	-1.48752	9.45722e-05	1.15798	0.0117085
GSDMA_HUMAN	Gasdermin-A OS=Homo sapiens GN=GSDMA PE=2 SV=3	1	5	50240624	48238400	65468004	76629144	34880160	46950992	36462544	44305720	42523304	36530388	41756676	77830152	56138944	76194296	62919156	24770710	22.3056	34.2715	1.04282	0.691878	1.20202	0.1632	1.3854	0.581578	-1.4245	0.205677	-1.32851	0.654435	1.07226	0.738508
HAUS6_HUMAN	HAUS augmin-like complex subunit 6 OS=Homo sapiens GN=HAUS6 PE=1 SV=2	1	21	295125216	271629792	326352576	364791040	495531456	396934496	453586144	106941928	108204688	120347520	360751584	340017248	384979808	128828048	120461520	128158200	12.829	59.0993	-4.01215	0.000220385	-1.1818	0.0606955	-3.56619	0.00107775	-3.23627	2.30363e-05	-1.12505	0.066498	2.87655	7.19698e-05
GSH1_HUMAN	Glutamate--cysteine ligase catalytic subunit OS=Homo sapiens GN=GCLC PE=1 SV=2	0.69	1	1.94064e+06	2.69614e+06	2946306	4.04397e+06	14433902	15841965	14849391	1	262747	1	1	336365	349593	532297	649348	549940	29.9424	167.65	-171.743	0.0969657	-53.7597	0.199355	-26.0601	3.86486e-05	-2.6107	0.506157	-6.59026	0.160099	-2.52433	0.378592
STXB5_HUMAN	Syntaxin-binding protein 5 OS=Homo sapiens GN=STXBP5 PE=1 SV=1	0.97	2	20489664	17045808	25128064	28254580	20810948	16202492	19562160	4856422	5059701	4.18388e+06	16901582	17178720	21662772	13515826	13748826	13234312	21.7917	44.428	-4.01245	0.000192011	-1.14135	0.892345	-1.39696	0.0459634	-3.95341	0.000279078	-2.87227	0.00222328	1.37641	0.0572632
BIRC6_HUMAN	Baculoviral IAP repeat-containing protein 6 OS=Homo sapiens GN=BIRC6 PE=1 SV=1	0.69	1	3357781	3.64152e+06	4147947	3.53871e+06	7.00299e+06	6.39668e+06	7.33929e+06	1.29631e+06	1.51003e+06	2.36175e+06	5056194	4.75215e+06	4.9332e+06	663135	588158	1.59859e+06	9.22246	70.3398	-4.01289	0.012444	-1.23517	0.00601738	-7.27714	0.0205945	-2.85242	0.0256279	1.81344	0.15786	5.17269	0.0306207
GSLG1_HUMAN	Golgi apparatus protein 1 OS=Homo sapiens GN=GLG1 PE=1 SV=2	0.32	1	3.5916e+06	3.1067e+06	3.62412e+06	2598205	1	1	20440.9	5.19251e+06	2.1124e+06	4635669	11476538	3070674	6.84933e+06	8585141	7060497	4514418	14.9591	81.752	584.093	0.0692024	10.8944	0.063162	986.162	0.0641361	-1.79192	0.342123	-1.68837	0.185127	1.06133	0.928484
PROF2_HUMAN	Profilin-2 OS=Homo sapiens GN=PFN2 PE=1 SV=3	0.69	1	19676520	21171916	27225290	30356530	29078270	27094898	30410040	7323320	7.2698e+06	6975449	9377467	8965090	10558195	5.54484e+06	5299299	5857746	20.4569	76.7039	-4.01432	7.49987e-05	-3.03469	0.000116296	-5.18404	3.91479e-06	-1.33995	0.0195669	1.29139	0.00422868	1.73039	0.00167835
GSTM3_HUMAN	Glutathione S-transferase Mu 3 OS=Homo sapiens GN=GSTM3 PE=1 SV=3	0.5	1	363824	109057	103767	109728	2635667	1.40965e+06	1.9595e+06	484430	306816	74969.3	249722	192486	551153	155626	144526	301103	74.7001	118.4	-6.93224	0.0502688	-4.61656	0.0123585	-9.98714	0.00179271	-1.14678	0.683204	1.44068	0.804609	1.65215	0.316925
U2AF2_HUMAN	Splicing factor U2AF 65 kDa subunit OS=Homo sapiens GN=U2AF2 PE=1 SV=4	1	6	157714912	167369776	188000800	234018944	378359456	294445792	320113632	89987464	70558960	86114896	73643912	59292276	77852888	98404928	76984920	80073872	18.1683	81.4192	-4.02543	0.000187293	-4.36552	0.000166566	-3.88673	0.000215	1.17018	0.230219	-1.03569	0.761967	-1.21194	0.162394
[truncated: 2,070 more rows]

## Sheet: Sup_Data1B
Identification of known RAS interactors from the proximity labeling screen
RAF-1
MLLT4
GDS1
PIK3R1
BRAF
[truncated: 60 more rows]
