# Supplementary material for: Interrogating the protein interactomes of RAS isoforms identifies PIP5K1A as a KRAS-specific vulnerability
Source: Nat Commun. 2018 Sep 7;9:3646. doi: 10.1038/s41467-018-05692-6 (PMC6128905; doi:10.1038/s41467-018-05692-6)
Supplement: Supplementary file 4 — Supplementary Data 2 [file 41467_2018_5692_MOESM4_ESM.xlsx]

## Sheet: Sup_Data2
Supplementary Data 2- Identification of enriched (2-fold) proteins proximity-labeled by BirA*-KRASG12V BirA*-NRASG12V, and BirA*-HRASG12VBirA*-RASG12V
Primary Protein Name	Protein Description	ProteinTeller Probability	# peptides	Fold-change HRas versus control	p-value (t-test) HRas versus control	Fold-change NRas versus control	p-value (t-test) NRas versus control	Fold-change KRas versus control	p-value (t-test) KRas versus control
SC5A3_HUMAN	Sodium/myo-inositol cotransporter OS=Homo sapiens GN=SLC5A3 PE=3 SV=2	0.97	2	45.751	0.0148451	7.09207	0.00752983	127.074	0.0100569
JAM1_HUMAN	Junctional adhesion molecule A OS=Homo sapiens GN=F11R PE=1 SV=1	1	6	20.9459	0.000933202	3.73038	0.000565598	42.854	0.000489917
PSN1_HUMAN	Presenilin-1 OS=Homo sapiens GN=PSEN1 PE=1 SV=1	0.77	2	18.5995	0.00356339	23.4781	0.00436172	38.6213	0.00736326
MRP_HUMAN	MARCKS-related protein OS=Homo sapiens GN=MARCKSL1 PE=1 SV=2	1	4	18.5713	0.000132132	2.40795	0.000485487	34.4156	0.00107538
TM165_HUMAN	Transmembrane protein 165 OS=Homo sapiens GN=TMEM165 PE=1 SV=1	0.97	2	14.8854	0.0117318	12.3651	0.00365419	12.0021	0.0118343
PLXA1_HUMAN	Plexin-A1 OS=Homo sapiens GN=PLXNA1 PE=1 SV=2	0.98	3	14.8175	0.0112559	6.26609	0.00702728	37.9999	0.0060761
ITA6_HUMAN	Integrin alpha-6 OS=Homo sapiens GN=ITGA6 PE=1 SV=4	1	11	14.019	0.0180635	5.83128	0.00723921	55.3376	0.00826603
EFNB3_HUMAN	Ephrin-B3 OS=Homo sapiens GN=EFNB3 PE=1 SV=1	0.97	2	12.5307	0.0361913	5.39667	0.0303331	23.4584	0.0272211
DCBD1_HUMAN	Discoidin, CUB and LCCL domain-containing protein 1 OS=Homo sapiens GN=DCBLD1 PE=2 SV=2	0.96	2	12.1613	0.00833236	8.65906	0.00434501	39.2285	0.00284842
EAA1_HUMAN	Excitatory amino acid transporter 1 OS=Homo sapiens GN=SLC1A3 PE=1 SV=1	0.97	2	11.6022	0.0137219	7.9892	0.00593415	18.5516	0.00966614
MPZL1_HUMAN	Myelin protein zero-like protein 1 OS=Homo sapiens GN=MPZL1 PE=1 SV=1	1	7	10.8417	5.04698e-05	2.11926	9.93879e-05	17.1227	1.13809e-05
ADAM9_HUMAN	Disintegrin and metalloproteinase domain-containing protein 9 OS=Homo sapiens GN=ADAM9 PE=1 SV=1	1	10	10.4887	3.95976e-05	3.78676	1.74453e-06	25.0891	9.15067e-05
BASI_HUMAN	Basigin OS=Homo sapiens GN=BSG PE=1 SV=2	1	15	10.0518	9.62232e-05	2.93867	1.36275e-06	16.7077	3.88401e-05
CTR1_HUMAN	High affinity cationic amino acid transporter 1 OS=Homo sapiens GN=SLC7A1 PE=1 SV=1	1	5	9.66097	1.23732e-05	5.39528	6.37104e-07	34.2603	9.56073e-07
S39AE_HUMAN	Zinc transporter ZIP14 OS=Homo sapiens GN=SLC39A14 PE=1 SV=2	0.99	3	9.23917	2.06184e-05	5.13811	8.38666e-06	23.8958	0.000342569
4F2_HUMAN	4F2 cell-surface antigen heavy chain OS=Homo sapiens GN=SLC3A2 PE=1 SV=3	1	45	9.01545	0.000373508	4.19509	4.07079e-05	24.9663	0.000248137
S38A2_HUMAN	Sodium-coupled neutral amino acid transporter 2 OS=Homo sapiens GN=SLC38A2 PE=1 SV=2	1	6	8.39631	0.00128149	5.1879	0.000909777	27.5972	0.0011978
AAAT_HUMAN	Neutral amino acid transporter B(0) OS=Homo sapiens GN=SLC1A5 PE=1 SV=2	1	20	8.25956	0.000404037	5.0102	1.34263e-05	25.9512	0.000206024
S29A1_HUMAN	Equilibrative nucleoside transporter 1 OS=Homo sapiens GN=SLC29A1 PE=1 SV=3	1	5	7.8929	0.000116588	6.0974	6.38378e-05	18.0256	0.001034
S19A1_HUMAN	Folate transporter 1 OS=Homo sapiens GN=SLC19A1 PE=1 SV=3	1	9	7.61978	0.000134114	3.90259	1.62195e-05	21.1742	0.000322334
DCNL3_HUMAN	DCN1-like protein 3 OS=Homo sapiens GN=DCUN1D3 PE=1 SV=1	0.99	3	7.57345	0.0164527	5.6936	0.00772215	30.9576	0.00656543
MALD2_HUMAN	MARVEL domain-containing protein 2 OS=Homo sapiens GN=MARVELD2 PE=2 SV=2	0.97	2	7.42173	0.00221922	4.85139	1.81746e-06	35.1299	7.55209e-06
MIMIT_HUMAN	Mimitin, mitochondrial OS=Homo sapiens GN=NDUFAF2 PE=1 SV=1	1	4	7.12927	0.00246754	3.38857	3.82028e-06	11.4347	5.224e-06
STX3_HUMAN	Syntaxin-3 OS=Homo sapiens GN=STX3 PE=1 SV=3	1	10	7.05576	0.000507244	2.57357	0.000430423	18.0613	0.000264368
1A02_HUMAN	HLA class I histocompatibility antigen, A-2 alpha chain OS=Homo sapiens GN=HLA-A PE=1 SV=1	1	11	6.93581	0.000191499	3.75086	4.9814e-05	11.8557	7.86268e-07
SCRB1_HUMAN	Scavenger receptor class B member 1 OS=Homo sapiens GN=SCARB1 PE=1 SV=1	1	15	6.67752	1.43775e-06	4.34304	6.51427e-07	31.9295	1.22223e-07
LAT1_HUMAN	Large neutral amino acids transporter small subunit 1 OS=Homo sapiens GN=SLC7A5 PE=1 SV=2	1	7	6.57612	0.00070447	3.94405	7.825e-06	24.0122	1.03687e-05
ZDH20_HUMAN	Probable palmitoyltransferase ZDHHC20 OS=Homo sapiens GN=ZDHHC20 PE=1 SV=1	1	8	6.55301	0.00214934	3.17082	0.0015127	16.5097	0.00120728
S23A2_HUMAN	Solute carrier family 23 member 2 OS=Homo sapiens GN=SLC23A2 PE=1 SV=1	1	3	6.42392	0.0307591	3.12244	0.00472525	161.237	0.00401914
RAP2C_HUMAN	Ras-related protein Rap-2c OS=Homo sapiens GN=RAP2C PE=1 SV=1	0.92	2	6.37731	0.00421873	7.21545	0.00484663	4.36459	0.0170132
PPIF_HUMAN	Peptidyl-prolyl cis-trans isomerase, mitochondrial OS=Homo sapiens GN=PPIF PE=1 SV=1	1	3	6.31727	0.000324603	7.25367	9.44846e-05	5.38384	0.000247225
BORG5_HUMAN	Cdc42 effector protein 1 OS=Homo sapiens GN=CDC42EP1 PE=1 SV=1	1	13	6.23071	0.00142086	4.03476	0.000120573	11.2427	0.00017798
PVRL2_HUMAN	Poliovirus receptor-related protein 2 OS=Homo sapiens GN=PVRL2 PE=1 SV=1	1	12	6.12235	4.02917e-06	2.86623	1.42798e-05	13.369	1.05431e-05
ITFG3_HUMAN	Protein ITFG3 OS=Homo sapiens GN=ITFG3 PE=1 SV=1	0.97	2	5.98129	0.0140066	2.61219	0.0129851	19.41	0.00723838
SFT2A_HUMAN	Vesicle transport protein SFT2A OS=Homo sapiens GN=SFT2D1 PE=1 SV=1	0.97	2	5.94971	0.00253524	4.67758	0.00325223	20.8294	0.00194265
LYN_HUMAN	Tyrosine-protein kinase Lyn OS=Homo sapiens GN=LYN PE=1 SV=3	1	13	5.87491	0.000158007	3.39419	2.51948e-05	17.8617	0.000152785
STXB3_HUMAN	Syntaxin-binding protein 3 OS=Homo sapiens GN=STXBP3 PE=1 SV=2	1	8	5.85213	0.00316039	3.24286	0.00340511	11.5198	0.00277225
BMPR2_HUMAN	Bone morphogenetic protein receptor type-2 OS=Homo sapiens GN=BMPR2 PE=1 SV=2	1	3	5.8006	0.00787011	3.668	0.00357134	28.6171	0.00246782
ZDH18_HUMAN	Palmitoyltransferase ZDHHC18 OS=Homo sapiens GN=ZDHHC18 PE=2 SV=2	0.97	2	5.74111	0.0231162	3.95481	0.0070792	21.3704	0.01003
PVRL1_HUMAN	Poliovirus receptor-related protein 1 OS=Homo sapiens GN=PVRL1 PE=1 SV=3	0.97	2	5.6608	0.0181099	3.32136	0.0120545	13.8336	0.00532549
XCT_HUMAN	Cystine/glutamate transporter OS=Homo sapiens GN=SLC7A11 PE=1 SV=1	1	3	5.65181	0.008375	10.8189	0.0025093	32.4898	0.00340705
MPP7_HUMAN	MAGUK p55 subfamily member 7 OS=Homo sapiens GN=MPP7 PE=1 SV=1	0.81	2	5.55899	0.020727	2.71763	0.0109448	33.0723	0.00740603
EFNB1_HUMAN	Ephrin-B1 OS=Homo sapiens GN=EFNB1 PE=1 SV=1	1	10	5.50753	7.62481e-05	2.75612	1.14889e-05	10.8084	2.07053e-05
AAAS_HUMAN	Aladin OS=Homo sapiens GN=AAAS PE=1 SV=1	0.97	2	5.46418	0.0224874	15.603	0.00655727	13.1662	0.0101544
CE104_HUMAN	Centrosomal protein of 104 kDa OS=Homo sapiens GN=CEP104 PE=1 SV=1	1	5	5.37173	0.00827044	5.17005	0.00185374	20.1804	0.00411205
MARCS_HUMAN	Myristoylated alanine-rich C-kinase substrate OS=Homo sapiens GN=MARCKS PE=1 SV=4	1	8	5.30868	0.0042139	3.52586	0.000918367	13.8195	0.00126059
S39A6_HUMAN	Zinc transporter ZIP6 OS=Homo sapiens GN=SLC39A6 PE=1 SV=2	0.97	2	5.29508	0.0111487	3.57031	0.00587592	12.5905	0.00162087
PKHO1_HUMAN	Pleckstrin homology domain-containing family O member 1 OS=Homo sapiens GN=PLEKHO1 PE=1 SV=2	0.97	2	5.17391	0.0331447	3.32643	0.00459959	64.3827	0.00437125
NCAM1_HUMAN	Neural cell adhesion molecule 1 OS=Homo sapiens GN=NCAM1 PE=1 SV=3	1	8	5.15711	0.00201836	3.53786	0.00223248	15.0915	0.0015257
EFNB2_HUMAN	Ephrin-B2 OS=Homo sapiens GN=EFNB2 PE=1 SV=1	1	8	4.88031	0.000965554	2.97924	0.000953594	10.3472	0.000816957
ITM2B_HUMAN	Integral membrane protein 2B OS=Homo sapiens GN=ITM2B PE=1 SV=1	1	8	4.83272	0.00388781	10.7943	0.00196447	25.3186	0.00233367
CN37_HUMAN	2',3'-cyclic-nucleotide 3'-phosphodiesterase OS=Homo sapiens GN=CNP PE=1 SV=2	1	19	4.7251	1.67581e-05	3.64097	3.20887e-06	10.9737	5.0423e-05
FLVC1_HUMAN	Feline leukemia virus subgroup C receptor-related protein 1 OS=Homo sapiens GN=FLVCR1 PE=1 SV=1	1	11	4.70774	0.00173968	4.35417	0.000828154	23.8733	0.000479256
MUC18_HUMAN	Cell surface glycoprotein MUC18 OS=Homo sapiens GN=MCAM PE=1 SV=2	1	20	4.64238	2.33568e-05	3.26424	3.21472e-06	13.5891	7.57724e-05
PLS3_HUMAN	Phospholipid scramblase 3 OS=Homo sapiens GN=PLSCR3 PE=1 SV=2	1	4	4.58591	2.27173e-05	2.63284	5.31233e-05	8.86205	3.32143e-05
CD276_HUMAN	CD276 antigen OS=Homo sapiens GN=CD276 PE=1 SV=1	0.99	3	4.5759	0.00010418	6.03709	0.000135062	9.52696	4.05784e-05
OCLN_HUMAN	Occludin OS=Homo sapiens GN=OCLN PE=1 SV=1	1	18	4.50734	0.00276042	3.44946	0.000872537	12.9552	0.000662971
PLS1_HUMAN	Phospholipid scramblase 1 OS=Homo sapiens GN=PLSCR1 PE=1 SV=1	1	5	4.42326	0.000325822	2.33743	0.000553888	13.3648	7.61824e-05
ITB1_HUMAN	Integrin beta-1 OS=Homo sapiens GN=ITGB1 PE=1 SV=2	1	23	4.40531	0.000321265	3.92365	8.12545e-06	16.4381	0.000200703
CNNM3_HUMAN	Metal transporter CNNM3 OS=Homo sapiens GN=CNNM3 PE=1 SV=1	1	8	4.21927	0.00355184	5.16121	0.00162436	11.6023	0.000420491
KC1G3_HUMAN	Casein kinase I isoform gamma-3 OS=Homo sapiens GN=CSNK1G3 PE=1 SV=2	1	11	4.17891	0.00230516	2.57357	0.000230694	13.1304	0.00104117
S38A1_HUMAN	Sodium-coupled neutral amino acid transporter 1 OS=Homo sapiens GN=SLC38A1 PE=1 SV=1	1	11	4.15176	0.000195418	3.41234	2.14462e-05	17.2165	8.28592e-05
PTK7_HUMAN	Tyrosine-protein kinase-like 7 OS=Homo sapiens GN=PTK7 PE=1 SV=2	1	10	4.14786	0.000450607	3.2519	3.76408e-05	12.5957	0.000169033
LRC57_HUMAN	Leucine-rich repeat-containing protein 57 OS=Homo sapiens GN=LRRC57 PE=1 SV=1	1	9	3.93837	0.000335929	2.38416	0.000190677	5.81026	0.000272277
PLD3_HUMAN	Phospholipase D3 OS=Homo sapiens GN=PLD3 PE=1 SV=1	0.97	2	3.89604	0.00206822	5.06435	2.14229e-05	8.77938	9.98846e-07
JAM3_HUMAN	Junctional adhesion molecule C OS=Homo sapiens GN=JAM3 PE=1 SV=1	1	11	3.79138	7.09149e-05	2.20885	2.3626e-05	7.77602	1.9695e-05
CXAR_HUMAN	Coxsackievirus and adenovirus receptor OS=Homo sapiens GN=CXADR PE=1 SV=1	1	25	3.68882	0.000131216	2.40374	5.56928e-05	6.46386	0.000102486
VAMP3_HUMAN	Vesicle-associated membrane protein 3 OS=Homo sapiens GN=VAMP3 PE=1 SV=3	1	5	3.68011	3.41335e-05	2.43803	8.22355e-05	7.39381	7.52953e-06
S12A2_HUMAN	Solute carrier family 12 member 2 OS=Homo sapiens GN=SLC12A2 PE=1 SV=1	1	23	3.58454	2.36532e-05	3.67276	3.78964e-06	7.72005	0.000160691
YES_HUMAN	Proto-oncogene tyrosine-protein kinase Yes OS=Homo sapiens GN=YES1 PE=1 SV=3	1	15	3.56305	0.000957714	2.46818	0.000296689	9.27268	0.000917693
INGR1_HUMAN	Interferon gamma receptor 1 OS=Homo sapiens GN=IFNGR1 PE=1 SV=1	1	6	3.48819	0.00194218	4.71501	1.22797e-05	10.6379	1.90201e-05
MOT1_HUMAN	Monocarboxylate transporter 1 OS=Homo sapiens GN=SLC16A1 PE=1 SV=2	1	8	3.43569	0.000172248	3.4924	3.82301e-05	7.30318	0.000108952
S4A7_HUMAN	Sodium bicarbonate cotransporter 3 OS=Homo sapiens GN=SLC4A7 PE=1 SV=2	1	19	3.42026	1.59669e-05	5.28242	1.76296e-05	18.2563	1.68763e-06
KIRR1_HUMAN	Kin of IRRE-like protein 1 OS=Homo sapiens GN=KIRREL PE=1 SV=2	1	11	3.38967	0.00889457	4.75381	0.00136773	15.8323	0.00185853
VAMP2_HUMAN	Vesicle-associated membrane protein 2 OS=Homo sapiens GN=VAMP2 PE=1 SV=2	1	3	3.37452	0.00138393	2.87509	8.87363e-05	6.897	2.23266e-05
RHBD2_HUMAN	Rhomboid domain-containing protein 2 OS=Homo sapiens GN=RHBDD2 PE=2 SV=2	1	3	3.36142	0.0031877	9.29889	0.000716406	7.12556	0.00198573
NDRG1_HUMAN	Protein NDRG1 OS=Homo sapiens GN=NDRG1 PE=1 SV=1	1	25	3.28849	0.0058898	2.73515	0.00246906	9.11489	0.00118376
AT2B4_HUMAN	Plasma membrane calcium-transporting ATPase 4 OS=Homo sapiens GN=ATP2B4 PE=1 SV=2	1	15	3.16078	0.0087008	3.86561	0.000689294	14.6689	0.0012126
CPNE8_HUMAN	Copine-8 OS=Homo sapiens GN=CPNE8 PE=1 SV=2	1	30	3.13865	0.000163443	2.15859	0.000146893	6.94617	7.90813e-06
T161A_HUMAN	Transmembrane protein 161A OS=Homo sapiens GN=TMEM161A PE=2 SV=1	0.97	2	3.12818	0.0177512	19.7181	0.000770218	36.6204	0.00215214
STX7_HUMAN	Syntaxin-7 OS=Homo sapiens GN=STX7 PE=1 SV=4	1	7	3.05208	0.000934822	2.50217	2.5774e-05	5.36868	0.000139108
SUSD5_HUMAN	Sushi domain-containing protein 5 OS=Homo sapiens GN=SUSD5 PE=1 SV=3	1	3	3.01748	0.00770028	3.09806	0.00179351	10.3158	0.000420454
TM237_HUMAN	Transmembrane protein 237 OS=Homo sapiens GN=TMEM237 PE=1 SV=2	1	4	3.01532	0.00087175	2.69	0.00162573	7.63655	0.000853421
K319L_HUMAN	Dyslexia-associated protein KIAA0319-like protein OS=Homo sapiens GN=KIAA0319L PE=1 SV=2	0.97	3	3.004	0.0206674	5.00554	0.000347195	15.9056	0.00446225
AT1A1_HUMAN	Sodium/potassium-transporting ATPase subunit alpha-1 OS=Homo sapiens GN=ATP1A1 PE=1 SV=1	1	46	2.90215	0.000918845	2.59413	6.68336e-06	6.93693	0.000186228
MCL1_HUMAN	Induced myeloid leukemia cell differentiation protein Mcl-1 OS=Homo sapiens GN=MCL1 PE=1 SV=3	1	6	2.89998	0.000282834	3.57163	0.000172913	21.5743	2.15456e-06
SHPS1_HUMAN	Tyrosine-protein phosphatase non-receptor type substrate 1 OS=Homo sapiens GN=SIRPA PE=1 SV=1	0.99	3	2.89257	0.000819775	2.1917	5.97813e-05	14.9432	1.43479e-05
DSG2_HUMAN	Desmoglein-2 OS=Homo sapiens GN=DSG2 PE=1 SV=2	1	58	2.88005	0.000217783	3.44004	0.000320219	5.98331	0.00044268
NDRG3_HUMAN	Protein NDRG3 OS=Homo sapiens GN=NDRG3 PE=1 SV=2	1	9	2.83535	0.000587736	3.88289	0.000666456	4.77076	0.000871366
CHCH3_HUMAN	Coiled-coil-helix-coiled-coil-helix domain-containing protein 3, mitochondrial OS=Homo sapiens GN=CHCHD3 PE=1 SV=1	0.98	2	2.83138	0.00192659	2.47057	0.000317053	8.96437	0.000342791
FLOT1_HUMAN	Flotillin-1 OS=Homo sapiens GN=FLOT1 PE=1 SV=3	1	4	2.80723	0.00456907	5.9984	0.00124676	15.5906	0.000915016
TM230_HUMAN	Transmembrane protein 230 OS=Homo sapiens GN=TMEM230 PE=1 SV=1	1	4	2.79447	0.00524062	3.29525	0.00191916	6.23308	0.000401428
BRAF_HUMAN	Serine/threonine-protein kinase B-raf OS=Homo sapiens GN=BRAF PE=1 SV=4	1	12	2.78824	0.00186952	4.47659	0.000169071	11.0766	0.00071879
ACSL4_HUMAN	Long-chain-fatty-acid--CoA ligase 4 OS=Homo sapiens GN=ACSL4 PE=1 SV=2	1	4	2.73998	0.016076	4.376	0.00245511	7.03375	0.00858446
S39AA_HUMAN	Zinc transporter ZIP10 OS=Homo sapiens GN=SLC39A10 PE=1 SV=2	1	6	2.67677	0.0169137	3.3105	0.00289956	6.61095	0.00602152
MRCKA_HUMAN	Serine/threonine-protein kinase MRCK alpha OS=Homo sapiens GN=CDC42BPA PE=1 SV=1	1	14	2.65954	0.00983917	4.06826	0.00339317	5.18243	0.0072305
DSC3_HUMAN	Desmocollin-3 OS=Homo sapiens GN=DSC3 PE=1 SV=3	1	14	2.63553	6.20918e-05	3.58476	0.000102774	8.2541	1.84893e-05
PCDH9_HUMAN	Protocadherin-9 OS=Homo sapiens GN=PCDH9 PE=1 SV=2	1	8	2.6341	0.00078265	3.33881	0.000243454	6.14616	0.000737149
TM87A_HUMAN	Transmembrane protein 87A OS=Homo sapiens GN=TMEM87A PE=1 SV=3	1	12	2.49597	0.00307955	5.90808	0.000330015	6.55336	0.000478816
BORG4_HUMAN	Cdc42 effector protein 4 OS=Homo sapiens GN=CDC42EP4 PE=1 SV=1	1	4	2.48698	0.0018902	2.61732	0.000134332	4.40777	7.82966e-05
GOSR1_HUMAN	Golgi SNAP receptor complex member 1 OS=Homo sapiens GN=GOSR1 PE=1 SV=1	1	13	2.4578	0.000299218	5.8351	1.17958e-05	5.26265	3.02807e-05
RGPS2_HUMAN	Ras-specific guanine nucleotide-releasing factor RalGPS2 OS=Homo sapiens GN=RALGPS2 PE=1 SV=1	0.99	3	2.43461	0.0234634	2.5087	0.00301409	6.12198	0.00733913
ZNT7_HUMAN	Zinc transporter 7 OS=Homo sapiens GN=SLC30A7 PE=2 SV=1	1	4	2.41587	0.00646152	7.00981	0.00119551	7.86859	0.00267159
RAB6A_HUMAN	Ras-related protein Rab-6A OS=Homo sapiens GN=RAB6A PE=1 SV=3	0.99	3	2.41191	0.0170129	5.04504	0.000953853	10.7654	0.000984957
EPHA2_HUMAN	Ephrin type-A receptor 2 OS=Homo sapiens GN=EPHA2 PE=1 SV=1	1	9	2.39173	0.00455827	3.17353	0.000262969	12.3752	0.00112449
TLDC1_HUMAN	TLD domain-containing protein 1 OS=Homo sapiens GN=TLDC1 PE=1 SV=2	1	4	2.34107	0.00914955	3.42953	0.00240271	7.20844	0.000471187
CAHD1_HUMAN	VWFA and cache domain-containing protein 1 OS=Homo sapiens GN=CACHD1 PE=2 SV=2	1	12	2.34044	0.0151171	5.67879	0.000928646	4.3459	0.00409497
RAB23_HUMAN	Ras-related protein Rab-23 OS=Homo sapiens GN=RAB23 PE=1 SV=1	1	9	2.25856	0.00318658	2.03039	0.00044273	6.1183	0.000358128
RAB21_HUMAN	Ras-related protein Rab-21 OS=Homo sapiens GN=RAB21 PE=1 SV=3	1	3	2.21258	0.00131023	3.06171	0.000111755	3.06419	0.000413187
LTOR1_HUMAN	Ragulator complex protein LAMTOR1 OS=Homo sapiens GN=LAMTOR1 PE=1 SV=2	1	10	2.20454	0.000539173	2.96884	5.1334e-05	10.0221	8.97352e-06
LSR_HUMAN	Lipolysis-stimulated lipoprotein receptor OS=Homo sapiens GN=LSR PE=1 SV=4	1	18	2.19039	0.00972948	2.81974	0.000571988	5.90818	0.00100267
ZFPL1_HUMAN	Zinc finger protein-like 1 OS=Homo sapiens GN=ZFPL1 PE=1 SV=2	1	6	2.16338	0.000226282	5.13831	5.06509e-05	2.68473	2.61176e-06
TMEM2_HUMAN	Transmembrane protein 2 OS=Homo sapiens GN=TMEM2 PE=1 SV=1	1	23	2.1598	0.0115797	2.84307	0.000474864	11.378	0.00121426
VPS45_HUMAN	Vacuolar protein sorting-associated protein 45 OS=Homo sapiens GN=VPS45 PE=1 SV=1	0.97	3	2.14427	0.0136568	2.35677	0.00699745	2.06142	0.011764
HM13_HUMAN	Minor histocompatibility antigen H13 OS=Homo sapiens GN=HM13 PE=1 SV=1	1	5	2.13566	0.0367165	4.96503	0.000378496	8.86176	0.000154006
LZTR1_HUMAN	Leucine-zipper-like transcriptional regulator 1 OS=Homo sapiens GN=LZTR1 PE=2 SV=2	1	9	2.12754	0.000898727	7.00953	4.88424e-06	9.88302	5.91237e-05
EGFR_HUMAN	Epidermal growth factor receptor OS=Homo sapiens GN=EGFR PE=1 SV=2	1	11	2.11867	0.00037774	4.13639	1.25e-05	8.62063	2.76701e-05
ROBO1_HUMAN	Roundabout homolog 1 OS=Homo sapiens GN=ROBO1 PE=1 SV=1	1	33	2.11395	0.000686872	4.02704	8.77533e-06	7.50525	0.000624902
PHLB1_HUMAN	Pleckstrin homology-like domain family B member 1 OS=Homo sapiens GN=PHLDB1 PE=1 SV=1	1	5	2.08965	0.0200249	3.90315	0.00434373	10.8382	0.00350411
SCAM3_HUMAN	Secretory carrier-associated membrane protein 3 OS=Homo sapiens GN=SCAMP3 PE=1 SV=3	1	7	2.07506	0.0190835	4.61151	0.00232242	3.7633	0.00290337
STEA3_HUMAN	Metalloreductase STEAP3 OS=Homo sapiens GN=STEAP3 PE=1 SV=2	1	10	2.06857	0.000200865	3.51092	3.79474e-05	7.54723	5.43206e-06
TFR1_HUMAN	Transferrin receptor protein 1 OS=Homo sapiens GN=TFRC PE=1 SV=2	1	24	2.05121	2.9886e-05	4.14534	9.79983e-08	3.25595	0.000144735
SC22B_HUMAN	Vesicle-trafficking protein SEC22b OS=Homo sapiens GN=SEC22B PE=1 SV=3	1	8	2.00202	0.00794436	6.91738	0.000267534	4.42114	0.000589671
PKP4_HUMAN	Plakophilin-4 OS=Homo sapiens GN=PKP4 PE=1 SV=1	1	28	2.00098	0.00378985	3.92996	2.89297e-05	14.5955	0.000370115
LRP6_HUMAN	Low-density lipoprotein receptor-related protein 6 OS=Homo sapiens GN=LRP6 PE=1 SV=1	0.93	2	3.34036	0.0948176	4.30804	0.0243373	20.8118	0.0203471
RAB14_HUMAN	Ras-related protein Rab-14 OS=Homo sapiens GN=RAB14 PE=1 SV=4	1	5	2.13014	0.0509187	1.89975	0.0282512	2.28896	0.0411534
RAB2B_HUMAN	Ras-related protein Rab-2B OS=Homo sapiens GN=RAB2B PE=1 SV=1	0.95	2	4.98234	0.110856	5.18516	0.0615001	4.91311	0.110547
CCNY_HUMAN	Cyclin-Y OS=Homo sapiens GN=CCNY PE=1 SV=2	0.97	2	21.7807	0.0500325	6.99598	0.0299199	97.8619	0.02905
FGRL1_HUMAN	Fibroblast growth factor receptor-like 1 OS=Homo sapiens GN=FGFRL1 PE=1 SV=1	0.97	2	3.7016	0.0642793	2.21273	0.0886609	11.3725	0.0265544
SC6A6_HUMAN	Sodium- and chloride-dependent taurine transporter OS=Homo sapiens GN=SLC6A6 PE=1 SV=2	0.9	2	2.8771	0.0624147	7.50117	0.00822015	15.5371	0.00983881
SEM4C_HUMAN	Semaphorin-4C OS=Homo sapiens GN=SEMA4C PE=2 SV=2	0.99	3	5.45146	0.0540153	6.92465	0.010309	14.2313	0.0210834
GP107_HUMAN	Protein GPR107 OS=Homo sapiens GN=GPR107 PE=1 SV=1	0.96	2	2.45694	0.113293	7.34809	0.013172	4.93129	0.0430496
TULP3_HUMAN	Tubby-related protein 3 OS=Homo sapiens GN=TULP3 PE=1 SV=2	0.99	3	2.9419	0.00816673	3.17418	0.000489004	16.226	0.00178805
TM55B_HUMAN	Transmembrane protein 55B OS=Homo sapiens GN=TMEM55B PE=1 SV=1	0.97	2	2.91393	0.00110574	4.78121	3.26591e-05	8.22104	0.000358964
RASH_HUMAN	GTPase HRas OS=Homo sapiens GN=HRAS PE=1 SV=1	1	32	531.622	9.09567e-05	3.22887	2.75682e-05	-1.2028	0.181275
CALR_HUMAN	Calreticulin OS=Homo sapiens GN=CALR PE=1 SV=1	0.94	2	5.77136	0.0175743	1.14746	0.0741064	1.51127	0.22448
CDK4_HUMAN	Cell division protein kinase 4 OS=Homo sapiens GN=CDK4 PE=1 SV=2	0.97	2	3.08581	0.00401667	1.46707	0.0284955	1.7315	0.0450699
LEG7_HUMAN	Galectin-7 OS=Homo sapiens GN=LGALS7 PE=1 SV=2	1	4	2.53911	0.0117704	1.20574	0.0749363	1.65101	0.814446
RAB10_HUMAN	Ras-related protein Rab-10 OS=Homo sapiens GN=RAB10 PE=1 SV=1	1	7	2.04114	0.000807708	1.62514	0.000440951	1.98184	0.00175552
RASN_HUMAN	GTPase NRas OS=Homo sapiens GN=NRAS PE=1 SV=1	1	20	-1.1587	0.464789	11.066	4.49313e-05	1.66623	0.077129
ATG9A_HUMAN	Autophagy-related protein 9A OS=Homo sapiens GN=ATG9A PE=1 SV=2	0.95	2	-2.76048	0.0605189	3.27901	0.000165865	1.68023	0.0300216
ARF4_HUMAN	ADP-ribosylation factor 4 OS=Homo sapiens GN=ARF4 PE=1 SV=3	1	10	1.44944	0.033422	2.38891	2.81371e-05	1.90589	0.000283185
IF2G_HUMAN	Eukaryotic translation initiation factor 2 subunit 3 OS=Homo sapiens GN=EIF2S3 PE=1 SV=3	1	15	1.38181	0.000912373	2.63235	3.23455e-06	1.19013	0.0147334
GORS2_HUMAN	Golgi reassembly-stacking protein 2 OS=Homo sapiens GN=GORASP2 PE=1 SV=3	1	17	-1.30319	0.0141418	3.25807	0.000255131	1.81498	0.00299667
GOGA5_HUMAN	Golgin subfamily A member 5 OS=Homo sapiens GN=GOLGA5 PE=1 SV=2	1	36	-1.69513	0.00278719	2.41556	2.04816e-05	1.31274	0.00849785
ARFG1_HUMAN	ADP-ribosylation factor GTPase-activating protein 1 OS=Homo sapiens GN=ARFGAP1 PE=1 SV=2	1	15	-1.77745	0.000440683	2.28074	0.00126885	-1.28643	0.0117054
AKA12_HUMAN	A-kinase anchor protein 12 OS=Homo sapiens GN=AKAP12 PE=1 SV=3	1	28	-1.80333	0.00456639	2.35915	0.00117564	1.35615	0.0363969
GOGB1_HUMAN	Golgin subfamily B member 1 OS=Homo sapiens GN=GOLGB1 PE=1 SV=2	1	142	-2.02589	0.000627939	3.0511	0.000713221	1.16913	0.0915839
BSDC1_HUMAN	BSD domain-containing protein 1 OS=Homo sapiens GN=BSDC1 PE=2 SV=1	1	5	-2.11154	0.00157007	3.85013	1.91369e-05	-2.17438	0.000632192
EIF3F_HUMAN	Eukaryotic translation initiation factor 3 subunit F OS=Homo sapiens GN=EIF3F PE=1 SV=1	1	5	-2.15638	0.00984363	2.53558	0.000783607	-5.45029	0.000296242
PPIA_HUMAN	Peptidyl-prolyl cis-trans isomerase A OS=Homo sapiens GN=PPIA PE=1 SV=2	1	11	-2.15675	0.0011644	2.18336	0.000182093	-1.944	0.000747223
CASP_HUMAN	Protein CASP OS=Homo sapiens GN=CUX1 PE=1 SV=2	0.93	3	-2.23908	0.00987095	2.55998	0.000324016	-6.15277	2.0353e-05
ETFA_HUMAN	Electron transfer flavoprotein subunit alpha, mitochondrial OS=Homo sapiens GN=ETFA PE=1 SV=1	1	7	-2.24672	2.21972e-05	2.76517	0.00122013	1.25529	0.00649041
DHB4_HUMAN	Peroxisomal multifunctional enzyme type 2 OS=Homo sapiens GN=HSD17B4 PE=1 SV=3	1	5	1.09605	0.620228	2.85656	0.00130371	-1.9919	0.0342186
YIF1A_HUMAN	Protein YIF1A OS=Homo sapiens GN=YIF1A PE=1 SV=2	0.99	3	-2.57247	0.00242392	3.98685	0.000157303	1.22207	0.0934683
TFIP8_HUMAN	Tumor necrosis factor, alpha-induced protein 8 OS=Homo sapiens GN=TNFAIP8 PE=1 SV=1	0.91	2	-2.74251	0.0250394	4.68816	0.00142956	-1.56785	0.135367
SYAP1_HUMAN	Synapse-associated protein 1 OS=Homo sapiens GN=SYAP1 PE=1 SV=1	1	20	-2.77439	1.15888e-06	2.26678	2.82484e-05	-1.39555	0.00017601
HSDL2_HUMAN	Hydroxysteroid dehydrogenase-like protein 2 OS=Homo sapiens GN=HSDL2 PE=1 SV=1	0.94	2	-2.97846	0.00194135	2.39909	0.0109372	-3.17561	0.00178455
PTAR1_HUMAN	Protein prenyltransferase alpha subunit repeat-containing protein 1 OS=Homo sapiens GN=PTAR1 PE=1 SV=2	1	6	-3.43779	8.5065e-05	2.19026	0.000147301	-5.38431	1.20884e-05
GLP3L_HUMAN	Golgi phosphoprotein 3-like OS=Homo sapiens GN=GOLPH3L PE=1 SV=1	0.97	2	-1.69343	0.196394	1.99591	0.0347001	-1.25916	0.403413
ATG2B_HUMAN	Autophagy-related protein 2 homolog B OS=Homo sapiens GN=ATG2B PE=1 SV=4	1	27	-3.83654	0.00594722	2.15567	0.000154549	-1.22792	0.0303867
CP110_HUMAN	Centriolar coiled-coil protein of 110 kDa OS=Homo sapiens GN=CCP110 PE=1 SV=3	0.79	2	-4.23305	0.00162755	2.89494	0.00368748	-2.32402	0.0202108
AL3A2_HUMAN	Fatty aldehyde dehydrogenase OS=Homo sapiens GN=ALDH3A2 PE=1 SV=1	1	27	-4.2346	2.07029e-05	2.27488	4.45518e-05	1.5584	0.000646691
IF2B3_HUMAN	Insulin-like growth factor 2 mRNA-binding protein 3 OS=Homo sapiens GN=IGF2BP3 PE=1 SV=1	1	3	1.32082	0.073466	2.1286	0.00202551	-1.19187	0.0972074
F1142_HUMAN	Protein FAM114A2 OS=Homo sapiens GN=FAM114A2 PE=2 SV=2	1	13	-4.60259	5.1069e-07	2.62528	0.000138607	-1.48957	0.0201077
S23IP_HUMAN	SEC23-interacting protein OS=Homo sapiens GN=SEC23IP PE=1 SV=1	1	24	-5.0313	0.00129649	2.50116	0.0023908	-1.19102	0.139557
TRIPB_HUMAN	Thyroid receptor-interacting protein 11 OS=Homo sapiens GN=TRIP11 PE=1 SV=2	1	44	-5.17199	4.06002e-05	2.23206	0.000850167	1.15797	0.124081
LIPA1_HUMAN	Liprin-alpha-1 OS=Homo sapiens GN=PPFIA1 PE=1 SV=1	1	3	1.16213	0.0643758	2.16021	7.48469e-05	1.6018	0.00257156
METH_HUMAN	Methionine synthase OS=Homo sapiens GN=MTR PE=1 SV=2	1	4	-1.38037	0.0663138	2.04776	0.00845588	-1.4257	0.0458115
DNM1L_HUMAN	Dynamin-1-like protein OS=Homo sapiens GN=DNM1L PE=1 SV=2	1	25	-6.31344	8.01019e-05	2.88829	0.000566782	1.78621	0.00490598
MRP5_HUMAN	Multidrug resistance-associated protein 5 OS=Homo sapiens GN=ABCC5 PE=1 SV=2	1	12	1.23487	0.366349	3.91371	0.00788402	8.3349	0.00751728
NISCH_HUMAN	Nischarin OS=Homo sapiens GN=NISCH PE=1 SV=2	0.94	2	-1.18872	0.330202	2.38788	0.0112965	1.39231	0.091196
VPS54_HUMAN	Vacuolar protein sorting-associated protein 54 OS=Homo sapiens GN=VPS54 PE=1 SV=2	0.97	2	-7.98281	0.000792038	2.68532	0.0288043	-1.11255	0.666145
PDXD1_HUMAN	Pyridoxal-dependent decarboxylase domain-containing protein 1 OS=Homo sapiens GN=PDXDC1 PE=1 SV=2	1	9	1.01194	0.883847	3.34546	4.60774e-06	1.45297	0.00420634
LRIF1_HUMAN	Ligand-dependent nuclear receptor-interacting factor 1 OS=Homo sapiens GN=LRIF1 PE=1 SV=1	0.97	2	-8.89911	0.0020279	2.28729	0.000417989	-1.12011	0.379333
CDK5_HUMAN	Cell division protein kinase 5 OS=Homo sapiens GN=CDK5 PE=1 SV=3	1	3	1.19475	0.235702	5.10147	0.000405106	-1.47579	0.0641598
PPIH_HUMAN	Peptidyl-prolyl cis-trans isomerase H OS=Homo sapiens GN=PPIH PE=1 SV=1	1	4	1.46179	0.295103	2.97313	7.90415e-06	1.94862	0.00134383
PX11B_HUMAN	Peroxisomal membrane protein 11B OS=Homo sapiens GN=PEX11B PE=1 SV=1	0.97	2	-10.5591	0.171326	8.62299	0.00013089	1.45369	0.243979
SURF4_HUMAN	Surfeit locus protein 4 OS=Homo sapiens GN=SURF4 PE=1 SV=3	0.91	2	-1.03533	0.719914	2.85107	8.04729e-07	1.98872	0.00348692
TAF7_HUMAN	Transcription initiation factor TFIID subunit 7 OS=Homo sapiens GN=TAF7 PE=1 SV=1	0.99	3	-1.05058	0.496458	2.24361	0.000217596	1.38155	0.0144965
TCPA_HUMAN	T-complex protein 1 subunit alpha OS=Homo sapiens GN=CCT1 PE=1 SV=1	1	42	-1.07005	0.262414	2.47073	0.00018526	-1.64518	0.00205029
ZDH13_HUMAN	Palmitoyltransferase ZDHHC13 OS=Homo sapiens GN=ZDHHC13 PE=1 SV=3	0.97	2	1.45804	0.438199	10.8503	0.0306998	-1.25009	0.978093
VP33A_HUMAN	Vacuolar protein sorting-associated protein 33A OS=Homo sapiens GN=VPS33A PE=1 SV=1	0.97	2	-1.36144	0.189125	2.03866	0.00274503	1.60349	0.138297
RASK_HUMAN	GTPase KRas OS=Homo sapiens GN=KRAS PE=1 SV=1	1	41	125.211	0.00177568	4.48874	0.00157019	476.903	0.00124939
AN13C_HUMAN	Ankyrin repeat domain-containing protein 13C OS=Homo sapiens GN=ANKRD13C PE=2 SV=2	0.97	2	1.4162	0.379733	1.87065	0.00255419	8.89835	0.00380301
PKP2_HUMAN	Plakophilin-2 OS=Homo sapiens GN=PKP2 PE=1 SV=1	1	16	-1.46221	0.0571601	1.66403	0.00176065	6.75753	0.00148675
RP1BL_HUMAN	Ras-related protein Rap-1b-like protein OS=Homo sapiens PE=2 SV=1	1	4	1.94843	0.00167731	-1.04326	0.000888373	17.4602	1.81394e-06
TMM51_HUMAN	Transmembrane protein 51 OS=Homo sapiens GN=TMEM51 PE=1 SV=1	0.99	3	1.86701	0.0309417	1.91816	0.00522712	4.48063	0.00301207
RAB13_HUMAN	Ras-related protein Rab-13 OS=Homo sapiens GN=RAB13 PE=1 SV=1	0.98	3	1.76678	0.0142488	1.65732	0.00335202	2.3728	0.00566718
SHSA2_HUMAN	Protein shisa-2 homolog OS=Homo sapiens GN=SHISA2 PE=1 SV=1	0.99	3	1.72467	0.00610049	1.52669	0.000571145	3.37454	0.00320318
PCDH7_HUMAN	Protocadherin-7 OS=Homo sapiens GN=PCDH7 PE=1 SV=1	1	9	1.71453	0.00438426	1.65104	0.00147766	4.17482	1.91878e-09
CHMP6_HUMAN	Charged multivesicular body protein 6 OS=Homo sapiens GN=CHMP6 PE=1 SV=3	1	2	1.65857	0.00673447	1.77658	5.70273e-05	5.95641	3.2053e-05
YKT6_HUMAN	Synaptobrevin homolog YKT6 OS=Homo sapiens GN=YKT6 PE=1 SV=1	1	15	1.64126	0.000535262	1.55248	5.63896e-05	2.85756	2.7202e-05
SNP23_HUMAN	Synaptosomal-associated protein 23 OS=Homo sapiens GN=SNAP23 PE=1 SV=1	1	13	1.54296	0.0108858	1.49917	3.57116e-05	4.12243	3.45752e-05
XRP2_HUMAN	Protein XRP2 OS=Homo sapiens GN=RP2 PE=1 SV=4	1	6	1.48081	0.000120513	1.87976	0.0001719	4.1882	3.40209e-06
CALX_HUMAN	Calnexin OS=Homo sapiens GN=CANX PE=1 SV=2	1	9	1.46281	0.00086763	1.31083	8.68442e-05	2.66258	1.63073e-05
CDCA3_HUMAN	Cell division cycle-associated protein 3 OS=Homo sapiens GN=CDCA3 PE=1 SV=1	1	5	1.43859	0.025965	1.76731	5.25466e-05	3.09467	0.00227932
WDR20_HUMAN	WD repeat-containing protein 20 OS=Homo sapiens GN=WDR20 PE=1 SV=2	1	10	1.33127	0.00598266	1.89069	0.000366265	4.11975	2.73628e-05
ADDG_HUMAN	Gamma-adducin OS=Homo sapiens GN=ADD3 PE=1 SV=1	1	23	-1.12977	0.0346743	1.83334	3.12312e-05	2.41161	3.2186e-05
MERL_HUMAN	Merlin OS=Homo sapiens GN=NF2 PE=1 SV=1	1	13	-1.34819	0.0148026	1.46046	0.000303269	2.67999	7.83914e-05
EPHA3_HUMAN	Ephrin type-A receptor 3 OS=Homo sapiens GN=EPHA3 PE=1 SV=2	0.96	2	-1.39701	0.035066	1.54202	0.00307743	2.27649	0.00439218
JPH1_HUMAN	Junctophilin-1 OS=Homo sapiens GN=JPH1 PE=1 SV=2	1	14	-1.54076	0.0175034	1.04311	0.00758839	2.23902	0.000596167
AFAD_HUMAN	Afadin OS=Homo sapiens GN=MLLT4 PE=1 SV=2	1	117	-1.58139	0.0102374	1.60379	0.00373969	2.18157	0.00600729
SC61B_HUMAN	Protein transport protein Sec61 subunit beta OS=Homo sapiens GN=SEC61B PE=1 SV=2	0.97	2	-1.82608	0.00959607	1.89035	0.00342082	4.14185	0.000156842
BAIP2_HUMAN	Brain-specific angiogenesis inhibitor 1-associated protein 2 OS=Homo sapiens GN=BAIAP2 PE=1 SV=1	1	35	-1.8316	0.00292715	1.02304	0.00425662	2.38349	0.000290832
DRG1_HUMAN	Developmentally-regulated GTP-binding protein 1 OS=Homo sapiens GN=DRG1 PE=1 SV=1	1	18	-1.83318	7.56474e-06	1.92672	0.000196276	2.37834	6.39423e-05
COL10_HUMAN	Collectin-10 OS=Homo sapiens GN=COLEC10 PE=2 SV=2	0	2	-1.42233	0.110156	-1.49504	0.692465	4.23737	0.00670204
PHB2_HUMAN	Prohibitin-2 OS=Homo sapiens GN=PHB2 PE=1 SV=2	1	8	-1.92681	0.0465961	1.28128	0.00525119	4.32244	0.000310812
PHLB2_HUMAN	Pleckstrin homology-like domain family B member 2 OS=Homo sapiens GN=PHLDB2 PE=1 SV=2	0.98	3	-2.01375	0.00129003	1.83554	0.000188256	3.5829	7.87781e-05
CTNA1_HUMAN	Catenin alpha-1 OS=Homo sapiens GN=CTNNA1 PE=1 SV=1	1	14	-1.38956	0.0918165	1.79638	0.01019	2.4697	0.0102628
HYCCI_HUMAN	Hyccin OS=Homo sapiens GN=FAM126A PE=1 SV=2	1	5	-2.25384	0.000204726	1.76264	0.000298779	2.63938	8.68702e-05
MYO1B_HUMAN	Myosin-Ib OS=Homo sapiens GN=MYO1B PE=1 SV=3	1	7	-2.26671	0.00708328	1.57492	0.0173191	2.07836	0.0103557
PCAT1_HUMAN	Lysophosphatidylcholine acyltransferase 1 OS=Homo sapiens GN=LPCAT1 PE=1 SV=2	0.99	3	-2.29478	0.00228831	1.74997	0.00505183	2.51949	0.00443271
EMC8_HUMAN	ER membrane protein complex subunit 8 OS=Homo sapiens GN=EMC8 PE=1 SV=1	1	8	-2.58659	0.000955481	1.31647	0.00532852	2.93498	0.000453536
UB2J1_HUMAN	Ubiquitin-conjugating enzyme E2 J1 OS=Homo sapiens GN=UBE2J1 PE=1 SV=2	1	14	-2.63322	9.83953e-05	1.76603	0.00135722	2.98418	0.000483653
NSDHL_HUMAN	Sterol-4-alpha-carboxylate 3-dehydrogenase, decarboxylating OS=Homo sapiens GN=NSDHL PE=1 SV=2	1	11	-2.63794	6.62868e-05	2.1162	0.000107485	3.71305	0.000152743
CCNB2_HUMAN	G2/mitotic-specific cyclin-B2 OS=Homo sapiens GN=CCNB2 PE=1 SV=1	1	9	-2.78788	0.000805529	1.17386	0.0343067	2.12358	0.0041012
EPN2_HUMAN	Epsin-2 OS=Homo sapiens GN=EPN2 PE=1 SV=3	1	5	-2.80042	0.00280856	-1.00932	0.0229376	2.34495	0.00257867
PEAK1_HUMAN	Pseudopodium-enriched atypical kinase 1 OS=Homo sapiens GN=PEAK1 PE=1 SV=4	1	22	-2.86951	0.000506655	1.87251	0.00122335	2.36342	0.000607321
TMX1_HUMAN	Thioredoxin-related transmembrane protein 1 OS=Homo sapiens GN=TMX1 PE=1 SV=1	1	9	-3.02141	1.70586e-05	1.66671	0.000124028	3.83144	9.35935e-06
F1712_HUMAN	Protein FAM171A2 OS=Homo sapiens GN=FAM171A2 PE=3 SV=1	1	4	1.55305	0.136417	1.6377	0.014508	4.81323	0.0103669
FBX5_HUMAN	F-box only protein 5 OS=Homo sapiens GN=FBXO5 PE=1 SV=1	1	5	-1.21562	0.13398	1.14843	0.0145036	2.00094	0.00525332
EMC7_HUMAN	ER membrane protein complex subunit 7 OS=Homo sapiens GN=EMC7 PE=1 SV=1	1	3	-3.59916	5.10074e-05	1.78412	0.000354802	2.41956	0.00156054
VAPA_HUMAN	Vesicle-associated membrane protein-associated protein A OS=Homo sapiens GN=VAPA PE=1 SV=3	1	15	-3.70154	2.89483e-06	1.34561	0.000114114	2.59347	0.000125547
UBXN4_HUMAN	UBX domain-containing protein 4 OS=Homo sapiens GN=UBXN4 PE=1 SV=2	1	18	-3.74456	8.26335e-05	1.89359	8.16094e-06	2.67387	0.000111474
EMD_HUMAN	Emerin OS=Homo sapiens GN=EMD PE=1 SV=1	1	15	-3.77736	0.000149114	1.36425	0.000308559	2.57178	4.26573e-05
TMED8_HUMAN	Protein TMED8 OS=Homo sapiens GN=TMED8 PE=1 SV=1	1	4	-4.36178	0.00201175	1.72742	0.00324436	2.68738	0.00304453
CAMLG_HUMAN	Calcium signal-modulating cyclophilin ligand OS=Homo sapiens GN=CAMLG PE=1 SV=1	1	6	-4.36227	0.000285429	1.99981	0.0055939	2.71464	0.0042098
HXK1_HUMAN	Hexokinase-1 OS=Homo sapiens GN=HK1 PE=1 SV=3	1	3	-1.23923	0.232603	1.60118	0.00489879	2.09871	0.00392488
LRC59_HUMAN	Leucine-rich repeat-containing protein 59 OS=Homo sapiens GN=LRRC59 PE=1 SV=1	1	12	-4.44714	0.000137045	1.28873	0.000658617	2.32727	0.000422
K1522_HUMAN	Uncharacterized protein KIAA1522 OS=Homo sapiens GN=KIAA1522 PE=1 SV=2	0.98	3	-1.07007	0.67438	1.6979	0.00724715	3.27585	0.00130298
LAP2B_HUMAN	Lamina-associated polypeptide 2, isoforms beta/gamma OS=Homo sapiens GN=TMPO PE=1 SV=2	1	35	-5.01936	3.74367e-06	1.12741	0.00191051	2.29756	0.000323042
KPRP_HUMAN	Keratinocyte proline-rich protein OS=Homo sapiens GN=KPRP PE=1 SV=1	1	12	-1.34272	0.283681	1.51882	0.03543	2.09384	0.094104
L2GL1_HUMAN	Lethal(2) giant larvae protein homolog 1 OS=Homo sapiens GN=LLGL1 PE=1 SV=3	1	32	1.04111	0.555852	1.47991	9.81186e-05	3.50845	0.000108791
VRK2_HUMAN	Serine/threonine-protein kinase VRK2 OS=Homo sapiens GN=VRK2 PE=1 SV=3	1	11	-5.46713	0.000376022	1.9168	2.99898e-05	2.34998	3.01992e-05
FUND2_HUMAN	FUN14 domain-containing protein 2 OS=Homo sapiens GN=FUNDC2 PE=1 SV=2	0.99	3	-5.65023	9.47891e-05	1.91033	0.000661266	2.22712	0.0026101
LMNB1_HUMAN	Lamin-B1 OS=Homo sapiens GN=LMNB1 PE=1 SV=2	1	11	-5.81876	0.00279967	-1.21985	0.392838	2.55018	0.0140337
MARK1_HUMAN	Serine/threonine-protein kinase MARK1 OS=Homo sapiens GN=MARK1 PE=1 SV=2	1	4	-1.27194	0.101436	1.5654	6.8554e-05	2.57205	6.09626e-05
MB12A_HUMAN	Multivesicular body subunit 12A OS=Homo sapiens GN=MVB12A PE=1 SV=1	0.97	2	-1.06637	0.59919	-1.34951	0.120174	2.3657	0.000220143
TOM22_HUMAN	Mitochondrial import receptor subunit TOM22 homolog OS=Homo sapiens GN=TOMM22 PE=1 SV=3	0.97	2	-5.94332	0.00166128	1.29691	0.0486983	2.29899	0.0165074
MCP_HUMAN	Membrane cofactor protein OS=Homo sapiens GN=CD46 PE=1 SV=3	1	5	-1.09151	0.370174	1.38575	0.00134068	2.30248	0.000840382
MDHM_HUMAN	Malate dehydrogenase, mitochondrial OS=Homo sapiens GN=MDH2 PE=1 SV=3	1	4	-1.01148	0.881714	1.83966	0.000188314	3.45329	0.000963615
SENP1_HUMAN	Sentrin-specific protease 1 OS=Homo sapiens GN=SENP1 PE=1 SV=2	1	8	-6.43788	0.000532972	1.30404	0.00304019	3.30611	0.000580536
VANG2_HUMAN	Vang-like protein 2 OS=Homo sapiens GN=VANGL2 PE=1 SV=2	1	4	1.65781	0.052344	1.96242	0.00202322	10.5214	0.00135761
ARC_HUMAN	Activity-regulated cytoskeleton-associated protein OS=Homo sapiens GN=ARC PE=1 SV=1	1	3	-1.03382	0.709829	1.50074	0.0896579	43.7785	0.0306842
NHRF2_HUMAN	Na(+)/H(+) exchange regulatory cofactor NHE-RF2 OS=Homo sapiens GN=SLC9A3R2 PE=1 SV=2	1	4	1.79426	0.0550635	1.32561	0.0154021	2.45827	0.0167754
PAK4_HUMAN	Serine/threonine-protein kinase PAK 4 OS=Homo sapiens GN=PAK4 PE=1 SV=1	1	19	1.01518	0.745131	1.68901	9.01047e-05	4.16433	1.80712e-06
TMX4_HUMAN	Thioredoxin-related transmembrane protein 4 OS=Homo sapiens GN=TMX4 PE=1 SV=1	0.98	2	-8.5983	5.2536e-05	1.18174	0.0433099	2.335	0.00683768
MTM1_HUMAN	Myotubularin OS=Homo sapiens GN=MTM1 PE=1 SV=2	1	3	1.33851	0.189665	1.61582	0.00572365	5.52693	0.000920796
PLAK_HUMAN	Junction plakoglobin OS=Homo sapiens GN=JUP PE=1 SV=3	1	40	-1.13787	0.059854	1.71388	0.000153328	2.0664	0.0133689
RHOA_HUMAN	Transforming protein RhoA OS=Homo sapiens GN=RHOA PE=1 SV=1	1	8	1.13541	0.15844	1.27288	0.000879684	2.1982	0.000207661
S10AG_HUMAN	Protein S100-A16 OS=Homo sapiens GN=S100A16 PE=1 SV=1	0.97	2	-1.39997	0.370534	1.64143	0.0460095	2.18719	0.200944
SAHH2_HUMAN	Putative adenosylhomocysteinase 2 OS=Homo sapiens GN=AHCYL1 PE=1 SV=2	1	27	-1.13103	0.0586256	1.49168	0.00178799	2.01541	0.00157113
SPY4_HUMAN	Protein sprouty homolog 4 OS=Homo sapiens GN=SPRY4 PE=1 SV=2	0.97	2	-1.04414	0.650517	1.88796	7.07439e-05	5.50853	0.00089723
TB10A_HUMAN	TBC1 domain family member 10A OS=Homo sapiens GN=TBC1D10A PE=1 SV=1	1	7	1.26386	0.318429	1.73734	0.0352109	2.62007	0.038895
TGM1_HUMAN	Protein-glutamine gamma-glutamyltransferase K OS=Homo sapiens GN=TGM1 PE=1 SV=4	0.99	3	-1.09009	0.814812	1.61178	0.0635216	2.03825	0.414763
VTI1B_HUMAN	Vesicle transport through interaction with t-SNAREs homolog 1B OS=Homo sapiens GN=VTI1B PE=1 SV=3	1	6	1.08126	0.451038	1.56464	0.00817751	3.0334	0.00349801
STX8_HUMAN	Syntaxin-8 OS=Homo sapiens GN=STX8 PE=1 SV=2	1	7	1.45576	0.00768057	1.87961	0.000175195	3.74549	5.59612e-05
TFAM_HUMAN	Transcription factor A, mitochondrial OS=Homo sapiens GN=TFAM PE=1 SV=1	1	7	3.30196	0.000323682	9.31905	1.27025e-05	1.34446	0.0504913
ECM29_HUMAN	Proteasome-associated protein ECM29 homolog OS=Homo sapiens GN=ECM29 PE=1 SV=2	1	3	2.06206	0.00641791	2.62195	0.000665518	-4.16691	0.000215959
GDS1_HUMAN	Rap1 GTPase-GDP dissociation stimulator 1 OS=Homo sapiens GN=RAP1GDS1 PE=1 SV=3	0.94	2	2.98191	0.0977241	3.3909	0.0414782	1.20332	0.569248
RALA_HUMAN	Ras-related protein Ral-A OS=Homo sapiens GN=RALA PE=1 SV=1	1	3	4.74636	7.18899e-06	1.80884	4e-06	20.8473	3.62647e-07
RS27A_HUMAN	40S ribosomal protein S27a OS=Homo sapiens GN=RPS27A PE=1 SV=1	1	18	2.66486	2.62914e-05	1.59461	3.78443e-05	3.15079	8.89895e-06
SNX3_HUMAN	Sorting nexin-3 OS=Homo sapiens GN=SNX3 PE=1 SV=3	1	5	2.43804	0.00275523	1.00598	0.00100228	3.32419	4.32263e-05
PI51A_HUMAN	Phosphatidylinositol 4-phosphate 5-kinase type-1 alpha OS=Homo sapiens GN=PIP5K1A PE=1 SV=1	1	27	2.37014	0.00251	1.79474	0.000847173	19.7788	0.000332534
CADM1_HUMAN	Cell adhesion molecule 1 OS=Homo sapiens GN=CADM1 PE=1 SV=2	1	4	2.13809	0.0149126	1.94896	0.00789974	4.98423	0.0072315
SRC_HUMAN	Proto-oncogene tyrosine-protein kinase Src OS=Homo sapiens GN=SRC PE=1 SV=3	1	10	2.11266	0.00540388	1.7526	0.0017348	5.1559	0.00116643
CDC42_HUMAN	Cell division control protein 42 homolog OS=Homo sapiens GN=CDC42 PE=1 SV=1	1	5	2.05003	0.00326659	1.97956	0.000317819	2.99887	0.000254082
STXB6_HUMAN	Syntaxin-binding protein 6 OS=Homo sapiens GN=STXBP6 PE=1 SV=2	0.96	2	2.04184	0.00116627	1.2718	0.000631078	4.09856	0.000160723
ABD12_HUMAN	Abhydrolase domain-containing protein 12 OS=Homo sapiens GN=ABHD12 PE=2 SV=2	0.97	2	-3.31925	0.12102	4.14811	0.0173024	12.4417	0.0243193
AKAP5_HUMAN	A-kinase anchor protein 5 OS=Homo sapiens GN=AKAP5 PE=1 SV=3	0.94	3	-1.43772	0.153439	2.37435	0.00493689	2.31265	0.0114859
AR13B_HUMAN	ADP-ribosylation factor-like protein 13B OS=Homo sapiens GN=ARL13B PE=1 SV=1	1	21	-1.15778	0.0606541	2.26862	3.02761e-05	4.56722	7.40872e-05
AT2B1_HUMAN	Plasma membrane calcium-transporting ATPase 1 OS=Homo sapiens GN=ATP2B1 PE=1 SV=3	1	16	1.428	0.220378	2.33233	0.0254055	3.89056	0.0245817
LIPB1_HUMAN	Liprin-beta-1 OS=Homo sapiens GN=PPFIBP1 PE=1 SV=2	1	5	1.96238	0.000349674	3.22389	0.000156062	2.12343	6.88975e-06
SCAM1_HUMAN	Secretory carrier-associated membrane protein 1 OS=Homo sapiens GN=SCAMP1 PE=1 SV=2	1	9	1.96094	0.000453315	3.05092	7.03377e-06	7.06201	1.43177e-05
MARK2_HUMAN	Serine/threonine-protein kinase MARK2 OS=Homo sapiens GN=MARK2 PE=1 SV=2	1	30	1.95909	0.00432195	2.82575	9.03088e-05	11.4859	0.000291427
K0754_HUMAN	Uncharacterized protein KIAA0754 OS=Homo sapiens GN=KIAA0754 PE=1 SV=3	0.99	3	1.95187	0.0399022	3.82036	2.72446e-05	11.1112	3.33645e-05
LMAN1_HUMAN	Protein ERGIC-53 OS=Homo sapiens GN=LMAN1 PE=1 SV=2	1	15	1.9338	0.0060262	6.16393	0.000266222	3.50602	0.00181478
GOSR2_HUMAN	Golgi SNAP receptor complex member 2 OS=Homo sapiens GN=GOSR2 PE=1 SV=2	1	4	1.90082	0.00705901	6.41763	0.00111107	5.64112	0.00167505
RB11B_HUMAN	Ras-related protein Rab-11B OS=Homo sapiens GN=RAB11B PE=1 SV=4	1	5	1.85694	0.00687699	4.39091	0.000271165	6.39995	0.00010581
ARF6_HUMAN	ADP-ribosylation factor 6 OS=Homo sapiens GN=ARF6 PE=1 SV=2	0.96	2	1.84006	0.045531	2.05306	0.00341036	3.56566	0.00854596
RAB1A_HUMAN	Ras-related protein Rab-1A OS=Homo sapiens GN=RAB1A PE=1 SV=3	1	9	1.82913	3.89106e-05	2.67694	4.83826e-05	3.45594	0.000371989
ESYT2_HUMAN	Extended synaptotagmin-2 OS=Homo sapiens GN=FAM62B PE=1 SV=1	1	27	1.75681	0.00184799	2.52106	0.000194543	9.22945	0.00016689
S6A15_HUMAN	Sodium-dependent neutral amino acid transporter B(0)AT2 OS=Homo sapiens GN=SLC6A15 PE=1 SV=1	1	20	1.75161	0.0120271	2.82103	0.00018352	5.86443	0.00121678
WDR6_HUMAN	WD repeat-containing protein 6 OS=Homo sapiens GN=WDR6 PE=1 SV=1	1	14	1.74932	0.000786167	2.3437	0.00027301	3.10466	0.000135904
PVRL3_HUMAN	Poliovirus receptor-related protein 3 OS=Homo sapiens GN=PVRL3 PE=1 SV=1	1	10	1.74192	0.000314211	3.04228	7.59372e-06	5.901	4.9438e-06
PLCB1_HUMAN	1-phosphatidylinositol-4,5-bisphosphate phosphodiesterase beta-1 OS=Homo sapiens GN=PLCB1 PE=1 SV=1	0.97	2	1.73501	0.0377538	5.19428	2.51931e-05	4.39766	7.11296e-05
PLK1_HUMAN	Serine/threonine-protein kinase PLK1 OS=Homo sapiens GN=PLK1 PE=1 SV=1	1	14	1.70248	0.0184809	2.0309	0.00173829	5.14718	0.00136018
APLP2_HUMAN	Amyloid-like protein 2 OS=Homo sapiens GN=APLP2 PE=1 SV=2	1	17	1.68858	0.0395093	6.96283	0.000728357	12.575	0.00195554
VAMP7_HUMAN	Vesicle-associated membrane protein 7 OS=Homo sapiens GN=VAMP7 PE=1 SV=3	1	11	1.67595	0.0017688	4.5257	6.32092e-06	7.01536	0.000101068
TPD54_HUMAN	Tumor protein D54 OS=Homo sapiens GN=TPD52L2 PE=1 SV=2	1	9	1.67553	0.0029338	2.78991	0.000557976	4.51339	0.000870117
C2C2L_HUMAN	C2 domain-containing protein 2-like OS=Homo sapiens GN=C2CD2L PE=1 SV=3	0.99	3	-1.12415	0.751782	4.33738	0.00827523	6.66811	0.0069611
DAG1_HUMAN	Dystroglycan OS=Homo sapiens GN=DAG1 PE=1 SV=2	1	7	1.66638	0.0262056	2.72209	0.00151844	4.4694	0.00319878
SYTL4_HUMAN	Synaptotagmin-like protein 4 OS=Homo sapiens GN=SYTL4 PE=1 SV=1	0.99	3	1.6552	0.00891622	2.20999	3.8461e-05	5.1836	3.87998e-05
DEP1B_HUMAN	DEP domain-containing protein 1B OS=Homo sapiens GN=DEPDC1B PE=2 SV=2	1	6	1.65205	0.0293948	4.15508	0.00108005	12.3493	0.000296489
MTR1L_HUMAN	Melatonin-related receptor OS=Homo sapiens GN=GPR50 PE=1 SV=3	1	8	1.64145	0.0390583	2.69954	0.00108599	39.6417	0.000894864
STX6_HUMAN	Syntaxin-6 OS=Homo sapiens GN=STX6 PE=1 SV=1	1	7	1.61562	0.00176314	2.85165	0.000241668	6.9399	0.000190938
SNP47_HUMAN	Synaptosomal-associated protein 47 OS=Homo sapiens GN=SNAP47 PE=2 SV=3	1	6	1.58047	0.0143271	3.82784	0.00122495	6.5052	0.000421751
ZNT1_HUMAN	Zinc transporter 1 OS=Homo sapiens GN=SLC30A1 PE=1 SV=3	1	11	1.57279	0.00153506	2.44445	4.88946e-05	4.41414	0.000239931
CTND1_HUMAN	Catenin delta-1 OS=Homo sapiens GN=CTNND1 PE=1 SV=1	1	70	1.56544	0.0123613	2.43337	0.000241188	6.18876	0.000589733
VANG1_HUMAN	Vang-like protein 1 OS=Homo sapiens GN=VANGL1 PE=1 SV=1	1	14	1.53966	0.00339187	2.07543	0.000126346	5.81913	0.000609441
A4_HUMAN	Amyloid beta A4 protein OS=Homo sapiens GN=APP PE=1 SV=3	1	17	1.5321	0.0214281	5.70646	3.18801e-06	13.0106	9.1477e-06
NF1_HUMAN	Neurofibromin OS=Homo sapiens GN=NF1 PE=1 SV=2	1	19	1.5066	0.00837559	2.66434	5.65629e-05	8.15122	0.000508834
KLRG2_HUMAN	Killer cell lectin-like receptor subfamily G member 2 OS=Homo sapiens GN=KLRG2 PE=2 SV=3	1	7	1.49065	0.0110311	2.23058	2.82071e-05	5.10771	4.1436e-05
TRM7_HUMAN	Putative tRNA (cytidine(32)/guanosine(34)-2'-O)-methyltransferase OS=Homo sapiens GN=FTSJ1 PE=1 SV=2	0.97	2	1.47664	6.78067e-06	2.31096	0.00129907	4.3243	0.000560318
GO45_HUMAN	Golgin-45 OS=Homo sapiens GN=BLZF1 PE=1 SV=2	1	7	1.4173	0.0337729	5.31913	4.06803e-07	5.38308	9.79587e-05
B3A2_HUMAN	Anion exchange protein 2 OS=Homo sapiens GN=SLC4A2 PE=1 SV=4	1	8	1.39383	0.00321684	2.11092	1.1105e-05	5.185	2.39897e-05
RAF1_HUMAN	RAF proto-oncogene serine/threonine-protein kinase OS=Homo sapiens GN=RAF1 PE=1 SV=1	1	13	1.38278	0.00135457	2.90421	1.46295e-05	4.71021	1.74121e-06
CXA1_HUMAN	Gap junction alpha-1 protein OS=Homo sapiens GN=GJA1 PE=1 SV=2	1	10	1.37707	0.00125259	3.66428	2.48508e-06	8.75465	4.34275e-06
STX12_HUMAN	Syntaxin-12 OS=Homo sapiens GN=STX12 PE=1 SV=1	1	9	1.35074	0.00652705	2.42592	2.0811e-05	3.75188	3.37529e-05
CBPD_HUMAN	Carboxypeptidase D OS=Homo sapiens GN=CPD PE=1 SV=2	1	20	1.01263	0.854762	3.71185	0.000587204	7.91413	0.000466708
ZDHC5_HUMAN	Probable palmitoyltransferase ZDHHC5 OS=Homo sapiens GN=ZDHHC5 PE=1 SV=2	1	15	1.32384	0.0440158	2.84549	0.000268049	5.3576	0.00123546
IRS4_HUMAN	Insulin receptor substrate 4 OS=Homo sapiens GN=IRS4 PE=1 SV=1	1	38	1.30176	0.024963	2.20048	0.000100731	3.51011	0.000134729
DSC2_HUMAN	Desmocollin-2 OS=Homo sapiens GN=DSC2 PE=1 SV=1	1	14	1.25425	0.0310755	2.67601	0.000528456	4.10999	0.000405175
MARK3_HUMAN	MAP/microtubule affinity-regulating kinase 3 OS=Homo sapiens GN=MARK3 PE=1 SV=2	1	33	1.24506	0.0101795	2.09882	2.28066e-05	6.03002	2.1889e-05
F91A1_HUMAN	Protein FAM91A1 OS=Homo sapiens GN=FAM91A1 PE=1 SV=3	1	13	1.15502	0.0112586	3.05326	4.47104e-05	2.07059	0.000154957
UACA_HUMAN	Uveal autoantigen with coiled-coil domains and ankyrin repeats OS=Homo sapiens GN=UACA PE=1 SV=2	1	23	1.05654	0.0442184	2.36394	1.27372e-06	4.80861	5.37487e-07
CXG1_HUMAN	Gap junction gamma-1 protein OS=Homo sapiens GN=GJC1 PE=2 SV=2	0.99	3	-1.13776	0.0308613	3.03598	0.000604936	4.81455	7.28118e-06
ACOD_HUMAN	Acyl-CoA desaturase OS=Homo sapiens GN=SCD PE=1 SV=2	1	5	-1.22967	0.00664326	3.60493	0.000147801	4.15314	7.92739e-05
SOAT1_HUMAN	Sterol O-acyltransferase 1 OS=Homo sapiens GN=SOAT1 PE=1 SV=3	1	9	-1.2497	0.0358772	6.31228	1.24574e-05	3.14077	9.63104e-06
US6NL_HUMAN	USP6 N-terminal-like protein OS=Homo sapiens GN=USP6NL PE=1 SV=3	1	19	-1.25543	0.00671359	2.45348	3.11961e-05	3.98633	4.52773e-05
MPRI_HUMAN	Cation-independent mannose-6-phosphate receptor OS=Homo sapiens GN=IGF2R PE=1 SV=2	1	85	-1.25596	0.011585	3.13967	4.48707e-05	4.74683	0.000324458
ESYT1_HUMAN	Extended synaptotagmin-1 OS=Homo sapiens GN=FAM62A PE=1 SV=1	1	42	-1.32282	0.0152201	2.52012	4.52201e-05	3.16444	0.00108047
CP51A_HUMAN	Lanosterol 14-alpha demethylase OS=Homo sapiens GN=CYP51A1 PE=1 SV=3	1	6	-1.3739	0.0141909	3.41724	6.14164e-06	8.41733	1.6216e-05
ANR50_HUMAN	Ankyrin repeat domain-containing protein 50 OS=Homo sapiens GN=ANKRD50 PE=1 SV=4	1	18	-1.39401	0.00660847	2.15149	8.29062e-05	2.38451	0.000429747
UBP33_HUMAN	Ubiquitin carboxyl-terminal hydrolase 33 OS=Homo sapiens GN=USP33 PE=1 SV=2	1	13	-1.41241	0.0180047	4.60216	0.000247242	6.60368	0.000166225
CDK16_HUMAN	Cyclin-dependent kinase 16 OS=Homo sapiens GN=CDK16 PE=1 SV=1	1	4	1.58864	0.180259	2.44724	0.0193868	6.65797	0.015584
AURKB_HUMAN	Serine/threonine-protein kinase 12 OS=Homo sapiens GN=AURKB PE=1 SV=2	1	11	1.15446	0.264286	7.16737	0.000374582	2.47098	0.00378792
GRDN_HUMAN	Girdin OS=Homo sapiens GN=CCDC88A PE=1 SV=2	1	40	-1.4456	0.0359234	2.10355	0.00110572	3.43719	0.00120729
SPTN2_HUMAN	Spectrin beta chain, brain 2 OS=Homo sapiens GN=SPTBN2 PE=1 SV=2	1	23	-1.49797	0.00799999	2.25529	0.00118379	3.32187	0.000419733
SPCS1_HUMAN	Signal peptidase complex subunit 1 OS=Homo sapiens GN=SPCS1 PE=1 SV=2	1	3	-1.54247	0.0200706	2.63084	1.15494e-05	7.96812	4.4552e-07
MAN1_HUMAN	Inner nuclear membrane protein Man1 OS=Homo sapiens GN=LEMD3 PE=1 SV=2	1	7	-1.54468	0.00368516	2.50939	2.82532e-05	6.49141	0.000335692
MINK1_HUMAN	Misshapen-like kinase 1 OS=Homo sapiens GN=MINK1 PE=1 SV=1	1	10	-1.56442	0.00560814	3.18395	0.000155422	4.24535	9.29941e-05
SRPRB_HUMAN	Signal recognition particle receptor subunit beta OS=Homo sapiens GN=SRPRB PE=1 SV=3	1	13	-1.57899	0.00453418	2.68407	4.75499e-06	3.22652	6.69463e-06
E41L3_HUMAN	Band 4.1-like protein 3 OS=Homo sapiens GN=EPB41L3 PE=1 SV=2	1	39	-1.58538	0.0116948	2.08006	0.00116878	2.20002	0.00445359
M4K4_HUMAN	Mitogen-activated protein kinase kinase kinase kinase 4 OS=Homo sapiens GN=MAP4K4 PE=1 SV=2	1	14	-1.63223	0.0234415	2.10385	0.00240282	2.72752	0.00271228
VKORL_HUMAN	Vitamin K epoxide reductase complex subunit 1-like protein 1 OS=Homo sapiens GN=VKORC1L1 PE=1 SV=2	0.97	2	-1.6426	0.0169047	2.87663	3.9897e-06	6.16107	0.000794133
CLCN7_HUMAN	Chloride channel protein 7 OS=Homo sapiens GN=CLCN7 PE=1 SV=2	1	10	-1.21152	0.297639	2.61493	0.00140965	6.3242	0.00337227
RHG01_HUMAN	Rho GTPase-activating protein 1 OS=Homo sapiens GN=ARHGAP1 PE=1 SV=1	1	19	-1.73373	0.000943771	3.10826	8.17984e-06	3.14196	8.86982e-05
SSRA_HUMAN	Translocon-associated protein subunit alpha OS=Homo sapiens GN=SSR1 PE=1 SV=3	0.99	3	-1.78339	0.0166805	2.7468	0.000491156	7.1016	0.000234939
APBB1_HUMAN	Amyloid beta A4 precursor protein-binding family B member 1 OS=Homo sapiens GN=APBB1 PE=1 SV=2	1	14	-1.81928	0.0106349	2.79701	1.36423e-06	2.03879	1.04476e-05
CISD2_HUMAN	CDGSH iron sulfur domain-containing protein 2 OS=Homo sapiens GN=CISD2 PE=1 SV=1	1	7	-1.82491	0.0100402	3.0015	6.08597e-06	6.07831	4.01364e-05
RABL3_HUMAN	Rab-like protein 3 OS=Homo sapiens GN=RABL3 PE=1 SV=1	1	12	-1.82826	0.00978127	3.48104	0.000311404	4.25411	0.000317928
F126B_HUMAN	Protein FAM126B OS=Homo sapiens GN=FAM126B PE=2 SV=1	0.91	2	-1.83224	0.0471766	2.19872	0.010831	3.24158	0.0118259
EFR3A_HUMAN	Protein EFR3 homolog A OS=Homo sapiens GN=EFR3A PE=1 SV=2	1	5	-1.84734	0.00196172	2.9652	0.000212876	3.34852	0.00139257
ACSL3_HUMAN	Long-chain-fatty-acid--CoA ligase 3 OS=Homo sapiens GN=ACSL3 PE=1 SV=3	1	14	-1.86867	0.00023177	3.50722	2.01644e-06	7.59765	2.29676e-06
TIAM1_HUMAN	T-lymphoma invasion and metastasis-inducing protein 1 OS=Homo sapiens GN=TIAM1 PE=1 SV=2	1	4	-1.88584	0.0286981	2.10602	0.00417848	4.13037	0.00420124
KDIS_HUMAN	Kinase D-interacting substrate of 220 kDa OS=Homo sapiens GN=KIDINS220 PE=1 SV=3	1	34	-1.95489	0.000164893	2.36189	1.83199e-05	2.05704	0.00142685
ANR26_HUMAN	Ankyrin repeat domain-containing protein 26 OS=Homo sapiens GN=ANKRD26 PE=1 SV=3	1	9	-2.0561	0.00173748	2.11034	0.000644601	2.16795	0.000680526
SPCS2_HUMAN	Signal peptidase complex subunit 2 OS=Homo sapiens GN=SPCS2 PE=1 SV=3	1	10	-2.0664	0.00630189	2.57658	6.10967e-06	4.69999	4.0498e-06
CTNB1_HUMAN	Catenin beta-1 OS=Homo sapiens GN=CTNNB1 PE=1 SV=1	0.97	2	1.1992	0.57545	2.39502	0.0371761	3.81208	0.0300245
ABCD3_HUMAN	ATP-binding cassette sub-family D member 3 OS=Homo sapiens GN=ABCD3 PE=1 SV=1	1	23	-2.13683	0.000252604	4.92814	6.75492e-06	2.17975	0.000215807
CTNL1_HUMAN	Alpha-catulin OS=Homo sapiens GN=CTNNAL1 PE=1 SV=2	0.59	2	1.27025	0.279302	2.10054	0.0287648	2.02179	0.0505883
HMOX2_HUMAN	Heme oxygenase 2 OS=Homo sapiens GN=HMOX2 PE=1 SV=2	1	14	-2.1378	0.00689639	5.64845	1.99601e-06	7.91072	2.00228e-06
CTR2_HUMAN	Low affinity cationic amino acid transporter 2 OS=Homo sapiens GN=SLC7A2 PE=1 SV=2	1	2	1.15693	0.46717	4.32273	0.00121592	4.80136	0.0049042
LBR_HUMAN	Lamin-B receptor OS=Homo sapiens GN=LBR PE=1 SV=2	1	22	-2.23398	0.00111272	3.09905	0.000103502	6.44701	0.000104598
CYTSB_HUMAN	Cytospin-B OS=Homo sapiens GN=CYTSB PE=1 SV=1	1	4	1.25119	0.106898	2.42467	0.000247484	6.18629	0.000141857
ACATN_HUMAN	Acetyl-coenzyme A transporter 1 OS=Homo sapiens GN=SLC33A1 PE=1 SV=1	1	8	-2.24436	0.00438569	3.16216	9.6858e-05	5.77258	0.000176993
RN185_HUMAN	RING finger protein 185 OS=Homo sapiens GN=RNF185 PE=2 SV=1	0.95	2	-2.27457	0.0326953	2.39744	0.00106479	4.81637	0.000408424
CLCC1_HUMAN	Chloride channel CLIC-like protein 1 OS=Homo sapiens GN=CLCC1 PE=1 SV=1	1	19	-2.31169	0.00159936	3.69125	0.00053262	4.27727	0.000940184
PRAF3_HUMAN	PRA1 family protein 3 OS=Homo sapiens GN=ARL6IP5 PE=1 SV=1	1	6	-2.44965	0.000167895	3.32378	0.000371091	4.95116	1.73231e-05
DHRS7_HUMAN	Dehydrogenase/reductase SDR family member 7 OS=Homo sapiens GN=DHRS7 PE=1 SV=1	1	4	-2.45708	0.0165283	5.43298	0.000194365	5.21883	0.00238473
BAP31_HUMAN	B-cell receptor-associated protein 31 OS=Homo sapiens GN=BCAP31 PE=1 SV=3	1	14	-2.46853	0.00618694	2.529	0.000115137	3.41986	0.000155641
DHCR7_HUMAN	7-dehydrocholesterol reductase OS=Homo sapiens GN=DHCR7 PE=1 SV=1	1	6	-1.05299	0.421748	3.0996	1.22344e-06	6.89274	2.29493e-06
MBOA7_HUMAN	Lysophospholipid acyltransferase 7 OS=Homo sapiens GN=MBOAT7 PE=1 SV=2	1	5	-1.23381	0.389922	10.8956	0.00118696	9.24843	0.000658785
MMGT1_HUMAN	Membrane magnesium transporter 1 OS=Homo sapiens GN=MMGT1 PE=1 SV=1	1	8	-2.55253	0.000524955	2.04207	8.86438e-05	3.75347	6.77609e-05
RPGF6_HUMAN	Rap guanine nucleotide exchange factor 6 OS=Homo sapiens GN=RAPGEF6 PE=1 SV=1	1	20	-2.60264	0.00104636	2.11819	0.00022023	2.10492	0.000916827
DLGP4_HUMAN	Disks large-associated protein 4 OS=Homo sapiens GN=DLGAP4 PE=1 SV=3	1	7	-1.10917	0.601673	4.36846	0.00313348	3.10888	0.00727537
NOTC1_HUMAN	Neurogenic locus notch homolog protein 1 OS=Homo sapiens GN=NOTCH1 PE=1 SV=4	0.99	2	-2.60465	0.0222507	2.16085	0.0204449	3.81078	0.00642305
NSDHL_HUMAN	Sterol-4-alpha-carboxylate 3-dehydrogenase, decarboxylating OS=Homo sapiens GN=NSDHL PE=1 SV=2	1	11	-2.63794	6.62868e-05	2.1162	0.000107485	3.71305	0.000152743
DNJC1_HUMAN	DnaJ homolog subfamily C member 1 OS=Homo sapiens GN=DNAJC1 PE=1 SV=1	1	6	-2.66628	0.00132002	2.19198	0.0011434	3.33844	0.0013061
OSBL8_HUMAN	Oxysterol-binding protein-related protein 8 OS=Homo sapiens GN=OSBPL8 PE=1 SV=3	1	21	-2.7015	0.000549547	2.16082	0.00260338	3.6122	0.00218934
UBXN8_HUMAN	UBX domain-containing protein 8 OS=Homo sapiens GN=UBXN8 PE=1 SV=2	0.97	2	-2.76329	0.000517811	6.87556	1.95845e-05	6.68352	0.00022619
NDC1_HUMAN	Nucleoporin NDC1 OS=Homo sapiens GN=TMEM48 PE=1 SV=2	1	5	-1.0194	0.828608	6.91127	3.38022e-06	6.52045	4.52004e-05
E41L2_HUMAN	Band 4.1-like protein 2 OS=Homo sapiens GN=EPB41L2 PE=1 SV=1	1	73	1.11208	0.123671	2.52714	5.48463e-05	3.61705	0.000176881
E41L5_HUMAN	Band 4.1-like protein 5 OS=Homo sapiens GN=EPB41L5 PE=1 SV=3	1	21	-1.23064	0.0653366	2.5145	0.000203786	4.65969	0.00111862
CDKAL_HUMAN	Threonylcarbamoyladenosine tRNA methylthiotransferase OS=Homo sapiens GN=CDKAL1 PE=1 SV=1	1	16	-2.8163	5.07111e-05	2.20127	1.99773e-05	2.5448	0.00128723
ODR4_HUMAN	Protein odr-4 homolog OS=Homo sapiens GN=ODR4 PE=2 SV=1	1	3	-2.82326	0.00310206	2.39424	0.000259351	3.59837	0.00184878
EFR3B_HUMAN	Protein EFR3 homolog B OS=Homo sapiens GN=EFR3B PE=2 SV=2	1	7	1.34559	0.232062	4.94349	1.75784e-06	7.39483	1.56054e-06
EHD1_HUMAN	EH domain-containing protein 1 OS=Homo sapiens GN=EHD1 PE=1 SV=2	1	9	-1.04164	0.577402	2.28265	0.0020192	2.23149	0.0033429
AUP1_HUMAN	Ancient ubiquitous protein 1 OS=Homo sapiens GN=AUP1 PE=1 SV=1	1	13	-2.88168	0.000927741	3.21608	4.41271e-07	6.1132	2.62209e-06
CISD1_HUMAN	CDGSH iron sulfur domain-containing protein 1 OS=Homo sapiens GN=CISD1 PE=1 SV=1	1	2	-2.98446	1.02196e-05	2.87132	5.40416e-05	4.40773	4.53238e-06
EXOC4_HUMAN	Exocyst complex component 4 OS=Homo sapiens GN=EXOC4 PE=1 SV=1	1	5	1.86003	0.129002	2.59346	0.0218847	3.08612	0.0465779
TOIP2_HUMAN	Torsin-1A-interacting protein 2 OS=Homo sapiens GN=TOR1AIP2 PE=1 SV=1	1	4	-3.31204	0.000992543	3.44783	2.00145e-05	3.57002	0.000126421
STX18_HUMAN	Syntaxin-18 OS=Homo sapiens GN=STX18 PE=1 SV=1	0.97	2	-3.3455	0.00474788	6.34312	0.00332286	7.61273	0.000841373
CCD47_HUMAN	Coiled-coil domain-containing protein 47 OS=Homo sapiens GN=CCDC47 PE=1 SV=1	1	30	-3.36619	0.000730017	2.03476	0.00104932	4.123	0.000450126
FAF2_HUMAN	FAS-associated factor 2 OS=Homo sapiens GN=FAF2 PE=1 SV=2	1	6	-1.22318	0.331944	3.64256	0.0054992	3.44847	0.00800483
SRPR_HUMAN	Signal recognition particle receptor subunit alpha OS=Homo sapiens GN=SRPR PE=1 SV=2	1	18	-3.40913	0.00147446	3.22632	0.000122156	6.27658	0.000588143
FBX50_HUMAN	F-box only protein 50 OS=Homo sapiens GN=NCCRP1 PE=1 SV=1	0.99	3	1.37811	0.23341	2.01576	0.0324812	2.26796	0.161199
USE1_HUMAN	Vesicle transport protein USE1 OS=Homo sapiens GN=USE1 PE=1 SV=2	0.97	2	-3.55377	0.0272267	2.69111	0.00198799	6.73403	0.00518704
PTN1_HUMAN	Tyrosine-protein phosphatase non-receptor type 1 OS=Homo sapiens GN=PTPN1 PE=1 SV=1	1	23	-3.66802	7.88095e-05	2.08349	0.000120066	2.92918	0.000876798
EI24_HUMAN	Etoposide-induced protein 2.4 homolog OS=Homo sapiens GN=EI24 PE=1 SV=4	0.94	2	-3.68065	0.0340643	2.98187	0.000370744	5.47304	0.000395942
GEN_HUMAN	Flap endonuclease GEN homolog 1 OS=Homo sapiens GN=GEN1 PE=2 SV=1	0.78	2	-1.29782	0.267099	3.54001	0.00252767	4.52674	0.00146336
GNAS1_HUMAN	Guanine nucleotide-binding protein G(s) subunit alpha isoforms XLas OS=Homo sapiens GN=GNAS PE=1 SV=2	1	5	1.61817	0.0753719	4.34622	0.00469004	3.40152	0.0155466
TOIP1_HUMAN	Torsin-1A-interacting protein 1 OS=Homo sapiens GN=TOR1AIP1 PE=1 SV=2	1	20	-3.85506	1.108e-05	2.47192	4.03185e-06	4.64975	4.44494e-06
ITM2C_HUMAN	Integral membrane protein 2C OS=Homo sapiens GN=ITM2C PE=1 SV=1	1	4	1.25798	0.310502	5.43904	0.0062845	6.64739	0.00584987
DYR_HUMAN	Dihydrofolate reductase OS=Homo sapiens GN=DHFR PE=1 SV=2	1	4	1.89317	0.0706122	5.02496	0.00376515	9.59991	0.00313156
LNP_HUMAN	Protein lunapark OS=Homo sapiens GN=LNP PE=1 SV=2	1	4	-3.96295	0.000784918	2.00468	0.000377878	3.42951	0.000806069
GRK6_HUMAN	G protein-coupled receptor kinase 6 OS=Homo sapiens GN=GRK6 PE=1 SV=2	0.96	2	-1.25523	0.76585	2.85327	0.0421176	5.00406	0.0446548
NB5R1_HUMAN	NADH-cytochrome b5 reductase 1 OS=Homo sapiens GN=CYB5R1 PE=1 SV=1	1	4	-4.07565	0.00112183	4.32723	0.000856317	3.35223	0.00511063
HMOX1_HUMAN	Heme oxygenase 1 OS=Homo sapiens GN=HMOX1 PE=1 SV=1	0.97	2	1.04941	0.690415	4.84735	0.00167683	5.31641	0.00307053
HUTH_HUMAN	Histidine ammonia-lyase OS=Homo sapiens GN=HAL PE=1 SV=1	0.96	3	1.25581	0.349235	2.3467	0.0229653	2.3982	0.159719
IL6RB_HUMAN	Interleukin-6 receptor subunit beta OS=Homo sapiens GN=IL6ST PE=1 SV=2	0.97	2	-1.51878	0.147015	2.43412	0.0078781	4.83045	0.00703521
KTN1_HUMAN	Kinectin OS=Homo sapiens GN=KTN1 PE=1 SV=1	1	43	-4.62955	3.07631e-05	2.24503	0.00101799	2.65861	0.00238975
INSR_HUMAN	Insulin receptor OS=Homo sapiens GN=INSR PE=1 SV=3	0.95	2	1.92648	0.453056	10.2193	0.00961381	21.4947	0.00888676
ZDHC8_HUMAN	Probable palmitoyltransferase ZDHHC8 OS=Homo sapiens GN=ZDHHC8 PE=1 SV=3	1	4	1.56583	0.262092	6.21139	0.00731173	12.2922	0.0104902
TACC1_HUMAN	Transforming acidic coiled-coil-containing protein 1 OS=Homo sapiens GN=TACC1 PE=1 SV=2	1	14	-4.89867	0.00602605	2.12736	0.00193188	2.80451	0.00577125
KCT2_HUMAN	Keratinocyte-associated transmembrane protein 2 OS=Homo sapiens GN=KCT2 PE=2 SV=2	1	4	1.28027	0.165821	3.95917	0.00216913	3.36987	0.00631656
STIM1_HUMAN	Stromal interaction molecule 1 OS=Homo sapiens GN=STIM1 PE=1 SV=3	1	10	-5.10113	0.00114504	2.15518	0.000604795	3.10797	0.00228649
LCAP_HUMAN	Leucyl-cystinyl aminopeptidase OS=Homo sapiens GN=LNPEP PE=1 SV=3	1	3	1.50382	0.0791469	4.91536	0.00216478	4.23294	0.00852409
DDRGK_HUMAN	DDRGK domain-containing protein 1 OS=Homo sapiens GN=DDRGK1 PE=1 SV=2	1	8	-5.33352	0.00108036	2.17045	0.0035995	3.67852	0.00167728
CKAP4_HUMAN	Cytoskeleton-associated protein 4 OS=Homo sapiens GN=CKAP4 PE=1 SV=2	1	29	-5.38592	6.25754e-05	2.07989	0.00156379	2.6244	0.00105625
RENR_HUMAN	Renin receptor OS=Homo sapiens GN=ATP6AP2 PE=1 SV=2	1	5	-2.60395	0.0645382	5.34101	0.00987003	4.12155	0.027711
M4K3_HUMAN	Mitogen-activated protein kinase kinase kinase kinase 3 OS=Homo sapiens GN=MAP4K3 PE=1 SV=1	0.9	2	-1.38259	0.0773935	3.08745	0.0029411	4.43511	0.000170941
NCPR_HUMAN	NADPH--cytochrome P450 reductase OS=Homo sapiens GN=POR PE=1 SV=2	1	9	-5.75246	0.000284843	3.16772	0.00088437	3.3923	0.00121001
ANO10_HUMAN	Anoctamin-10 OS=Homo sapiens GN=ANO10 PE=1 SV=2	0.97	2	-6.30394	0.00591668	3.37279	0.013886	3.64267	0.0240859
MRP5_HUMAN	Multidrug resistance-associated protein 5 OS=Homo sapiens GN=ABCC5 PE=1 SV=2	1	12	1.23487	0.366349	3.91371	0.00788402	8.3349	0.00751728
CYB5B_HUMAN	Cytochrome b5 type B OS=Homo sapiens GN=CYB5B PE=1 SV=2	0.98	2	-6.81923	0.0217266	4.39367	0.00949256	2.35376	0.0483192
NEO1_HUMAN	Neogenin OS=Homo sapiens GN=NEO1 PE=1 SV=2	1	13	1.0054	0.996461	2.31115	9.92003e-05	3.71079	0.000998501
NOTC2_HUMAN	Neurogenic locus notch homolog protein 2 OS=Homo sapiens GN=NOTCH2 PE=1 SV=3	1	22	-1.01475	0.851354	2.41449	0.000807271	3.22948	0.00194353
PHAG1_HUMAN	Phosphoprotein associated with glycosphingolipid-enriched microdomains 1 OS=Homo sapiens GN=PAG1 PE=1 SV=2	0.99	3	1.30387	0.240358	2.11122	0.00464055	4.80547	0.0115045
ZNT6_HUMAN	Zinc transporter 6 OS=Homo sapiens GN=SLC30A6 PE=1 SV=2	1	4	-1.06858	0.752579	7.18323	0.00200093	4.64353	0.0034789
P5I11_HUMAN	Tumor protein p53-inducible protein 11 OS=Homo sapiens GN=TP53I11 PE=1 SV=2	0.93	2	-9.00119	0.00135203	4.07166	0.00517183	10.9466	0.00374843
PLCH1_HUMAN	1-phosphatidylinositol-4,5-bisphosphate phosphodiesterase eta-1 OS=Homo sapiens GN=PLCH1 PE=2 SV=1	0.99	3	1.04793	0.666499	2.22314	0.0018007	2.91323	0.00281505
TM209_HUMAN	Transmembrane protein 209 OS=Homo sapiens GN=TMEM209 PE=1 SV=2	0.99	3	-1.76976	0.0781291	7.0743	4.29007e-05	6.76224	0.000597282
S35A2_HUMAN	UDP-galactose translocator OS=Homo sapiens GN=SLC35A2 PE=2 SV=1	0.99	3	1.31257	0.369093	5.90499	0.00996547	7.22398	0.0170069
PREB_HUMAN	Prolactin regulatory element-binding protein OS=Homo sapiens GN=PREB PE=1 SV=2	1	15	-1.40977	0.0638383	2.43784	0.000960392	4.26485	0.000126941
PTH2_HUMAN	Peptidyl-tRNA hydrolase 2, mitochondrial OS=Homo sapiens GN=PTRH2 PE=1 SV=1	1	4	1.45527	0.0939296	3.76629	0.00408724	9.16317	0.00327712
VEZA_HUMAN	Vezatin OS=Homo sapiens GN=VEZT PE=1 SV=3	1	3	-3.0083	0.0654114	10.6177	0.00453226	7.89096	0.0115357
TM214_HUMAN	Transmembrane protein 214 OS=Homo sapiens GN=TMEM214 PE=1 SV=2	0.99	3	-2.17252	0.195651	2.71002	0.0236012	17.0096	0.014033
S35E1_HUMAN	Solute carrier family 35 member E1 OS=Homo sapiens GN=SLC35E1 PE=1 SV=2	0.99	3	-1.06973	0.913318	9.42338	0.00779123	2.09514	0.0863177
RFT1_HUMAN	Protein RFT1 homolog OS=Homo sapiens GN=RFT1 PE=1 SV=1	0.98	2	-1.42238	0.188087	4.68153	1.53384e-05	6.89448	9.04552e-06
B2L13_HUMAN	Bcl-2-like protein 13 OS=Homo sapiens GN=BCL2L13 PE=1 SV=1	1	3	-11.3256	9.3195e-05	2.99162	0.000647292	2.3508	0.00486265
ZNT5_HUMAN	Zinc transporter 5 OS=Homo sapiens GN=SLC30A5 PE=1 SV=1	0.98	3	1.76047	0.20072	16.6727	0.00686438	2.94889	0.0676246
F213A_HUMAN	Redox-regulatory protein FAM213A OS=Homo sapiens GN=FAM213A PE=1 SV=3	0.82	2	-11.8943	0.00340773	2.26315	0.011998	5.57463	0.0125808
ROR1_HUMAN	Tyrosine-protein kinase transmembrane receptor ROR1 OS=Homo sapiens GN=ROR1 PE=2 SV=2	1	5	1.77216	0.0646323	3.54315	0.00221096	11.0492	0.00381183
RRAGC_HUMAN	Ras-related GTP-binding protein C OS=Homo sapiens GN=RRAGC PE=1 SV=1	1	9	1.05842	0.504992	2.05388	0.000859099	6.17761	7.67787e-06
S20A1_HUMAN	Sodium-dependent phosphate transporter 1 OS=Homo sapiens GN=SLC20A1 PE=1 SV=1	1	4	1.47076	0.0702581	3.53402	0.000343302	4.59335	4.20127e-05
PIGU_HUMAN	Phosphatidylinositol glycan anchor biosynthesis class U protein OS=Homo sapiens GN=PIGU PE=1 SV=3	0.97	2	-1.86067	0.190229	8.82847	0.00785012	8.52207	0.015765
SAR1A_HUMAN	GTP-binding protein SAR1a OS=Homo sapiens GN=SAR1A PE=1 SV=1	1	7	-1.20434	0.0903657	2.35597	2.72988e-05	3.18944	3.76576e-05
SC5D_HUMAN	Lathosterol oxidase OS=Homo sapiens GN=SC5D PE=1 SV=2	0.81	2	1.06063	0.568395	4.15252	1.22256e-05	11.4799	9.4919e-06
SC6A8_HUMAN	Sodium- and chloride-dependent creatine transporter 1 OS=Homo sapiens GN=SLC6A8 PE=1 SV=1	1	4	1.06332	0.579863	4.39448	9.33485e-06	11.3523	1.56828e-05
SC6A9_HUMAN	Sodium- and chloride-dependent glycine transporter 1 OS=Homo sapiens GN=SLC6A9 PE=2 SV=3	0.97	2	1.2798	0.573279	4.29498	0.00375416	10.3114	0.00487165
SELS_HUMAN	Selenoprotein S OS=Homo sapiens GN=VIMP PE=1 SV=3	0.97	2	1.22932	0.740461	3.18727	0.0164033	19.4108	0.0158737
SEM4D_HUMAN	Semaphorin-4D OS=Homo sapiens GN=SEMA4D PE=1 SV=1	0.95	2	-1.49125	0.157944	3.95449	0.00275143	4.34516	0.0106621
ECE1_HUMAN	Endothelin-converting enzyme 1 OS=Homo sapiens GN=ECE1 PE=1 SV=2	0.91	2	1.10955	0.939774	11.2478	0.000524441	2.84286	0.327751
SL9A1_HUMAN	Sodium/hydrogen exchanger 1 OS=Homo sapiens GN=SLC9A1 PE=1 SV=2	0.99	3	1.33134	0.365412	4.99971	0.00679737	10.3002	0.0100919
SLIK5_HUMAN	SLIT and NTRK-like protein 5 OS=Homo sapiens GN=SLITRK5 PE=1 SV=2	1	18	-1.08748	0.2591	2.39882	0.000824463	2.69965	0.000989956
SPG21_HUMAN	Maspardin OS=Homo sapiens GN=SPG21 PE=1 SV=1	1	5	1.27701	0.186879	3.17479	0.00050613	3.30418	0.000910342
ATLA1_HUMAN	Atlastin-1 OS=Homo sapiens GN=ATL1 PE=1 SV=1	1	3	-16.0521	0.0180169	3.18559	9.52257e-06	5.16218	7.73988e-06
STOM_HUMAN	Erythrocyte band 7 integral membrane protein OS=Homo sapiens GN=STOM PE=1 SV=3	1	7	1.13595	0.314044	4.01335	0.000406504	6.10631	0.00036028
STT3B_HUMAN	Dolichyl-diphosphooligosaccharide--protein glycosyltransferase subunit STT3B OS=Homo sapiens GN=STT3B PE=1 SV=1	1	5	-1.06811	0.569338	2.41178	0.000312702	2.76396	0.000633637
STX10_HUMAN	Syntaxin-10 OS=Homo sapiens GN=STX10 PE=1 SV=1	1	7	1.06783	0.427655	3.39996	6.15527e-05	3.43751	9.09987e-05
TBL2_HUMAN	Transducin beta-like protein 2 OS=Homo sapiens GN=TBL2 PE=1 SV=1	0.98	2	1.15749	0.786802	2.54841	0.0235483	6.98772	0.00326636
TGON2_HUMAN	Trans-Golgi network integral membrane protein 2 OS=Homo sapiens GN=TGOLN2 PE=1 SV=2	0.93	2	1.27471	0.442136	5.72254	0.0160128	4.76008	0.0511055
TM109_HUMAN	Transmembrane protein 109 OS=Homo sapiens GN=TMEM109 PE=1 SV=1	0.97	2	-1.31019	0.219907	2.63303	0.00341502	5.88113	0.00335135
TMCO1_HUMAN	Transmembrane and coiled-coil domain-containing protein 1 OS=Homo sapiens GN=TMCO1 PE=1 SV=1	1	4	1.36302	0.205803	3.06793	0.00603938	10.9539	0.00530089
TMEM9_HUMAN	Transmembrane protein 9 OS=Homo sapiens GN=TMEM9 PE=1 SV=1	1	6	1.05188	0.453362	2.25718	2.99236e-05	4.54343	5.00544e-05
TYSY_HUMAN	Thymidylate synthase OS=Homo sapiens GN=TYMS PE=1 SV=3	1	4	-1.01902	0.885291	2.50386	0.00275943	2.121	0.00371267
UBIA1_HUMAN	UbiA prenyltransferase domain-containing protein 1 OS=Homo sapiens GN=UBIAD1 PE=1 SV=1	1	3	-1.42897	0.0616144	3.02939	0.00181632	3.26279	0.00304879
VAMP4_HUMAN	Vesicle-associated membrane protein 4 OS=Homo sapiens GN=VAMP4 PE=1 SV=2	1	4	1.0743	0.269077	2.09841	7.1403e-05	3.72093	8.70564e-05
VAT1_HUMAN	Synaptic vesicle membrane protein VAT-1 homolog OS=Homo sapiens GN=VAT1 PE=1 SV=2	1	9	1.1371	0.327963	3.23001	1.58378e-05	8.61788	1.07048e-05
WLS_HUMAN	Protein wntless homolog OS=Homo sapiens GN=WLS PE=1 SV=2	1	5	1.77007	0.110481	4.74976	0.00657073	9.61438	0.00854393
XPR1_HUMAN	Xenotropic and polytropic retrovirus receptor 1 OS=Homo sapiens GN=XPR1 PE=1 SV=1	0.98	3	1.28951	0.100837	3.10435	0.000379906	4.12392	0.000762597
ARAF_HUMAN	A-Raf proto-oncogene serine/threonine-protein kinase OS=Homo sapiens GN=ARAF PE=1 SV=2	0.97	2	1.08344	0.88263	2.5579	0.0351161	3.8795	0.024603
RELL1_HUMAN	RELT-like protein 1 OS=Homo sapiens GN=RELL1 PE=1 SV=1	1	3	1.05158	0.539433	2.05322	0.000738072	2.68749	0.00268907
RER1_HUMAN	Protein RER1 OS=Homo sapiens GN=RER1 PE=1 SV=1	0.99	3	1.97341	0.0103024	6.63998	0.000258581	3.78947	0.00167485
CHMP7_HUMAN	Charged multivesicular body protein 7 OS=Homo sapiens GN=CHMP7 PE=1 SV=1	1	3	-2.6029	0.00785884	1.93464	0.00253008	2.30284	0.00239229
TM115_HUMAN	Transmembrane protein 115 OS=Homo sapiens GN=TMEM115 PE=1 SV=1	1	5	1.97203	0.00169403	5.32365	5.94458e-05	2.82089	0.000117167
TUB_HUMAN	Tubby protein homolog OS=Homo sapiens GN=TUB PE=1 SV=1	0.97	2	2.11246	0.0928142	1.18105	0.134517	7.0034	0.0178606
UBTD1_HUMAN	Ubiquitin domain-containing protein 1 OS=Homo sapiens GN=UBTD1 PE=1 SV=1	0.92	2	3.98751	0.187817	1.57576	0.101626	235.465	0.0689459
ARF1_HUMAN	ADP-ribosylation factor 1 OS=Homo sapiens GN=ARF1 PE=1 SV=2	1	5	1.45558	0.0817359	2.5014	0.00398131	2.1019	0.0183295
NU155_HUMAN	Nuclear pore complex protein Nup155 OS=Homo sapiens GN=NUP155 PE=1 SV=1	1	9	-1.50213	0.00376203	1.95678	0.00127406	2.2333	0.000821706
VAPB_HUMAN	Vesicle-associated membrane protein-associated protein B/C OS=Homo sapiens GN=VAPB PE=1 SV=3	1	17	-4.09746	8.83704e-06	1.14789	0.0032877	2.09081	0.000187715
TM199_HUMAN	Transmembrane protein 199 OS=Homo sapiens GN=TMEM199 PE=1 SV=1	0.98	2	-1.36552	0.338772	1.82694	0.0111766	2.03086	0.0184602
UNC5B_HUMAN	Netrin receptor UNC5B OS=Homo sapiens GN=UNC5B PE=1 SV=2	1	5	1.41898	0.0981399	3.64021	0.00119268	2.04293	0.0123929
