# Supplementary material for: Interrogating the protein interactomes of RAS isoforms identifies PIP5K1A as a KRAS-specific vulnerability
Source: Nat Commun. 2018 Sep 7;9:3646. doi: 10.1038/s41467-018-05692-6 (PMC6128905; doi:10.1038/s41467-018-05692-6)
Supplement: Supplementary file 5 — Supplementary Data 3 [file 41467_2018_5692_MOESM5_ESM.xlsx]

## Sheet: Sup_Data3
Supplementary Data 3- GO Enrichment Classification of the BirA*-RASG12V interactome identified from the proximity labeling screen
GO biological process complete	Homo sapiens - REFLIST (21002)	upload_1 (174)	upload_1 (expected)	upload_1 (over/under)	upload_1 (fold Enrichment)	upload_1 (P-value)
Unclassified (UNCLASSIFIED)	3579	6	29.65	-	0.2	0
localization (GO:0051179)	5497	99	45.54	+	2.17	9.93e-14
transport (GO:0006810)	4407	86	36.51	+	2.36	8.08e-13
establishment of localization (GO:0051234)	4516	87	37.41	+	2.33	1.03e-12
regulation of localization (GO:0032879)	2603	62	21.57	+	2.87	2.62e-11
organic substance transport (GO:0071702)	2036	51	16.87	+	3.02	2.89e-09
cellular component organization (GO:0016043)	5303	87	43.93	+	1.98	1.87e-08
membrane organization (GO:0061024)	900	32	7.46	+	4.29	3.22e-08
protein localization (GO:0008104)	1925	47	15.95	+	2.95	8.05e-08
macromolecule localization (GO:0033036)	2237	51	18.53	+	2.75	9.84e-08
cellular component organization or biogenesis (GO:0071840)	5525	87	45.77	+	1.9	1.97e-07
nitrogen compound transport (GO:0071705)	1669	42	13.83	+	3.04	5.51e-07
cellular localization (GO:0051641)	2282	50	18.91	+	2.64	6.96e-07
vesicle-mediated transport (GO:0016192)	1783	43	14.77	+	2.91	1.17e-06
endomembrane system organization (GO:0010256)	373	19	3.09	+	6.15	3.78e-06
Golgi vesicle transport (GO:0048193)	333	18	2.76	+	6.52	4.43e-06
amide transport (GO:0042886)	1405	35	11.64	+	3.01	3.94e-05
biological regulation (GO:0065007)	11993	136	99.36	+	1.37	3.95e-05
regulation of biological quality (GO:0065008)	3554	61	29.44	+	2.07	5.32e-05
protein transport (GO:0015031)	1358	34	11.25	+	3.02	6.04e-05
establishment of protein localization (GO:0045184)	1434	35	11.88	+	2.95	6.61e-05
peptide transport (GO:0015833)	1383	34	11.46	+	2.97	9.46e-05
generation of neurons (GO:0048699)	1417	34	11.74	+	2.9	0.000171
regulation of transport (GO:0051049)	1868	40	15.48	+	2.58	0.000174
establishment of localization in cell (GO:0051649)	1723	38	14.27	+	2.66	0.000199
neuron differentiation (GO:0030182)	948	27	7.85	+	3.44	0.000207
biological_process (GO:0008150)	17423	168	144.35	+	1.16	0.00021
neuron development (GO:0048666)	763	24	6.32	+	3.8	0.000219
nucleic acid metabolic process (GO:0090304)	3977	8	32.95	-	0.24	0.000231
neurogenesis (GO:0022008)	1511	35	12.52	+	2.8	0.000244
nucleobase-containing compound metabolic process (GO:0006139)	4538	11	37.6	-	0.29	0.000254
positive regulation of molecular function (GO:0044093)	1975	41	16.36	+	2.51	0.000262
regulation of cellular localization (GO:0060341)	916	26	7.59	+	3.43	0.000415
cellular protein localization (GO:0034613)	1337	32	11.08	+	2.89	0.000511
neuron projection development (GO:0031175)	624	21	5.17	+	4.06	0.00058
cellular macromolecule localization (GO:0070727)	1347	32	11.16	+	2.87	0.000606
biological adhesion (GO:0022610)	874	25	7.24	+	3.45	0.00067
organelle organization (GO:0006996)	3167	54	26.24	+	2.06	0.000756
intracellular transport (GO:0046907)	1527	34	12.65	+	2.69	0.00102
ion transport (GO:0006811)	1314	31	10.89	+	2.85	0.00117
cellular nitrogen compound metabolic process (GO:0034641)	5164	16	42.78	-	0.37	0.00158
response to chemical (GO:0042221)	4097	63	33.94	+	1.86	0.0018
cell adhesion (GO:0007155)	869	24	7.2	+	3.33	0.00236
RNA metabolic process (GO:0016070)	3447	7	28.56	-	0.25	0.00294
cellular developmental process (GO:0048869)	3596	57	29.79	+	1.91	0.00344
cell differentiation (GO:0030154)	3522	56	29.18	+	1.92	0.00415
regulation of protein localization (GO:0032880)	1036	26	8.58	+	3.03	0.00439
plasma membrane bounded cell projection organization (GO:0120036)	1039	26	8.61	+	3.02	0.00464
organelle localization (GO:0051640)	594	19	4.92	+	3.86	0.00544
cell development (GO:0048468)	1493	32	12.37	+	2.59	0.00593
positive regulation of catalytic activity (GO:0043085)	1659	34	13.74	+	2.47	0.00689
cell-cell adhesion (GO:0098609)	433	16	3.59	+	4.46	0.00703
cell projection organization (GO:0030030)	1066	26	8.83	+	2.94	0.00747
cellular aromatic compound metabolic process (GO:0006725)	4751	15	39.36	-	0.38	0.00848
heterocycle metabolic process (GO:0046483)	4715	15	39.06	-	0.38	0.0108
regulation of biological process (GO:0050789)	11377	125	94.26	+	1.33	0.0115
regulation of sequestering of zinc ion (GO:0061088)	10	4	0.08	+	48.28	0.0154
response to stimulus (GO:0050896)	8010	97	66.36	+	1.46	0.0163
nervous system development (GO:0007399)	2228	40	18.46	+	2.17	0.0174
regulation of signaling (GO:0023051)	3409	53	28.24	+	1.88	0.0194
zinc II ion transmembrane transport (GO:0071577)	25	5	0.21	+	24.14	0.0219
dicarboxylic acid transport (GO:0006835)	71	7	0.59	+	11.9	0.0226
vesicle organization (GO:0016050)	320	13	2.65	+	4.9	0.0287
positive regulation of signaling (GO:0023056)	1618	32	13.41	+	2.39	0.0326
zinc II ion transport (GO:0006829)	28	5	0.23	+	21.55	0.0378
transition metal ion transport (GO:0000041)	110	8	0.91	+	8.78	0.0401
response to wounding (GO:0009611)	558	17	4.62	+	3.68	0.0415
metal ion transport (GO:0030001)	628	18	5.2	+	3.46	0.0495
Analysis Type:	PANTHER Overrepresentation Test (release 20170413)
Annotation Version and Release Date:	GO Ontology database Released 2017-10-24
Analyzed List:	upload_1 (Homo sapiens)
Reference List:	Homo sapiens (all genes in database)
Bonferroni correction:	TRUE
Bonferroni count:	8637
