# Supplementary material for: Interrogating the protein interactomes of RAS isoforms identifies PIP5K1A as a KRAS-specific vulnerability
Source: Nat Commun. 2018 Sep 7;9:3646. doi: 10.1038/s41467-018-05692-6 (PMC6128905; doi:10.1038/s41467-018-05692-6)
Supplement: Supplementary file 6 — Supplementary Data 4 [file 41467_2018_5692_MOESM6_ESM.xlsx]

## Sheet: Sup_Data4
Supplementary Data 4 - Gene Enrichment score of all the BirA*-RASG12V interactome genes in the CRISPR/Cas9 loss-of-function screen
Gene.Symbol	KRAS_WT_3best_sg_DM	Log2_KRAS_WT			Gene.Symbol	NRAS_WT_3best_sg_DM	Log2_NRAS_WT			Gene.Symbol	HRAS_WT_3best_sg_DM	Log2_HRAS_WT
PIP5K1A	0.20117	-2.31351			EFR3A	0.267144	-1.90431			EFR3A	0.113391	-3.14062
FBXO5	0.214403	-2.2216			SNAP47	0.281302	-1.82981			SNAP47	0.174516	-2.51857
EFR3A	0.225886	-2.14634			IL6ST	0.312774	-1.67681			FBXO5	0.230786	-2.11537
TMEM199	0.288077	-1.79547			RFT1	0.319153	-1.64768			RFT1	0.236117	-2.08242
RAB10	0.323217	-1.62942			FAM213A	0.369452	-1.43654			SLC6A15	0.252845	-1.98368
SLC6A15	0.324955	-1.62169			TMED8	0.382528	-1.38636			RAP2C	0.254899	-1.972
SPECC1	0.325396	-1.61973			SLC6A15	0.391746	-1.35201			IL6ST	0.270474	-1.88644
TMED8	0.330357	-1.5979			CHMP6	0.397735	-1.33012			TUB	0.272063	-1.87799
UACA	0.341328	-1.55077			RAB10	0.400782	-1.31911			TMEM199	0.284694	-1.81252
EGFR	0.344362	-1.538			TMEM199	0.411708	-1.28031			SEC23IP	0.29154	-1.77823
RAP2C	0.359963	-1.47408			PositiveControl	0.414526	-1.27046			PPIH	0.305375	-1.71135
TMEM214	0.365841	-1.45071			RAP2C	0.432755	-1.20838			TMED8	0.318347	-1.65133
PLEKHA5	0.398025	-1.32907			EGFR	0.487852	-1.03549			PLEKHA5	0.332339	-1.58927
VPS33A	0.400159	-1.32136			ATG2B	0.500268	-0.999227			TGM1	0.344616	-1.53694
CNNM3	0.41004	-1.28616			SCD	0.504416	-0.987314			SPECC1	0.344836	-1.53602
TOR1AIP2	0.412029	-1.27918			PPIH	0.511411	-0.967446			BSG	0.363061	-1.46172
PREB	0.420162	-1.25098			TLDC1	0.526426	-0.925698			UACA	0.375729	-1.41224
FAM213A	0.421387	-1.24678			GNAS	0.537412	-0.895899			SEMA4C	0.379574	-1.39755
CDK4	0.423795	-1.23856			TUB	0.54105	-0.886166			ITFG3	0.391069	-1.3545
TGM1	0.426865	-1.22815			TOR1AIP2	0.5467	-0.871178			KLRG2	0.391749	-1.352
SNAP47	0.437386	-1.19302			MBTPS1	0.558072	-0.841476			KIRREL	0.411274	-1.28183
EIF2S3	0.441055	-1.18097			NF2	0.564943	-0.823823			EGFR	0.412937	-1.27601
WDR6	0.445593	-1.1662			FBXO5	0.567373	-0.817632			VIMP	0.422349	-1.24349
SLC7A1	0.455686	-1.13389			WDR6	0.572679	-0.804202			VEZT	0.422723	-1.24222
RAP1GDS1	0.460137	-1.11986			STXBP3	0.57685	-0.793732			EMC7	0.422996	-1.24128
BSG	0.46056	-1.11854			TGM1	0.591824	-0.75676			BSDC1	0.434301	-1.20323
TUB	0.475055	-1.07383			LPCAT1	0.60079	-0.735068			TGOLN2	0.44231	-1.17687
RSPRY1	0.47603	-1.07088			GEN1	0.602261	-0.73154			WDR6	0.453642	-1.14037
PHLDB2	0.478503	-1.0634			DCUN1D3	0.603835	-0.727774			HSPA8	0.455897	-1.13322
PKP4	0.498138	-1.00538			FAM91A1	0.609133	-0.715171			CDC42EP4	0.458112	-1.12623
AKAP12	0.505722	-0.983582			SPECC1	0.610153	-0.712757			FAM213A	0.459254	-1.12263
STXBP3	0.506596	-0.981092			ITGB1	0.621209	-0.68685			EHD1	0.464657	-1.10576
VIMP	0.514641	-0.95836			SLC7A1	0.62626	-0.675166			DLG1	0.468831	-1.09286
VAMP2	0.52792	-0.921609			PLEKHA5	0.632123	-0.661722			TOR1AIP2	0.489963	-1.02926
TMEM230	0.529137	-0.918287			UACA	0.64155	-0.640366			SLC12A2	0.494605	-1.01565
DCUN1D3	0.540011	-0.88894			LLGL1	0.643734	-0.635463			RAB10	0.501061	-0.996942
MCAM	0.540562	-0.887467			EIF2S3	0.647837	-0.626297			PKP4	0.509458	-0.972964
PositiveControl	0.541428	-0.885159			VAMP2	0.648821	-0.624108			ADAM17	0.513447	-0.961712
PPIH	0.54708	-0.870177			PREB	0.659486	-0.600587			SLC7A1	0.516578	-0.952943
KIRREL	0.548419	-0.86665			RSPRY1	0.665367	-0.587778			VAMP2	0.518181	-0.948471
VEZT	0.550152	-0.862097			RAP1GDS1	0.67338	-0.570507			GNAS	0.522149	-0.937468
KIAA0319L	0.556018	-0.846795			VIMP	0.676102	-0.564687			TLDC1	0.522577	-0.936285
FAM126A	0.558643	-0.840001			PGRMC2	0.67702	-0.56273			MBOAT7	0.529277	-0.917905
LSR	0.55961	-0.837506			MDH2	0.680391	-0.555564			MMGT1	0.529597	-0.917032
FAM91A1	0.563161	-0.82838			FTSJ1	0.683102	-0.549827			AKAP12	0.530103	-0.915654
AKAP5	0.569376	-0.812548			EMC7	0.685755	-0.544234			UBIAD1	0.533732	-0.905814
SLC20A1	0.575425	-0.7973			SLC20A1	0.688157	-0.539191			CNNM3	0.538957	-0.891757
GNAS	0.58233	-0.78009			KIRREL	0.690899	-0.533452			SLC39A6	0.545561	-0.874187
RAB2B	0.58601	-0.771003			CDK5	0.699477	-0.515652			PREB	0.550051	-0.862362
VRK2	0.590972	-0.75884			TACC1	0.700024	-0.514524			SLC23A2	0.551745	-0.857926
SLC35E1	0.592	-0.756331			LNPEP	0.714567	-0.48486			DCUN1D3	0.55268	-0.855484
IL6ST	0.596567	-0.745243			BSG	0.717567	-0.478814			VRK2	0.55315	-0.854257
GEN1	0.597609	-0.742725			SLC39A6	0.71815	-0.477644			SYAP1	0.553181	-0.854176
ATG2B	0.601891	-0.732426			ANKRD50	0.718361	-0.47722			ATG2B	0.553374	-0.853673
CTNNAL1	0.604857	-0.725333			PLSCR3	0.719249	-0.475437			SLITRK5	0.557746	-0.842319
ECE1	0.607956	-0.71796			ZDHHC18	0.726595	-0.460777			CDK4	0.563769	-0.826823
NUP155	0.607964	-0.717943			VAPA	0.728086	-0.457819			EMC8	0.571002	-0.808432
DNAJC1	0.611508	-0.709556			VANGL1	0.730012	-0.454008			HSD17B4	0.573645	-0.80177
PLSCR3	0.613629	-0.704562			NSDHL	0.731754	-0.450569			ACSL3	0.574706	-0.799105
VANGL1	0.616773	-0.697187			DNAJC1	0.73251	-0.44908			MCAM	0.577658	-0.791713
TMEM2	0.619489	-0.69085			VEZT	0.739051	-0.436255			LNPEP	0.585609	-0.771991
TACC1	0.62048	-0.688543			CCNY	0.739624	-0.435136			LPCAT1	0.586959	-0.768668
TFAM	0.622817	-0.68312			TNFAIP8	0.747584	-0.419693			SLC9A3R2	0.58855	-0.764762
HSPA8	0.624174	-0.679979			SLC9A3R2	0.751294	-0.412551			VAPA	0.589059	-0.763516
MBOAT7	0.625379	-0.677197			PKP4	0.752326	-0.410571			VANGL1	0.597571	-0.742817
EMC8	0.630503	-0.665424			MCAM	0.752585	-0.410073			YKT6	0.598366	-0.740901
SLC9A3R2	0.633017	-0.659685			PDXDC1	0.754052	-0.407264			SIRPA	0.59973	-0.737614
ESYT2	0.634909	-0.655378			PTRH2	0.7553	-0.404877			LLGL1	0.602083	-0.731966
SEMA4C	0.638028	-0.648308			SYAP1	0.756526	-0.402538			CD46	0.605651	-0.723441
CTNND1	0.639086	-0.645917			CNNM3	0.757691	-0.400318			TMEM2	0.612841	-0.706416
SLC30A6	0.640041	-0.643764			SEMA4C	0.758706	-0.398387			PVRL3	0.613983	-0.703728
EMC7	0.64262	-0.637963			SPG21	0.75997	-0.395986			FGFRL1	0.614156	-0.703324
SLC39A6	0.644092	-0.634662			CDK4	0.762792	-0.390639			PositiveControl	0.614657	-0.702145
BAIAP2	0.64707	-0.628005			ACSL3	0.765174	-0.38614			FAM91A1	0.615111	-0.701082
MBTPS1	0.653027	-0.614786			AKAP5	0.772903	-0.371641			RAP1GDS1	0.617362	-0.695811
HSD17B4	0.658691	-0.602326			AURKB	0.77317	-0.371142			TMEM237	0.617824	-0.694733
MDH2	0.660639	-0.598066			GRK6	0.777472	-0.363138			ARL13B	0.618002	-0.694316
SYAP1	0.662092	-0.594897			AHNAK	0.780739	-0.357088			CTNNAL1	0.618432	-0.693314
EMD	0.663809	-0.59116			PHLDB2	0.782975	-0.352963			EFR3B	0.619534	-0.690745
SLC4A2	0.664291	-0.590113			CTNND1	0.783879	-0.351297			CCP110	0.634001	-0.657443
PGRMC2	0.666117	-0.586152			SLC39A14	0.786917	-0.345717			MBTPS1	0.635911	-0.653103
CLCN7	0.670219	-0.577295			TMEM230	0.787518	-0.344616			RSPRY1	0.638265	-0.647773
PKP2	0.674127	-0.568907			SLC23A2	0.788227	-0.343317			ARAF	0.644175	-0.634476
YKT6	0.675809	-0.565313			TGOLN2	0.79032	-0.339491			USE1	0.644877	-0.632903
SLC23A2	0.676958	-0.562863			IFNGR1	0.792241	-0.335988			SLC20A1	0.646366	-0.629576
PLD3	0.67903	-0.558452			ARL13B	0.796226	-0.32875			BAIAP2	0.647439	-0.627183
PVRL3	0.684088	-0.547745			HAL	0.799697	-0.322475			DRG1	0.653704	-0.613291
ZDHHC13	0.684948	-0.545935			SC5D	0.803189	-0.316189			CTNND1	0.665727	-0.586997
VTI1B	0.690223	-0.534866			TMEM2	0.803823	-0.31505			PDXDC1	0.666628	-0.585046
ZDHHC18	0.692419	-0.530283			CD46	0.804631	-0.313601			PIP5K1A	0.669608	-0.57861
FTSJ1	0.69397	-0.527056			MPP7	0.810103	-0.303822			STEAP3	0.670923	-0.575782
PDXDC1	0.694488	-0.525978			BRAF	0.814098	-0.296726			TMEM214	0.672029	-0.573404
FGFRL1	0.69657	-0.521659			RALA	0.820747	-0.28499			LSR	0.67655	-0.563731
SLC39A14	0.697479	-0.519778			HSD17B4	0.821885	-0.282992			ALDH3A2	0.677235	-0.562271
FUNDC2	0.698007	-0.518687			RAB2B	0.83583	-0.258718			GOLGA3	0.677384	-0.561954
SSR1	0.701357	-0.511779			TMEM209	0.839109	-0.25307			RAB2B	0.678652	-0.559255
ZFPL1	0.702013	-0.51043			KLRG2	0.840124	-0.251325			CDK5	0.688899	-0.537636
DHRS7	0.703875	-0.50661			AKAP12	0.842182	-0.247796			GOLGA5	0.689221	-0.536961
SEC23IP	0.704239	-0.505864			CDC42EP4	0.843444	-0.245635			USP6NL	0.6909	-0.53345
RALA	0.706674	-0.500884			ABCD3	0.84658	-0.240282			SNX3	0.693149	-0.528764
TIAM1	0.707535	-0.499127			CYP51A1	0.84914	-0.235926			BRAF	0.694992	-0.524931
VAT1	0.710354	-0.493389			SLC38A2	0.849542	-0.235243			TFRC	0.699251	-0.516117
TMEM237	0.710699	-0.49269			NUP155	0.85003	-0.234415			PLSCR3	0.701229	-0.512042
TNFAIP8	0.711349	-0.49137			ALDH3A2	0.858218	-0.220584			TMPO	0.707099	-0.500016
PVRL2	0.714405	-0.485186			GOLGA5	0.864178	-0.2106			CCNY	0.708747	-0.496658
TGOLN2	0.714935	-0.484117			ZDHHC8	0.866112	-0.207375			MDH2	0.712182	-0.489682
WLS	0.71515	-0.483682			RAB6A	0.873573	-0.195001			MARCKSL1	0.712656	-0.488723
EFNB1	0.716033	-0.481903			SLC6A8	0.874834	-0.192919			EFNB1	0.712876	-0.488276
HAL	0.716348	-0.481268			ITFG3	0.875104	-0.192473			PCDH7	0.713176	-0.487669
BRAF	0.718072	-0.477799			CTNNAL1	0.880501	-0.183604			FUNDC2	0.714372	-0.485252
PLK1	0.718545	-0.476849			CD99	0.882385	-0.18052			STX18	0.714504	-0.484986
SNX3	0.719444	-0.475046			DLG1	0.884379	-0.177263			EPB41L3	0.716478	-0.481007
ITGB1	0.719641	-0.474651			ZDHHC13	0.884396	-0.177235			EFNB3	0.716674	-0.48061
KLRG2	0.720903	-0.472124			BAIAP2	0.889391	-0.16911			EMD	0.718404	-0.477132
SLC16A1	0.721745	-0.470439			TMEM214	0.891873	-0.165089			DNAJC1	0.722801	-0.46833
PLEKHO1	0.72653	-0.460906			MLLT4	0.894186	-0.161354			MPP7	0.724782	-0.464381
CD99	0.738569	-0.437195			ARAF	0.895946	-0.158517			PPFIA1	0.726719	-0.46053
TOR1AIP1	0.741842	-0.430815			WLS	0.898011	-0.155195			VPS33A	0.733026	-0.448064
ABCD3	0.742456	-0.429623			MAP4K4	0.899149	-0.153367			JAM3	0.734978	-0.444227
SLC19A1	0.742618	-0.429308			SLC39A10	0.905428	-0.143328			ZFPL1	0.735237	-0.443719
BMPR2	0.745676	-0.42338			HLA-A	0.907909	-0.13938			ATP6AP2	0.737693	-0.438907
ANKRD50	0.746809	-0.421189			SNX3	0.908481	-0.138472			ARID1B	0.738257	-0.437805
SENP1	0.751247	-0.412641			ELK1	0.909441	-0.136948			RAB13	0.740664	-0.433109
ARL13B	0.752151	-0.410905			TMEM87A	0.913776	-0.130087			ARHGAP1	0.742475	-0.429586
IFNGR1	0.755807	-0.403911			CISD1	0.914904	-0.128307			CCDC88A	0.743013	-0.428541
GOSR1	0.758495	-0.398789			ARFGAP1	0.918702	-0.122332			APLP2	0.743529	-0.427539
SCD	0.759267	-0.39732			SLITRK5	0.918971	-0.121908			SCD	0.745132	-0.424432
SLITRK5	0.760297	-0.395365			S100A16	0.922827	-0.115868			SLC4A2	0.749017	-0.416929
KTN1	0.764333	-0.387728			NOTCH1	0.923245	-0.115214			CLCN7	0.754213	-0.406956
PVRL1	0.765511	-0.385504			PVRL3	0.924591	-0.113113			MARK1	0.754626	-0.406166
CISD2	0.766158	-0.384286			SLC4A2	0.926028	-0.110872			FLVCR1	0.755494	-0.404507
CACHD1	0.768542	-0.379804			USP6NL	0.929469	-0.105521			ZDHHC5	0.756944	-0.401741
SLC6A9	0.769121	-0.378717			ESYT1	0.931056	-0.103061			CAMLG	0.757576	-0.400537
EPHA3	0.770101	-0.37688			EIF3F	0.931757	-0.101974			HAL	0.759519	-0.396842
ERBB2IP	0.771221	-0.374783			KTN1	0.933089	-0.0999129			NISCH	0.763376	-0.389534
NF1	0.771714	-0.373862			EMC8	0.938165	-0.0920864			AHNAK	0.768753	-0.379407
PCDH7	0.771907	-0.3735			RHOA	0.94133	-0.0872278			CHMP6	0.768986	-0.37897
CDC42EP4	0.773914	-0.369754			BSDC1	0.941861	-0.0864133			ZDHHC8	0.769162	-0.37864
ALDH3A2	0.774498	-0.368667			PLD3	0.942589	-0.0852994			SLC35E1	0.770955	-0.375282
RER1	0.775109	-0.367528			TYMS	0.944982	-0.081642			GEN1	0.77182	-0.373663
NOTCH2	0.777176	-0.363686			CLCN7	0.945882	-0.0802681			EIF2S3	0.772112	-0.373118
ABCC5	0.77838	-0.361454			USE1	0.947272	-0.0781501			MARK2	0.782738	-0.353398
PLXNA1	0.781501	-0.355681			ESYT2	0.949966	-0.0740529			TBL2	0.785298	-0.348688
LNPEP	0.78496	-0.349308			PPFIBP1	0.951808	-0.0712577			VAT1	0.788052	-0.343637
MINK1	0.785243	-0.348789			IRS4	0.953388	-0.0688645			GOLGB1	0.788272	-0.343235
YIF1A	0.788968	-0.341961			NDRG3	0.955149	-0.0662028			KTN1	0.79258	-0.335372
LZTS2	0.799769	-0.322345			PKP2	0.955206	-0.066116			CYB5R1	0.79993	-0.322054
DSC2	0.800167	-0.321627			VAT1	0.955211	-0.0661082			SLC1A3	0.800354	-0.321289
CHMP6	0.800825	-0.320442			CDC42EP1	0.95633	-0.0644189			ITGB1	0.804271	-0.314246
CPA4	0.80189	-0.318523			NISCH	0.957717	-0.0623291			CHCHD3	0.804948	-0.313032
ATG9A	0.802672	-0.317118			VRK2	0.9597	-0.0593447			DSC2	0.809729	-0.304488
DDRGK1	0.803468	-0.315687			SFT2D1	0.961844	-0.0561247			CLCC1	0.810594	-0.302949
AURKB	0.805653	-0.31177			ABCC5	0.965482	-0.0506782			NOTCH1	0.813386	-0.297988
TMCO1	0.80729	-0.308842			SCYL2	0.970618	-0.0430249			FAM129B	0.814156	-0.296624
EPB41L3	0.810887	-0.302427			TBL2	0.970627	-0.0430114			TMEM230	0.815916	-0.293507
CCDC88A	0.813093	-0.298508			EFNB1	0.971264	-0.0420644			SLC38A2	0.81823	-0.289421
RP2	0.81446	-0.296084			SLC1A3	0.974361	-0.0374723			PLD3	0.818859	-0.288313
HLA-A	0.814789	-0.295501			TMEM237	0.975891	-0.0352079			AKAP5	0.819955	-0.286383
TYMS	0.819241	-0.287639			VAPB	0.976221	-0.0347196			ZDHHC13	0.825079	-0.277395
LBR	0.81932	-0.2875			FGFRL1	0.978515	-0.0313336			TNFAIP8	0.829408	-0.269846
OSR2	0.821981	-0.282824			SLC12A2	0.978909	-0.030753			GORASP2	0.831981	-0.265377
RAB11B	0.827982	-0.272329			MTR	0.979312	-0.0301591			PGRMC2	0.832388	-0.264673
GOLGA3	0.831124	-0.266864			ARF4	0.980207	-0.0288424			AURKB	0.833031	-0.263559
UNC5B	0.832591	-0.264321			CDCA3	0.983016	-0.0247133			CDCA3	0.834867	-0.260381
FAM114A2	0.833407	-0.262907			CYB5R1	0.983368	-0.0241964			SPG21	0.835049	-0.260067
STXBP6	0.835132	-0.259923			JAM3	0.985464	-0.0211253			PCDH9	0.840765	-0.250226
PHLDB1	0.836442	-0.257662			TMX1	0.985798	-0.0206367			SLC1A5	0.842601	-0.247079
SLC33A1	0.836831	-0.256993			ADAM17	0.989886	-0.0146657			SYTL4	0.843576	-0.245411
UBXN4	0.837476	-0.25588			VKORC1L1	0.993811	-0.00895587			ARF1	0.844432	-0.243947
CYB5R1	0.837725	-0.255451			ZFPL1	0.995033	-0.00718413			LMNB1	0.845984	-0.241298
LLGL1	0.837897	-0.255154			ANKRD26	0.999818	-0.000263058			MARCKS	0.848529	-0.236964
USP6NL	0.838242	-0.254561			CHCHD3	1.00052	0.000743477			STX12	0.849558	-0.235216
NDC1	0.83933	-0.25269			CLCC1	1.0015	0.00216662			ECE1	0.853091	-0.229228
APP	0.840905	-0.249985			GORASP2	1.00234	0.00337062			ABCC5	0.857995	-0.220958
LPCAT1	0.843337	-0.245818			EPHA3	1.00577	0.00829697			VTI1B	0.85801	-0.220934
TMEM87A	0.843673	-0.245245			UBTD1	1.00604	0.00869349			ZDHHC18	0.858092	-0.220795
VAPA	0.844081	-0.244547			ATF3	1.0065	0.00934816			F11R	0.859286	-0.21879
ATP6AP2	0.849413	-0.235461			GPR50	1.00745	0.0107133			XPR1	0.861929	-0.214359
ATF3	0.852607	-0.230048			HK1	1.01066	0.015298			CDC42EP1	0.864499	-0.210064
TMF1	0.853134	-0.229156			SLC6A9	1.0108	0.0155023			NF2	0.865182	-0.208924
SLC38A2	0.853238	-0.22898			ATP6AP2	1.01285	0.0184241			CPA4	0.867273	-0.205442
LRRC57	0.8539	-0.227861			ARF1	1.01459	0.0208942			SLC39A14	0.868009	-0.204217
RFT1	0.854403	-0.227012			Scramble	1.01459	0.0208942			STXBP6	0.872151	-0.197349
FAM129B	0.856772	-0.223017			SLC3A2	1.01468	0.0210229			RALA	0.874124	-0.19409
GPR50	0.85714	-0.222397			VANGL2	1.01945	0.027789			ARFGAP1	0.877952	-0.187786
NDRG3	0.859898	-0.217762			ARHGAP1	1.0231	0.0329447			TIAM1	0.879947	-0.184512
MPZL1	0.860496	-0.216759			SLC35A2	1.02351	0.0335226			EPHA3	0.880093	-0.184272
HMOX2	0.863102	-0.212398			RAN	1.02529	0.0360351			GPR50	0.881388	-0.182151
MLLT4	0.866134	-0.207338			ECE1	1.02888	0.0410696			FTSJ1	0.881883	-0.181341
RELL1	0.869138	-0.202343			ATG9A	1.02961	0.042099			LBR	0.882401	-0.180493
COLEC10	0.86918	-0.202273			SLC29A1	1.02986	0.0424496			APP	0.884723	-0.176702
DCBLD2	0.873508	-0.195107			MARCKSL1	1.03443	0.0488425			RNF185	0.889394	-0.169106
SCYL2	0.874309	-0.193786			PLK1	1.03903	0.0552319			MINK1	0.891015	-0.166479
SPG21	0.875805	-0.191319			ATP1A1	1.03981	0.0563213			CNP	0.892913	-0.163409
VAMP7	0.87641	-0.190323			SURF4	1.04004	0.0566333			BCAP31	0.892976	-0.163306
CCP110	0.87704	-0.189286			SLC35E1	1.04411	0.0622772			TACC1	0.894052	-0.161569
PPFIBP1	0.880986	-0.182809			GOSR1	1.0448	0.0632224			COLEC10	0.894742	-0.160457
ARF6	0.881205	-0.18245			PVRL1	1.04653	0.0656077			GRK6	0.895921	-0.158556
GORASP2	0.881991	-0.181165			SUSD5	1.04657	0.0656745			SLC19A1	0.898073	-0.155095
TP53I11	0.882397	-0.1805			APBB1	1.04679	0.065966			UBE2J1	0.901424	-0.149722
JAM3	0.886226	-0.174254			RAPGEF6	1.05165	0.0726604			TMEM209	0.902884	-0.147388
ADAM17	0.886533	-0.173754			CTNNB1	1.0537	0.0754672			RALGPS2	0.906024	-0.142379
SPRY4	0.888101	-0.171205			FAM114A2	1.0546	0.076692			SLC7A5	0.909906	-0.136211
ZDHHC8	0.888454	-0.170632			TBC1D10A	1.05893	0.0826048			MCL1	0.910187	-0.135765
IRS4	0.888986	-0.169767			SOAT1	1.05958	0.0834929			RELL1	0.910242	-0.135678
APLP2	0.890362	-0.167536			MARK1	1.06104	0.0854723			RAF1	0.911145	-0.134247
UBE2J1	0.891804	-0.165202			PCDH7	1.06179	0.0865049			NCCRP1	0.915446	-0.127454
TMEM209	0.892452	-0.164154			NOTCH2	1.06213	0.0869587			CADM1	0.916253	-0.126182
EPHA2	0.892962	-0.163329			PIP5K1A	1.06311	0.0882857			PTRH2	0.924458	-0.113321
SLC6A8	0.893927	-0.16177			NDRG1	1.06337	0.0886415			CISD2	0.928174	-0.107533
RAN	0.895652	-0.158989			ERBB2IP	1.06676	0.0932368			IFNGR1	0.929961	-0.104757
MAP4K4	0.896593	-0.157475			RER1	1.06768	0.0944823			EPHA2	0.930159	-0.10445
ATP2B1	0.898907	-0.153756			SLC38A1	1.06875	0.0959238			PVRL2	0.932616	-0.100646
BCAP31	0.899371	-0.153011			TIAM1	1.07174	0.0999514			KIAA0319L	0.933272	-0.0996305
PPFIA1	0.901959	-0.148865			CPA4	1.07242	0.100866			PKP2	0.935587	-0.0960561
ARAF	0.903564	-0.146301			MINK1	1.0725	0.100979			HLA-A	0.936466	-0.0947015
VAMP4	0.908022	-0.139201			CCP110	1.07274	0.101298			WISP2	0.937125	-0.0936861
PTRH2	0.90893	-0.137759			FAM126A	1.07327	0.102016			NDC1	0.938155	-0.0921025
STX12	0.911887	-0.133072			RAF1	1.07397	0.102954			SSR1	0.939287	-0.0903613
NISCH	0.912342	-0.132353			STX8	1.07485	0.104135			STX8	0.940265	-0.0888609
CYP51A1	0.912484	-0.13213			STX12	1.07505	0.104397			SCYL2	0.940797	-0.088045
LGALS7	0.913358	-0.130748			EHD1	1.07638	0.106194			PVRL1	0.941123	-0.0875441
SLC29A1	0.91883	-0.12213			SLC19A1	1.08073	0.112			MYO1B	0.942753	-0.0850478
DLGAP4	0.919606	-0.120912			SSR1	1.08107	0.112461			PHLDB2	0.943625	-0.0837145
TMEM115	0.920176	-0.120019			APLP2	1.0833	0.11543			HK1	0.943644	-0.0836861
MARCKS	0.922001	-0.11716			PAG1	1.0843	0.116765			AUP1	0.950524	-0.0732048
PLCH1	0.925184	-0.112188			EPB41L3	1.08785	0.121484			SURF4	0.953884	-0.0681145
VAPB	0.92998	-0.104729			SLC9A1	1.08931	0.123413			TFAM	0.955144	-0.0662091
SCAMP3	0.932349	-0.101057			EPHA2	1.08943	0.123575			JAG2	0.955476	-0.0657086
CKAP4	0.932824	-0.100324			APP	1.0923	0.127373			PLEKHO1	0.955835	-0.0651666
SURF4	0.93441	-0.0978725			RAB11B	1.09415	0.129806			TMEM161A	0.957727	-0.062313
EFR3B	0.935682	-0.0959104			SLC30A6	1.09716	0.13378			CD99	0.95831	-0.061436
CD46	0.935801	-0.0957266			HMOX2	1.09872	0.135822			FAM114A2	0.963035	-0.0543392
GRK6	0.939082	-0.0906763			TMEM115	1.10142	0.139366			SUSD5	0.96306	-0.0543017
NCCRP1	0.939862	-0.0894787			LSR	1.10259	0.140895			ATP2B1	0.963632	-0.0534451
RAB7A	0.940779	-0.0880724			AUP1	1.10262	0.140931			S100A16	0.963651	-0.0534171
LMNB1	0.941221	-0.0873946			USP33	1.10491	0.143924			ANKRD26	0.966047	-0.0498343
RAB1A	0.94145	-0.087043			NEO1	1.10693	0.146559			INSR	0.968217	-0.0465975
RNF185	0.94409	-0.0830036			HSPA8	1.10732	0.147073			DCBLD2	0.968863	-0.0456361
SLC35A2	0.949571	-0.0746527			VAMP3	1.10745	0.147238			GPR107	0.96924	-0.0450747
EXOC4	0.949745	-0.0743874			FAF2	1.11076	0.151541			RRAGC	0.970147	-0.0437241
ELK1	0.950392	-0.0734054			UNC5B	1.11336	0.154926			ABCD3	0.974841	-0.0367617
SLC7A2	0.950747	-0.072866			CACHD1	1.11809	0.161037			CALR	0.975213	-0.0362101
DLG1	0.951007	-0.0724727			OSR2	1.12145	0.165367			MLLT4	0.978543	-0.0312935
JUP	0.951291	-0.0720408			IGF2BP3	1.12509	0.170039			ATG9A	0.978833	-0.0308657
NDRG1	0.95238	-0.0703901			CISD2	1.12568	0.170798			HMOX1	0.980757	-0.0280324
CTNNA1	0.95245	-0.0702845			RRAGC	1.12729	0.172862			DHRS7	0.981571	-0.0268348
PCDH9	0.953394	-0.0688563			SPRY4	1.12926	0.175379			UBXN4	0.983624	-0.0238216
EHD1	0.95447	-0.0672276			TFAM	1.1311	0.177732			ANKRD50	0.984722	-0.0222114
CDCA3	0.961214	-0.0570711			SCAMP3	1.13209	0.178992			FAM126A	0.984926	-0.0219132
RALGPS2	0.961865	-0.0560943			EFR3B	1.13528	0.183044			DAG1	0.986071	-0.0202366
TMPO	0.964389	-0.0523132			PTAR1	1.13553	0.183366			UBTD1	0.987015	-0.0188555
EIF3F	0.964873	-0.0515888			PLSCR1	1.13585	0.183776			TP53I11	0.989755	-0.0148568
SRC	0.965343	-0.0508863			ATP2B1	1.13674	0.184897			YIF1A	0.989904	-0.0146397
CCNY	0.966335	-0.0494045			SLC33A1	1.13908	0.18787			ANXA1	0.993817	-0.00894807
TBC1D10A	0.970595	-0.0430592			YKT6	1.13981	0.188794			STXBP3	0.99607	-0.00568162
EFNB3	0.971088	-0.0423259			SLC7A5	1.14135	0.190746			TMCO1	0.996649	-0.00484284
HM13	0.977963	-0.0321484			SAR1A	1.14256	0.192273			WLS	0.998763	-0.00178544
CDK16	0.978832	-0.0308669			TRIP11	1.14258	0.192301			IGF2BP3	1.00331	0.00477422
LEMD3	0.980332	-0.0286573			NDC1	1.14292	0.192719			DSC3	1.00358	0.00515586
CDK5	0.982113	-0.0260394			SHISA2	1.1431	0.192954			SLC38A1	1.00713	0.0102524
RAF1	0.982307	-0.0257539			RAB13	1.14491	0.19523			TMX1	1.0076	0.0109286
OCLN	0.984343	-0.0227663			PLXNA1	1.14662	0.197391			TMEM87A	1.01273	0.0182552
NF2	0.98497	-0.0218484			MMGT1	1.14705	0.197933			UNC5B	1.01613	0.0230878
INSR	0.988405	-0.0168257			GOLPH3L	1.14723	0.198154			LEMD3	1.01637	0.0234309
CPD	0.989049	-0.0158862			MBOAT7	1.1489	0.200253			SLC35A2	1.01655	0.0236838
PEX11B	0.990601	-0.0136236			EPHB2	1.14896	0.200327			VAMP7	1.02363	0.0336929
LMAN1	0.991325	-0.0125701			SLC7A2	1.1509	0.202767			PAG1	1.0246	0.0350591
XPR1	0.991852	-0.0118037			STXBP6	1.15195	0.204077			MTR	1.02602	0.0370552
TBL2	0.992302	-0.0111487			EMD	1.15463	0.20743			TMF1	1.02623	0.0373592
TMX1	0.993124	-0.00995431			DCBLD2	1.15492	0.207788			SLC7A2	1.02644	0.0376472
SLC4A7	0.994666	-0.00771636			CPD	1.15498	0.207866			SENP1	1.02678	0.0381295
SHISA2	0.997598	-0.00346955			FLVCR1	1.16324	0.218153			GJA1	1.02711	0.0385873
DHCR7	0.997875	-0.00306851			STEAP3	1.16538	0.220806			PLXNA1	1.0303	0.0430598
Scramble	1.01	0.0143553			INSR	1.16555	0.221007			RHOA	1.03579	0.050728
S100A16	1.00362	0.00521311			LRRC59	1.17239	0.229447			EXOC4	1.03847	0.0544558
TMX4	1.00555	0.00798349			UBIAD1	1.17332	0.230592			Scramble	1.03854	0.0545528
EFNB2	1.00607	0.00873427			SYTL4	1.17375	0.231126			WDR20	1.03879	0.054905
TRIP11	1.00694	0.00997418			MCL1	1.17597	0.233857			HMOX2	1.04067	0.0575093
GJC1	1.01096	0.0157299			KIDINS220	1.17665	0.234691			RHBDD2	1.05213	0.0733063
RAB6A	1.01124	0.0161316			PLCH1	1.17941	0.238061			CISD1	1.05389	0.0757263
PAK4	1.01521	0.0217812			LRRC57	1.18062	0.239548			ESYT2	1.0558	0.0783302
HK1	1.01553	0.0222271			PVRL2	1.18144	0.240546			CPD	1.06057	0.0848357
TMEM161A	1.01657	0.0237103			NCCRP1	1.18195	0.241163			VANGL2	1.06384	0.0892756
EPHB2	1.01885	0.0269375			PEAK1	1.18195	0.24117			SLC3A2	1.06464	0.0903693
SLC38A1	1.01977	0.0282498			GOLGA3	1.18201	0.241246			CHMP7	1.06844	0.0954998
RRAGC	1.01983	0.0283255			ANO10	1.18277	0.24217			DDRGK1	1.06878	0.0959716
USE1	1.02382	0.0339664			DSC2	1.18412	0.243821			CANX	1.06925	0.0965995
ATL1	1.02387	0.0340393			TMF1	1.18463	0.244432			PPFIBP1	1.07	0.0976057
MVB12A	1.02455	0.0349849			PPIF	1.186	0.246107			SHISA2	1.07122	0.0992483
SAR1A	1.02599	0.0370146			LGALS7	1.18628	0.246443			SLC4A7	1.07123	0.0992722
VKORC1L1	1.03993	0.0564928			PTPN9	1.1865	0.246708			RAB11B	1.07332	0.102081
MARK1	1.04658	0.0656874			MARCKS	1.19402	0.255826			NOTCH2	1.07848	0.108994
IGF2BP3	1.04946	0.0696432			YES1	1.19639	0.258687			SLC5A3	1.07954	0.110413
RAB23	1.04986	0.0702035			DHRS7	1.19715	0.259599			NF1	1.07963	0.110542
STX8	1.05001	0.0704063			ADAM9	1.20095	0.264178			RAB1A	1.08179	0.113419
ITM2C	1.05535	0.0777184			CDKAL1	1.20443	0.268346			SCAMP3	1.0866	0.119818
LRP6	1.05825	0.0816741			SLC1A5	1.21024	0.275291			PANX1	1.09369	0.12921
SOAT1	1.05859	0.0821424			ZDHHC5	1.21258	0.278077			DCBLD1	1.09575	0.131922
FLVCR1	1.05939	0.0832368			MVB12A	1.21362	0.279311			ITM2B	1.10211	0.140271
PTAR1	1.06135	0.0858958			MARK2	1.21773	0.284189			PPIF	1.10284	0.141228
SLC30A1	1.0617	0.0863771			FUNDC2	1.21812	0.284662			TMEM115	1.1033	0.141823
ANO10	1.06558	0.0916407			VAMP4	1.21865	0.285289			LMAN1	1.10758	0.147409
GOLPH3L	1.06651	0.0929033			ITM2B	1.22048	0.287447			MARK3	1.10772	0.147591
SLC39A10	1.06731	0.0939753			CCDC88A	1.22109	0.288166			ATL1	1.10779	0.147678
DAG1	1.07245	0.100906			CDC42BPA	1.22173	0.288929			ATF3	1.10934	0.1497
VAMP3	1.07441	0.103539			COLEC10	1.22309	0.290527			FAF2	1.1102	0.150817
NSDHL	1.07737	0.107519			LYN	1.22717	0.295335			NEO1	1.11049	0.151195
PPIF	1.07809	0.108476			OCLN	1.22726	0.295446			APBB1	1.11098	0.151835
ATP7A	1.08109	0.112491			GPR107	1.22783	0.296113			CACHD1	1.115	0.157042
AHNAK	1.086	0.119023			PANX1	1.22861	0.297028			FAM126B	1.11735	0.160076
UBIAD1	1.09146	0.126261			LEMD3	1.22931	0.297848			LAMTOR1	1.11846	0.161515
SUSD5	1.09269	0.127889			PEX11B	1.23596	0.305633			CD276	1.12447	0.169246
RAB21	1.09325	0.128627			DDRGK1	1.23641	0.306162			RAN	1.12466	0.169487
TPD52L2	1.09348	0.128923			GOLGB1	1.24256	0.313315			ROBO1	1.12494	0.169853
NEK6	1.09477	0.130626			VTI1B	1.24484	0.315962			TOR1AIP1	1.1271	0.172613
MARK3	1.09654	0.132965			UBXN4	1.24588	0.317168			PEX11B	1.13333	0.180564
UBTD1	1.10023	0.137806			XPR1	1.24864	0.320357			RAB7A	1.13412	0.181568
VPS45	1.10056	0.138244			GJA1	1.25172	0.323908			PSEN1	1.13568	0.183561
PANX1	1.10107	0.138901			RNF185	1.25198	0.324212			ESYT1	1.13918	0.188
SFT2D1	1.1048	0.143791			CDK16	1.25356	0.326027			OSBPL8	1.14355	0.193524
MCL1	1.10528	0.14441			FAM129B	1.25465	0.327286			ARF4	1.1481	0.199248
KIAA1522	1.10729	0.147036			YIF1A	1.25483	0.327492			CDC42	1.14876	0.200076
KIDINS220	1.10921	0.149535			RAB7A	1.25494	0.327614			MVB12A	1.15685	0.210198
TLDC1	1.10989	0.150411			ITM2C	1.25697	0.329954			ADAM9	1.15969	0.213733
SLC1A5	1.11135	0.152317			MPZL1	1.25782	0.330922			ROR1	1.1599	0.213999
NEO1	1.1148	0.156786			RP2	1.25825	0.331416			CDC42BPA	1.16189	0.216469
TMEM51	1.11622	0.158617			CALR	1.26112	0.3347			LZTS2	1.16504	0.220382
ARF4	1.117	0.159635			TMCO1	1.26382	0.337795			RABL3	1.16587	0.221407
BLZF1	1.11914	0.162397			OSBPL8	1.26497	0.339107			STOM	1.16758	0.223519
JAG2	1.12158	0.165538			TMEM51	1.26505	0.33919			EPHB2	1.16838	0.224506
VPS54	1.12463	0.16945			ANXA1	1.26804	0.342596			ATP2B4	1.17011	0.226648
CDC42BPA	1.12585	0.171019			RELL1	1.27011	0.344958			RAB6A	1.17055	0.227191
CALR	1.12756	0.173205			DLGAP4	1.27071	0.345633			RAB14	1.17135	0.228177
ANKRD26	1.12787	0.173596			TMEM161A	1.27303	0.348266			GJC1	1.17136	0.228189
CDC42	1.13076	0.177298			CCNB2	1.27473	0.350189			SLC29A1	1.17376	0.231132
GJA1	1.13446	0.182004			TMEM9	1.27487	0.350349			ARF6	1.17619	0.234126
ATP1A1	1.13608	0.18407			SLC16A1	1.27644	0.352127			SLC6A8	1.17862	0.237102
STX18	1.14021	0.189298			WDR20	1.2815	0.357829			SLC30A7	1.17903	0.2376
MPP7	1.14431	0.194476			PTPN1	1.28234	0.358779			RAB23	1.17955	0.238242
OSBPL8	1.14818	0.199352			EXOC4	1.28297	0.359491			NDRG3	1.18779	0.248277
PTPN9	1.15277	0.205102			VAMP7	1.28578	0.362642			JUP	1.18826	0.248854
JPH1	1.1538	0.206392			CANX	1.28635	0.363282			EPN2	1.19022	0.251225
PLSCR1	1.16125	0.215682			DSC3	1.28664	0.363612			LGALS7	1.19098	0.252151
APBB1	1.16147	0.215953			FAM126B	1.28668	0.36365			MAP4K4	1.19171	0.253036
PTK7	1.1675	0.223427			RALGPS2	1.28759	0.364678			VAPB	1.19466	0.256602
STX7	1.16807	0.224121			CADM1	1.29006	0.367443			EFNB2	1.19512	0.257155
ARF1	1.17153	0.228392			BCAP31	1.29137	0.368906			CUX1	1.2008	0.263992
RHOA	1.17188	0.228822			ARF6	1.29205	0.369656			SLC33A1	1.2022	0.265674
CUX1	1.17411	0.231562			MTM1	1.29413	0.371987			BLZF1	1.21355	0.279237
SC5D	1.1742	0.231677			LRP6	1.29523	0.373206			TYMS	1.21695	0.283269
PEAK1	1.17497	0.232619			CDC42	1.29531	0.373293			PTAR1	1.21768	0.28413
GPR107	1.1795	0.238171			PLEKHO1	1.29808	0.376375			IRS4	1.21804	0.284567
RHBDD2	1.18789	0.248395			GJC1	1.29958	0.378049			BMPR2	1.22076	0.287776
SYTL4	1.18813	0.248692			PAK4	1.3003	0.378844			DLGAP4	1.22105	0.288118
FAM126B	1.18816	0.248727			EFNB2	1.30088	0.379483			LRIF1	1.22482	0.292569
ACSL3	1.19371	0.255457			RAB14	1.30373	0.382644			STX10	1.22562	0.293513
ROR1	1.19693	0.259336			DCBLD1	1.30417	0.383132			TRIP11	1.22589	0.293825
RAPGEF6	1.19717	0.259633			SLC6A6	1.30618	0.385357			ANO10	1.22897	0.297445
SLC6A6	1.19752	0.260049			F11R	1.30669	0.385914			EIF3F	1.23082	0.299618
SLC3A2	1.19797	0.260596			VPS33A	1.31037	0.389973			LRRC59	1.23384	0.30316
SLC9A1	1.20175	0.265134			KIAA0319L	1.31363	0.393558			ITGA6	1.23401	0.30335
MARK2	1.20217	0.26564			STX18	1.3157	0.395831			TPD52L2	1.23675	0.306554
CTNNB1	1.20824	0.272905			JUP	1.31633	0.396516			EPB41L2	1.23695	0.306788
LRIF1	1.20889	0.273679			SRC	1.3175	0.3978			PLCB1	1.23717	0.307048
RAB13	1.20898	0.273789			RAB1A	1.31753	0.397841			DHFR	1.24419	0.315206
CNP	1.20941	0.274301			ROR1	1.3195	0.399997			ITM2C	1.24709	0.318568
DSG2	1.21049	0.27559			SLC30A5	1.31988	0.400411			CTNNA1	1.25405	0.326593
ZDHHC5	1.21191	0.277282			FLOT1	1.32049	0.401069			RP2	1.25851	0.331717
DCBLD1	1.21386	0.279599			C2CD2L	1.32152	0.4022			ELK1	1.26416	0.338177
EPB41L2	1.21555	0.281606			PHLDB1	1.3254	0.406427			SLC30A1	1.26538	0.33957
CD276	1.21582	0.281933			LBR	1.32588	0.406951			CDKAL1	1.268	0.342559
EPN2	1.22951	0.298086			LAMTOR1	1.33268	0.414331			CTNNB1	1.27213	0.347242
F11R	1.2314	0.300304			RAB23	1.33521	0.41707			SFT2D1	1.27259	0.347762
ITM2B	1.23195	0.300943			ZDHHC20	1.33564	0.417529			SPRY4	1.27653	0.352232
TMEM9	1.23366	0.302945			VPS45	1.33797	0.420047			STX7	1.28175	0.358112
ANXA1	1.23516	0.304694			ARID1B	1.34274	0.425176			PEAK1	1.28238	0.35882
SLC30A7	1.23595	0.305622			TP53I11	1.34295	0.425405			SCARB1	1.28381	0.360429
ADAM9	1.24174	0.312367			PCDH9	1.34406	0.426598			SLC6A9	1.29152	0.369075
CCNB2	1.24508	0.316233			ADD3	1.34509	0.4277			CKAP4	1.29803	0.376321
STOM	1.24797	0.319585			CXADR	1.34562	0.428276			CDK16	1.30217	0.380915
SLC12A2	1.24926	0.321072			STX3	1.35038	0.433364			NEK6	1.30601	0.385162
FAF2	1.25535	0.328087			CD276	1.35815	0.441641			LRRC57	1.31605	0.396211
ESYT1	1.25888	0.332141			JAG2	1.35843	0.441941			VAMP4	1.31788	0.398222
STX6	1.26373	0.337688			JPH1	1.36153	0.445228			NDRG1	1.3192	0.399669
CLCC1	1.2647	0.338795			MARK3	1.36389	0.447726			SLC30A6	1.3242	0.405117
ITGA6	1.26809	0.342657			DHCR7	1.36618	0.450144			PLK1	1.32761	0.408827
CEP104	1.27628	0.351944			CEP104	1.36843	0.452521			TBC1D10A	1.32765	0.408879
MAP4K3	1.28	0.35614			VPS54	1.37033	0.454527			VAMP3	1.3323	0.413916
CXADR	1.28068	0.356908			SLC4A7	1.37123	0.455474			TMEM51	1.33385	0.415595
HSDL2	1.28231	0.358747			CUX1	1.37707	0.461601			LRP6	1.33993	0.422157
DHFR	1.28235	0.358796			FAM171A2	1.37831	0.462904			SLC39A10	1.3442	0.426746
TULP3	1.28322	0.359771			EPN2	1.37992	0.464582			PAK4	1.3446	0.427178
ADD3	1.28395	0.360591			LZTS2	1.38325	0.468061			TMX4	1.34472	0.427311
CDKAL1	1.29119	0.368698			DAG1	1.3889	0.473948			VPS45	1.34597	0.428649
GOLGA5	1.29471	0.372628			EPB41L2	1.3895	0.474569			GOSR1	1.3511	0.43413
ROBO1	1.30431	0.383289			LMAN1	1.39544	0.48072			PPIA	1.35204	0.435142
STEAP3	1.30503	0.384087			PPFIA1	1.39609	0.481394			PTK7	1.35726	0.440698
SLC7A5	1.31747	0.397769			ATL1	1.39642	0.48173			VPS54	1.35781	0.441279
STX10	1.3183	0.39868			STOM	1.41006	0.495756			VKORC1L1	1.36554	0.449467
DRG1	1.31874	0.39916			TPD52L2	1.41624	0.502063			ERBB2IP	1.36592	0.449875
CHCHD3	1.31938	0.399855			ABCE1	1.42005	0.505943			OSR2	1.36951	0.453655
LYN	1.32388	0.404771			TOR1AIP1	1.42229	0.508211			SLC9A1	1.36966	0.453816
DEPDC1B	1.3252	0.406215			SEC23IP	1.42354	0.509478			SLC7A11	1.37112	0.455358
MARVELD2	1.33234	0.413959			EFNB3	1.42426	0.510208			USP33	1.37339	0.457739
ATP2B4	1.33571	0.417606			KIAA1522	1.43191	0.51794			KIAA1522	1.37425	0.458645
SLC1A3	1.33749	0.419529			SIRPA	1.43261	0.518647			GOLPH3L	1.37756	0.462112
FAM171A2	1.35239	0.435516			RHBDD2	1.44189	0.527956			PLSCR1	1.38226	0.467033
CAMLG	1.35867	0.442195			BLZF1	1.4436	0.529672			OCLN	1.38272	0.467513
SLC5A3	1.3609	0.444559			NEK6	1.45128	0.537325			SRC	1.38575	0.470662
PSEN1	1.36138	0.445065			CTNNA1	1.45173	0.537773			PHLDB1	1.3943	0.479544
DSC3	1.36586	0.449814			RABL3	1.45348	0.539509			STX3	1.4001	0.485528
STX3	1.36989	0.454062			HM13	1.46109	0.547043			ATP7A	1.40728	0.492914
SEMA4D	1.37375	0.458117			SEMA4D	1.46648	0.552362			TMEM9	1.41021	0.495912
ZDHHC20	1.37536	0.459807			PSEN1	1.46903	0.55486			SLC16A1	1.42304	0.508978
ARFGAP1	1.39101	0.476132			NF1	1.46957	0.555393			STEAP1	1.42507	0.511036
MYO1B	1.39141	0.476551			CAMLG	1.47199	0.557764			SEMA4D	1.43521	0.521264
ARID1B	1.39825	0.483623			UBE2J1	1.47889	0.564513			TULP3	1.43541	0.521461
BSDC1	1.40812	0.493775			ITGA6	1.48457	0.570043			MAP4K3	1.43709	0.523146
RABL3	1.41311	0.49887			SLC7A11	1.49561	0.580731			PTPN1	1.44636	0.532428
LRRC59	1.42449	0.510444			DRG1	1.49797	0.583008			FLOT1	1.46064	0.546597
USP33	1.42886	0.514863			CSNK1G3	1.49835	0.583372			NUP155	1.46355	0.549468
CCDC47	1.45231	0.538349			RAB21	1.50162	0.586524			C2CD2L	1.46717	0.553036
CDC42EP1	1.46077	0.546728			EFCAB5	1.51207	0.596521			RAPGEF6	1.4712	0.556989
PPIA	1.46166	0.547606			ROBO1	1.51646	0.600706			DEPDC1B	1.48124	0.566809
YES1	1.47542	0.561131			TMPO	1.51806	0.602231			SNAP23	1.49916	0.584157
LZTR1	1.48368	0.569178			MAP4K3	1.51923	0.603337			PLCH1	1.50305	0.587892
VANGL2	1.48462	0.570091			TMX4	1.52151	0.605501			MTM1	1.50712	0.591796
WDR20	1.48812	0.573488			PLCB1	1.52513	0.608931			SOAT1	1.51391	0.598279
NDUFAF2	1.48861	0.573963			STX7	1.52736	0.611037			CCNB2	1.51413	0.598488
AAAS	1.49059	0.575884			BMPR2	1.53013	0.613653			CEP104	1.53076	0.614249
C2CD2L	1.50509	0.589847			STEAP1	1.53035	0.613859			FAM171A2	1.53491	0.618157
CSNK1G3	1.51975	0.603836			HSDL2	1.53479	0.618039			IGF2R	1.54104	0.623901
ITFG3	1.52217	0.60613			LRIF1	1.53943	0.622392			SLC6A6	1.54147	0.624311
CISD1	1.52471	0.608539			EPB41L5	1.53994	0.622872			SAR1A	1.55483	0.636758
SCARB1	1.53469	0.617944			PTK7	1.54133	0.624175			KIDINS220	1.56031	0.641833
CPNE8	1.53865	0.621667			CPNE8	1.56976	0.650548			RER1	1.56449	0.645689
MTR	1.54865	0.631008			CKAP4	1.58041	0.660298			ATP1A1	1.57686	0.657052
SIRPA	1.57088	0.651574			AAAS	1.58728	0.666558			CYP51A1	1.59149	0.670378
TMEM55B	1.59141	0.670302			ATP7A	1.58927	0.668362			ABCE1	1.60293	0.680711
FLOT1	1.60074	0.678735			SENP1	1.59652	0.674935			ABHD12	1.60457	0.682189
HMOX1	1.61938	0.695443			MYO1B	1.59747	0.67579			CXADR	1.61278	0.689554
ABHD12	1.63166	0.706344			STX10	1.60587	0.683358			RAB21	1.63365	0.708098
STIM1	1.66067	0.731764			MARVELD2	1.60657	0.683988			PTPN9	1.63503	0.709317
MARCKSL1	1.66968	0.739573			CNP	1.61406	0.690695			HM13	1.69301	0.759588
SLC30A5	1.67776	0.746539			ATP2B4	1.61821	0.694398			JPH1	1.70017	0.765681
AUP1	1.68844	0.75569			DEPDC1B	1.6207	0.696613			LYN	1.70236	0.767539
NOTCH1	1.69116	0.758012			CCDC47	1.63974	0.71347			DSG2	1.71148	0.775246
SLC7A11	1.72028	0.782643			WISP2	1.6589	0.730227			AAAS	1.71879	0.781395
STEAP1	1.76876	0.822741			NDUFAF2	1.66451	0.735098			NSDHL	1.74594	0.804
ARL6IP5	1.77517	0.827961			HMOX1	1.66462	0.735194			MPZL1	1.7542	0.810812
ARC	1.80567	0.852536			SLC30A7	1.6665	0.736824			BCL2L13	1.76976	0.823555
PLCB1	1.8344	0.875306			DHFR	1.67056	0.740332			CCDC47	1.77487	0.827714
ANKRD13C	1.85366	0.890379			LMNB1	1.69062	0.757549			EFCAB5	1.80273	0.850183
CHMP7	1.87218	0.904718			TFRC	1.72579	0.787253			SLC30A5	1.80667	0.853336
TMEM109	1.87831	0.909439			DSG2	1.73246	0.792824			ARC	1.81382	0.859034
WISP2	1.92931	0.948085			ABHD12	1.74261	0.80125			DHCR7	1.8219	0.865442
RAB14	1.99025	0.992949			STIM1	1.7823	0.833744			ADD3	1.82649	0.869071
PTPN1	2.0364	1.02602			TMEM109	1.78289	0.834219			ZDHHC20	1.82782	0.870123
BCL2L13	2.08176	1.0578			SCARB1	1.7891	0.839236			ANKRD13C	1.84672	0.884965
CANX	2.08445	1.05967			SLC5A3	1.79631	0.845034			MARVELD2	1.85369	0.890399
ABCE1	2.08507	1.06009			STX6	1.81573	0.860548			STX6	1.89167	0.919658
GOLGB1	2.15649	1.10868			LZTR1	1.85935	0.894796			LZTR1	1.90654	0.930955
ACSL4	2.20853	1.14309			IGF2R	1.87092	0.903747			DNM1L	1.91096	0.934301
ARHGAP1	2.22222	1.152			SLC30A1	1.88844	0.917192			CPNE8	1.92611	0.945687
CADM1	2.26282	1.17812			SNAP23	1.89287	0.920576			YES1	1.93831	0.954801
EPB41L5	2.30893	1.20722			PPIA	1.92123	0.942028			NDUFAF2	1.95559	0.967606
LAMTOR1	2.32574	1.21769			ARL6IP5	1.92384	0.943987			HSDL2	2.00676	1.00487
DNM1L	2.48176	1.31137			TMEM55B	2.08359	1.05907			EPB41L5	2.05017	1.03574
PAG1	2.52798	1.33799			DNM1L	2.27548	1.18617			SC5D	2.09405	1.0663
IGF2R	2.53473	1.34183			ARC	2.34227	1.22791			TMEM109	2.12905	1.09021
MTM1	2.57908	1.36686			ANKRD13C	2.37733	1.24934			ARL6IP5	2.14537	1.10123
EFCAB5	2.68582	1.42536			ACSL4	2.38681	1.25509			TMEM55B	2.14678	1.10217
SNAP23	2.78642	1.47841			BCL2L13	2.43442	1.28358			ACSL4	2.31785	1.21279
MMGT1	2.83408	1.50288			TULP3	2.66737	1.41542			STIM1	2.32812	1.21917
TFRC	3.96185	1.98618			CHMP7	2.72457	1.44603			CSNK1G3	2.37	1.24488
