# Supplementary material for: Interrogating the protein interactomes of RAS isoforms identifies PIP5K1A as a KRAS-specific vulnerability
Source: Nat Commun. 2018 Sep 7;9:3646. doi: 10.1038/s41467-018-05692-6 (PMC6128905; doi:10.1038/s41467-018-05692-6)
Supplement: Supplementary file 7 — Supplementary Data 5 [file 41467_2018_5692_MOESM7_ESM.xlsx]

## Sheet: KRAS_interactome
Supplementary Data 5- BirA*-KRASG12V Interactome identified by proximity labelling in PIP5K1A deficient cells
Primary Protein Name	Protein Description	ProteinTeller Probability	# of quantified peptide	BirA 1	BirA 2	BirA 3	Kras 1	Kras 2	Kras 3	PIPKD1 1	PIPKD1 2	PIPKD1 3	PIPKD2 1	PIPKD2 2	PIPKD2 3	PIPKD3 1	PIPKD3 2	PIPKD3 3	QC 1	QC 2	QC 3	QC 4	%CV QC	%CV Individuals	Fold-change Kras versus BirA	P-value (t-test), Kras versus BirA	Cluster Order, Kras and BirA	Cluster Number, Kras and BirA	Fold-change Kras versus PIPKD3	P-value (t-test), Kras versus PIPKD3	In Kras versus control interactome (6/16)	In Kras-specific interactome (6/16)
1A02_HUMAN	HLA class I histocompatibility antigen, A-2 alpha chain OS=Homo sapiens GN=HLA-A PE=1 SV=1	1	10	31393662	37520704	51413552	232677264	203788256	225507056	271250720	326215072	286656672	321722944	234118256	297050432	397046976	295121344	416443264	243896512	248313184	258995760	252864192	2.57239	49.5401	5.5014	0.004	1	1	-1.67471	0.03	Y	Y
MPZL1_HUMAN	Myelin protein zero-like protein 1 OS=Homo sapiens GN=MPZL1 PE=1 SV=1	1	6	120305224	115666368	120746416	1053983232	977129408	1151430656	1262551168	1320141696	1336160384	1328650112	1152897408	1341082240	1715105408	1403411584	1729967104	1090152704	1042560960	1098616704	1132928512	3.41425	49.7688	8.92173	0.0001817	2	1	-1.52346	0.01	Y	Y
PVRL2_HUMAN	Poliovirus receptor-related protein 2 OS=Homo sapiens GN=PVRL2 PE=1 SV=1	1	11	109876072	112601856	133074048	1815695232	1518372608	1858999168	2138081536	2173309696	2125380864	2162749440	1792396544	2168144384	2683970816	2097354624	2990881280	1714363520	1760352128	1796182016	1797597824	2.21652	52.2924	14.6056	7.078e-06	3	1	-1.49665	0.042	Y	Y
TMEM2_HUMAN	Transmembrane protein 2 OS=Homo sapiens GN=TMEM2 PE=1 SV=1	1	16	23031098	25162116	32767824	205713600	195488000	208117936	258802544	254569296	282639264	281823936	231618000	251859680	321823712	274341632	347398016	194574112	191732160	213954352	213635824	5.88511	49.1055	7.52608	0.002	4	1	-1.54855	0.019	Y	Y
BASI_HUMAN	Basigin OS=Homo sapiens GN=BSG PE=1 SV=2	1	15	442863200	423733952	418356384	3659822080	3641948416	3840959488	4003542016	4172451328	4404699136	4286699264	3549683456	4297768960	5842244608	4506436608	6124324864	3509884672	3686860544	3763847936	3652827648	2.91035	49.9086	8.6717	9.476e-08	5	1	-1.47836	0.053	Y	Y
EFNB1_HUMAN	Ephrin-B1 OS=Homo sapiens GN=EFNB1 PE=1 SV=1	1	8	29942848	28354964	37991580	515531680	456685760	542417088	584468288	610753216	617059520	642886720	497322784	623700224	893700288	680457280	941692800	520868064	512482208	533128928	523029248	1.62516	54.8195	15.73	7.706e-05	6	1	-1.66103	0.022	Y	Y
JAM3_HUMAN	Junctional adhesion molecule C OS=Homo sapiens GN=JAM3 PE=1 SV=1	1	7	79863344	99506000	97013544	536652800	515957248	527359104	592747200	661516160	610718144	692299008	560155904	640289664	908090240	738482688	922523968	507678240	517509696	554576000	561877760	5.00856	48.4901	5.7166	0.001	7	1	-1.62604	0.019	Y	Y
VANG1_HUMAN	Vang-like protein 1 OS=Homo sapiens GN=VANGL1 PE=1 SV=1	1	15	194896672	238956256	189992352	1077748736	1026763648	1176771456	1172051968	1331030656	1306320512	1241335168	1123424896	1181761024	1847722752	1536767488	1836855808	1066260224	1089073664	1125691392	1286470656	8.71002	47.5478	5.25977	0.0002148	8	1	-1.59125	0.005	Y	Y
PKHO1_HUMAN	Pleckstrin homology domain-containing family O member 1 OS=Homo sapiens GN=PLEKHO1 PE=1 SV=2	1	6	5.76614e+06	6.56964e+06	10058171	69499648	58974980	56616700	75505440	70280880	72512856	81310344	71381456	72623192	116381984	85494304	127079688	47775852	59573288	58592440	43153216	15.4873	54.1741	8.26524	0.003	9	1	-1.77726	0.025	Y	Y
P5I11_HUMAN	Tumor protein p53-inducible protein 11 OS=Homo sapiens GN=TP53I11 PE=1 SV=2	0.7	1	2239789	4.07651e+06	8.1732e+06	28661318	21802050	24395806	40572140	42075120	37851760	40402672	34513372	33700092	52702384	37068524	46304740	29436510	32200644	34763652	23749530	15.7231	50.7484	5.16644	0.037	10	1	-1.81776	0.012	Y	Y
PLS3_HUMAN	Phospholipid scramblase 3 OS=Homo sapiens GN=PLSCR3 PE=1 SV=2	1	3	7.41658e+06	8709381	9062710	59975764	53274408	45975832	69298344	71349160	66980456	69471296	59928312	66470504	117486192	75250208	94509104	45780712	54593624	48224504	45966216	8.47181	52.8577	6.32133	6.819e-05	11	1	-1.80401	0.026	Y	Y
CD99_HUMAN	CD99 antigen OS=Homo sapiens GN=CD99 PE=1 SV=1	1	3	13857550	25530386	34516064	345050368	305005312	349321728	332325632	396012800	372836128	438091328	371985248	373802624	634027776	531458816	574206976	345736768	332941472	372417280	375089216	5.77012	55.2666	13.5226	0.009	12	1	-1.74078	0.001	Y	Y
STX7_HUMAN	Syntaxin-7 OS=Homo sapiens GN=STX7 PE=1 SV=4	1	6	35033356	30281242	20814072	206112688	184645216	210283792	184775120	234230768	225156224	261650272	218809760	253630416	300239936	312524544	317312896	209365408	211804448	197430160	203202032	3.14288	48.9982	6.97842	0.004	13	1	-1.54744	0.004	Y	N
RAB7A_HUMAN	Ras-related protein Rab-7a OS=Homo sapiens GN=RAB7A PE=1 SV=1	1	17	233416016	278571744	232532864	1495284480	1486418560	1537610880	1655041792	1678188032	1639786368	1817750528	1802468608	1806952064	2521186304	2144301056	2251563264	1404321024	1435338496	1453126656	1344370048	3.38805	47.2674	6.0701	0.0008013	14	1	-1.53055	0.01	Y	N
STX3_HUMAN	Syntaxin-3 OS=Homo sapiens GN=STX3 PE=1 SV=3	1	9	26888316	23890850	19728380	391039392	375692832	383606400	450096192	395132640	423494336	474656096	453626400	465080128	592541568	557076160	567209280	382883008	368927456	378375520	372943904	1.62735	51.6751	16.3151	0.0008785	15	1	-1.49245	0.000165	Y	Y
VAMP3_HUMAN	Vesicle-associated membrane protein 3 OS=Homo sapiens GN=VAMP3 PE=1 SV=3	1	8	823791040	781213952	808229056	8640190464	9377541120	9134682112	9712475136	10541223936	9036925952	10749813760	9932187648	10670674944	14330435584	13960613888	12770632704	8565256192	9187116032	9026334720	9723240448	5.23557	50.8929	11.2515	8.753e-07	16	1	-1.51227	0.001	Y	Y
VAMP4_HUMAN	Vesicle-associated membrane protein 4 OS=Homo sapiens GN=VAMP4 PE=1 SV=2	1	3	39314052	39150600	34557344	202752608	208748544	205717728	206301600	221954400	185506800	238531776	202778080	209841088	319941184	288234624	274152224	197365024	180010848	172865072	204003792	7.71846	45.8215	5.46105	0.0004011	17	1	-1.42952	0.014	Y	N
SHPS1_HUMAN	Tyrosine-protein phosphatase non-receptor type substrate 1 OS=Homo sapiens GN=SIRPA PE=1 SV=1	1	4	2269227	1.41601e+06	1.83466e+06	48258712	33956536	51809900	49927460	66481564	75761016	68605080	61807920	60060716	89726752	82530016	80274192	49802756	47484148	51296976	34798580	16.4245	57.2883	24.2804	7.275e-05	18	1	-1.88421	0.032	Y	Y
TMEM9_HUMAN	Transmembrane protein 9 OS=Homo sapiens GN=TMEM9 PE=1 SV=1	1	5	94733648	77800232	34067560	456115456	266380016	461631200	538058624	553461824	567433984	632440448	542780288	596181760	837815360	750884992	802462272	493299840	502085952	499835392	462822176	3.7136	53.259	5.73145	0.013	19	1	-2.01935	0.052	Y	N
EFNB3_HUMAN	Ephrin-B3 OS=Homo sapiens GN=EFNB3 PE=1 SV=1	0.98	2	722979	1.60987e+06	397981	11653585	17407200	20982028	17363920	22640502	18557708	24355268	23664808	22470884	36120296	22642144	29685972	15591901	16935980	21450748	25182128	22.1417	57.974	18.3251	0.009	20	1	-1.76745	0.061	Y	Y
NPTN_HUMAN	Neuroplastin OS=Homo sapiens GN=NPTN PE=1 SV=1	1	4	2.11557e+06	3.2261e+06	2246756	41383796	33561264	48860676	44582408	44519996	53943616	52616056	35606280	42434108	89215760	51306172	86242016	35462712	46055156	42051196	48064256	12.9521	61.4337	16.3151	0.0001036	21	1	-1.83161	0.061	Y	N
TGON2_HUMAN	Trans-Golgi network integral membrane protein 2 OS=Homo sapiens GN=TGOLN2 PE=1 SV=2	0.29	1	1.04239e+06	384871	685032	3.92857e+06	3.36436e+06	3.34386e+06	3.31897e+06	3.81125e+06	3207704	4932015	2.99009e+06	3.91046e+06	4836675	5030796	6111812	2912189	2.46978e+06	5502464	3.07723e+06	39.126	48.1478	5.03567	0.025	22	1	-1.50227	0.013	Y	N
1B59_HUMAN	HLA class I histocompatibility antigen, B-54 alpha chain OS=Homo sapiens GN=HLA-B PE=1 SV=1	0.82	1	531342	1.05468e+06	1.24986e+06	7.03982e+06	7.52084e+06	8453149	9511896	7.92196e+06	9305901	9925584	10663727	7697763	9338140	9192068	10777830	7259842	6.00699e+06	7527734	6.21584e+06	11.155	47.4855	8.11522	0.012	23	1	-1.2735	0.03	N	N
PHAG1_HUMAN	Phosphoprotein associated with glycosphingolipid-enriched microdomains 1 OS=Homo sapiens GN=PAG1 PE=1 SV=2	1	5	5623130	5.56695e+06	10173089	58916204	42834832	62347008	82614848	66904264	70113312	68710304	74555144	74447632	68732000	63737056	87571080	49333424	48003820	50878956	44351612	5.78844	48.7254	7.68135	0.002	24	1	-1.34091	0.123	Y	N
GO45_HUMAN	Golgin-45 OS=Homo sapiens GN=BLZF1 PE=1 SV=2	1	3	699512	2.17778e+06	1.51847e+06	26213644	23107952	27147884	35574336	33085956	33114272	39312340	41638604	37836604	45666468	35072756	51674016	28924722	28218784	26650086	25852696	5.13815	55.2208	17.3962	0.011	25	1	-1.73158	0.028	Y	N
OCLN_HUMAN	Occludin OS=Homo sapiens GN=OCLN PE=1 SV=1	1	20	158131088	143918944	129140824	2220261120	1845767168	2261265408	2656768768	2807038976	2707602432	3055166976	2845020672	2986397184	3382771968	3090227968	3640579328	2184466432	2292486144	2384815872	2104164352	5.47933	52.3409	14.674	7.349e-06	26	1	-1.59841	0.006	Y	Y
PCDH7_HUMAN	Protocadherin-7 OS=Homo sapiens GN=PCDH7 PE=1 SV=1	1	13	11535387	17089140	24108972	213992928	162013616	249751312	298428896	275958720	273223808	296133600	286439616	274791200	333269536	325410080	401550592	198703168	193626480	214365152	207389760	4.51824	53.1105	11.8664	0.001	27	1	-1.69431	0.032	Y	N
BORG4_HUMAN	Cdc42 effector protein 4 OS=Homo sapiens GN=CDC42EP4 PE=1 SV=1	1	7	7271827	10686348	16956334	146747792	123161944	139290352	130669544	138236864	154736000	169061376	125684440	129583704	187899072	183374256	191957184	108429368	128735048	116022168	128755840	8.32358	50.2849	11.7201	0.007	28	1	-1.37642	0.02	Y	N
ITB1_HUMAN	Integrin beta-1 OS=Homo sapiens GN=ITGB1 PE=1 SV=2	1	22	110314088	154327296	326749056	2572361984	2415302144	2673004288	2830777856	2739639040	3062755072	3120725504	2386389504	2871782656	3239216384	2842014208	3742393088	2314171136	2348107264	2445520640	2268531968	3.20272	49.5619	12.9537	0.014	29	1	-1.28235	0.078	Y	Y
MUC18_HUMAN	Cell surface glycoprotein MUC18 OS=Homo sapiens GN=MCAM PE=1 SV=2	1	16	124845648	116693408	117650224	639696960	589376576	651531264	681248384	713253568	753658944	805098048	676954880	746113728	851730048	733423552	930169856	590781440	613045376	606955072	590961920	1.88539	43.8533	5.23569	5.333e-06	30	1	-1.33751	0.037	Y	Y
CHCH3_HUMAN	Coiled-coil-helix-coiled-coil-helix domain-containing protein 3, mitochondrial OS=Homo sapiens GN=CHCHD3 PE=1 SV=1	1	6	26095060	38753684	23561208	196528832	167253856	198968960	190762272	208795472	223088208	218681360	231112016	206872576	271734304	219044256	264459872	170229664	183630864	188930144	156825408	8.22975	45.6668	6.36525	0.003	31	1	-1.34205	0.031	Y	Y
TM41B_HUMAN	Transmembrane protein 41B OS=Homo sapiens GN=TMEM41B PE=1 SV=1	0.75	1	1.68682e+06	1621569	1.90723e+06	21347944	19963806	20351006	22018710	22671504	23209052	24234506	23399830	19136314	29205678	25394726	26755252	17504800	19382730	20425004	18711310	6.4411	48.969	11.8227	6.11e-05	32	1	-1.31936	0.01	N	N
ITA6_HUMAN	Integrin alpha-6 OS=Homo sapiens GN=ITGA6 PE=1 SV=4	1	7	4373561	6128292	3.43094e+06	105524120	106482816	113444760	113883592	113723896	125082008	126523272	129647840	127972944	148341856	149187312	154443472	87435488	96543632	88560368	95986952	5.21058	51.5251	23.3587	0.002	33	1	-1.38875	0.0008798	Y	Y
PVRL3_HUMAN	Poliovirus receptor-related protein 3 OS=Homo sapiens GN=PVRL3 PE=1 SV=1	1	7	36432316	43133480	49410156	336216672	337316768	362709888	320530592	344051936	373883840	390298720	365347168	360931232	446578752	449427584	509583200	298072064	310995200	307367040	344862976	6.47924	47.4724	8.03439	0.0008918	34	1	-1.35643	0.007	Y	Y
CXAR_HUMAN	Coxsackievirus and adenovirus receptor OS=Homo sapiens GN=CXADR PE=1 SV=1	1	24	587862976	620538176	472524352	5611137024	5473858048	5867604992	6108257280	6380382208	6396526080	6666398720	5018872320	6510976000	8184978944	5356043264	7951640064	5078036992	5140744704	5163183104	4619883008	5.12483	49.0668	10.0853	0.0007354	35	1	-1.26781	0.248	Y	Y
JAM1_HUMAN	Junctional adhesion molecule A OS=Homo sapiens GN=F11R PE=1 SV=1	1	9	82766304	63410248	57510504	498943168	478720512	481891136	530857312	540821184	503883520	553490432	419397568	585746944	727442432	496134880	663974656	450566656	455750112	469768160	489378240	3.72105	47.0276	7.16567	0.003	36	1	-1.29324	0.167	Y	Y
SELS_HUMAN	Selenoprotein S OS=Homo sapiens GN=VIMP PE=1 SV=3	1	4	6306298	3.33027e+06	4.23164e+06	88122032	78057528	86334312	100596032	95483744	88409952	104050592	96802336	104047152	140779104	89718280	123988896	76602120	79519760	86880912	92280112	8.47893	52.4267	18.2081	0.003	37	1	-1.40383	0.129	Y	Y
DDRGK_HUMAN	DDRGK domain-containing protein 1 OS=Homo sapiens GN=DDRGK1 PE=1 SV=2	1	9	88252048	90484088	79068744	440393184	427662528	467719168	551616640	528276096	531023872	564394624	566550848	546731456	612054528	521158528	600450624	459794656	435029088	447725920	416754784	4.18505	43.2916	5.18134	2.136e-05	38	1	-1.29787	0.02	Y	N
STX8_HUMAN	Syntaxin-8 OS=Homo sapiens GN=STX8 PE=1 SV=2	1	7	41179880	32441118	43703296	276515872	277569024	308545536	336274720	329233664	337516672	346240096	306639232	346566272	414939296	340918368	394217056	284940352	281354848	271698528	263194672	3.56588	46.3294	7.35253	0.0005958	39	1	-1.33322	0.021	Y	N
EMC7_HUMAN	ER membrane protein complex subunit 7 OS=Homo sapiens GN=EMC7 PE=1 SV=1	1	5	7695200	10383988	11920876	55956156	49287264	59113508	52960684	65458960	55907392	59412852	57817928	66492872	67672232	58976140	66453920	52218700	49863180	52099864	43238736	8.54842	42.6644	5.47855	0.002	40	1	-1.1749	0.082	Y	N
EPHX4_HUMAN	Epoxide hydrolase 4 OS=Homo sapiens GN=EPHX4 PE=2 SV=2	0.37	1	6.66874e+06	8.3137e+06	6390114	198428320	195429952	223937936	197186448	207560736	222734960	221322160	214279088	266138224	276623360	193492160	274949504	164592320	193716128	194074672	216832624	11.1316	51.9989	28.906	4.099e-05	41	1	-1.206	0.272	Y	Y
SNP23_HUMAN	Synaptosomal-associated protein 23 OS=Homo sapiens GN=SNAP23 PE=1 SV=1	1	11	318234976	399215232	193774624	1876336768	1305212032	1948612736	1703700864	1791885952	1603567744	1906733184	1806649216	1859783680	2309798912	1829519616	2070972544	1612672000	1610753024	1621885440	1378285568	7.61673	43.8944	5.62996	0.004	42	1	-1.21054	0.255	Y	N
RRAGD_HUMAN	Ras-related GTP-binding protein D OS=Homo sapiens GN=RRAGD PE=1 SV=1	1	7	4.50023e+06	5582506	10171728	49454324	40594140	46763872	46525848	56243048	61635748	61539116	53346508	49149000	69000808	47336828	62180120	46122000	38845616	41036068	37879068	8.98061	47.0905	6.75468	0.011	43	1	-1.30484	0.135	N	N
ARF6_HUMAN	ADP-ribosylation factor 6 OS=Homo sapiens GN=ARF6 PE=1 SV=2	1	4	14735519	15061618	25014944	192847328	209569728	173456880	208369376	194280496	187853584	172776320	131852176	210014336	265899488	159726624	216432192	142666464	163343440	162585104	149035920	6.61974	49.4871	10.5063	0.003	44	1	-1.11493	0.614	Y	N
EBP_HUMAN	3-beta-hydroxysteroid-Delta(8),Delta(7)-isomerase OS=Homo sapiens GN=EBP PE=1 SV=3	0.75	1	655970	836132	889281	5170374	5.70104e+06	5403495	5772633	6769470	7110756	6514479	3.63203e+06	6076152	7760283	5119400	6513370	4351036	4674180	4741685	5.76567e+06	12.5442	47.6304	6.83423	0.001	45	1	-1.19159	0.31	N	N
RAP1B_HUMAN	Ras-related protein Rap-1b OS=Homo sapiens GN=RAP1B PE=1 SV=1	1	4	35670280	45416792	22895536	222305792	291500608	289919168	304540704	314142720	315052352	296986944	229770768	298091520	369611040	290277216	361775040	204680128	207071408	222338192	246277952	8.69159	47.1159	7.72942	0.003	46	1	-1.27116	0.112	N	N
SAR1A_HUMAN	GTP-binding protein SAR1a OS=Homo sapiens GN=SAR1A PE=1 SV=1	1	4	17277412	15871271	12960577	99230248	88776152	92956320	109340112	123397328	103508688	109378344	84000648	99176112	128892776	91874752	124734568	81216384	91900968	87268176	91159992	5.56277	45.2185	6.09341	0.0007076	47	1	-1.22971	0.203	Y	N
CPNE8_HUMAN	Copine-8 OS=Homo sapiens GN=CPNE8 PE=1 SV=2	1	23	196761456	198895488	187870416	1256116608	1197745152	1305286016	1416324864	1489806336	1386295168	1259097728	1170270976	1370541312	1859592704	1576248192	1884487680	1198273792	1171743488	1244266496	1142085504	3.6461	46.7518	6.44211	1.495e-06	48	1	-1.4153	0.015	Y	Y
VANG2_HUMAN	Vang-like protein 2 OS=Homo sapiens GN=VANGL2 PE=1 SV=2	1	10	24504684	41171460	24754324	286101024	310938112	289830816	355433952	330017728	333223360	273731712	244728224	313901440	448626336	367616768	479141152	262964720	270850144	270259904	218323744	9.82318	51.2022	9.8072	0.005	49	1	-1.46062	0.033	Y	Y
SYTL4_HUMAN	Synaptotagmin-like protein 4 OS=Homo sapiens GN=SYTL4 PE=1 SV=1	1	5	3.14191e+06	4.0455e+06	4.27247e+06	25470776	24902308	27119262	35714944	32337618	35762456	25663844	26166478	29578984	45856816	29173314	41984484	26385926	23962762	23587908	11633717	30.9595	50.0148	6.76205	0.001	50	1	-1.51002	0.1	Y	N
PLCB1_HUMAN	1-phosphatidylinositol-4,5-bisphosphate phosphodiesterase beta-1 OS=Homo sapiens GN=PLCB1 PE=1 SV=1	1	3	677498	1442105	1.21515e+06	12437038	8769025	10913786	14416349	11322529	14548993	10056749	8938790	9535801	14275424	11821431	14585103	7.6234e+06	6.39586e+06	4.63596e+06	1059676	57.9446	50.2266	9.63186	0.004	51	1	-1.26657	0.129	Y	N
CTR2_HUMAN	Low affinity cationic amino acid transporter 2 OS=Homo sapiens GN=SLC7A2 PE=1 SV=2	1	2	866676	906902	679729	18545068	18021936	27668696	21170352	17665870	22639078	24135392	29976630	28503924	30318592	18197708	35183288	13511493	13568142	15250508	20284440	20.3842	56.29	26.1833	0.0001196	52	1	-1.30301	0.373	Y	N
ITFG3_HUMAN	Protein ITFG3 OS=Homo sapiens GN=ITFG3 PE=1 SV=1	0.87	1	130942	409870	148156	9021408	4.12235e+06	10138051	11034062	11230852	14975253	14512875	15477157	13603856	14686721	8150767	15474545	8812294	11151442	8663835	12546320	18.3137	60.3931	33.7923	0.002	53	1	-1.64558	0.21	Y	Y
LITAF_HUMAN	Lipopolysaccharide-induced tumor necrosis factor-alpha factor OS=Homo sapiens GN=LITAF PE=1 SV=2	0.75	1	532274	717469	1818928	47827788	18638492	67999496	72041504	76589512	71627536	65757448	82196568	84683272	120032800	44352992	116203128	65070412	62167944	75008680	15303283	48.9634	66.6988	43.8189	0.002	54	1	-2.08669	0.203	Y	Y
ADR1_HUMAN	Adiponectin receptor protein 1 OS=Homo sapiens GN=ADIPOR1 PE=1 SV=1	0.75	1	522447	588503	1.043e+06	5171034	8119825	5.90156e+06	9621455	8959512	9680140	10884478	8712582	8948353	9240220	10015814	12937694	7781565	6.11635e+06	5.91701e+06	7435462	13.7011	52.8395	8.91034	0.002	55	1	-1.67742	0.039	Y	Y
UBTD1_HUMAN	Ubiquitin domain-containing protein 1 OS=Homo sapiens GN=UBTD1 PE=1 SV=1	1	2	781419	455262	730346	11815636	11854012	7356544	13997702	12372250	12229350	13862962	9385736	13191809	15764008	14288037	18078332	10591518	12915592	11153350	5.9748e+06	29.1358	53.9792	15.7731	0.000295	56	1	-1.55128	0.085	Y	Y
CADM4_HUMAN	Cell adhesion molecule 4 OS=Homo sapiens GN=CADM4 PE=1 SV=1	0.54	1	50000	50000	50000	2428888	1.0482e+06	897281	2.30786e+06	1.93565e+06	2.44032e+06	3.96411e+06	2534253	1748593	3.30094e+06	3511347	3784711	1.81885e+06	1.14458e+06	1.367e+06	1.59246e+06	19.6021	67.1966	29.1625	0.0004815	57	1	-2.42252	0.084	N	N
BET1L_HUMAN	BET1-like protein OS=Homo sapiens GN=BET1L PE=1 SV=1	0.75	1	803521	419637	1.29752e+06	41835588	37453968	36199512	32233526	38488300	26758330	42090632	46123088	43181620	46926512	59765248	43348980	36862068	35402548	29113050	30094820	11.6738	55.0519	45.8168	0.006	58	1	-1.29918	0.103	N	N
SEC20_HUMAN	Vesicle transport protein SEC20 OS=Homo sapiens GN=BNIP1 PE=1 SV=3	0.69	1	1.32514e+06	2.52306e+06	996816	9659265	9024067	7680123	10064254	9148188	6117024	12993423	10801378	9741836	10155864	10004164	10008078	9776214	7.99602e+06	7.54444e+06	8324532	11.4755	45.3639	5.44135	0.018	59	1	-1.14432	0.176	Y	N
EMAL6_HUMAN	Echinoderm microtubule-associated protein-like 6 OS=Homo sapiens GN=EML6 PE=2 SV=2	0.73	1	50000	662.144	963.292	22303564	23818126	24525714	26120164	21077840	19465558	30381334	42155100	22284700	27513140	32795778	37415748	20478140	25075206	20756422	22027930	9.53111	58.8432	1368.46	0.03	60	1	-1.38327	0.059	N	N
RAB2A_HUMAN	Ras-related protein Rab-2A OS=Homo sapiens GN=RAB2A PE=1 SV=1	0.74	1	219601	627513	97378.7	5025692	1.20822e+06	1.19527e+06	2725370	3.36344e+06	1.87489e+06	3.15131e+06	3.34248e+06	2651369	2.33739e+06	2.81833e+06	5.55305e+06	1.81154e+06	2676222	1.46593e+06	872533	44.1725	66.377	7.86579	0.044	61	2	-1.44145	0.393	N	N
ZN221_HUMAN	Zinc finger protein 221 OS=Homo sapiens GN=ZNF221 PE=2 SV=2	0.32	1	50000	50000	50000	18832608	46834.9	9211151	19793340	19188832	14777563	6859550	31707822	15535906	21799440	25718130	31217606	17454878	18952350	15136240	1.01263e+06	62.6781	77.9676	187.271	0.017	62	2	-2.8029	0.309	N	N
ARC_HUMAN	Activity-regulated cytoskeleton-associated protein OS=Homo sapiens GN=ARC PE=1 SV=1	1	3	1.75859e+06	796237	2827791	15752799	11681210	10836630	17788568	18237264	14690409	29345452	36666808	32556028	22613118	21893052	24515828	18251888	14737986	13559957	9230329	26.6888	62.3688	7.11004	0.022	63	3	-1.80352	0.026	Y	Y
KANK3_HUMAN	KN motif and ankyrin repeat domain-containing protein 3 OS=Homo sapiens GN=KANK3 PE=2 SV=1	0.38	1	17633196	14534144	20413852	143497584	142501744	156835744	127118016	146989520	144588992	261666304	244379280	222056288	229241888	227581488	190788400	142830992	138260160	153424720	154043056	5.33076	53.619	8.42193	0.0009354	64	3	-1.46242	0.011	Y	Y
UBP37_HUMAN	Ubiquitin carboxyl-terminal hydrolase 37 OS=Homo sapiens GN=USP37 PE=1 SV=1	0.61	1	404195	1.08077e+06	1.25526e+06	22295408	22406472	25306706	19232492	22636208	22890228	43301172	41395060	38491556	42225112	35824960	36063144	24965310	21100036	20666900	23049264	8.79379	59.7475	25.5485	0.01	65	3	-1.62999	0.003	Y	Y
PTH2_HUMAN	Peptidyl-tRNA hydrolase 2, mitochondrial OS=Homo sapiens GN=PTRH2 PE=1 SV=1	0.75	1	252685	770036	329303	6.48571e+06	5108519	5572499	5355493	3.26298e+06	6066010	14335610	21728912	20043396	7365243	7.67535e+06	4060505	4.94165e+06	7565802	8141401	5948403	22.0921	90.6987	12.6971	0.013	66	3	-1.11268	0.765	Y	Y
BAX_HUMAN	Apoptosis regulator BAX OS=Homo sapiens GN=BAX PE=1 SV=1	0.74	1	559613	145270	570632	1534438	2.33006e+06	3268976	3.45696e+06	2.88137e+06	5019405	6135045	2.69164e+06	4.95001e+06	1.87972e+06	2258407	3.03381e+06	1.98391e+06	3.26288e+06	2.2138e+06	1791282	28.3794	63.2653	5.59263	0.037	67	3	-1.00539	0.908	N	N
S39AE_HUMAN	Zinc transporter ZIP14 OS=Homo sapiens GN=SLC39A14 PE=1 SV=2	0.99	2	197708	787865	79495.7	31624444	27224332	25378400	30231728	22688176	25230380	34348708	33424896	31620532	11115319	9520616	14568953	17525918	15545236	17011960	21118428	13.2911	63.8417	79.0814	0.018	68	3	2.39249	0.008	Y	Y
TM192_HUMAN	Transmembrane protein 192 OS=Homo sapiens GN=TMEM192 PE=1 SV=1	0	1	968728	1.09161e+06	993240	5.4513e+06	4.94312e+06	6444337	4765300	5.34601e+06	5340227	7004495	8.00542e+06	8591966	3488720	1.7e+06	3285269	4.1143e+06	5127674	5284118	4862824	10.6996	55.9072	5.51444	0.000387	69	3	1.98711	0.074	Y	N
ANXA6_HUMAN	Annexin A6 OS=Homo sapiens GN=ANXA6 PE=1 SV=3	0	1	124517	543146	560909	6.27087e+06	6.1357e+06	7791027	6.16794e+06	8231278	8978917	7878930	8878652	8777208	6983771	7929222	8653382	5925899	5.76955e+06	5205023	7020430	12.6994	50.7477	16.4399	0.024	70	4	-1.16679	0.19	Y	N
SNX11_HUMAN	Sorting nexin-11 OS=Homo sapiens GN=SNX11 PE=2 SV=2	0.65	1	1815139	1.15833e+06	1.20059e+06	7462075	9830784	10768362	9792022	11536654	11616122	13151468	11586091	12702754	11832414	13907189	11952509	7935102	12049881	9075072	8406768	19.7392	47.0001	6.72277	0.0006398	71	4	-1.34321	0.093	N	N
CAV1_HUMAN	Caveolin-1 OS=Homo sapiens GN=CAV1 PE=1 SV=4	0.69	1	2671.93	196018	64402.3	13493899	11637631	10488860	10375229	11639170	11033076	15180138	13968626	12927934	14122066	13823856	12868706	8726515	9292118	8852312	8425122	4.07843	53.1123	135.391	0.044	72	4	-1.14582	0.185	N	N
DOT1L_HUMAN	Histone-lysine N-methyltransferase, H3 lysine-79 specific OS=Homo sapiens GN=DOT1L PE=1 SV=2	0.71	1	6610831	6.41904e+06	7284019	95631360	98304840	108612008	85341112	101959320	88059840	108749976	134584432	109171424	118477568	118493608	95210008	82079568	86077544	89512832	94582000	6.02102	49.8549	14.8937	9.822e-07	73	4	-1.09794	0.355	N	N
LTOR1_HUMAN	Ragulator complex protein LAMTOR1 OS=Homo sapiens GN=LAMTOR1 PE=1 SV=2	1	9	96105144	95712944	106850992	2538808832	2531933440	2592707584	2546457600	2694379776	2650965504	2773949696	2619326720	2849747200	2765930240	2558982912	2164692224	2171398400	2149690368	2275936256	2143342848	2.82563	49.8506	25.6587	6.666e-05	74	4	1.02321	0.736	Y	Y
TM109_HUMAN	Transmembrane protein 109 OS=Homo sapiens GN=TMEM109 PE=1 SV=1	0.93	1	3.84017e+06	2324430	7.07203e+06	106569760	100119176	110612032	104103776	131426880	112600864	134739552	130985248	135558576	123080768	137780000	108221344	85201872	94119264	107463456	86511992	10.9438	51.0346	23.9714	0.009	75	4	-1.16319	0.158	Y	Y
NAL10_HUMAN	NACHT, LRR and PYD domains-containing protein 10 OS=Homo sapiens GN=NLRP10 PE=1 SV=1	0.42	1	2.51107e+06	2.05234e+06	2950575	60469944	57647108	65347956	43222028	57479824	67562496	85931432	68045392	60321496	64258052	68859992	61851328	55437756	55691196	59466672	61222660	4.92335	52.1169	24.4165	0.000341	76	4	-1.06271	0.275	Y	Y
CCNY_HUMAN	Cyclin-Y OS=Homo sapiens GN=CCNY PE=1 SV=2	0.99	3	205455	475251	640684	28815028	29706326	30277768	38394772	33637792	28864792	35261704	33082952	35888440	35607440	36554832	32199540	21089898	20794646	25069516	24637438	9.90581	52.0294	67.2013	0.006	77	4	-1.17526	0.04	Y	Y
CERS2_HUMAN	Ceramide synthase 2 OS=Homo sapiens GN=CERS2 PE=1 SV=1	0.75	1	1.11071e+06	156197	808968	38404472	38205216	34339352	41953760	40427844	40280628	38334396	40010284	39512508	43176604	46284960	42635564	30691568	32918204	34106132	27325122	9.53561	51.3228	53.4468	0.019	78	4	-1.19061	0.021	N	N
SSRA_HUMAN	Translocon-associated protein subunit alpha OS=Homo sapiens GN=SSR1 PE=1 SV=3	1	3	91587856	89326864	91979960	749887744	715904832	747834432	858661888	840379648	861379072	867170816	798020544	782855040	953648064	867951872	852208384	681000576	693344576	715622912	682407680	2.30858	45.6626	8.11165	4.131e-07	79	4	-1.20789	0.02	Y	Y
DUS22_HUMAN	Dual specificity protein phosphatase 22 OS=Homo sapiens GN=DUSP22 PE=1 SV=1	0.5	1	24732030	9880166	10505628	8537737216	9587847168	9487195136	9469871104	9525956608	8886290432	9806981120	9612597248	10173769728	11393130496	9428533248	10563438592	7515192832	8364915712	8404935168	478215	67.0031	52.3471	612.015	0.002	80	4	-1.13662	0.139	Y	Y
FBW10_HUMAN	F-box/WD repeat-containing protein 10 OS=Homo sapiens GN=FBXW10 PE=2 SV=1	0.43	1	115354672	85268536	41595180	1729341184	1915739648	1899101056	1899765120	1849570560	1816280576	1988141568	1838991616	1992764160	2248218880	1899506432	2089676928	1493839744	1633339392	1744455936	40581.2	67.1939	49.6943	22.8892	0.008	81	4	-1.12504	0.129	N	N
SCAM1_HUMAN	Secretory carrier-associated membrane protein 1 OS=Homo sapiens GN=SCAMP1 PE=1 SV=2	1	9	91607520	81128312	87439696	723926912	684317120	692347776	701960832	732311680	741000192	844458496	749822208	804949760	842746368	742942464	782427456	630865664	619522944	644354816	678918656	4.0026	45.1921	8.07375	2.058e-05	82	4	-1.12736	0.065	Y	Y
GOSR1_HUMAN	Golgi SNAP receptor complex member 1 OS=Homo sapiens GN=GOSR1 PE=1 SV=1	1	9	40131092	46695112	53613716	278862016	273436288	265387056	277006240	293825024	276968864	306845408	248547216	296306208	345354560	297943296	307440512	229583664	230670160	246793712	237313312	3.35103	42.694	5.82231	0.002	83	4	-1.16272	0.069	Y	N
STX6_HUMAN	Syntaxin-6 OS=Homo sapiens GN=STX6 PE=1 SV=1	1	7	11248586	13332666	17836932	205092608	207829920	199153664	218343088	222215312	206097808	243057280	216548704	244463072	294818464	270159296	262706256	194113696	178638816	182722192	174768432	4.57853	49.9719	14.4296	0.002	84	4	-1.35226	0.007	Y	Y
NAGT1_HUMAN	Sodium-dependent glucose transporter 1 OS=Homo sapiens GN=NAGLT1 PE=2 SV=1	0.41	1	404100	1.72196e+06	405400	6486059	5773639	6812318	6983164	8797942	7414881	6.83232e+06	7350928	7658154	8875005	8413345	8952599	5550087	4983817	7148101	5447170	16.3129	47.3167	7.534	0.041	85	4	-1.37589	0.013	N	N
VKORL_HUMAN	Vitamin K epoxide reductase complex subunit 1-like protein 1 OS=Homo sapiens GN=VKORC1L1 PE=1 SV=2	1	4	7850200	9087796	9181337	74444792	63716588	68385448	83777216	87029520	84463504	74834968	64651008	84255976	101327168	93716312	95873424	63889540	50634868	65945140	59000092	11.3743	47.8847	7.90781	7.759e-06	86	4	-1.40848	0.007	Y	Y
VAMP2_HUMAN	Vesicle-associated membrane protein 2 OS=Homo sapiens GN=VAMP2 PE=1 SV=2	1	3	124876880	128130968	159375040	1074037888	1110855552	1023192704	1167972992	1176341376	1013132160	1136893568	1100882176	1271261696	1256807680	1473349760	1369921280	915648768	981333504	932075840	897461632	3.86693	46.2203	7.77939	0.0005965	87	4	-1.27805	0.018	Y	Y
ZDH18_HUMAN	Palmitoyltransferase ZDHHC18 OS=Homo sapiens GN=ZDHHC18 PE=2 SV=2	0.75	1	50000	50000	50000	9467622	10186706	10430270	11367502	12213975	13438093	11163134	11022448	11353212	14268030	17865252	12607036	7352193	6073904	9768044	10270284	23.7797	55.4961	200.564	3.27e-06	88	4	-1.48715	0.054	Y	Y
MDHM_HUMAN	Malate dehydrogenase, mitochondrial OS=Homo sapiens GN=MDH2 PE=1 SV=3	1	4	7.52204e+06	5440336	4939864	32497068	29495910	39421160	35161556	36584728	30421650	31417902	34603244	34422992	31167288	38457072	31248918	26445892	27850738	24771548	29417718	7.30729	42.0821	5.66489	0.0006919	89	4	1.00536	0.98	Y	N
RENR_HUMAN	Renin receptor OS=Homo sapiens GN=ATP6AP2 PE=1 SV=2	1	4	24771250	20299798	40625624	163736368	142605728	185276752	170701168	173890704	162233216	165833696	200894336	187324672	162579696	218935344	160970240	143368608	145657584	131492384	133387128	5.1094	43.5228	5.73673	0.007	90	4	-1.10347	0.502	Y	N
ITM2C_HUMAN	Integral membrane protein 2C OS=Homo sapiens GN=ITM2C PE=1 SV=1	1	4	353859	907873	430658	35865392	30818600	27232920	39888024	38638076	42744444	49157912	37665128	31893788	35946632	49127780	31458468	35935392	26156716	28497842	25870656	16.1313	54.727	55.4936	0.003	91	4	-1.24081	0.27	Y	Y
MTR1L_HUMAN	Melatonin-related receptor OS=Homo sapiens GN=GPR50 PE=1 SV=3	1	8	24966196	40228400	47535096	542861248	523764352	585477120	784466816	877768832	895233344	686404032	729991744	749412800	714091648	657093312	744697984	571313280	542079104	562979264	502557408	5.63359	51.6813	14.6554	0.004	92	4	-1.28072	0.008	Y	Y
VAT1_HUMAN	Synaptic vesicle membrane protein VAT-1 homolog OS=Homo sapiens GN=VAT1 PE=1 SV=2	1	5	7325843	8464819	9595499	46761148	38651676	48748008	54960224	63522300	56482256	54631468	57807252	52190568	44166052	57144216	54618816	38759956	46621288	51806696	39389832	14.1131	43.9689	5.2848	9.985e-05	93	4	-1.16225	0.236	Y	Y
ARI1B_HUMAN	AT-rich interactive domain-containing protein 1B OS=Homo sapiens GN=ARID1B PE=1 SV=2	0.93	2	8818336	8607922	11527571	392869312	307312480	468861184	299060416	412208608	429653056	389742848	437398592	347070592	410482816	352821344	346562848	259458368	301846528	351768288	324045472	12.6068	52.3766	40.3761	3.114e-05	94	4	1.05332	0.786	Y	Y
LIPB1_HUMAN	Liprin-beta-1 OS=Homo sapiens GN=PPFIBP1 PE=1 SV=2	0.99	2	3.70361e+06	2.39323e+06	3.21459e+06	16985614	18046566	20642954	11384339	14597803	17669846	17279736	18117460	18337584	17124490	15499341	15705374	12813705	9237470	14171487	12411932	17.1722	42.9067	5.97923	0.002	95	4	1.152	0.121	Y	N
RAB14_HUMAN	Ras-related protein Rab-14 OS=Homo sapiens GN=RAB14 PE=1 SV=4	1	3	2.71281e+06	1.76666e+06	2.47995e+06	19782404	21762276	22879942	18098884	20806396	26062636	20144176	21049616	22754558	24799188	17746962	15924616	16031549	17505686	19155844	12706372	16.782	47.2657	9.25717	0.002	96	4	1.10183	0.49	Y	N
CDC42_HUMAN	Cell division control protein 42 homolog OS=Homo sapiens GN=CDC42 PE=1 SV=1	0.75	1	188019	598522	364120	3.9978e+06	4996619	5.17642e+06	3991678	4594946	3948457	4.01249e+06	3.56516e+06	4018434	4823087	3.73973e+06	3.72605e+06	2975815	3974259	3.57023e+06	3.7042e+06	11.8609	48.086	12.3154	0.012	97	4	1.15315	0.289	Y	N
PRAF3_HUMAN	PRA1 family protein 3 OS=Homo sapiens GN=ARL6IP5 PE=1 SV=1	1	2	41622276	51511908	40268088	292652000	326655360	293747488	291843904	345203328	310524128	258662144	282164000	303499136	326681088	316362272	270725344	252456848	246767424	241346320	236824928	2.76776	43.4762	6.84437	0.0002742	98	4	-1.00078	0.987	Y	N
TMCO1_HUMAN	Transmembrane and coiled-coil domain-containing protein 1 OS=Homo sapiens GN=TMCO1 PE=1 SV=1	1	4	19501344	25829286	24735538	190675312	202446336	209365232	175646784	208135552	213844960	167807856	181615088	170336464	217705792	201932704	172586656	156384960	153897168	167621424	165273152	4.15151	45.3255	8.59883	0.0006926	99	4	1.01733	0.796	Y	Y
RAB10_HUMAN	Ras-related protein Rab-10 OS=Homo sapiens GN=RAB10 PE=1 SV=1	1	2	410759	1.1781e+06	1.97504e+06	19932040	21310524	22019440	16366718	22666856	18505930	16403827	16779132	18865632	23256938	22950064	18681082	14685328	11796939	12309102	10871212	13.0958	50.0399	17.7508	0.022	100	4	-1.0257	0.801	Y	N
LRC57_HUMAN	Leucine-rich repeat-containing protein 57 OS=Homo sapiens GN=LRRC57 PE=1 SV=1	0.73	1	523246	1.56408e+06	936341	7932816	8975603	8680899	6.83521e+06	9780391	7.73301e+06	7270614	8893260	8817789	9036735	6.78135e+06	8410560	6.30589e+06	6.93533e+06	3.15629e+06	9044855	38.3025	45.8878	8.46301	0.018	101	4	1.05616	0.569	Y	Y
ELK1_HUMAN	ETS domain-containing protein Elk-1 OS=Homo sapiens GN=ELK1 PE=1 SV=2	0.84	1	8644101	7504206	4265367	3883587584	2997595648	4363282944	756413760	3687749120	4522975232	4241422080	3403025152	3390272768	3501429760	2372359168	3134795264	3011549440	2507703552	3207789568	3171070976	10.8476	61.6607	550.83	0.0001262	102	4	1.24819	0.237	Y	Y
HERP1_HUMAN	Homocysteine-responsive endoplasmic reticulum-resident ubiquitin-like domain member 1 protein OS=Homo sapiens GN=HERPUD1 PE=1 SV=1	0.74	1	84515.1	135992	28687.6	1.57397e+06	1.39402e+06	1.80415e+06	191158	2.45171e+06	2.59237e+06	2484062	1.64638e+06	1.99262e+06	1.99661e+06	1.8211e+06	1975496	1.3567e+06	983153	1.38813e+06	1.93833e+06	27.7768	61.9798	19.1502	0.019	103	4	-1.21396	0.102	N	N
FUND2_HUMAN	FUN14 domain-containing protein 2 OS=Homo sapiens GN=FUNDC2 PE=1 SV=2	0.68	1	2548.78	16867.7	97421.5	2.08717e+06	3.47548e+06	1.94923e+06	1148023	2.7703e+06	2.47481e+06	595465	2855329	2966057	1.94197e+06	2.59352e+06	978039	1.30198e+06	1.26671e+06	1251156	1.06499e+06	8.70426	67.7212	64.2931	0.038	104	4	1.36244	0.372	Y	N
IIGP5_HUMAN	Interferon-inducible GTPase 5 OS=Homo sapiens GN=IRGC PE=2 SV=1	0.35	1	327737	445804	373189	5511128	7.51077e+06	5.00776e+06	3.54815e+06	5734758	7.36981e+06	5.03469e+06	4.05312e+06	6983161	4.05345e+06	4.14e+06	2.04991e+06	5367611	4009331	2.23864e+06	3.12968e+06	36.1812	58.7568	15.7227	0.0001021	105	4	1.76013	0.105	N	N
DAAF1_HUMAN	Dynein assembly factor 1, axonemal OS=Homo sapiens GN=DNAAF1 PE=1 SV=5	0.98	2	26634796	34122872	24236588	185939088	121059848	254926336	121238416	174022464	211612816	188126192	209268048	157924192	193911056	114512312	133497568	116617096	145833808	165698064	199603792	22.2142	49.5336	6.61133	0.005	106	5	1.27155	0.459	Y	N
NDC1_HUMAN	Nucleoporin NDC1 OS=Homo sapiens GN=TMEM48 PE=1 SV=2	0.74	1	30404	417047	439525	10160833	6494735	11136530	7933131	7240465	8027805	7.83819e+06	11121913	7.88594e+06	6173326	1.80746e+06	5332067	4.50403e+06	6173195	5162261	4695620	14.5322	61.9054	31.3335	0.043	107	5	2.08761	0.151	Y	Y
MPP7_HUMAN	MAGUK p55 subfamily member 7 OS=Homo sapiens GN=MPP7 PE=1 SV=1	0.75	1	878337	264460	562522	8333445	8106743	8962069	7786150	5588289	7456628	7245394	7952458	5.94511e+06	5229952	4.25304e+06	6886095	3659609	7.10739e+06	5456634	5060198	26.6618	51.6596	14.8959	0.015	108	5	1.55184	0.076	Y	Y
RGPS2_HUMAN	Ras-specific guanine nucleotide-releasing factor RalGPS2 OS=Homo sapiens GN=RALGPS2 PE=1 SV=1	0.91	1	1.4323e+06	1.22703e+06	1.36102e+06	5423323	7.19585e+06	7870813	5441786	6918687	6715311	6480475	7.48066e+06	5054310	3.98907e+06	4642743	5.14594e+06	6004312	2.91038e+06	5.35507e+06	2378834	42.8979	43.8069	5.09656	0.002	109	5	1.48718	0.052	Y	Y
S26A6_HUMAN	Solute carrier family 26 member 6 OS=Homo sapiens GN=SLC26A6 PE=1 SV=1	0.72	1	1.04264e+06	1.40319e+06	2.82632e+06	11159838	10118766	11616470	9682685	11088702	12105818	9296682	10678903	9042237	7.55514e+06	8656443	8583740	10215945	8579532	9386161	11532788	12.7005	43.6494	6.23941	0.021	110	5	1.32666	0.009	N	N
TR10B_HUMAN	Tumor necrosis factor receptor superfamily member 10B OS=Homo sapiens GN=TNFRSF10B PE=1 SV=2	0.75	1	159418	152365	123662	4867420	4746948	5427374	4.32547e+06	3.29544e+06	3.87361e+06	3910392	5447594	3.49558e+06	3.86127e+06	3.60765e+06	1.93554e+06	2.864e+06	2.37647e+06	1.97308e+06	2.39614e+06	15.1631	56.1865	34.5433	3.158e-05	111	5	1.59943	0.141	N	N
WLS_HUMAN	Protein wntless homolog OS=Homo sapiens GN=WLS PE=1 SV=2	0.9	1	50000	50000	50000	7531629	8677158	14953618	6.1973e+06	11851826	12760170	5.17006e+06	11018280	5201246	6242465	4222241	6421936	3940323	8470518	6847722	6991491	28.8877	68.9963	207.749	0.0001683	112	5	1.84539	0.09	Y	Y
CAHD1_HUMAN	VWFA and cache domain-containing protein 1 OS=Homo sapiens GN=CACHD1 PE=2 SV=2	0.89	2	1.06063e+06	1.62809e+06	2170425	8197808	7735001	13473750	11200928	9595208	8869936	5399321	8770693	7780020	9197962	10128978	9653215	9584300	8004184	8227381	8147310	8.6544	46.9177	6.0518	0.003	113	6	1.01471	0.932	Y	N
SUSD5_HUMAN	Sushi domain-containing protein 5 OS=Homo sapiens GN=SUSD5 PE=1 SV=3	0.96	2	2.14077e+06	2294357	2.31884e+06	11330213	10123649	17763276	14284578	14451500	14550736	10074026	15666562	15895548	19343792	13972696	14037495	10567154	8833312	9556768	13668206	19.9889	46.862	5.80654	0.009	114	6	-1.20748	0.374	Y	Y
ITM2B_HUMAN	Integral membrane protein 2B OS=Homo sapiens GN=ITM2B PE=1 SV=1	1	7	10105178	12360137	31594558	234658736	224642944	173989664	246129456	242386752	237495168	170668496	144950000	216696432	247566096	235037328	203813776	150349696	131235968	119598040	126200584	10.0301	49.6105	11.7146	0.013	115	6	-1.08389	0.487	Y	Y
NDUF4_HUMAN	NADH dehydrogenase [ubiquinone] 1 alpha subcomplex assembly factor 4 OS=Homo sapiens GN=NDUFAF4 PE=1 SV=1	0.99	2	3.41047e+06	2.68011e+06	3.33284e+06	20904142	20590918	18805962	25827066	22106560	20967700	12102518	18044346	17621876	23979346	22637172	21587452	15321064	12895570	12429323	6929332	29.798	46.0325	6.39906	0.0003739	116	6	-1.13106	0.052	Y	Y
SUN2_HUMAN	SUN domain-containing protein 2 OS=Homo sapiens GN=SUN2 PE=1 SV=3	1	4	653179	399505	756051	8882347	10390785	8499214	10263514	8830845	10126134	6.56198e+06	7904126	8350011	9153467	13465064	9523948	5.59303e+06	5638261	5546039	6.03916e+06	3.97101	51.6023	15.3546	0.002	117	6	-1.15736	0.4	Y	Y
MNDA_HUMAN	Myeloid cell nuclear differentiation antigen OS=Homo sapiens GN=MNDA PE=1 SV=1	0.51	1	158854	14826.6	108089	19199308	18442830	17822270	35219816	20627854	17531704	16125992	16164382	17166614	22343688	18913268	18438918	13947258	19844176	15637492	17884534	15.316	58.9481	196.843	0.016	118	6	-1.07629	0.366	N	N
F177A_HUMAN	Protein FAM177A1 OS=Homo sapiens GN=FAM177A1 PE=1 SV=1	0.73	1	76334.6	64362.1	46028.5	12741850	13298085	10052228	12099202	9511635	13134748	12444432	9792545	10978511	19494984	16682272	15314132	8690861	9670549	6.85442e+06	5.95267e+06	21.7275	57.388	193.29	4.322e-05	119	6	-1.42666	0.035	Y	Y
VMA21_HUMAN	Vacuolar ATPase assembly integral membrane protein VMA21 OS=Homo sapiens GN=VMA21 PE=1 SV=1	0.74	1	13289557	16092149	16256524	86243320	85901056	76410776	78583640	81712040	66009756	106080944	64248232	86098472	108625664	93768080	89139192	68878496	71026888	73905160	62356896	7.1108	44.06	5.4462	0.0001067	120	6	-1.17291	0.102	Y	Y
TMX3_HUMAN	Protein disulfide-isomerase TMX3 OS=Homo sapiens GN=TMX3 PE=1 SV=2	0.74	1	412425	225472	390322	5.36022e+06	7.16152e+06	6663105	5.37195e+06	8.04839e+06	3094840	4.50599e+06	3.26319e+06	6212942	11191966	7.69749e+06	8.32623e+06	4363199	5.6852e+06	1.81988e+06	3902659	40.6894	62.2808	18.6583	0.001	121	6	-1.4186	0.079	N	N
LYSM3_HUMAN	LysM and putative peptidoglycan-binding domain-containing protein 3 OS=Homo sapiens GN=LYSMD3 PE=1 SV=2	0.75	1	2011374	2.00596e+06	506395	10195511	18899044	19521658	18411102	25204192	15455158	14586489	22102764	26086124	20418636	16968604	23503732	12557598	10748718	15159673	13556841	14.2042	53.5705	10.7469	0.018	122	6	-1.25248	0.353	N	N
STXB6_HUMAN	Syntaxin-binding protein 6 OS=Homo sapiens GN=STXBP6 PE=1 SV=2	0.75	1	4214775	3.5626e+06	5302464	19523654	29082264	21593130	25871756	24885076	25570488	18106632	27540780	26343812	33327884	37506064	38948940	21556692	27554260	22397924	28223294	13.8013	48.9808	5.36697	0.0005431	123	6	-1.56388	0.047	Y	N
XRP2_HUMAN	Protein XRP2 OS=Homo sapiens GN=RP2 PE=1 SV=4	1	3	964635	1.15819e+06	635116	48431488	41686044	60578976	62391412	75238984	50636236	50642984	80468672	80052336	101542760	97931632	98172632	49504468	60464316	55930072	64800120	11.341	60.7907	54.641	0.0001623	124	6	-1.97514	0.023	Y	N
UBC_HUMAN	Polyubiquitin-B OS=Homo sapiens GN=UBB PE=1 SV=1	0.8	1	1203274	293167	256175	2.07046e+06	3.28516e+06	3.78044e+06	1.80064e+06	3.92853e+06	2.6291e+06	1.94281e+06	2.9515e+06	1.82802e+06	3.42549e+06	3.1116e+06	4199778	920779	3.14662e+06	2.14177e+06	2828315	43.6403	50.7793	5.21282	0.049	125	6	-1.17522	0.43	N	N
PRR11_HUMAN	Proline-rich protein 11 OS=Homo sapiens GN=PRR11 PE=1 SV=1	0.87	1	532078	1.48117e+06	615287	4011449	6827015	6960088	5.77395e+06	6023514	5325778	5174397	4.33658e+06	2.88534e+06	2.20073e+06	4798385	9029194	3.28628e+06	3760118	2.77725e+06	2.82196e+06	14.5739	56.0559	6.77129	0.011	126	6	1.11045	0.644	N	N
ZDH20_HUMAN	Probable palmitoyltransferase ZDHHC20 OS=Homo sapiens GN=ZDHHC20 PE=1 SV=1	1	3	964166	581676	2.9608e+06	18975514	38981148	20856568	27144584	26248088	30617444	20773684	16756435	29352886	19537760	16516204	32841898	18483820	18916758	17850348	18646468	2.45044	57.1918	17.4882	0.012	127	6	1.14395	0.704	Y	Y
PHLA2_HUMAN	Pleckstrin homology-like domain family A member 2 OS=Homo sapiens GN=PHLDA2 PE=1 SV=2	0	1	537023	450981	269112	5373418	5.8909e+06	2297107	4.13596e+06	3.74668e+06	3852235	4681866	6600021	1.81629e+06	2.61102e+06	4574317	3.55434e+06	4.86554e+06	3.62617e+06	2.40639e+06	2.84669e+06	31.3758	59.1446	10.7877	0.004	128	7	1.26274	0.634	N	N
SPEF2_HUMAN	Sperm flagellar protein 2 OS=Homo sapiens GN=SPEF2 PE=1 SV=2	0.29	1	231143	326092	120533	6506647	17753296	7864483	6.8428e+06	2.83187e+06	9887387	11254483	9988311	8901171	5.49218e+06	12189499	6906665	11886247	6980822	5.94559e+06	6.19719e+06	36.0001	68.983	47.3974	0.0008384	129	7	1.30649	0.595	N	N
ZPR1_HUMAN	Zinc finger protein ZPR1 OS=Homo sapiens GN=ZNF259 PE=1 SV=1	0.43	1	2906187	3280121	5992834	32422164	52485512	20389552	13874977	17148474	28475860	28365194	25884850	17953034	21020742	45779568	17076934	11361710	12599292	15530416	46189104	77.5201	63.7533	8.6457	0.004	130	7	1.25537	0.573	N	N
PB1_HUMAN	Protein polybromo-1 OS=Homo sapiens GN=PBRM1 PE=1 SV=1	0.38	1	9580.71	6966.42	95775.4	368527	3.16866e+06	2.22996e+06	3.65067e+06	905741	306905	2932420	6.27725e+06	4363465	4.98011e+06	4.62783e+06	9068493	2.12122e+06	1.70247e+06	1.06967e+06	274040	62.2766	94.0254	51.3445	0.017	131	8	-3.23842	0.15	N	N
RASH_HUMAN	GTPase HRas OS=Homo sapiens GN=HRAS PE=1 SV=1	1	1	4.15423e+06	8166020	4594467	62229288	51800900	57775724	71606096	71535016	73236432	70768392	516973952	112461120	195253232	497212864	141055424	102147752	119075856	98271728	132547832	14.0258	124.949	10.1572	0.005	132	8	-4.85153	0.06	Y	N
ATCAY_HUMAN	Caytaxin OS=Homo sapiens GN=ATCAY PE=1 SV=2	0.35	1	365884	419168	227426	3.5794e+06	6.85684e+06	1.83286e+06	2347846	3385258	5323135	2.6114e+06	1.91578e+06	1.37747e+06	1108799	2.08323e+06	737521	1.76699e+06	3046458	2.58806e+06	2612289	21.3402	82.5464	12.1179	0.012	133	9	3.12227	0.092	Y	Y
TULP3_HUMAN	Tubby-related protein 3 OS=Homo sapiens GN=TULP3 PE=1 SV=2	0.87	1	203368	296648	324584	1.70878e+06	5950117	1.45697e+06	3.23727e+06	1.93613e+06	5879578	440747	2111317	717821	2.4371e+06	2.82668e+06	2.30043e+06	2.69743e+06	721501	1.21714e+06	1.39157e+06	55.9362	85.7392	11.0549	0.029	134	9	1.20513	0.964	Y	Y
HACD3_HUMAN	3-hydroxyacyl-CoA dehydratase 3 OS=Homo sapiens GN=PTPLAD1 PE=1 SV=2	0.87	1	1.5135e+06	564705	405046	3.39046e+06	5.39787e+06	4.19231e+06	8975783	4.71726e+06	7426490	3.22356e+06	3.15957e+06	5.1846e+06	2.33191e+06	3.05269e+06	2908689	4097906	2.76839e+06	3406282	5.7068e+06	31.6373	62.3334	5.22729	0.034	135	9	1.5652	0.062	Y	N
FLOT2_HUMAN	Flotillin-2 OS=Homo sapiens GN=FLOT2 PE=1 SV=2	0.98	2	970565	892855	1.07257e+06	10554448	6.06922e+06	6970262	12183544	5.59566e+06	8.19318e+06	9835498	9164032	12204058	3.25495e+06	26551268	6304148	8223133	6744175	4670571	3983032	32.8594	80.1956	8.0361	0.003	136	10	-1.53049	0.926	Y	N
PRR5_HUMAN	Proline-rich protein 5 OS=Homo sapiens GN=PRR5 PE=1 SV=1	0.75	1	19974.9	50502.2	32676.7	1.30076e+06	482470	125768	366747	3418373	4.17726e+06	413984	509635	1.59178e+06	739220	8894004	177831	3.03005e+06	536461	535808	754292	100.066	161.492	18.5063	0.047	137	10	-5.13937	0.544	N	N
VTI1A_HUMAN	Vesicle transport through interaction with t-SNAREs homolog 1A OS=Homo sapiens GN=VTI1A PE=1 SV=2	0.34	1	268142	51117.6	310731	2.42424e+06	1.24614e+06	1.53952e+06	1.58779e+06	3.48934e+06	2.37531e+06	1.12402e+06	1.1485e+06	2.90609e+06	2425189	5840151	286531	1.48224e+06	1.52614e+06	650702	921901	37.4924	84.8683	8.26981	0.045	138	10	-1.64147	0.965	N	N
PSN1_HUMAN	Presenilin-1 OS=Homo sapiens GN=PSEN1 PE=1 SV=1	0.98	2	147473	1.85702e+06	202589	12407534	13349616	13838883	5712138	17434458	15779955	12763334	13240974	15023828	16050302	32496096	11517620	8556548	6968420	7.71472e+06	7183072	9.29936	66.8419	17.9405	0.047	139	10	-1.51692	0.404	Y	Y
4F2_HUMAN	4F2 cell-surface antigen heavy chain OS=Homo sapiens GN=SLC3A2 PE=1 SV=3	1	36	1028502400	1121345664	961946112	17313349632	16551559168	17763842048	18090065920	18362079232	19514138624	21197221888	20459767808	20723380224	17468647424	17146752000	19420979200	15198061568	15254203392	15356151808	15686156288	1.42046	49.0564	16.5913	2.006e-05	140	11	-1.04663	0.385	Y	Y
LSR_HUMAN	Lipolysis-stimulated lipoprotein receptor OS=Homo sapiens GN=LSR PE=1 SV=4	1	17	101910368	93802624	94079736	1013779712	1043605120	1035647808	1050347200	1080513024	1129944064	1336834944	1175658368	1226050560	1146145792	1079328000	1238832896	920082112	906040384	916143936	918706496	0.693647	47.3011	10.6733	3.24e-05	141	11	-1.12004	0.101	Y	Y
EI24_HUMAN	Etoposide-induced protein 2.4 homolog OS=Homo sapiens GN=EI24 PE=1 SV=4	1	3	13439589	10076594	13289710	76731184	78070824	74135816	73749520	71484048	74654520	92027992	72047920	82832000	77907600	73783656	84632808	57941776	70857704	67985744	68424944	8.61984	42.7564	6.22014	0.002	142	11	-1.03226	0.536	Y	N
NDRG3_HUMAN	Protein NDRG3 OS=Homo sapiens GN=NDRG3 PE=1 SV=2	0.75	1	1.17486e+06	2.20352e+06	3.04847e+06	33854216	31630036	30788656	34740280	29009492	36358672	36396064	38169880	35422184	32038972	28231576	35276812	27895274	32359880	25554756	22312546	15.6356	48.7767	14.9798	0.009	143	11	1.00759	0.888	Y	N
NOTC2_HUMAN	Neurogenic locus notch homolog protein 2 OS=Homo sapiens GN=NOTCH2 PE=1 SV=3	1	20	89305640	101261752	73880016	658103808	650538816	656821824	645162944	639859200	640161472	693479488	694980160	694427264	693088128	558872512	730284416	547616320	533858432	562276096	506489952	4.41664	44.0063	7.43235	0.002	144	11	-1.00854	0.983	Y	N
CPT2_HUMAN	Carnitine O-palmitoyltransferase 2, mitochondrial OS=Homo sapiens GN=CPT2 PE=1 SV=2	0.74	1	16586347	9424768	18270030	71649752	77774776	77761448	73212592	74585920	73290224	77944096	86595784	76010800	68633080	63219692	68182792	65611968	62376360	63706240	53608960	8.66392	40.4828	5.13054	0.014	145	11	1.13573	0.029	Y	N
DSG2_HUMAN	Desmoglein-2 OS=Homo sapiens GN=DSG2 PE=1 SV=2	1	43	730150592	736964672	858553152	5147191808	4935110144	5245509632	4801008128	5056111616	4933927424	5804681216	5537630208	5688765440	4743066624	4360369664	5001136640	4226468096	4266779904	4291292160	4277968128	0.655538	43.1726	6.59071	0.0002345	146	11	1.08673	0.157	Y	Y
FLVC1_HUMAN	Feline leukemia virus subgroup C receptor-related protein 1 OS=Homo sapiens GN=FLVCR1 PE=1 SV=1	1	6	29432224	33763568	25072032	397310720	404956256	417297664	430528864	407536224	410470656	435453632	427466080	461052832	348554592	343824928	406842304	349353760	361791904	313811328	330333408	6.2286	48.0096	13.8166	0.0008092	147	11	1.10948	0.18	Y	Y
B2L13_HUMAN	Bcl-2-like protein 13 OS=Homo sapiens GN=BCL2L13 PE=1 SV=1	0.72	1	1679143	2.15783e+06	1.91129e+06	29493704	28895552	25206526	28639148	26928016	28605100	32995078	30991186	39762760	23704898	25819276	24029154	27775918	22230402	21306472	19496744	15.7157	50.4118	14.5428	2.1e-05	148	11	1.13653	0.107	Y	N
PKHO2_HUMAN	Pleckstrin homology domain-containing family O member 2 OS=Homo sapiens GN=PLEKHO2 PE=1 SV=1	0.75	1	98500.4	370791	628482	6.61581e+06	7286315	6.345e+06	6648362	5.94263e+06	7579282	7.17821e+06	5.95306e+06	8949285	6401065	5.27465e+06	5677547	6171724	4.5339e+06	4205065	5580754	17.816	50.9539	18.4438	0.028	149	11	1.16676	0.096	N	N
CYB5B_HUMAN	Cytochrome b5 type B OS=Homo sapiens GN=CYB5B PE=1 SV=2	0.92	2	13357764	12329222	10590272	92875056	112234592	84662304	112935816	107343488	103865552	117392688	91894696	118308784	98637248	97937768	99848752	89030560	81789040	82160912	98724544	9.02065	45.7767	7.9877	5.569e-05	150	11	-1.02296	0.755	Y	N
HMOX2_HUMAN	Heme oxygenase 2 OS=Homo sapiens GN=HMOX2 PE=1 SV=2	1	11	60418840	65053384	61841104	637570432	674606976	500287744	698484416	716070208	720439680	691439552	626672000	721044992	617744832	621156800	543166336	545039232	514694976	544774592	500884032	4.21001	47.1769	9.67611	0.0009867	151	11	1.01706	0.924	Y	Y
CLCC1_HUMAN	Chloride channel CLIC-like protein 1 OS=Homo sapiens GN=CLCC1 PE=1 SV=1	1	16	109066352	40594000	55433216	433623328	380458016	453543168	464481408	483537952	482610464	533931680	570602944	514687104	410108064	342794304	433968960	355674208	373056448	379287328	373709120	2.7611	45.1775	6.18071	0.02	152	11	1.06804	0.488	Y	N
KTN1_HUMAN	Kinectin OS=Homo sapiens GN=KTN1 PE=1 SV=1	1	23	72073520	80115904	83293144	405464928	378186528	408196224	413837344	418286656	432201376	566961600	512651008	527082720	361771328	267371520	409341984	338929536	364380480	352887648	365795456	3.50685	44.9979	5.0613	4.197e-05	153	11	1.14768	0.351	Y	N
EHD1_HUMAN	EH domain-containing protein 1 OS=Homo sapiens GN=EHD1 PE=1 SV=2	1	10	34035420	38726784	31370658	182774928	225813152	205322160	209303200	205853456	228089568	265323248	245282816	249003552	190875680	179460096	191301824	168643264	181571376	185490240	151627824	8.88818	43.9458	5.89545	3.352e-05	154	11	1.09307	0.294	Y	N
PGRC2_HUMAN	Membrane-associated progesterone receptor component 2 OS=Homo sapiens GN=PGRMC2 PE=1 SV=1	1	21	1077054208	1129870592	1240172928	6140381696	6095270912	6743400960	6128765440	6176808448	5961045504	8467034624	7676683264	8504796672	6546726400	5518352896	5954712576	5443894784	5795177472	5874704384	5883834368	3.60955	44.0778	5.50581	9.021e-06	155	11	1.05323	0.426	Y	N
MALD2_HUMAN	MARVEL domain-containing protein 2 OS=Homo sapiens GN=MARVELD2 PE=2 SV=2	1	3	6038867	1638637	5.6445e+06	22642326	31990202	28292320	33754808	31022488	29695624	41203144	39183148	35209220	29843980	24563842	32855116	28359102	28683508	23497220	26050558	9.0261	46.793	6.22465	0.037	156	11	-1.05231	0.706	Y	Y
CEP89_HUMAN	Centrosomal protein of 89 kDa OS=Homo sapiens GN=CEP89 PE=1 SV=3	0.98	1	616507	643156	1.27408e+06	7.08127e+06	9592989	9476157	8141267	8814598	6485030	8103461	7357711	8290159	7817189	7804193	9366185	9213259	7582888	8695123	6694774	14.0313	47.1033	10.3209	0.004	157	11	1.04654	0.753	N	N
WNK4_HUMAN	Serine/threonine-protein kinase WNK4 OS=Homo sapiens GN=WNK4 PE=1 SV=1	0.37	1	1574451	759182	2.34796e+06	13337738	23083406	16677201	17735372	17149276	15616352	15683722	18103882	16282931	12677067	12722705	17682512	9374460	12412496	18479594	23161844	38.8964	49.5162	11.3419	0.007	158	11	1.23249	0.375	N	N
PLCA_HUMAN	1-acyl-sn-glycerol-3-phosphate acyltransferase alpha OS=Homo sapiens GN=AGPAT1 PE=1 SV=2	0.75	1	595784	445260	277381	4077177	5.5014e+06	3.79881e+06	3.87064e+06	4.14101e+06	2.51001e+06	4.09973e+06	4.22591e+06	5.07986e+06	3167095	3.09715e+06	3.20733e+06	3379228	3.04014e+06	2968497	2582749	10.9185	50.397	10.1465	0.003	159	11	1.41237	0.098	Y	N
A4_HUMAN	Amyloid beta A4 protein OS=Homo sapiens GN=APP PE=1 SV=3	1	14	41131192	50910684	47557140	601791680	603730240	632017728	660037632	659313664	651474688	641859712	541844288	608098688	577834752	319658272	625839360	454420960	477099776	474559168	385086112	9.60649	49.7885	13.163	0.0002966	160	11	1.20626	0.393	Y	Y
K1549_HUMAN	UPF0606 protein KIAA1549 OS=Homo sapiens GN=KIAA1549 PE=1 SV=4	1	5	4600136	4953435	13728863	74774216	84064384	72095376	69984704	76382624	75491632	83012208	60148568	68441616	70658952	44692280	80215048	60962424	57809756	60268900	61886076	2.89762	47.886	9.91881	0.019	161	11	1.18085	0.39	N	N
RHOA_HUMAN	Transforming protein RhoA OS=Homo sapiens GN=RHOA PE=1 SV=1	1	4	5.12642e+06	6.54188e+06	4.25725e+06	57286028	61722116	55771468	59041208	59390668	58788224	56637788	45277616	56951216	68200728	29123082	58300288	48717020	44054760	48428948	46203052	4.64547	49.5413	10.9748	0.002	162	11	1.12309	0.568	Y	N
SRPRB_HUMAN	Signal recognition particle receptor subunit beta OS=Homo sapiens GN=SRPRB PE=1 SV=3	1	9	109519552	118961640	61895200	553670848	524180736	589724224	512900576	549085376	519203680	573501120	429996768	556517120	548994368	257794256	470143648	433317120	429492544	435768800	423315936	1.26044	44.2495	5.74281	0.011	163	11	1.30592	0.304	Y	N
CE104_HUMAN	Centrosomal protein of 104 kDa OS=Homo sapiens GN=CEP104 PE=1 SV=1	0.68	1	22593.5	146252	335714	5.03805e+06	6773926	6478930	5515702	6574914	5570084	6655474	4247787	5593887	5.01908e+06	4339166	5254452	4.4684e+06	4409310	5066424	4.7756e+06	6.48719	52.7275	36.2512	0.035	164	11	1.25171	0.127	Y	Y
VMP1_HUMAN	Vacuole membrane protein 1 OS=Homo sapiens GN=VMP1 PE=1 SV=1	0.98	2	2220611	1.74118e+06	2.29922e+06	37670132	46251920	40039152	43568088	45426928	35420288	36889248	31643916	37579784	33016200	27206926	28926096	27043494	28282878	30965564	26786408	6.7648	51.4855	19.7989	2.575e-05	165	11	1.39049	0.017	Y	Y
CYTSB_HUMAN	Cytospin-B OS=Homo sapiens GN=CYTSB PE=1 SV=1	1	5	5.66124e+06	7.29934e+06	5.45428e+06	52222228	46814644	46921604	52418984	54926640	49994468	51129424	45123488	53112984	47110812	37410548	46386732	39765136	37429092	38384536	30413078	11.4209	45.0803	7.92613	0.0005506	166	11	1.11497	0.269	Y	Y
DHRS7_HUMAN	Dehydrogenase/reductase SDR family member 7 OS=Homo sapiens GN=DHRS7 PE=1 SV=1	1	6	9033006	8131141	15869074	115492232	105847320	115758288	127190240	124649752	113747640	111404496	87930464	123789584	105178800	76575968	90334008	83867992	78847160	76446464	70111056	7.3899	48.0584	10.2048	0.007	167	11	1.23893	0.126	Y	N
DHCR7_HUMAN	7-dehydrocholesterol reductase OS=Homo sapiens GN=DHCR7 PE=1 SV=1	1	5	34441288	29661060	38427632	286887680	257987088	287156768	269060192	279042400	278479040	276944288	234511232	255900752	209680560	140885056	202349936	201018768	210843680	221436592	199916912	4.81931	47.1965	8.11501	0.000191	168	11	1.50481	0.07	Y	Y
LAT1_HUMAN	Large neutral amino acids transporter small subunit 1 OS=Homo sapiens GN=SLC7A5 PE=1 SV=2	1	3	19197302	16470974	11295404	279206848	286712960	308227712	269166016	269575808	275266400	296525152	269396000	275188608	220907344	168890928	216254432	207585680	206395712	212910128	240641984	7.41889	50.7073	18.6133	0.002	169	11	1.44236	0.038	Y	Y
STEA3_HUMAN	Metalloreductase STEAP3 OS=Homo sapiens GN=STEAP3 PE=1 SV=2	1	7	157877456	168542192	109639968	984580096	971544128	1052052352	980693056	1051996288	962813120	1101323648	944904640	1006618624	839520576	652134400	832111296	782076864	787731392	823980160	805963520	2.37448	44.4175	6.89854	0.004	170	11	1.29453	0.075	Y	Y
SPY1_HUMAN	Protein sprouty homolog 1 OS=Homo sapiens GN=SPRY1 PE=1 SV=2	0.99	2	2.08337e+06	732046	684993	12918982	13351852	14903752	11573970	12953960	13798310	14906340	7850232	11709635	12208004	9339444	9681819	8697549	9653810	8099871	9660712	8.49031	49.8356	11.7628	0.017	171	11	1.31846	0.059	N	N
AN18B_HUMAN	Ankyrin repeat domain-containing protein 18A OS=Homo sapiens GN=ANKRD18A PE=1 SV=3	0.66	1	673128704	781566272	829164160	3663086080	3759003392	4087755776	3884914176	3719691776	3886184192	3812927488	3673512192	3802754304	3698514688	3336850432	3790569216	3271179776	3332208640	3394189568	3652301312	4.91107	39.6115	5.03965	0.0001589	172	11	1.06317	0.296	Y	N
DSC3_HUMAN	Desmocollin-3 OS=Homo sapiens GN=DSC3 PE=1 SV=3	1	9	17319968	18550446	26128702	258735600	271957344	285817760	261368192	261159584	283061440	250446640	231728256	270977088	235246320	210188880	276242368	207098160	200513808	210089280	236329616	7.36816	47.652	13.1697	0.002	173	11	1.13141	0.24	Y	Y
S6A15_HUMAN	Sodium-dependent neutral amino acid transporter B(0)AT2 OS=Homo sapiens GN=SLC6A15 PE=1 SV=1	1	15	195400032	175440368	177906064	1798492032	1766979840	1948606848	1766135680	1780017792	1884425088	1895152128	1713689728	1911032832	1839824640	1431664256	2052977408	1532650752	1490028928	1603030016	1523633408	3.08853	46.3082	10.0485	1.033e-06	174	11	1.03561	0.718	Y	Y
SPCS2_HUMAN	Signal peptidase complex subunit 2 OS=Homo sapiens GN=SPCS2 PE=1 SV=3	1	7	70340656	77917336	72448992	466598752	441844192	521612544	467779040	490299296	462197248	487652288	430929152	481709696	428706912	356936352	494203584	377329664	400704768	402657216	398466880	2.98012	42.9717	6.47943	2.662e-05	175	11	1.11736	0.349	Y	N
S19A1_HUMAN	Folate transporter 1 OS=Homo sapiens GN=SLC19A1 PE=1 SV=3	1	4	9663254	7822189	13607115	159881456	158016048	164902368	171651392	144728496	164579200	174581056	145736368	157752448	131218784	116890080	156936528	131912040	117993424	125596144	119764032	5.08744	48.9391	15.5278	0.003	176	11	1.19196	0.164	Y	Y
BORG5_HUMAN	Cdc42 effector protein 1 OS=Homo sapiens GN=CDC42EP1 PE=1 SV=1	1	15	79784544	73543288	61726884	781796672	693099456	816293696	768472000	777828992	793893952	728564288	712232128	688161728	702314944	661879552	721649984	618836736	655881856	629275904	594946816	4.04191	46.177	10.654	4.52e-05	177	11	1.09845	0.193	Y	Y
LYN_HUMAN	Tyrosine-protein kinase Lyn OS=Homo sapiens GN=LYN PE=1 SV=3	1	8	23782906	25735080	14653378	414726272	375978912	435750560	446253952	434797056	423123584	423827232	387705984	405469792	406291136	365865888	438167328	317731648	280746624	329689152	356633664	9.80592	48.9298	19.1122	0.002	178	11	1.01333	0.846	Y	Y
SCRB1_HUMAN	Scavenger receptor class B member 1 OS=Homo sapiens GN=SCARB1 PE=1 SV=1	1	9	17580952	22543420	17693946	595226816	522927264	626969728	568861760	580918336	595695936	590428864	569560128	572271872	566632064	520399200	669983552	449282976	456514784	478274816	458241408	2.69648	50.219	30.1829	1.568e-05	179	11	-1.00681	0.967	Y	Y
NEO1_HUMAN	Neogenin OS=Homo sapiens GN=NEO1 PE=1 SV=2	1	7	4.49037e+06	4215612	1.94732e+06	52800688	54237528	57366900	56773016	54803616	57481076	48087200	45845372	45947024	45705484	41520076	62097544	37618304	37080104	36304612	38278224	2.23956	49.227	15.4323	0.009	180	11	1.101	0.459	Y	N
EGFR_HUMAN	Epidermal growth factor receptor OS=Homo sapiens GN=EGFR PE=1 SV=2	1	6	9411843	6.5214e+06	7609701	57581824	58129116	68705640	71057464	67410928	75635760	74492576	59653400	69433888	52531780	50641668	70896760	41440000	40059188	51092948	48237312	11.741	46.3837	7.8332	0.0003784	181	11	1.05944	0.622	Y	Y
APLP2_HUMAN	Amyloid-like protein 2 OS=Homo sapiens GN=APLP2 PE=1 SV=2	1	12	30509242	31190512	71559416	321955360	234505040	304887104	331924544	330878784	362205600	314688352	255861104	333531872	301948960	250403584	272222112	247692400	243400224	252627632	184242384	13.8172	44.9406	6.4637	0.013	182	11	1.0446	0.76	Y	Y
SCAM3_HUMAN	Secretory carrier-associated membrane protein 3 OS=Homo sapiens GN=SCAMP3 PE=1 SV=3	1	4	16336721	11116871	18624556	127337336	94141968	118521952	124585488	128729856	143247072	125719504	122492040	129312344	104758512	86539600	109826440	95235656	95025520	104565552	118517000	10.6983	46.0482	7.3788	0.001	183	11	1.12911	0.37	Y	N
AKAP5_HUMAN	A-kinase anchor protein 5 OS=Homo sapiens GN=AKAP5 PE=1 SV=3	1	4	1.59683e+06	3.02439e+06	2.95989e+06	33804468	24381852	30932490	25705202	26392720	30774384	35378948	21692526	31899884	25416118	14616551	30934696	24102152	22917256	18383262	20772592	11.6861	51.3447	11.7554	0.002	184	11	1.25577	0.364	Y	N
ROR1_HUMAN	Tyrosine-protein kinase transmembrane receptor ROR1 OS=Homo sapiens GN=ROR1 PE=2 SV=2	0.33	1	2886.19	242203	6718.1	6159740	3807805	6595896	4137313	5.53258e+06	5.86497e+06	5442367	4.6645e+06	4.59644e+06	3.28721e+06	3108613	5.35082e+06	2.91001e+06	2941746	2.89682e+06	3.89532e+06	15.4992	56.7317	65.7783	0.049	185	11	1.41006	0.229	Y	Y
AT2B4_HUMAN	Plasma membrane calcium-transporting ATPase 4 OS=Homo sapiens GN=ATP2B4 PE=1 SV=2	1	8	8874068	21170230	19120428	196154080	187164336	215049360	174470976	172630112	171271984	183227072	166725776	182005680	131684576	104771632	157149712	139142768	129207872	136741808	133988264	3.16426	49.2859	12.1707	0.01	186	11	1.52022	0.054	Y	Y
CBPD_HUMAN	Carboxypeptidase D OS=Homo sapiens GN=CPD PE=1 SV=2	1	14	27622780	40651784	42741236	248356624	231688496	281835456	211279424	215834144	223700224	240598944	209227216	231416192	191775120	179696224	226518800	187133792	185335104	192940880	193322016	2.13626	43.4124	6.86281	0.002	187	11	1.27407	0.055	Y	Y
MOT1_HUMAN	Monocarboxylate transporter 1 OS=Homo sapiens GN=SLC16A1 PE=1 SV=2	1	6	25158368	15527743	56513300	458109120	473314176	499260096	432554016	423912032	409360192	495179264	435855616	495751488	344632256	325709760	356025184	314209024	331427104	341572096	341063072	3.851	49.4488	14.7191	0.017	188	11	1.39393	0.0007813	Y	Y
S12A2_HUMAN	Solute carrier family 12 member 2 OS=Homo sapiens GN=SLC12A2 PE=1 SV=1	1	16	80713880	94550744	94986512	582713792	564583040	667741632	541390976	537124864	565074560	672571200	612222528	635646464	508064256	435109472	526837216	490532096	488196416	499634944	502453984	1.39482	43.8647	6.71612	1.391e-05	189	11	1.23471	0.054	Y	Y
FAF2_HUMAN	FAS-associated factor 2 OS=Homo sapiens GN=FAF2 PE=1 SV=2	0.51	1	1.15584e+06	1025935	2.47455e+06	13068812	13786396	14552245	8988238	13419385	13384177	14811450	14264244	14688139	8961476	9102692	13129169	10344107	10214845	10677775	11185666	4.08379	48.2309	8.89273	0.014	190	11	1.32745	0.132	Y	N
ATD3B_HUMAN	ATPase family AAA domain-containing protein 3B OS=Homo sapiens GN=ATAD3B PE=1 SV=1	1	4	5991021	14779442	6033438	44714496	42759412	48860872	41043632	51768516	48991036	48330088	47473672	49457956	37945604	33404408	41747620	36058076	35479704	34480724	41246128	8.21468	41.8073	5.08638	0.027	191	11	1.20546	0.08	N	N
WDR60_HUMAN	WD repeat-containing protein 60 OS=Homo sapiens GN=WDR60 PE=1 SV=3	0	1	2.08966e+06	2.78473e+06	1.39651e+06	13317786	12278973	12940668	12409772	14079540	14360058	15283696	14134804	13435006	12391404	9081315	12593972	10964288	7.98502e+06	11871307	7.74204e+06	21.6537	43.7311	6.14544	0.011	192	11	1.13123	0.335	N	N
HM13_HUMAN	Minor histocompatibility antigen H13 OS=Homo sapiens GN=HM13 PE=1 SV=1	1	4	7354081	7994278	9964208	65213408	56161032	58728860	51501204	62873948	71292160	53182032	60609912	66735916	47407368	40051952	57225892	41710768	44597980	52060512	56737624	14.0825	45.5985	7.11517	0.0003585	193	11	1.24479	0.145	Y	Y
AAAT_HUMAN	Neutral amino acid transporter B(0) OS=Homo sapiens GN=SLC1A5 PE=1 SV=2	1	18	300164160	289071680	305445024	7574076416	7212857344	8151318528	6818861056	7180405248	7638234624	7537233408	7169421312	7293351424	5980054016	5480913920	6125799936	5501234176	5337093632	5740247552	5668019200	3.2379	50.5249	25.6385	7.772e-06	194	11	1.30429	0.006	Y	Y
S4A7_HUMAN	Sodium bicarbonate cotransporter 3 OS=Homo sapiens GN=SLC4A7 PE=1 SV=2	1	13	47327844	40731532	36207032	487417056	476256224	494464032	427955232	479301472	499871360	414464256	442807808	420715040	372446528	351184640	354821952	324983840	299253248	318533216	327059296	3.99028	47.6852	11.734	0.0008045	195	11	1.35206	0.0004557	Y	Y
LRRC1_HUMAN	Leucine-rich repeat-containing protein 1 OS=Homo sapiens GN=LRRC1 PE=1 SV=1	1	4	13123448	10222793	9777958	60624100	71981200	75150080	67443712	63994448	70330176	64963880	66041580	66753292	48466780	56736388	54301496	50731252	45385788	51125808	44286320	7.41333	43.0073	6.27201	0.0001585	196	11	1.3025	0.036	Y	Y
CNNM3_HUMAN	Metal transporter CNNM3 OS=Homo sapiens GN=CNNM3 PE=1 SV=1	1	7	6.93987e+06	10585471	12249409	128822424	143261968	134230544	112268200	114165008	121930704	127292072	117417696	129302928	77661472	92019560	83018552	93572720	79306520	76525600	67450928	13.6701	50.2545	13.6463	0.003	197	11	1.6079	0.002	Y	Y
GNAS1_HUMAN	Guanine nucleotide-binding protein G(s) subunit alpha isoforms XLas OS=Homo sapiens GN=GNAS PE=1 SV=2	1	4	1442726	2.87728e+06	5.65901e+06	44981964	43389712	50440732	42620840	39927400	42766672	45451540	35645500	44542176	27954082	35033520	30894460	28256982	30548694	29789632	25464932	7.87564	49.8757	13.9104	0.018	198	11	1.47858	0.01	Y	N
CXA1_HUMAN	Gap junction alpha-1 protein OS=Homo sapiens GN=GJA1 PE=1 SV=2	1	6	3.21101e+06	3.71807e+06	2.75972e+06	113112904	126535744	101626664	102233912	103062024	107062648	104623080	82294768	105789704	77302848	84648328	76413184	66277980	66711756	59461420	60851348	5.85464	52.5219	35.2237	1.069e-05	199	11	1.43174	0.016	Y	Y
ACOD_HUMAN	Acyl-CoA desaturase OS=Homo sapiens GN=SCD PE=1 SV=2	1	5	10071662	12949958	16300102	120139104	117344624	101040032	107596328	118201776	109087680	121786296	79402752	99811408	75210096	67160400	76502024	88331632	81485688	82155912	84490144	3.67528	48.489	8.60908	0.001	200	11	1.54667	0.004	Y	N
RHBD2_HUMAN	Rhomboid domain-containing protein 2 OS=Homo sapiens GN=RHBDD2 PE=2 SV=2	0.98	1	944723	1225775	412967	21047582	20411286	18618982	19490270	19859364	19017236	18812188	15913035	15989937	12104921	7.18569e+06	11181236	14091006	12389196	12338813	13967495	7.2971	56.2378	23.2548	0.009	201	11	1.97159	0.044	Y	Y
EXD2_HUMAN	Exonuclease 3'-5' domain-containing protein 2 OS=Homo sapiens GN=EXD2 PE=1 SV=1	0.75	1	713613	1.15933e+06	2.27697e+06	9306690	8895280	7.41887e+06	8552368	8107985	7429311	6.77439e+06	6.92641e+06	8195460	6384248	4.35534e+06	5056429	6.36539e+06	5785544	5928819	4.73065e+06	12.1578	45.8062	6.17383	0.025	202	11	1.62198	0.027	Y	Y
MAN1_HUMAN	Inner nuclear membrane protein Man1 OS=Homo sapiens GN=LEMD3 PE=1 SV=2	1	14	59506988	46618576	49823900	351624960	335835328	383228352	348110688	361745024	381438240	309281824	221670864	300503904	263501168	201442800	302662976	273512192	276941536	276335392	274938752	0.555533	46.099	6.86561	0.0001546	203	11	1.39484	0.09	Y	Y
ROBO1_HUMAN	Roundabout homolog 1 OS=Homo sapiens GN=ROBO1 PE=1 SV=1	1	12	10238138	9024439	12852057	177711280	173647504	174870592	169300912	176523472	172292496	137594864	120914744	156116384	134609248	101868272	147296176	116181376	113681032	109912024	112857816	2.28408	50.5784	16.386	0.001	204	11	1.3712	0.098	Y	Y
SEC63_HUMAN	Translocation protein SEC63 homolog OS=Homo sapiens GN=SEC63 PE=1 SV=2	1	2	4.84354e+06	4.68523e+06	4765759	23973064	26336576	27210664	25644822	25444362	22583326	23277888	14147630	22908788	13967378	13105328	18921082	20408588	18650214	10861203	16206770	25.1302	45.6505	5.42308	0.0002458	205	11	1.68545	0.032	Y	N
XCT_HUMAN	Cystine/glutamate transporter OS=Homo sapiens GN=SLC7A11 PE=1 SV=1	1	3	2.42399e+06	2.64591e+06	2.0242e+06	39113996	44544432	40508064	33868408	37737832	34370536	30324726	23856154	29286776	23086610	20241818	25202440	21360550	24880866	19388520	17475638	15.2228	53.9964	17.5028	7.857e-05	206	11	1.81183	0.003	Y	Y
CD166_HUMAN	CD166 antigen OS=Homo sapiens GN=ALCAM PE=1 SV=2	0.75	1	960907	319421	53759.5	13721594	12881982	12064138	15950438	12792530	12357562	16159458	12725339	11995701	7259410	7916355	12556196	8.30701e+06	9834348	9924920	7.44027e+06	13.649	54.6971	28.9844	0.043	207	11	1.39434	0.162	Y	Y
MO4L2_HUMAN	Mortality factor 4-like protein 2 OS=Homo sapiens GN=MORF4L2 PE=1 SV=1	0.86	1	46402852	36897672	44682000	841867392	1124468736	841537920	1135290112	777041728	991902080	1112805632	809678336	1113355648	693590400	449664864	1082025216	832146816	940720320	641320064	1041760832	19.8329	55.1841	21.9395	2.779e-05	208	11	1.26181	0.38	N	N
S29A1_HUMAN	Equilibrative nucleoside transporter 1 OS=Homo sapiens GN=SLC29A1 PE=1 SV=3	1	6	9179114	5364530	6.55324e+06	89103432	80470680	73018240	79480112	97370296	97816888	110567496	89645144	115810208	61815512	49587140	66157312	69468016	62230124	67312344	57021396	8.68469	52.9904	11.499	0.002	209	11	1.36626	0.047	Y	Y
SC6A8_HUMAN	Sodium- and chloride-dependent creatine transporter 1 OS=Homo sapiens GN=SLC6A8 PE=1 SV=1	1	4	4395362	7298907	11537284	77409800	69386008	74359744	73074600	69576232	73422704	73785336	51061772	83813568	41487696	31767642	56667752	47973088	44094932	49171316	49554784	5.23091	51.5731	9.51962	0.013	210	11	1.7022	0.074	Y	Y
TM87A_HUMAN	Transmembrane protein 87A OS=Homo sapiens GN=TMEM87A PE=1 SV=3	1	7	9972708	9210393	10038610	179578960	156196496	190160704	179178416	168568176	168809056	189091760	157751792	204171200	119391144	90532928	145268672	128165656	140167360	138657936	109607520	10.9014	52.5329	17.9981	3.775e-05	211	11	1.48071	0.08	Y	Y
SPY2_HUMAN	Protein sprouty homolog 2 OS=Homo sapiens GN=SPRY2 PE=1 SV=1	1	3	1970458	3674828	3876643	45791704	36144392	28348250	39364972	35099504	39559532	57719548	18578900	42211412	30007624	15198118	34100732	27122964	18912284	25076620	21439700	15.856	58.13	11.5821	0.001	212	11	1.39061	0.286	Y	Y
SC6A6_HUMAN	Sodium- and chloride-dependent taurine transporter OS=Homo sapiens GN=SLC6A6 PE=1 SV=2	0.81	1	831676	463584	478038	4417598	3.86304e+06	2.49155e+06	4.4033e+06	9291152	4.09469e+06	3.8621e+06	4.04318e+06	4843549	2.40276e+06	1.62848e+06	3.24234e+06	969376	1.0201e+06	3421422	2.76001e+06	60.7053	66.0656	6.07467	0.002	213	11	1.481	0.203	Y	Y
ANXA4_HUMAN	Annexin A4 OS=Homo sapiens GN=ANXA4 PE=1 SV=4	0.29	1	188897	475094	94464.9	2.08334e+06	1.71172e+06	991034	1.30639e+06	2.11291e+06	1.89068e+06	2.29509e+06	71875	1.23754e+06	823679	720.222	2.05522e+06	839456	930406	658783	1.03112e+06	18.2868	72.8707	6.31032	0.033	214	12	1.66206	0.401	N	N
SYCP2_HUMAN	Synaptonemal complex protein 2 OS=Homo sapiens GN=SYCP2 PE=2 SV=2	0.31	1	405238	872296	1.11961e+06	7582487	7111878	5629694	4559506	4.70738e+06	2116344	7.46505e+06	508868	5.43686e+06	2.56264e+06	157155	4488090	4279748	3.23565e+06	3242343	3697325	13.6638	73.9914	8.47846	0.013	215	12	2.8197	0.241	N	N
CP51A_HUMAN	Lanosterol 14-alpha demethylase OS=Homo sapiens GN=CYP51A1 PE=1 SV=3	1	6	9279132	8430907	7.56758e+06	65361480	70582080	83650656	56270120	63105204	66981008	53927684	54383124	64418564	46219000	37566796	44058332	50752544	42225612	47572880	52844888	9.55964	48.6992	8.6873	2.98e-05	216	13	1.71767	0.005	Y	Y
FLOT1_HUMAN	Flotillin-1 OS=Homo sapiens GN=FLOT1 PE=1 SV=3	1	6	9279776	9614542	11414699	83829744	72156088	77070312	57463832	66586916	64147896	63877804	54686060	75557144	50492364	44793864	54517056	50688320	51805628	50922540	50489652	1.13847	46.3383	7.68933	3.559e-05	217	13	1.55575	0.004	Y	Y
DYR_HUMAN	Dihydrofolate reductase OS=Homo sapiens GN=DHFR PE=1 SV=2	1	6	23574902	26530934	23456662	304979680	288058272	305823904	203645760	211886368	207729984	272814752	245584784	263397264	175242528	129940152	142311984	169667856	196831440	182948528	162013312	8.61283	53.2453	12.219	1.766e-05	218	13	2.00865	0.012	Y	Y
IRS4_HUMAN	Insulin receptor substrate 4 OS=Homo sapiens GN=IRS4 PE=1 SV=1	1	30	482940608	479743168	511863776	2565916416	2203543040	2671070464	1766461568	1786453888	1848304896	1867358976	1576791424	1774678528	1389997952	1372666752	1570631296	1580499584	1686351616	1636150272	1473376512	5.7309	42.6677	5.04597	0.0004299	219	13	1.71706	0.002	Y	N
KC1G2_HUMAN	Casein kinase I isoform gamma-2 OS=Homo sapiens GN=CSNK1G2 PE=1 SV=1	0.99	4	2576382	2932662	2.67193e+06	63062752	64199492	61179432	51480492	40983692	47607396	43332988	36849112	44253116	26865660	22189600	30842472	34713960	37427172	35965976	34318700	3.93826	58.8392	23.0341	2.597e-05	220	13	2.35854	0.011	Y	Y
PKP4_HUMAN	Plakophilin-4 OS=Homo sapiens GN=PKP4 PE=1 SV=1	1	10	22355852	19798924	16908196	171225440	184430448	184338000	130279768	146271408	145786752	127431000	128941656	136669072	90000856	82408080	103293488	102112584	106130296	104208504	112281848	4.12897	50.1927	9.14268	0.0005622	221	13	1.95861	0.005	Y	Y
SRPR_HUMAN	Signal recognition particle receptor subunit alpha OS=Homo sapiens GN=SRPR PE=1 SV=2	1	17	56536380	53613596	58386752	482884928	481529280	472741760	368646912	394686112	394262528	343189984	286956608	322332800	211337488	223408288	241371776	286404832	281427520	274484768	301621408	4.026	51.3186	8.52726	4.979e-05	222	13	2.1256	0.002	Y	Y
MARK2_HUMAN	Serine/threonine-protein kinase MARK2 OS=Homo sapiens GN=MARK2 PE=1 SV=2	1	19	173491920	177670336	125096480	1609765760	1574809088	1695903488	1153191040	1238284032	1251301504	1118266880	1059401280	1070674368	731733376	371760288	780681024	1032174400	983452928	1041519552	826681984	10.2472	56.3205	10.2475	0.002	223	13	2.59025	0.051	Y	Y
GBP1_HUMAN	Interferon-induced guanylate-binding protein 1 OS=Homo sapiens GN=GBP1 PE=1 SV=1	0	1	441083	632538	78322.4	7025880	6.89855e+06	8081706	4.45003e+06	4943294	6558996	7155649	4.6926e+06	5396578	2.71462e+06	3.70075e+06	2.27246e+06	3.5793e+06	5.64809e+06	3.75253e+06	5392981	23.4724	60.5977	19.1035	0.036	224	13	2.53299	0.014	N	N
ELOV2_HUMAN	Elongation of very long chain fatty acids protein 2 OS=Homo sapiens GN=ELOVL2 PE=2 SV=2	0.96	2	125769	95984	321598	16639379	15937494	13923337	14477954	13443708	11652674	12195843	3.82152e+06	10956232	10097859	5940886	6.08275e+06	7454825	8557057	10845910	5.34737e+06	28.443	64.7697	85.5804	0.005	225	13	2.10204	0.037	Y	Y
UBP33_HUMAN	Ubiquitin carboxyl-terminal hydrolase 33 OS=Homo sapiens GN=USP33 PE=1 SV=2	1	3	2893607	2.59588e+06	3714675	30302590	33110896	24763248	23854322	20666252	21904388	20634564	11691288	18450738	10894156	12113649	11846856	13050802	10817977	11109251	12587862	9.2034	57.8002	9.58009	0.0001035	226	13	2.52984	0.004	Y	Y
DEP1B_HUMAN	DEP domain-containing protein 1B OS=Homo sapiens GN=DEPDC1B PE=2 SV=2	1	6	15185432	15648855	23204204	131133496	131844640	141757232	88043280	78070272	81086824	81731896	65649984	69680584	36406824	31263088	43296716	57679804	58107372	56971776	60458580	2.59081	61.1241	7.48976	0.004	227	13	3.64736	0.003	Y	Y
OSBL8_HUMAN	Oxysterol-binding protein-related protein 8 OS=Homo sapiens GN=OSBPL8 PE=1 SV=3	1	12	29753232	39115004	50693924	284789312	296961696	302260800	210070384	208245536	203120832	169813696	116172832	166527104	82221184	65529592	118379080	148052944	154591488	156697648	148735360	2.81707	60.0746	7.39374	0.005	228	13	3.32173	0.018	Y	N
PI51A_HUMAN	Phosphatidylinositol 4-phosphate 5-kinase type-1 alpha OS=Homo sapiens GN=PIP5K1A PE=1 SV=1	1	23	66346280	73743528	75745304	1673121280	1667903872	1735615744	804881088	803968704	807250560	645510720	490888768	649620288	231443248	119571816	237423872	659615424	677737024	694212672	668135040	2.19832	88.7356	23.5209	4.347e-05	229	13	8.6273	0.01	Y	Y
PLK1_HUMAN	Serine/threonine-protein kinase PLK1 OS=Homo sapiens GN=PLK1 PE=1 SV=1	1	7	9744493	11379451	11709038	204338800	173044864	178099440	107130096	107590088	96278992	85212576	81211184	88529480	34591328	23249058	36719256	72928856	81919624	86730144	95829840	11.3256	76.5805	16.9184	3.616e-06	230	13	5.87442	0.003	Y	N
SNP47_HUMAN	Synaptosomal-associated protein 47 OS=Homo sapiens GN=SNAP47 PE=2 SV=3	1	4	4.50529e+06	2403751	3.18163e+06	59759816	50078272	51661992	35635932	30587412	28584716	21929274	17900312	18733528	11123275	5203249	12943172	20705884	22448480	17176126	21226918	11.1	79.3181	16.0049	0.002	231	13	5.51765	0.021	Y	Y
NGAP_HUMAN	Ras GTPase-activating protein nGAP OS=Homo sapiens GN=RASAL2 PE=1 SV=2	0.73	1	348207	589814	210819	4.48254e+06	3777064	4.21983e+06	2.4144e+06	1.70507e+06	2.4737e+06	2540696	2.13384e+06	1.32057e+06	572416	233025	947624	1.56619e+06	1.4919e+06	2113552	2.79827e+06	30.3389	77.7361	10.8626	0.012	232	13	7.11864	0.034	N	N
HYCCI_HUMAN	Hyccin OS=Homo sapiens GN=FAM126A PE=1 SV=2	0.86	1	1.01003e+06	1.57232e+06	1.03925e+06	7.18525e+06	4693912	6454759	3.93836e+06	4708039	4482050	5.05742e+06	3560378	4.17456e+06	2.15407e+06	1.48111e+06	2.62393e+06	3.80828e+06	3017857	2.11393e+06	4284969	28.7718	53.2388	5.06237	0.001	233	13	2.92916	0.008	Y	N
STT3B_HUMAN	Dolichyl-diphosphooligosaccharide--protein glycosyltransferase subunit STT3B OS=Homo sapiens GN=STT3B PE=1 SV=1	1	4	4439176	3735063	5.78125e+06	57493832	41908180	63924400	44367120	31788224	43434480	30734066	18450488	23120200	13658430	9020135	22195772	35283060	25405204	32610284	16514488	30.6027	70.0314	11.7034	0.000164	234	13	3.63964	0.02	Y	N
PDZD8_HUMAN	PDZ domain-containing protein 8 OS=Homo sapiens GN=PDZD8 PE=1 SV=1	0.98	2	414118	317583	1680395	5997487	6439386	5788356	4683302	5714503	3.80476e+06	4535137	3130749	2.22813e+06	1760946	861661	3949385	5849654	4396713	3.10263e+06	3746450	27.5136	61.7188	7.55576	0.046	235	13	2.77317	0.11	Y	N
PSA2_HUMAN	Proteasome subunit alpha type-2 OS=Homo sapiens GN=PSMA2 PE=1 SV=2	0.52	1	274578	758165	284115	3150006	2.59895e+06	2824471	1.30105e+06	1.79799e+06	1.81408e+06	1.31782e+06	798010	1.51055e+06	1.77988e+06	178221	1.1755e+06	1.5778e+06	2.33177e+06	1.07696e+06	739216	48.3473	63.9719	6.51052	0.024	236	13	2.73597	0.191	Y	N
ZNT6_HUMAN	Zinc transporter 6 OS=Homo sapiens GN=SLC30A6 PE=1 SV=2	1	4	4146971	7682926	13324057	52512192	55277384	55989508	26490320	29841044	30682998	37529236	7.61591e+06	36391148	17954100	9887485	20325450	32370200	22851758	21867276	19987170	22.7859	65.4738	6.51107	0.027	237	13	3.40023	0.029	Y	N
E41LB_HUMAN	Band 4.1-like protein 4B OS=Homo sapiens GN=EPB41L4B PE=2 SV=2	0.87	1	364849	420156	50008.4	4550583	7056898	4.71413e+06	4535277	3.28204e+06	3977945	2.67602e+06	3446839	3.55392e+06	855117	422300	1.00256e+06	2408338	2.71606e+06	3.5446e+06	2.32832e+06	20.2195	77.3036	19.5465	0.036	238	13	7.15868	0.007	Y	Y
SYFA_HUMAN	Phenylalanyl-tRNA synthetase alpha chain OS=Homo sapiens GN=FARSA PE=1 SV=3	0.98	1	1.55611e+06	1.03732e+06	1.48475e+06	11463840	11734979	9574759	6947407	5752852	6291608	5606713	7.27545e+06	7.8677e+06	3.41623e+06	3.32314e+06	2.53218e+06	5.13162e+06	6356839	4.83344e+06	3.84971e+06	20.4862	61.1116	8.03633	0.0007622	239	13	3.53485	0.0007698	Y	N
MERL_HUMAN	Merlin OS=Homo sapiens GN=NF2 PE=1 SV=1	0.98	1	770538	126445	365933	4505748	7924129	3.69297e+06	1.91678e+06	2.68623e+06	3022925	2.78213e+06	1.04607e+06	2.3148e+06	888805	528003	693461	371040	200387	51092.8	205768	63.1268	92.9411	12.7664	0.021	240	13	7.64018	0.003	Y	N
ACATN_HUMAN	Acetyl-coenzyme A transporter 1 OS=Homo sapiens GN=SLC33A1 PE=1 SV=1	1	5	31798818	37352812	24019390	213611456	123420608	202295280	156363888	154979184	159840288	144174032	99369616	142102304	123873720	73974672	112533200	130209184	128752616	122842184	147954176	8.17167	48.3895	5.78857	0.002	241	14	1.73763	0.081	Y	Y
GPAT4_HUMAN	Glycerol-3-phosphate acyltransferase 4 OS=Homo sapiens GN=AGPAT6 PE=1 SV=1	1	3	5184575	8626308	5633976	40618476	34063628	48317996	36170840	37906220	28150850	29839882	29113058	36676044	27011426	19080324	22870360	27632292	26193334	23325872	28176464	8.24738	47.4742	6.32558	0.001	242	14	1.78359	0.015	Y	N
CXG1_HUMAN	Gap junction gamma-1 protein OS=Homo sapiens GN=GJC1 PE=2 SV=2	0.91	1	338675	523951	181308	25676082	23152090	29246444	21042760	18355088	20284802	14439078	20667136	15430256	19791966	16046935	17178618	12708003	10718308	15231997	14380786	15.0264	55.9617	74.7888	0.003	243	14	1.47262	0.014	Y	N
ESYT2_HUMAN	Extended synaptotagmin-2 OS=Homo sapiens GN=FAM62B PE=1 SV=1	1	26	164647920	164913680	366101920	1416781312	1253624832	1463384448	1248883584	1270130432	1248056704	1018032192	910206400	996853120	1145278848	984651456	1237080064	965368064	977338752	966645696	834584384	7.24506	42.8398	5.94223	0.017	244	14	1.22773	0.072	Y	Y
PKP2_HUMAN	Plakophilin-2 OS=Homo sapiens GN=PKP2 PE=1 SV=1	1	10	16002485	27349694	24287000	169928016	134475152	172933472	126090416	147498272	141152736	134356752	135328112	119536248	118194568	117106584	127923808	121766536	115687128	112027272	110415728	4.38081	43.9958	7.0571	0.002	245	14	1.31416	0.068	Y	Y
STOM_HUMAN	Erythrocyte band 7 integral membrane protein OS=Homo sapiens GN=STOM PE=1 SV=3	1	5	9692526	10141056	8554628	118013448	112368600	128407648	92078312	107286656	96546384	88452128	81867664	96502832	83846768	78956624	80847424	71875296	77673752	77683128	75466400	3.61964	49.0075	12.6387	4.723e-06	246	14	1.47256	0.004	Y	Y
ARAP2_HUMAN	Arf-GAP with Rho-GAP domain, ANK repeat and PH domain-containing protein 2 OS=Homo sapiens GN=ARAP2 PE=1 SV=2	0.57	1	167383	37090.2	44100.2	6767940	4381394	4590972	5.02318e+06	4.89201e+06	3851015	2.90947e+06	1.58962e+06	3.18979e+06	3.05678e+06	2.42888e+06	5478958	3.39155e+06	3.91558e+06	2850371	3.18948e+06	13.3613	64.3117	63.3225	0.008	247	14	1.43556	0.239	N	N
ADAM9_HUMAN	Disintegrin and metalloproteinase domain-containing protein 9 OS=Homo sapiens GN=ADAM9 PE=1 SV=1	1	6	6640745	5261463	8702307	99597488	106937704	106133464	106096888	100989776	111224960	112243440	52356472	98831592	100108552	51616916	129258968	73945736	74356480	75865384	74200104	1.16056	53.771	15.1748	0.002	248	14	1.11276	0.587	Y	Y
PLS1_HUMAN	Phospholipid scramblase 1 OS=Homo sapiens GN=PLSCR1 PE=1 SV=1	1	8	12992159	19072404	48068088	180153744	163866432	170112304	168358144	169723312	171718368	209799184	99089120	165644448	208763472	125870880	206373280	127538480	129426216	132170128	108071440	8.83811	46.9038	6.41602	0.035	249	14	-1.05227	0.893	Y	Y
SREC2_HUMAN	Scavenger receptor class F member 2 OS=Homo sapiens GN=SCARF2 PE=1 SV=3	0.74	1	143003	275898	187433	5400121	5.91524e+06	6467670	6270618	6262484	7.79657e+06	8910375	3927450	6429494	6653141	4063497	7804473	4.63763e+06	5693426	5.36456e+06	5474214	8.64359	55.7152	29.3288	0.002	250	14	-1.0415	0.975	N	N
ZFPL1_HUMAN	Zinc finger protein-like 1 OS=Homo sapiens GN=ZFPL1 PE=1 SV=2	1	2	2.07477e+06	2.49238e+06	3.3465e+06	24079198	28418752	26702912	31270736	33504726	31666820	37456192	19698178	32395936	27944534	24498274	33265230	21035578	20464744	22558772	23494624	6.34335	49.5933	10.0081	0.002	251	14	-1.08216	0.518	Y	N
SPCS1_HUMAN	Signal peptidase complex subunit 1 OS=Homo sapiens GN=SPCS1 PE=1 SV=2	1	3	9837552	13647512	23856096	156483296	171130016	212555744	251840592	224045056	194050128	221120112	119270080	155951872	243745664	111086240	202527936	163248992	172320112	179770080	145979840	8.80772	53.5192	11.4101	0.006	252	14	-1.03182	0.965	Y	Y
AT1A1_HUMAN	Sodium/potassium-transporting ATPase subunit alpha-1 OS=Homo sapiens GN=ATP1A1 PE=1 SV=1	1	30	274199552	315518272	339128704	2203456256	2068922496	2279214592	2194534400	2284443392	2259381760	2353332736	2055370496	2271956224	2536971776	2146758272	2761048832	1846273792	1882039040	1883590656	1817537024	1.70423	44.2602	7.05347	0.0001574	253	14	-1.13633	0.232	Y	Y
NDRG1_HUMAN	Protein NDRG1 OS=Homo sapiens GN=NDRG1 PE=1 SV=1	1	21	397543616	426802784	367652128	3716493056	3596296704	3914116352	3963694848	3963119616	3944214528	4101756928	3491522304	4006626560	4561953792	3592287488	4444691968	3284782336	3314207232	3401634816	3292752384	1.61441	46.2629	9.41856	1.407e-05	254	14	-1.12221	0.28	Y	Y
CTND1_HUMAN	Catenin delta-1 OS=Homo sapiens GN=CTNND1 PE=1 SV=1	1	64	1917737088	2084069376	2319269888	11472433152	11244590080	11928268800	12843645952	12809293824	12869249024	12860113920	11102661632	13034592256	13775850496	11038514176	14869827584	10445050880	10491074560	10584939520	10508791808	0.554069	42.4718	5.48092	0.0004	255	14	-1.14544	0.286	Y	Y
SRC_HUMAN	Proto-oncogene tyrosine-protein kinase Src OS=Homo sapiens GN=SRC PE=1 SV=3	1	5	19019452	26990518	17972162	203714384	177687488	184809200	204047232	207858912	183869136	189615520	176360032	207408496	204999008	201602512	242721712	160191696	161755744	176774128	165340672	4.51116	46.0776	8.84952	0.002	256	14	-1.14679	0.143	Y	N
B3A2_HUMAN	Anion exchange protein 2 OS=Homo sapiens GN=SLC4A2 PE=1 SV=4	1	5	5.45135e+06	9489415	18545194	94307648	88525248	77307488	99087752	95880456	99643968	91432984	81772984	90130824	89740600	76038760	111713576	79474832	69039064	78849688	75683896	6.30822	45.7611	7.76864	0.023	257	14	-1.0667	0.689	Y	N
MCL1_HUMAN	Induced myeloid leukemia cell differentiation protein Mcl-1 OS=Homo sapiens GN=MCL1 PE=1 SV=3	1	7	14802255	15817027	16420672	636721408	574788416	603699712	575107712	594455744	540140352	514428992	459468000	585889920	629222784	493089120	588688320	439835840	456318176	464472224	449735904	2.30291	51.0729	38.5887	1.093e-07	258	14	1.06091	0.485	Y	Y
RASK_HUMAN	GTPase KRas OS=Homo sapiens GN=KRAS PE=1 SV=1	1	45	8507224576	5038533120	5411784192	1011624771584	1065683976192	1037155041280	1047681433600	1130352869376	1004178374656	1052157018112	928296665088	1095156957184	1070560641024	941159481344	1086188093440	842626039808	848327344128	857391824896	648170831872	12.6165	51.7566	164.286	0.0009373	259	14	1.00534	0.893	Y	Y
VAMP7_HUMAN	Vesicle-associated membrane protein 7 OS=Homo sapiens GN=VAMP7 PE=1 SV=3	1	11	150914656	159154912	201684128	1063150656	1178017152	1097745280	1131213824	1197251456	1080528640	991235136	894634496	1028534144	1152765696	1075899392	1099660928	859711488	799151744	836574144	835396224	3.00416	42.7647	6.52445	0.0008806	260	14	1.00318	0.946	Y	Y
ESYT1_HUMAN	Extended synaptotagmin-1 OS=Homo sapiens GN=FAM62A PE=1 SV=1	1	12	32852754	32343050	45172876	236752432	220826208	228635600	199931472	212764640	221236672	201221248	199453760	198208896	194603120	193541904	225015552	175057360	164586976	173281744	150518720	6.75559	41.6628	6.21747	0.003	261	14	1.11914	0.132	Y	N
TIM16_HUMAN	Mitochondrial import inner membrane translocase subunit Tim16 OS=Homo sapiens GN=TIMM16 PE=1 SV=2	0.97	2	4.67896e+06	4920843	5048034	31815920	31067268	30396346	27038308	27752348	31324322	30789938	24872434	29827880	26807128	29935634	32193498	24456720	25400454	20549256	29759696	15.1032	42.3017	6.36814	2.667e-06	262	14	1.04884	0.446	Y	Y
MCP_HUMAN	Membrane cofactor protein OS=Homo sapiens GN=CD46 PE=1 SV=3	0.99	1	3263403	3.92828e+06	2.56918e+06	37076652	31512376	36767828	25476428	32181548	38284508	31826090	30773776	31220060	33317944	32577252	35200616	25804506	26156790	25260138	2.78528e+06	57.4128	46.9438	10.7938	0.0006771	263	14	1.04215	0.551	Y	N
CISD2_HUMAN	CDGSH iron sulfur domain-containing protein 2 OS=Homo sapiens GN=CISD2 PE=1 SV=1	1	7	140355936	165596256	152174128	1141275776	1144546048	1161536640	1082792832	1129332480	985506368	1113070976	1017506688	1137800832	1019653888	907911488	941333504	874531840	896207616	874051968	926049664	2.74566	43.6962	7.52491	0.0004813	264	14	1.20163	0.03	Y	Y
RAB6B_HUMAN	Ras-related protein Rab-6B OS=Homo sapiens GN=RAB6B PE=1 SV=1	0.99	4	2761942	5958039	8740863	137737968	124829760	121138464	117575864	109295008	109917048	126847696	110007128	119067936	116287400	103520608	108406592	88416936	97296328	89107264	93816424	4.53728	49.4229	21.9752	0.01	265	14	1.16907	0.04	N	N
SC5D_HUMAN	Lathosterol oxidase OS=Homo sapiens GN=SC5D PE=1 SV=2	0.9	1	1.35195e+06	1.9313e+06	820019	17331850	16244649	16709156	13135033	16536206	14945336	17945896	15170845	15218215	17965280	12997811	13478208	12183652	14163687	14867552	13881354	8.26543	47.8591	12.255	0.009	266	14	1.13151	0.32	Y	Y
MIMIT_HUMAN	Mimitin, mitochondrial OS=Homo sapiens GN=NDUFAF2 PE=1 SV=1	1	7	22260156	17591692	20953838	245391488	251001296	216271152	204155520	194437632	200027920	239233360	168278432	202086432	230483840	185969808	221078640	171821616	169522864	150554160	179574416	7.33773	47.5096	11.7204	2.938e-05	267	14	1.11785	0.238	Y	Y
T185A_HUMAN	Transmembrane protein 185B OS=Homo sapiens GN=TMEM185B PE=1 SV=2	0.75	1	25093.7	33432.2	129605	11110976	12090428	11451512	10071270	9451740	9557821	10338733	7.41804e+06	7.80896e+06	10536811	7299447	9947836	7992463	6916282	7.44784e+06	7307051	6.00484	54.291	184.196	0.008	268	14	1.24722	0.173	Y	N
KCT2_HUMAN	Keratinocyte-associated transmembrane protein 2 OS=Homo sapiens GN=KCT2 PE=2 SV=2	0.99	2	1411106	1.67399e+06	391503	42940304	37728152	43517920	35648116	32686988	33761704	38301704	31463304	40525516	44604256	38492400	41441856	23853852	25359348	27752474	22352984	9.27464	51.366	35.7206	0.014	269	14	-1.00284	0.963	Y	N
RAB23_HUMAN	Ras-related protein Rab-23 OS=Homo sapiens GN=RAB23 PE=1 SV=1	1	3	47297088	32639462	18777370	213121888	185480336	209904464	188944208	186539328	165192704	201555296	132308464	203564256	212781744	141184576	195651552	144153936	151747840	166925264	167108896	7.26191	43.7454	6.16435	0.018	270	14	1.10715	0.462	Y	Y
CTR1_HUMAN	High affinity cationic amino acid transporter 1 OS=Homo sapiens GN=SLC7A1 PE=1 SV=1	1	5	5734952	7.2772e+06	9605432	101271784	97960064	125904176	110647584	114541576	113685608	103250656	88309936	113330312	96582216	70329128	119919136	77814912	86103744	85877856	57398100	17.5733	49.7649	14.3754	0.0005058	271	14	1.13355	0.473	Y	Y
INGR1_HUMAN	Interferon gamma receptor 1 OS=Homo sapiens GN=IFNGR1 PE=1 SV=1	1	7	23929994	26360814	22576662	222290944	231435632	300754976	262058256	257462768	283405440	254905216	175062624	261887184	262014928	193329680	292927936	201196624	202905680	216149584	201977888	3.45203	48.5101	10.3542	0.0002699	272	14	1.0083	0.933	Y	Y
UACA_HUMAN	Uveal autoantigen with coiled-coil domains and ankyrin repeats OS=Homo sapiens GN=UACA PE=1 SV=2	1	16	35016880	41580544	50108292	219069088	180353792	240150112	229078480	216771744	212927616	202887344	154769888	184849344	230388416	151763088	246416240	171940624	173111824	181852896	166689200	3.62758	42.3608	5.0477	0.0003296	273	14	1.01751	0.864	Y	N
YES_HUMAN	Proto-oncogene tyrosine-protein kinase Yes OS=Homo sapiens GN=YES1 PE=1 SV=3	1	5	8868073	7638044	21356964	206035008	205462752	219690720	247698480	245610832	215522720	214959216	155709968	213092512	229747760	146347408	244375744	151218560	167315424	168432112	139177840	8.93826	50.7731	16.6703	0.012	274	14	1.01727	0.823	Y	Y
EFNB2_HUMAN	Ephrin-B2 OS=Homo sapiens GN=EFNB2 PE=1 SV=1	1	5	5.5148e+06	9038821	4782561	163449216	145962864	152485328	138475856	178884272	186967856	149492704	110026728	139446992	181593616	92243824	180373312	131003880	115886584	128793152	126429536	5.33241	53.4325	23.8877	0.003	275	14	1.01692	0.81	Y	Y
TM214_HUMAN	Transmembrane protein 214 OS=Homo sapiens GN=TMEM214 PE=1 SV=2	1	10	11227862	14138741	11984054	144125392	146011328	163648400	203065248	218951520	215008464	170182032	126518016	161694352	186950064	123220656	203175728	128181104	149219696	140905696	129315032	7.32099	51.6872	12.1493	3.914e-05	276	14	-1.13125	0.581	Y	Y
DLG3_HUMAN	Disks large homolog 3 OS=Homo sapiens GN=DLG3 PE=1 SV=2	1	6	10370417	17151050	23384628	93531912	73329440	106659288	108278080	104493416	114490320	102625032	95650536	100662784	126300992	87471984	136315536	87051640	86494144	84907960	69657128	10.1148	45.0972	5.37304	0.009	277	14	-1.27993	0.245	Y	Y
K319L_HUMAN	Dyslexia-associated protein KIAA0319-like protein OS=Homo sapiens GN=KIAA0319L PE=1 SV=2	1	3	5.94422e+06	6377030	9248371	53117880	50087244	62692616	52799552	58280760	65050540	53316128	45383504	55546936	67981096	53627444	74756304	42501736	43360328	47513804	54996872	12.1155	46.6439	7.69127	0.001	278	14	-1.18365	0.251	Y	Y
TULP1_HUMAN	Tubby protein homolog OS=Homo sapiens GN=TUB PE=1 SV=1	0.75	1	138204	123687	273775	6413937	5460498	7318722	6496533	7177038	6350186	5126127	6075594	5.46966e+06	8790590	4222138	8717046	4.81618e+06	4.46486e+06	3974043	3983954	9.46674	55.1664	35.8304	0.002	279	14	-1.13216	0.786	Y	N
NMDE2_HUMAN	Glutamate [NMDA] receptor subunit epsilon-2 OS=Homo sapiens GN=GRIN2B PE=1 SV=3	0.52	1	5106261	2.42366e+06	2102093	38026136	44340380	33651572	37979288	37224484	43995208	36419552	38947564	37304388	51108160	16261364	44728460	28132782	31881970	30526828	69342536	49.1412	52.3017	12.045	0.007	280	14	1.03497	0.737	N	N
MARCS_HUMAN	Myristoylated alanine-rich C-kinase substrate OS=Homo sapiens GN=MARCKS PE=1 SV=4	1	7	63238272	74270320	75587208	855317568	695995008	991820032	815871104	796633152	1084170880	1071840256	842075840	996812096	1009044160	816226368	1094708864	762445504	799017856	817397184	759940160	3.59124	49.447	11.9342	0.0001822	281	14	-1.14818	0.356	Y	Y
PALM_HUMAN	Paralemmin OS=Homo sapiens GN=PALM PE=1 SV=2	1	4	16798926	17293624	12003211	86114104	79520880	85282232	90655152	91190600	109907776	114056880	91511840	95116968	115822112	70875784	108446624	76850368	82706872	81229368	55664992	16.9303	44.6786	5.44339	0.003	282	14	-1.17626	0.458	N	N
TM237_HUMAN	Transmembrane protein 237 OS=Homo sapiens GN=TMEM237 PE=1 SV=2	1	5	10780276	6.48508e+06	4.65772e+06	98534096	80795112	106113576	104169912	100231600	114871056	119643048	99444480	113410072	118062048	59002380	122633536	80488248	84462920	98061248	50338296	25.6909	51.004	13.0202	0.005	283	14	-1.04994	0.989	Y	Y
RELL1_HUMAN	RELT-like protein 1 OS=Homo sapiens GN=RELL1 PE=1 SV=1	1	3	3036967	4.09721e+06	4.91101e+06	67703824	61462780	65070984	83338560	78478104	78466544	79488512	58986288	84043336	78452672	56834992	76553984	58988644	55539944	58608088	54662220	3.81049	50.4262	16.1257	0.002	284	14	-1.09063	0.538	Y	N
SFT2A_HUMAN	Vesicle transport protein SFT2A OS=Homo sapiens GN=SFT2D1 PE=1 SV=1	1	4	4.25942e+06	5.40345e+06	4.36251e+06	148448464	162141824	152969648	175266496	174681152	162428720	189472880	130086040	203717760	181150736	120143136	153211856	145079120	127174792	130053328	74606784	25.8044	52.4666	33.0515	0.0001263	285	14	1.01992	0.81	Y	Y
S38A1_HUMAN	Sodium-coupled neutral amino acid transporter 1 OS=Homo sapiens GN=SLC38A1 PE=1 SV=1	1	9	183557744	204793936	234125152	1919403008	1909025920	2035787776	1992564736	2076644608	2278921984	2078286848	1511132160	2185730048	2167898112	1290924288	2241130496	1623148288	1723390848	1695346560	1494522112	6.25334	47.9388	9.42078	0.0004214	286	14	1.02882	0.778	Y	Y
S38A2_HUMAN	Sodium-coupled neutral amino acid transporter 2 OS=Homo sapiens GN=SLC38A2 PE=1 SV=2	1	5	37429196	32599678	37089176	599590784	622338816	600809024	644281280	650585664	655699136	728074624	463897632	751701632	707765632	472637120	737613888	477873664	468566432	486251968	491728224	2.10266	50.8044	17.0162	9.775e-05	287	14	-1.05227	0.843	Y	Y
S38A3_HUMAN	Sodium-coupled neutral amino acid transporter 3 OS=Homo sapiens GN=SLC38A3 PE=2 SV=1	0.98	2	1.16423e+06	1.1101e+06	1572176	16741926	19882536	20961102	19802156	21162464	23854276	18807512	19096768	28290156	26840904	12540034	25140120	8817367	9580164	11347845	4840928	31.7996	53.0288	14.9709	0.0001107	288	14	-1.12044	0.82	Y	Y
KIRR1_HUMAN	Kin of IRRE-like protein 1 OS=Homo sapiens GN=KIRREL PE=1 SV=2	1	7	8.23376e+06	16379529	18363534	103571464	103015752	98588576	93532160	100282600	100738592	98650848	41582612	85297992	65140448	29650878	96802032	63024928	72682688	65239300	64684960	6.45652	52.1843	7.10094	0.015	289	14	1.59283	0.239	Y	Y
RAB21_HUMAN	Ras-related protein Rab-21 OS=Homo sapiens GN=RAB21 PE=1 SV=3	0.29	1	682147	730431	722958	9309745	11646491	13460251	8.17936e+06	12155209	9512005	10143881	728616	9183907	8.30897e+06	877762	6.80466e+06	3733142	3.88227e+06	3769791	3.86444e+06	1.89681	69.3797	16.1161	0.001	290	14	2.15219	0.256	Y	N
TOM70_HUMAN	Mitochondrial import receptor subunit TOM70 OS=Homo sapiens GN=TOMM70A PE=1 SV=1	0.91	1	916842	2.0584e+06	2.41891e+06	9670959	8717750	9083336	9266091	8.11507e+06	7.66046e+06	6.95954e+06	1.06136e+06	10453876	9864848	1.30306e+06	8942793	4747319	4.75728e+06	4613648	4295025	4.68595	57.3368	5.09293	0.028	291	14	1.36604	0.439	Y	N
THRB_HUMAN	Prothrombin OS=Homo sapiens GN=F2 PE=1 SV=2	0.75	1	2457393	4.54708e+06	1.53587e+06	12389304	13889578	16923114	19804890	16837704	19223922	6855870	6141286	8797450	16799384	3318410	14385024	12507207	8594610	12554719	11540752	16.4849	58.8247	5.05858	0.025	292	14	1.25213	0.494	Y	N
CROCC_HUMAN	Rootletin OS=Homo sapiens GN=CROCC PE=1 SV=1	0.82	1	2820668	2347951	7913082	43563248	20178930	78118256	49381080	52050440	54903316	69872888	19742400	63996076	128449912	10048522	54378228	36499784	36217544	36224364	40040936	5.01576	78.8248	10.8442	0.012	293	15	-1.35962	0.994	N	N
1433E_HUMAN	14-3-3 protein epsilon OS=Homo sapiens GN=YWHAE PE=1 SV=1	1	6	504796800	596611456	481375360	123241240	118447688	121915728	123926072	116813640	109466768	126881592	114717184	153539552	154845776	120053152	139596192	241057600	226979888	216038944	193975136	9.05081	81.1156	-4.35303	0.001			-1.13996	0.229	Y	N
1433T_HUMAN	14-3-3 protein theta OS=Homo sapiens GN=YWHAQ PE=1 SV=1	0.7	1	3.38653e+06	15775238	14062864	4998948	4448928	5015647	3393328	4.89558e+06	4385623	5.94457e+06	50000	5.08126e+06	3005723	29547.2	3.01313e+06	3.78134e+06	4.04276e+06	5502317	2942554	26.2003	83.7012	-2.29713	0.327			2.3913	0.322	Y	N
2A5D_HUMAN	Serine/threonine-protein phosphatase 2A 56 kDa regulatory subunit delta isoform OS=Homo sapiens GN=PPP2R5D PE=1 SV=1	1	9	287181696	312901792	316169536	186786320	200337136	205573008	194156496	224211680	225817056	190608928	207107616	193518816	200954704	173336880	198097248	216213728	216485472	232018000	215364960	3.64172	20.7748	-1.54591	0.0004895			1.03548	0.554	Y	N
2A5G_HUMAN	Serine/threonine-protein phosphatase 2A 56 kDa regulatory subunit gamma isoform OS=Homo sapiens GN=PPP2R5C PE=1 SV=3	0.81	1	11295348	8294899	8490482	6996096	5679284	5881349	5113317	7.27906e+06	6634853	4477047	5.73568e+06	3.44087e+06	4457626	5.37324e+06	4.04671e+06	6621852	6562084	4733825	5061682	17.1905	32.8415	-1.51324	0.033			1.33717	0.053	Y	N
41_HUMAN	Protein 4.1 OS=Homo sapiens GN=EPB41 PE=1 SV=4	1	40	6182313472	6743457280	7416638976	9427474432	8949426176	10016625664	9338862592	9243095040	9317950464	9900995584	8782374912	9698837504	9129917440	6610793472	9742445568	8876883968	9089552384	9423268864	9242439680	2.53123	14.8305	1.39578	0.009			1.11421	0.422	Y	N
4ET_HUMAN	Eukaryotic translation initiation factor 4E transporter OS=Homo sapiens GN=EIF4ENIF1 PE=1 SV=2	1	3	55786100	59194160	70737936	9293746	9364746	6922455	13336784	10832059	7.00624e+06	6176615	7.72348e+06	12269794	12145998	6161354	15738119	21806166	28181176	20130180	19269474	18.0326	108.891	-7.26002	0.0001617			-1.33089	0.516	Y	N
AAK1_HUMAN	AP2-associated protein kinase 1 OS=Homo sapiens GN=AAK1 PE=1 SV=2	1	3	72749240	71667488	90647128	25568802	25553258	24588796	19638052	16679194	17731928	14547187	16794724	13535542	9422121	5411736	9056658	28912332	42693776	30868906	37171984	17.9647	91.8959	-3.10476	0.004			3.16908	0.022	Y	N
AAKB1_HUMAN	5'-AMP-activated protein kinase subunit beta-1 OS=Homo sapiens GN=PRKAB1 PE=1 SV=4	1	3	95057584	89476680	78145904	26001150	20742444	25032592	13862162	35389992	35980268	11350923	15725271	22178018	12308892	23031736	6073218	31808992	32678104	33564456	32138662	2.35584	85.4857	-3.65971	0.0001713			1.73314	0.214	Y	N
AAMDC_HUMAN	Mth938 domain-containing protein OS=Homo sapiens GN=AAMDC PE=1 SV=1	1	6	323137056	310928128	269184256	95430592	115512672	95812184	144084704	156891200	142828016	187916464	171446992	195324256	174136224	174478288	156990912	189314512	177911280	192237248	207116176	6.27428	38.5568	-2.94453	0.0002307			-1.64824	0.005	Y	N
ABCAC_HUMAN	ATP-binding cassette sub-family A member 12 OS=Homo sapiens GN=ABCA12 PE=1 SV=2	0.61	1	2014348800	1668763008	1490841216	834969216	823545600	973405952	856499584	987105024	829183040	766721728	1139168896	967094336	903941952	1182625792	809348672	1091523840	1079680768	1028270912	1209091456	6.93225	33.7963	-1.96585	0.005			-1.10031	0.544	Y	N
ABCD3_HUMAN	ATP-binding cassette sub-family D member 3 OS=Homo sapiens GN=ABCD3 PE=1 SV=1	1	4	14282971	17219672	18129514	68237040	69428664	72427696	40866888	47086100	46371200	47207996	44005104	53204440	14020218	12862460	20352302	33973028	41918012	40743700	34518744	10.9148	55.1461	4.23301	0.002			4.44784	0.008	Y	N
ABCE1_HUMAN	ATP-binding cassette sub-family E member 1 OS=Homo sapiens GN=ABCE1 PE=1 SV=1	1	3	44165492	44252944	48801532	66617528	67026640	69810840	50337020	52360880	47958736	47370288	36057028	44240424	29116468	28269730	33246850	46689204	47268484	53450440	48227592	6.32486	27.396	1.48269	0.002			2.24482	0.002	Y	N
ABCF1_HUMAN	ATP-binding cassette sub-family F member 1 OS=Homo sapiens GN=ABCF1 PE=1 SV=2	1	10	382641216	430737536	452861760	69309368	77634440	64554316	60476136	47698524	52758212	45076572	42780288	48179248	40732860	38642192	47943036	116210832	125180184	100550928	106746784	9.62926	121.299	-5.98701	1.75e-05			1.66118	0.004	Y	N
ABCF2_HUMAN	ATP-binding cassette sub-family F member 2 OS=Homo sapiens GN=ABCF2 PE=1 SV=2	1	3	26026152	41548160	36882280	18654376	14227950	20858338	8511083	11007515	10401180	7.23683e+06	4.7263e+06	7008319	6591510	1637292	5.23305e+06	13257666	14100101	18335656	18132332	16.6302	81.4053	-1.94372	0.024			3.99207	0.063	Y	N
ABCF3_HUMAN	ATP-binding cassette sub-family F member 3 OS=Homo sapiens GN=ABCF3 PE=1 SV=2	1	3	40439744	30523384	49871052	9348477	10257778	4282499	4576949	5.06666e+06	4.3053e+06	1.28205e+06	3.95153e+06	6241700	1.52472e+06	3217060	3.52239e+06	7988786	16093546	8780200	12678558	32.9277	128.876	-5.0582	0.013			2.89064	0.051	Y	N
ABD12_HUMAN	Abhydrolase domain-containing protein 12 OS=Homo sapiens GN=ABHD12 PE=2 SV=2	0.75	1	5727945	4.14071e+06	3023275	6617249	6822534	7.26016e+06	7168635	7.20072e+06	8949950	7776268	7.52369e+06	7.21208e+06	7817651	7.21634e+06	7.06544e+06	6979325	7.85031e+06	6269018	324992	63.7748	21.8294	1.60565	0.108			-1.06761	0.189	Y	Y
ABI1_HUMAN	Abl interactor 1 OS=Homo sapiens GN=ABI1 PE=1 SV=4	1	9	217254032	222495712	286581856	292405760	283709280	293366976	354828448	375650528	357539200	388692448	334785664	355385440	393167680	363518560	406548512	338452672	321077184	339591264	330644384	2.57378	18.1174	1.19709	0.166			-1.33785	0.008	Y	N
ABI2_HUMAN	Abl interactor 2 OS=Homo sapiens GN=ABI2 PE=1 SV=1	1	2	33118990	27811636	35364172	40720760	48817816	50325384	54701800	43050004	45394864	58559652	51797728	59963504	79517312	65287832	76348024	46290352	54943988	52452000	57912640	9.33726	29.0375	1.45246	0.019			-1.5812	0.007	Y	N
ABL2_HUMAN	Tyrosine-protein kinase ABL2 OS=Homo sapiens GN=ABL2 PE=1 SV=1	1	5	13061453	17098200	22978778	33819952	29139152	39388348	25099216	28922676	23585746	23374024	23947122	20958854	14658497	10752301	19077136	18864502	21314544	23724850	20590418	9.54305	33.5322	1.92605	0.035			2.30057	0.019	Y	N
ABLM1_HUMAN	Actin-binding LIM protein 1 OS=Homo sapiens GN=ABLIM1 PE=1 SV=3	1	11	462313824	409927712	424844544	221507904	172973232	192202960	265112896	256815920	240140704	230524400	234877520	204026096	301698528	240475312	298297888	289688896	272337696	298862144	286466560	3.83546	31.7792	-2.21088	0.002			-1.43258	0.025	Y	N
ACINU_HUMAN	Apoptotic chromatin condensation inducer in the nucleus OS=Homo sapiens GN=ACIN1 PE=1 SV=1	1	20	1550524800	2012651008	2146122112	206416704	183038512	210990304	197269728	198461296	217076752	229461600	181796448	208603680	156767616	156198784	193754256	503137888	515944160	550566592	520844928	3.84003	133.673	-9.50844	0.0004165			1.18496	0.122	Y	N
ACSL3_HUMAN	Long-chain-fatty-acid--CoA ligase 3 OS=Homo sapiens GN=ACSL3 PE=1 SV=3	1	8	31856638	41383332	39434580	172753984	136145392	155632096	166016144	157944544	172781712	148853776	114405048	122467120	131891928	90907520	134777552	124866792	123974360	118995864	111324424	5.18152	40.1676	4.12277	0.0002068			1.29911	0.155	Y	Y
ACSL4_HUMAN	Long-chain-fatty-acid--CoA ligase 4 OS=Homo sapiens GN=ACSL4 PE=1 SV=2	0.91	1	50000	713179	420150	4626107	4577807	4.10498e+06	4.5259e+06	3.02938e+06	5152570	3.25491e+06	2.69475e+06	3606879	3.78373e+06	614875	1.75885e+06	2.8558e+06	2.89527e+06	2822032	4.08949e+06	19.4785	60.5306	11.247	0.278			2.16143	0.192	Y	Y
ACTG_HUMAN	Actin, cytoplasmic 2 OS=Homo sapiens GN=ACTG1 PE=1 SV=1	1	15	1357846272	1325508096	1196625024	1476706304	1449102336	1366238208	1040565696	1074519424	1056791232	1079683840	1025660480	1085626624	947923904	732771968	852979840	1255170560	1273326080	1236989696	1019322560	9.93554	19.2392	1.1062	0.102			1.694	0.013	Y	N
ACTN4_HUMAN	Alpha-actinin-4 OS=Homo sapiens GN=ACTN4 PE=1 SV=2	0.75	1	4.44802e+06	6.09516e+06	4812091	577008	756493	551264	1.28653e+06	415316	1.07618e+06	929559	711211	426777	700137	522013	684608	2110741	1.06672e+06	1324726	1.80164e+06	29.748	116.599	-8.14704	0.0001066			-1.01167	0.929	Y	N
ADDA_HUMAN	Alpha-adducin OS=Homo sapiens GN=ADD1 PE=1 SV=2	1	7	76802448	82013000	86326168	133969920	108773840	133421112	131690568	126007008	126265032	139088784	147782240	151584720	136542608	104955368	156084032	125606304	124857360	118624408	120253280	2.79864	20.6301	1.53448	0.013			-1.05694	0.751	Y	N
ADDB_HUMAN	Beta-adducin OS=Homo sapiens GN=ADD2 PE=1 SV=3	0.82	1	8064954	9680044	182394	27595402	19662244	25715536	26143330	25671514	25977946	26670336	25883638	25466254	21155348	3.28722e+06	23572740	23704710	23870782	25315188	12475299	27.9028	47.866	4.07049	0.218			1.51979	0.38	Y	N
ADDG_HUMAN	Gamma-adducin OS=Homo sapiens GN=ADD3 PE=1 SV=1	1	19	546940608	617527104	660823616	1524020096	1442361600	1618208768	1579889920	1523152768	1576364672	1684245504	1595983616	1653964928	1807602816	1432043904	1956676992	1427629056	1483186688	1471535872	1528739968	2.81195	30.9703	2.5117	0.0004587			-1.13343	0.336	Y	N
ADH1_YEAST	Alcohol dehydrogenase 1 OS=Saccharomyces cerevisiae GN=ADH1 PE=1 SV=4	1	25	111339716608	102918668288	110605877248	104289984512	101664464896	111578439680	102949224448	99617062912	91570634752	108041396224	146875465728	110546157568	135141318656	143571943424	126927020032	112411131904	115997884416	118770401280	119999578112	2.88348	14.5519	-1.02309	0.573			-1.27747	0.007	Y	N
ADH2_YEAST	RecName: Full=Alcohol dehydrogenase 2; AltName: Full=YADH-2; AltName: Full=Alcohol dehydrogenase II	1	1	3477689344	3264691968	3618529536	3218887424	3179806464	2467764992	3226072576	2871999232	2967448064	3456993280	4360358400	3570590208	3995563008	4466530304	2872782592	3919260672	4019341824	3665761536	4013529856	4.2418	16.1874	-1.16855	0.194			-1.2784	0.221	Y	N
ADNP_HUMAN	Activity-dependent neuroprotector homeobox protein OS=Homo sapiens GN=ADNP PE=1 SV=1	1	13	395430592	407756544	372157120	57671964	55381836	60238128	33694568	41733840	44949056	39073840	33683700	37472216	31647146	18714146	33217244	113359152	105947208	117302960	100036872	7.04631	131.663	-6.78245	8.577e-07			2.0734	0.052	Y	N
ADPPT_HUMAN	L-aminoadipate-semialdehyde dehydrogenase-phosphopantetheinyl transferase OS=Homo sapiens GN=AASDHPPT PE=1 SV=2	1	7	330424032	340369888	388090016	52118416	61254752	50903920	52976316	55349552	53989956	59672696	52045476	58555272	56829688	58663180	48176240	115313720	127587112	117262672	117830768	4.60176	108.132	-6.44572	2.07e-05			1.00371	0.965	Y	N
ADT2_HUMAN	ADP/ATP translocase 2 OS=Homo sapiens GN=SLC25A5 PE=1 SV=6	1	6	58697204	65124204	63425600	166700816	178876912	175589872	97642968	113620104	116047776	94864000	77180728	94220360	60727784	55023428	51090548	96047688	93789536	101983744	94571000	3.84126	45.315	2.78332	3.258e-05			3.12372	0.0004639	Y	N
AFAD_HUMAN	Afadin OS=Homo sapiens GN=MLLT4 PE=1 SV=2	1	98	4525243392	4898992128	5365356544	14339091456	13580622848	14611446784	13602744320	13945109504	14098046976	13369109504	11544129536	13063468032	13622364160	11003378688	14190863360	12045490176	11850356736	12278301696	11556976640	2.56072	31.1323	2.87575	0.0004721			1.09569	0.344	Y	N
AFF4_HUMAN	AF4/FMR2 family member 4 OS=Homo sapiens GN=AFF4 PE=1 SV=1	1	7	54027364	106634560	138390128	10554396	16399333	14698745	8961103	16890052	16797402	11875890	9210282	10398851	12345353	9542661	10512697	20346018	30800032	18162186	29764268	26.0135	133.071	-7.17969	0.01			1.28554	0.208	Y	N
AGFG1_HUMAN	Arf-GAP domain and FG repeats-containing protein 1 OS=Homo sapiens GN=AGFG1 PE=1 SV=2	1	11	1209864960	1134639232	1218942720	548318464	554314240	565947072	498850848	500142016	488328352	457972800	457203424	439061760	460094912	421744256	452046752	674040000	626682496	639481920	614821568	4.00578	46.8386	-2.13562	0.0001839			1.25092	0.008	Y	N
AHNK_HUMAN	Neuroblast differentiation-associated protein AHNAK OS=Homo sapiens GN=AHNAK PE=1 SV=2	1	47	338942880	350712768	426118304	1326867840	1031697344	1374444160	1392653440	1321470592	1425071872	1850052352	1565275008	1755276160	1250088576	1040008768	1502515968	1197087616	1186037760	1240313472	1282685184	3.60026	40.0911	3.34567	0.0006148			-1.01597	0.933	Y	N
AHNK2_HUMAN	Protein AHNAK2 OS=Homo sapiens GN=AHNAK2 PE=1 SV=2	0.68	1	433917952	426892256	421693728	109873672	96955736	111095088	110035320	116093496	121972304	135488048	110855968	108099352	160047600	159250064	148841840	173910624	183914048	182533456	217380608	10.1086	68.7971	-4.03399	0.0006785			-1.47249	0.004	Y	N
AHSA1_HUMAN	Activator of 90 kDa heat shock protein ATPase homolog 1 OS=Homo sapiens GN=AHSA1 PE=1 SV=1	1	15	2921533696	3094687488	3063123200	511113568	536017376	512761536	491284096	507822880	496015392	470569504	446318496	484497568	453981280	395101344	430855520	1022259328	963740864	1006745728	969398912	2.87553	106.947	-5.82049	2.446e-07			1.21872	0.027	Y	N
AIF1L_HUMAN	Allograft inflammatory factor 1-like OS=Homo sapiens GN=AIF1L PE=1 SV=1	0.87	1	5691668	6.55217e+06	7.74228e+06	50000	1.09676e+06	50000	434189	288861	50000	547192	116618	1.53665e+06	1.00512e+06	50000	508885	2.30067e+06	1620904	2.01756e+06	275749	57.6962	153.189	-16.7002	0.14			-1.30687	0.538	Y	N
AIFM3_HUMAN	Apoptosis-inducing factor 3 OS=Homo sapiens GN=AIFM3 PE=1 SV=1	0	1	76542704	83083312	100665680	93706032	79153552	98035400	56166620	71715608	58333384	87568392	87555760	79477440	113773984	115130776	100379384	86836776	93359368	97040576	91176424	4.62978	20.1767	1.04074	0.705			-1.21554	0.074	Y	N
AIMP2_HUMAN	Aminoacyl tRNA synthase complex-interacting multifunctional protein 2 OS=Homo sapiens GN=AIMP2 PE=1 SV=2	1	10	854439360	1102759552	1029112960	76863648	71678984	86260416	56877176	63872416	69676704	52661840	61546636	51365876	45951668	39085856	48608320	242377296	223154048	256941312	233944928	5.96323	157.786	-12.7184	2.649e-05			1.7569	0.003	Y	N
AINX_HUMAN	Alpha-internexin OS=Homo sapiens GN=INA PE=1 SV=2	1	8	178670128	182847792	198199680	25536172	30459702	21152652	21951536	19512954	22957426	22391194	24637652	23101842	22491940	26086730	25944196	52139724	54924892	53581448	52502632	2.34912	119.748	-7.25507	0.001			1.03523	0.838	Y	N
AKA12_HUMAN	A-kinase anchor protein 12 OS=Homo sapiens GN=AKAP12 PE=1 SV=3	1	7	43439432	35417732	52933332	92828144	79786632	90452912	72577784	69926720	71827224	155818544	131856384	151304560	38194196	44121016	60273052	81295224	79730368	86546760	68401848	9.67076	49.3591	1.99611	0.016			1.84495	0.032	Y	N
AKAP1_HUMAN	A kinase anchor protein 1, mitochondrial OS=Homo sapiens GN=AKAP1 PE=1 SV=1	1	16	376254752	410541600	448554528	754595712	696737408	795082176	749086336	789191168	755679040	905870016	784682944	886523200	644693056	414103616	663037056	687724032	666245824	725896768	662963840	4.22273	26.2678	1.81844	0.0009916			1.30466	0.196	Y	N
AKAP2_HUMAN	A-kinase anchor protein 2 OS=Homo sapiens GN=AKAP2 PE=1 SV=3	0.55	1	4753142	4461012	7.02259e+06	485018	598812	1.00898e+06	1.15726e+06	446991	1.56423e+06	861281	1.37275e+06	628783	1.01948e+06	971711	716817	1.17436e+06	2.1279e+06	911549	1878040	37.6696	108.91	-7.75836	0.002			-1.29396	0.314	Y	N
AKTIP_HUMAN	AKT-interacting protein OS=Homo sapiens GN=AKTIP PE=1 SV=1	0.71	1	10128827	11576708	13699848	2238395	955620	2.91576e+06	1205393	1.32581e+06	933717	1.05509e+06	880920	721792	1.07317e+06	1.57063e+06	391868	3.4468e+06	3030399	2.1027e+06	1.97585e+06	27.0893	131.86	-5.79488	0.025			2.01266	0.236	Y	N
AL3A2_HUMAN	Fatty aldehyde dehydrogenase OS=Homo sapiens GN=ALDH3A2 PE=1 SV=1	1	18	599406784	695574080	692413952	2319323648	2141006720	2268735232	2024974592	2023886720	2090534016	2237376768	1795984384	2117701632	1718202496	1451313664	1730617600	1800835712	1801174784	1823010304	1852016128	1.32894	34.686	3.38587	0.0002399			1.37324	0.019	Y	N
AL7A1_HUMAN	Alpha-aminoadipic semialdehyde dehydrogenase OS=Homo sapiens GN=ALDH7A1 PE=1 SV=4	0.53	1	8881321	10002750	17601042	3.06392e+06	971335	773922	3.08599e+06	3.3188e+06	3151126	2670379	873622	3.22571e+06	2097850	1.52731e+06	1.24501e+06	3.58192e+06	3.26379e+06	6825111	3387360	40.1464	110.443	-7.58655	0.021			-1.01268	0.718	Y	N
AL9A1_HUMAN	4-trimethylaminobutyraldehyde dehydrogenase OS=Homo sapiens GN=ALDH9A1 PE=1 SV=3	0.97	2	25193700	14821925	14061512	2716209	1.93604e+06	2.49895e+06	526215	2.69793e+06	2.3813e+06	2.05473e+06	1.74697e+06	1.488e+06	1.56542e+06	2.18802e+06	1.95417e+06	6045467	4563399	5.50773e+06	9237986	31.9886	136.222	-7.56197	0.002			1.25292	0.188	Y	N
ALBU_BOVIN	Serum albumin precursor - Bos taurus	1	60	13774552064	33374025728	22613573632	64128094208	54308032512	56597082112	13894040576	16077248512	11212678144	64719654912	33788035072	51848445952	31576778752	16043330560	35978633216	35942268928	35799207936	35397832704	34595438592	1.70596	55.6144	2.509	0.057			2.09373	0.081	Y	N
ALBU_HUMAN	Serum albumin OS=Homo sapiens GN=ALB PE=1 SV=2	1	18	169307616	10424956928	251677664	65443468	83637440	131151808	80845480	53193976	59730132	78871792	84301208	83971048	99914232	73500016	95551496	712983360	707682752	723654976	667442176	3.49678	337.888	-38.7033	0.242			1.04189	0.975	Y	N
ALDOA_HUMAN	Fructose-bisphosphate aldolase A OS=Homo sapiens GN=ALDOA PE=1 SV=2	1	3	14489994	11436365	13852837	24585796	25716644	26761238	20531372	21170918	16371288	24625560	24864638	21495686	14106214	12597370	16156672	19336558	21884288	21815020	16116923	13.742	27.7285	1.93729	0.007			1.79802	0.009	Y	N
ALG13_HUMAN	UDP-N-acetylglucosamine transferase subunit ALG13 homolog OS=Homo sapiens GN=ALG13 PE=1 SV=1	1	4	213089856	288922912	294738816	135863008	134395008	136398000	153886960	151938672	138651104	127590216	104755384	128470912	166747632	113151272	149881760	160840240	158289696	159449728	158193664	0.777333	35.7506	-1.95928	0.024			-1.05687	0.749	Y	N
ALKB3_HUMAN	Alpha-ketoglutarate-dependent dioxygenase alkB homolog 3 OS=Homo sapiens GN=ALKBH3 PE=1 SV=1	0.74	1	10706830	9370962	15337908	2.31385e+06	4.25976e+06	481030	2223080	3610389	1669176	2.5869e+06	1.7934e+06	3.37068e+06	1.39593e+06	3488710	4.01254e+06	2.35576e+06	3337460	5963179	4.09349e+06	38.7659	92.7932	-5.0202	0.091			-1.26118	0.564	Y	N
ALKB5_HUMAN	Alkylated DNA repair protein alkB homolog 5 OS=Homo sapiens GN=ALKBH5 PE=1 SV=1	1	3	171509056	167417120	166205040	6.26498e+06	6082795	9512500	5.16231e+06	6.47566e+06	3.29826e+06	5461365	8581877	5.46754e+06	4.88687e+06	10723524	7088779	33709548	29167940	25648364	30926122	11.3017	172.107	-23.1073	0.002			-1.03838	0.978	Y	N
ALMS1_HUMAN	Alstrom syndrome protein 1 OS=Homo sapiens GN=ALMS1 PE=1 SV=2	0.41	1	239889856	205680112	199399184	204904032	225897600	233614416	206112656	203869520	210234144	238188560	217891840	204027824	213894064	209349136	192935792	221707904	235668400	226222864	247599264	4.91984	6.73943	1.03015	0.676			1.07828	0.215	Y	N
AMOT_HUMAN	Angiomotin OS=Homo sapiens GN=AMOT PE=1 SV=1	1	9	198458512	198569424	186892880	175409776	185695024	184341152	194731376	202319472	201628544	168678032	170039824	154463952	202380640	176848128	220111680	204561504	194880496	204349664	192400336	3.17827	9.00996	-1.07054	0.066			-1.09881	0.289	Y	N
AN32E_HUMAN	Acidic leucine-rich nuclear phosphoprotein 32 family member E OS=Homo sapiens GN=ANP32E PE=1 SV=1	0.75	1	44791964	47543372	49207208	10794298	13741198	13883283	13410864	14512343	13625756	11864173	12131106	10188126	15212847	10027799	13878233	19548712	24704814	23134644	23845216	9.93467	73.0295	-3.6842	0.002			-1.01822	0.955	Y	N
ANFY1_HUMAN	Ankyrin repeat and FYVE domain-containing protein 1 OS=Homo sapiens GN=ANKFY1 PE=1 SV=2	0.58	1	126254648	133463416	146515920	147660720	147692000	176844320	180792544	177210192	163175648	160404656	176414688	167229232	199749840	150833536	184317136	162091920	182700832	196064256	178469056	7.78695	12.5514	1.16238	0.122			-1.13279	0.309	Y	N
ANK2_HUMAN	AFG3-like protein 2 OS=Homo sapiens GN=AFG3L2 PE=1 SV=2	0.75	1	7.00969e+06	8578759	11819253	1.12574e+06	281374	1.60213e+06	605374	2225362	505433	1.09494e+06	1.65568e+06	461638	1.1259e+06	268147	449866	1.08644e+06	852253	3.44719e+06	756483	83.4802	137.506	-9.10783	0.037			1.63199	0.553	Y	N
ANK3_HUMAN	Ankyrin-3 OS=Homo sapiens GN=ANK3 PE=1 SV=3	0.53	1	4.79864e+06	4866150	6555773	2.56334e+06	3.86705e+06	1.48154e+06	2655470	1.71561e+06	2.36929e+06	2.23713e+06	2197026	2.37018e+06	1.11798e+06	1.60719e+06	4.17101e+06	4.30438e+06	3.47046e+06	2121508	1.33668e+06	47.3932	51.8539	-2.05014	0.093			1.14729	0.668	Y	N
ANKH1_HUMAN	Ankyrin repeat and KH domain-containing protein 1 OS=Homo sapiens GN=ANKHD1 PE=1 SV=1	1	18	722468480	865278720	1089034880	322506976	320347136	351999680	322070432	330180160	299339456	331310656	261139856	347211712	260891568	223157792	272361248	440380864	431346688	467517824	424098016	4.30867	60.7787	-2.69063	0.011			1.31523	0.027	Y	N
ANKL2_HUMAN	Ankyrin repeat and LEM domain-containing protein 2 OS=Homo sapiens GN=ANKLE2 PE=1 SV=3	1	14	56472412	51806404	77582960	178648896	158035104	159625008	147942928	156756320	154115184	145255232	129283512	150255808	133775064	111310504	156812400	122978104	129689232	128618536	128939832	2.41854	29.9592	2.67031	0.009			1.23491	0.145	Y	N
ANLN_HUMAN	Actin-binding protein anillin OS=Homo sapiens GN=ANLN PE=1 SV=2	1	3	39299448	41775196	47543772	33633276	28336518	40143340	22391508	29357368	26643014	26800248	24710934	27268778	17423254	13602333	19956304	31881264	31472078	32643684	30393628	2.96887	32.7656	-1.25957	0.127			2.00293	0.01	Y	N
ANM7_HUMAN	Protein arginine N-methyltransferase 7 OS=Homo sapiens GN=PRMT7 PE=1 SV=1	1	9	279982080	319133184	260857376	45784616	33160410	66381212	54152832	38421632	42222008	40260636	58777484	44880764	57223260	36927184	49600796	99281352	92058128	96265096	107368104	6.55045	105.196	-5.91753	0.008			1.01096	0.959	Y	N
ANO10_HUMAN	Anoctamin-10 OS=Homo sapiens GN=ANO10 PE=1 SV=2	1	3	11089544	12091528	10486793	29373452	28048544	30707618	23046794	31905684	27598448	33164064	23693582	29519060	36718984	33026804	44133924	21753100	32105100	27780074	28248820	15.5675	35.5627	2.61762	0.0001335			-1.29218	0.087	Y	N
ANR17_HUMAN	Ankyrin repeat domain-containing protein 17 OS=Homo sapiens GN=ANKRD17 PE=1 SV=3	1	16	517029248	608898048	802190976	238613344	223792320	253160064	224314608	231871968	243821312	224604896	191153360	223467360	173765584	148448144	209799872	295187328	282004256	287004928	325427680	6.54168	62.1817	-2.69454	0.012			1.34501	0.079	Y	N
ANR26_HUMAN	Ankyrin repeat domain-containing protein 26 OS=Homo sapiens GN=ANKRD26 PE=1 SV=3	1	3	31726788	35729288	46113220	114906104	107773096	129003264	106970320	121220448	105158576	111854584	103380032	105614856	136335312	124951744	125966448	93836624	107272632	108236664	108079144	6.73251	33.8054	3.09663	0.003			-1.10115	0.196	Y	N
ANR46_HUMAN	Ankyrin repeat domain-containing protein 46 OS=Homo sapiens GN=ANKRD46 PE=1 SV=1	1	3	25566794	25739450	35985512	59411504	50937936	58360832	70272480	77610568	75169368	65696424	37138072	64216632	85584096	45493156	81284088	53990632	54339512	53377512	58444808	4.18924	34.4525	1.93272	0.016			-1.25873	0.44	Y	N
ANR50_HUMAN	Ankyrin repeat domain-containing protein 50 OS=Homo sapiens GN=ANKRD50 PE=1 SV=4	1	3	2.38622e+06	4.77947e+06	3457391	7551713	5666714	9744286	5200518	6287211	6732408	4779219	2.46232e+06	4.61208e+06	1.84325e+06	2.61932e+06	3.29282e+06	4823541	3.64592e+06	4.30704e+06	2.14927e+06	31.0786	46.206	2.16159	0.04			2.96087	0.009	Y	N
ANS1A_HUMAN	Ankyrin repeat and SAM domain-containing protein 1A OS=Homo sapiens GN=ANKS1A PE=1 SV=4	1	13	100447976	118138976	124956584	136251424	115750200	154666992	133528240	122672832	146840720	162036832	130272104	145791152	101702720	84341752	111738960	126007784	125036392	129852528	134464192	3.32769	17.0924	1.18375	0.198			1.36565	0.057	Y	N
ANXA2_HUMAN	Annexin A2 OS=Homo sapiens GN=ANXA2 PE=1 SV=2	1	23	4514098176	4922700288	4550766592	1483951744	1449832192	1559140224	1701352704	1870748928	1755495808	1711101568	1554547712	1728054016	2413963776	1867260288	2329212416	2383781120	2393570304	2468384768	2081482240	7.33793	51.8764	-3.11324	9.435e-06			-1.4713	0.035	Y	N
ANXA5_HUMAN	Annexin A5 OS=Homo sapiens GN=ANXA5 PE=1 SV=2	1	4	84518760	84763672	78835704	6.99427e+06	7.3145e+06	8.34699e+06	8747840	9185872	7813184	7789590	12936338	6.80944e+06	18372986	18780654	15173102	20623160	22823452	24559208	21680572	7.51361	119.976	-10.9517	6.083e-05			-2.30964	0.0008246	Y	N
AP1AR_HUMAN	AP-1 complex-associated regulatory protein OS=Homo sapiens GN=AP1AR PE=1 SV=1	0.64	1	2.55968e+06	1306954	1373884	7.44176e+06	7.25881e+06	8.34416e+06	8.32498e+06	7.30827e+06	8.24383e+06	8948091	7.74696e+06	8440369	8.04089e+06	7.22709e+06	8741581	5.54405e+06	8.05305e+06	7.87376e+06	8.00536e+06	16.5426	39.3603	4.39741	0.016			-1.04187	0.6	Y	N
AP1B1_HUMAN	AP-1 complex subunit beta-1 OS=Homo sapiens GN=AP1B1 PE=1 SV=1	0.87	1	14977793	15090414	18235094	6.11865e+06	9229854	5.37647e+06	6.20606e+06	5828462	6.47924e+06	4.16942e+06	4.15251e+06	9672281	4347041	6.39214e+06	2.95288e+06	12089642	7548380	7.38133e+06	6.26189e+06	30.9722	58.1934	-2.33068	0.022			1.51365	0.196	Y	N
AP2A_HUMAN	Transcription factor AP-2-alpha OS=Homo sapiens GN=TFAP2A PE=1 SV=1	1	5	178973952	204401824	206924304	17769554	17552928	23401008	19558400	22529612	19525610	17141230	25502542	17852850	20537428	29852612	16015726	45510528	47615684	55975200	51955160	9.26676	131.207	-10.0522	0.0002396			-1.13082	0.661	Y	N
AP2B1_HUMAN	AP-2 complex subunit beta OS=Homo sapiens GN=AP2B1 PE=1 SV=1	0.99	3	21343454	27983844	25978784	6870217	7.89683e+06	6252170	4.73724e+06	6219362	7052387	6555538	4839312	5.12802e+06	3448525	3.50054e+06	4905505	11207556	9515400	8982598	8892050	11.136	86.863	-3.58272	0.0003187			1.77309	0.019	Y	N
AP3B1_HUMAN	AP-3 complex subunit beta-1 OS=Homo sapiens GN=AP3B1 PE=1 SV=3	0.47	1	1.32747e+06	3.02658e+06	2.75646e+06	2.05838e+06	1.9947e+06	2867455	1.58614e+06	2.25771e+06	1449853	2.58578e+06	596085	1.78171e+06	980837	513075	710446	1.8361e+06	2261798	2.01136e+06	2.95459e+06	21.6774	47.4411	-1.02745	0.948			3.13948	0.01	Y	N
AP3S1_HUMAN	AP-3 complex subunit sigma-1 OS=Homo sapiens GN=AP3S1 PE=1 SV=1	1	4	260241632	285650720	283690048	47133016	51847356	52111952	60875408	64502116	63898908	60716528	52738976	53778540	72175384	82778152	57233668	107443688	100431568	93826160	94575512	6.37521	87.3765	-5.49057	2.953e-06			-1.40435	0.082	Y	N
AP4A_HUMAN	Bis(5'-nucleosyl)-tetraphosphatase [asymmetrical] OS=Homo sapiens GN=NUDT2 PE=1 SV=3	0.75	1	29843144	29126712	38758632	817663	1.14901e+06	2.94132e+06	1231222	2.77632e+06	817017	503046	3.21434e+06	1.64609e+06	2858175	7140750	4727529	10394947	8387683	5.7645e+06	3.48842e+06	43.0468	149.81	-19.9121	0.011			-3.0005	0.071	Y	N
APBB1_HUMAN	Amyloid beta A4 precursor protein-binding family B member 1 OS=Homo sapiens GN=APBB1 PE=1 SV=2	1	9	102288680	99130632	85359912	233176256	237316272	255284624	195021840	175108992	220419968	165164256	157374864	156725104	119749120	128357688	145701888	149989088	164132512	173046672	161839808	5.85358	32.6247	2.53079	0.000739			1.84297	0.003	Y	N
APC4_HUMAN	Anaphase-promoting complex subunit 4 OS=Homo sapiens GN=ANAPC4 PE=1 SV=2	0.75	1	26726524	23374492	23057024	3.2042e+06	1.54618e+06	2.82224e+06	1.18853e+06	2.69305e+06	2039517	1.65184e+06	2.31858e+06	1.69656e+06	999689	741684	508005	5.78061e+06	6.6697e+06	4.54978e+06	4835018	17.6514	149.417	-9.66087	0.007			3.36654	0.016	Y	N
APEX1_HUMAN	DNA-(apurinic or apyrimidinic site) lyase OS=Homo sapiens GN=APEX1 PE=1 SV=2	0.75	1	2.87758e+06	30190356	27771160	2.66407e+06	3.2811e+06	1.53978e+06	2.68795e+06	1.51379e+06	1.37454e+06	658587	207904	1.30636e+06	1.88279e+06	451223	723810	3.58557e+06	3202527	2.52879e+06	5.13865e+06	30.6152	183.478	-8.12819	0.145			2.44781	0.118	Y	N
API5_HUMAN	Apoptosis inhibitor 5 OS=Homo sapiens GN=API5 PE=1 SV=2	1	16	1845900416	1902118016	1975139072	110924336	113432864	109987816	118513072	135593616	121181928	109563904	97026064	110123184	167090816	158119776	172312672	468851136	483089568	491211328	491002336	2.17068	152.76	-17.1175	1.828e-06			-1.48805	0.002	Y	N
APOA5_HUMAN	Apolipoprotein A-V OS=Homo sapiens GN=APOA5 PE=1 SV=1	0.69	1	99301856	95894352	93593112	137140304	133908448	139503552	123758264	143133536	108055848	140162368	176781472	145798544	159015088	156512976	141089104	125999832	135387904	146410704	150235840	7.87591	18.3888	1.42163	0.0001611			-1.1122	0.096	Y	N
AR13B_HUMAN	ADP-ribosylation factor-like protein 13B OS=Homo sapiens GN=ARL13B PE=1 SV=1	1	12	123908968	133137480	154840832	421451232	489517024	434957792	430716192	435978304	447963008	419456064	378945152	448344896	405190592	375627552	432034208	373896320	387076544	382011328	402688224	3.13892	33.3653	3.2677	0.000248			1.10972	0.165	Y	N
ARBK1_HUMAN	Beta-adrenergic receptor kinase 1 OS=Homo sapiens GN=ADRBK1 PE=1 SV=2	1	5	100855792	101432760	77414072	16921716	19799948	19050928	17008738	21204266	19946968	13835980	15734999	18324480	10438476	12224540	14018060	28580986	35167116	29754274	23388526	16.5378	101.348	-5.01506	0.0004975			1.52047	0.021	Y	N
ARF1_HUMAN	ADP-ribosylation factor 1 OS=Homo sapiens GN=ARF1 PE=1 SV=2	1	7	645509376	546232768	513520320	772789184	746535424	824819200	833926976	916057920	774381248	741202688	809931392	742470464	1113410816	1274639616	994786304	812344704	794093568	822763200	876762688	4.301	24.3572	1.37465	0.028			-1.4431	0.024	Y	N
ARF4_HUMAN	ADP-ribosylation factor 4 OS=Homo sapiens GN=ARF4 PE=1 SV=3	1	7	554260672	636993216	605569920	1010528640	1075491968	1013462208	1008698112	1073624128	1038581120	768371200	839355200	862724288	1216213632	1037431296	989980480	886993216	860247616	881081984	856937600	1.71566	21.4195	1.72498	0.001			-1.04651	0.577	Y	N
ARF5_HUMAN	ADP-ribosylation factor 5 OS=Homo sapiens GN=ARF5 PE=1 SV=2	0.86	1	63753720	61243616	75540128	26396764	29646734	27573244	26821570	27870794	27877958	27072868	22522210	26871974	25246936	30347920	27920196	33689900	36023576	36342024	35200000	3.35497	47.7548	-2.39829	0.001			1.00122	0.966	Y	N
ARFG1_HUMAN	ADP-ribosylation factor GTPase-activating protein 1 OS=Homo sapiens GN=ARFGAP1 PE=1 SV=2	1	6	116317704	111317568	100251920	118833616	108270344	139128416	107866272	111575480	121539664	107404576	101138832	109714056	97324056	72617368	96876672	118677504	120159992	118201856	100061128	8.32431	13.4683	1.11695	0.292			1.37259	0.062	Y	N
ARFG2_HUMAN	ADP-ribosylation factor GTPase-activating protein 2 OS=Homo sapiens GN=ARFGAP2 PE=1 SV=1	0.68	1	6.21835e+06	3.88307e+06	4378763	3798661	5142654	6327070	4691025	6490263	8870647	4794630	3.74494e+06	5236431	6280758	3.98647e+06	5.52235e+06	2.7285e+06	6.78302e+06	6819021	6894695	35.3478	26.2387	1.05443	0.812			-1.03414	0.861	Y	N
ARFG3_HUMAN	ADP-ribosylation factor GTPase-activating protein 3 OS=Homo sapiens GN=ARFGAP3 PE=1 SV=1	1	7	53145700	62385712	60136056	68826024	67372112	84459344	59808260	71387136	69533352	70230296	62510208	65750744	61038544	48882764	53628180	56670592	56561488	64071628	43937284	15.1095	13.7383	1.25611	0.069			1.34918	0.037	Y	N
ARFP1_HUMAN	Arfaptin-1 OS=Homo sapiens GN=ARFIP1 PE=1 SV=2	1	8	118880200	115954896	119515504	165264368	161569296	151904720	152266032	169263024	160951712	180660992	177664160	175015952	176592096	159385952	178203920	149861040	155006016	183341392	158108720	9.22237	14.1863	1.35103	0.003			-1.07404	0.189	Y	N
ARFP2_HUMAN	Arfaptin-2 OS=Homo sapiens GN=ARFIP2 PE=1 SV=1	1	4	97168352	95053752	69218952	25014360	28951544	32145260	32352888	32549662	36984728	33198368	27130180	31262512	35657248	23217082	38925796	49526148	48403060	47778008	44518912	4.5217	56.7349	-3.03609	0.002			-1.13574	0.583	Y	N
ARGI1_HUMAN	Arginase-1 OS=Homo sapiens GN=ARG1 PE=1 SV=2	0.89	1	4428576	6210728	3918816	6843613	7.11093e+06	5.13726e+06	1.83671e+06	4861983	2.19622e+06	6774419	15712926	11434418	13206152	10094014	13299911	6.75008e+06	5.40544e+06	7.35281e+06	7.59498e+06	14.4666	56.4648	1.31142	0.184			-1.91706	0.009	Y	N
ARHGI_HUMAN	Rho guanine nucleotide exchange factor 18 OS=Homo sapiens GN=ARHGEF18 PE=1 SV=2	0.75	1	7.73165e+06	2731681	6984853	945475	738030	711953	1.10612e+06	1252474	798556	340020	1.02847e+06	379096	502843	2573532	1.36384e+06	968491	897852	1.44351e+06	895202	25.0832	118.674	-7.28386	0.023			-1.8536	0.469	Y	N
ARI3A_HUMAN	AT-rich interactive domain-containing protein 3A OS=Homo sapiens GN=ARID3A PE=1 SV=2	1	4	98411408	110724776	108021272	16162236	19088890	19984454	18363676	12782313	16325174	16304907	19717078	15523093	12422071	19960032	17199136	32313412	27788296	27264940	23166004	13.5437	106.217	-5.74191	0.0001224			1.11404	0.487	Y	N
ARI3B_HUMAN	AT-rich interactive domain-containing protein 3B OS=Homo sapiens GN=ARID3B PE=1 SV=2	1	9	441332288	462854336	491615680	119434736	124402208	145319248	104847776	125430272	121884880	129248728	114992632	128089304	117241728	119954408	127800928	187098464	201905680	204488304	180550896	5.96753	74.2075	-3.58674	0.0003091			1.06619	0.423	Y	N
ARL3_HUMAN	ADP-ribosylation factor-like protein 3 OS=Homo sapiens GN=ARL3 PE=1 SV=2	1	5	175412752	208998336	180051856	43554008	43139768	53472324	58435152	74148616	61842852	62911364	51086896	59035880	101409976	75877304	91276712	90702184	95250880	101221904	95904952	4.49897	60.4193	-4.0271	0.0001407			-1.91604	0.005	Y	N
ARMC1_HUMAN	Armadillo repeat-containing protein 1 OS=Homo sapiens GN=ARMC1 PE=1 SV=1	0.74	1	2.84429e+06	4967951	1.29563e+06	4457324	8576112	7939318	6.69221e+06	7410960	6815185	4.34988e+06	5423366	4.81668e+06	4412833	9415126	5.36526e+06	5098992	6180378	5466934	7132043	15.0028	38.4994	2.30271	0.123			1.09272	0.755	Y	N
ARPC2_HUMAN	Actin-related protein 2/3 complex subunit 2 OS=Homo sapiens GN=ARPC2 PE=1 SV=1	1	5	206778384	248533376	206163296	22870392	21950946	27465576	20059788	18046628	16838612	12685451	18929990	21930440	12160760	19077944	18946946	60135732	59649592	63703584	43644008	15.7511	141.037	-9.15069	1.993e-05			1.44039	0.109	Y	N
ARPIN_HUMAN	Arpin OS=Homo sapiens GN=ARPIN PE=1 SV=1	1	10	3296136448	3311059712	2918128128	915299328	907828288	943632384	995302976	982323392	1021719424	1055577920	948316928	998967104	1656428928	1554151680	1406139008	1532045824	1644256768	1629682944	1543155584	3.645	58.1614	-3.44277	0.0005158			-1.66864	0.006	Y	N
ARRD1_HUMAN	Arrestin domain-containing protein 1 OS=Homo sapiens GN=ARRDC1 PE=2 SV=1	0.95	2	3.3961e+06	3.18337e+06	4.87873e+06	13997573	15183271	14861468	22410264	15331195	20082152	17782758	17875932	18539056	27301522	27222842	28832876	17898388	16846944	13425108	12518000	17.1595	48.8511	3.84374	0.008			-1.89266	5.168e-05	Y	Y
ASCC2_HUMAN	Activating signal cointegrator 1 complex subunit 2 OS=Homo sapiens GN=ASCC2 PE=1 SV=3	0.75	1	10375926	9984890	12134869	627030	871938	954251	744882	998063	1173990	720863	1.18675e+06	588641	689605	1.09242e+06	664560	2735917	2.10324e+06	1.47938e+06	1.60897e+06	28.7631	145.627	-13.2461	0.0004888			1.00271	0.95	Y	N
ASF1A_HUMAN	Histone chaperone ASF1A OS=Homo sapiens GN=ASF1A PE=1 SV=1	0.87	1	11816857	17991782	12324471	676102	713690	1.88006e+06	1.21272e+06	156358	1.01078e+06	503103	1.60757e+06	1.93391e+06	50000	2.60387e+06	808827	946276	2345107	2.70149e+06	865870	55.1438	150.784	-12.8853	0.008			-1.05897	0.458	Y	N
ASF1B_HUMAN	Histone chaperone ASF1B OS=Homo sapiens GN=ASF1B PE=1 SV=1	1	5	233852304	225596704	179101312	31182422	39082280	26903596	31385892	28749386	33578976	34451676	25451276	29705366	35360932	33764808	33415648	66628804	63352716	69539352	55963100	9.15336	111.319	-6.57159	0.0002369			-1.0553	0.61	Y	N
ASHWN_HUMAN	Ashwin OS=Homo sapiens GN=C2orf49 PE=1 SV=1	0.99	3	134332144	129750480	116991848	3.14863e+06	5.36999e+06	1.40804e+06	3393396	3.26203e+06	2.46357e+06	4146657	1.82671e+06	2558510	5.19309e+06	810085	4336285	25717112	22785836	24336216	27427230	7.88884	184.06	-38.389	0.01			-1.04159	0.907	Y	N
ASNS_HUMAN	Asparagine synthetase [glutamine-hydrolyzing] OS=Homo sapiens GN=ASNS PE=1 SV=4	1	11	393635040	409572256	380315712	58859624	57196516	57307352	57819644	63246308	60837040	49893508	44970264	41349648	41339960	25229224	38836508	106699432	99434120	100295728	92796752	5.69806	120.66	-6.82683	1.057e-05			1.64473	0.078	Y	N
ASPC1_HUMAN	Tether containing UBX domain for GLUT4 OS=Homo sapiens GN=ASPSCR1 PE=1 SV=1	0.74	1	7289256	8912761	6657677	4984372	3.89045e+06	2.18365e+06	1.82175e+06	4275064	3.48639e+06	4.63404e+06	2.55109e+06	2.35003e+06	2.75899e+06	7.34192e+06	3098800	1.90651e+06	4.37049e+06	1.16021e+06	7.31307e+06	75.3644	49.7384	-2.06717	0.074			-1.19363	0.757	Y	N
ASPP2_HUMAN	Apoptosis-stimulating of p53 protein 2 OS=Homo sapiens GN=TP53BP2 PE=1 SV=2	1	8	205395984	204759248	239646800	109497376	94478944	126967992	123917528	128683424	127018672	111922168	103222328	108184248	108021752	92637880	122202608	139069664	143716608	152510704	135792352	5.08558	33.5988	-1.96348	0.005			1.02503	0.849	Y	N
AT2B1_HUMAN	Plasma membrane calcium-transporting ATPase 1 OS=Homo sapiens GN=ATP2B1 PE=1 SV=3	1	11	81232112	66020036	88042920	334554880	312318688	354711648	308433056	302953920	301702272	330725440	248096368	316232512	230482368	161394240	261838336	238646288	225943040	234328592	218951424	3.82315	40.3445	4.25672	0.0009856			1.53214	0.083	Y	N
ATF3_HUMAN	Cyclic AMP-dependent transcription factor ATF-3 OS=Homo sapiens GN=ATF3 PE=1 SV=2	1	3	63854176	70321024	66562144	58897744	51301408	56808160	62601296	52295696	47963484	60834632	48150956	54177120	71738808	71551920	76814832	57356552	55999856	66245112	57659732	7.88312	15.0604	-1.20197	0.026			-1.31794	0.009	Y	N
ATG3_HUMAN	Autophagy-related protein 3 OS=Homo sapiens GN=ATG3 PE=1 SV=1	1	3	161630944	150222656	174147584	23633712	24707304	24257324	25348108	24880056	32131098	33726596	21744520	18525700	19386684	19646196	19903328	35166428	46634576	45384432	39535976	12.7929	111.41	-6.69438	0.0001826			1.23181	0.0005315	Y	N
ATG4C_HUMAN	Cysteine protease ATG4C OS=Homo sapiens GN=ATG4C PE=2 SV=1	1	2	16597674	17603424	14786228	4641050	4051882	6.47958e+06	6621475	6.28331e+06	5.00311e+06	6.27979e+06	2.84695e+06	4.63861e+06	6991481	3.77971e+06	8430088	9788414	6.99809e+06	9819548	8848673	14.9239	61.6939	-3.22869	0.007			-1.26553	0.521	Y	N
ATLA1_HUMAN	Atlastin-1 OS=Homo sapiens GN=ATL1 PE=1 SV=1	0.75	1	305146	50000	12842.8	4209252	3.87471e+06	6.01166e+06	4.41732e+06	3.4408e+06	6.2981e+06	2941622	4.96301e+06	5.76291e+06	2.82169e+06	2965661	3.62161e+06	3.73596e+06	6.12688e+06	4103240	5.21305e+06	22.6835	59.1532	38.3045	0.17			1.49811	0.081	Y	N
ATPA_HUMAN	ATP synthase subunit alpha, mitochondrial OS=Homo sapiens GN=ATP5A1 PE=1 SV=1	0.96	2	13048232	14679611	11407720	16995684	15828173	18736234	11547854	16901460	17721324	17835624	14259935	16202437	16676503	10423832	13520792	13217962	16303558	19320238	17566176	15.4975	17.2435	1.31747	0.041			1.26929	0.194	Y	N
ATRX_HUMAN	Transcriptional regulator ATRX OS=Homo sapiens GN=ATRX PE=1 SV=4	1	8	85715784	160313232	217313648	21952638	22613762	19745638	25088344	20008528	25196372	20152992	11691880	17034236	19557342	17975434	27943212	44330960	45411008	42848372	55867924	12.585	128.112	-7.2046	0.018			-1.0181	0.996	Y	N
ATX2_HUMAN	Ataxin-2 OS=Homo sapiens GN=ATXN2 PE=1 SV=2	1	5	71078456	87349744	103106648	3.24736e+06	4.12847e+06	4522520	2.61083e+06	3.83879e+06	2.95893e+06	3.74614e+06	4.4193e+06	5.53072e+06	5124259	4.67639e+06	2.53019e+06	12737400	14448998	17813628	14765162	14.1349	169.976	-21.9808	3.132e-05			-1.03635	1	Y	N
ATX2L_HUMAN	Ataxin-2-like protein OS=Homo sapiens GN=ATXN2L PE=1 SV=2	1	26	2260157184	2267740928	2580006144	118058488	125972664	152953920	151742960	139247840	136977184	155116704	148544560	159796480	116017168	107643984	153102736	557499392	559244224	558108800	572371008	1.2603	158.366	-17.9047	4.488e-05			1.05367	0.687	Y	N
AUP1_HUMAN	Ancient ubiquitous protein 1 OS=Homo sapiens GN=AUP1 PE=1 SV=1	1	10	80603624	79935880	114128536	443358016	442531968	448039104	425414144	462799328	448530144	438417376	415117728	439964864	344851424	302330112	347440704	352403008	336318528	356796640	368943680	3.81414	40.4317	4.85651	0.005			1.34114	0.022	Y	Y
AURKA_HUMAN	Aurora kinase A OS=Homo sapiens GN=AURKA PE=1 SV=2	0.99	2	6.05727e+06	6703524	7735076	8260869	11280493	12064281	8010552	10645054	10956703	12816826	11053764	10083338	13634071	7.11574e+06	11778801	9626134	7477054	11770638	11982623	20.6819	24.0865	1.54205	0.046			-1.0292	0.982	Y	N
AURKB_HUMAN	Serine/threonine-protein kinase 12 OS=Homo sapiens GN=AURKB PE=1 SV=2	1	4	27175124	40490372	30060630	86600040	94624912	86140728	70263176	73302648	81390248	76753288	67970240	68016368	52624088	47108284	55218472	60737728	65590272	67363032	66366136	4.52505	32.7291	2.73587	0.01			1.72549	0.001	Y	N
AVEN_HUMAN	Cell death regulator Aven OS=Homo sapiens GN=AVEN PE=1 SV=1	0.94	2	55157672	53934240	51983580	1298843	2462119	5.18023e+06	2.12161e+06	1.08259e+06	2.58041e+06	2448589	1.31278e+06	491478	3.22692e+06	923372	2.70165e+06	7782387	8799654	12470193	10129996	20.6796	171.565	-18.015	0.017			1.30491	0.689	Y	N
AZI1_HUMAN	5-azacytidine-induced protein 1 OS=Homo sapiens GN=AZI1 PE=1 SV=2	0.79	1	13680968	11763360	6424459	531667	29426.7	496740	377052	627566	702007	563695	311474	821840	590165	694117	1058537	1.85936e+06	2.19894e+06	2.19457e+06	50000	65.3357	170.873	-30.1265	0.047			-2.21473	0.294	Y	N
BAG3_HUMAN	BAG family molecular chaperone regulator 3 OS=Homo sapiens GN=BAG3 PE=1 SV=3	1	20	848016000	912352192	956010944	443620576	379512832	502856448	511985024	518994592	664848128	640020928	540220928	617114752	691745728	675511488	801489600	691603264	700749696	711351872	571654272	9.76182	26.5791	-2.04857	0.006			-1.63557	0.01	Y	N
BAIP2_HUMAN	Brain-specific angiogenesis inhibitor 1-associated protein 2 OS=Homo sapiens GN=BAIAP2 PE=1 SV=1	1	31	747633408	821085888	713561856	2308723968	2211835904	2354504960	2381289728	2515664640	2515094528	2628669696	2425410048	2580347392	2648182784	2330008832	2766986240	2127002880	2179326464	2265892608	2093905152	3.46159	33.9784	3.01237	0.0002568			-1.12656	0.14	Y	N
BAP31_HUMAN	B-cell receptor-associated protein 31 OS=Homo sapiens GN=BCAP31 PE=1 SV=3	1	8	54337988	56831596	71143056	281984832	297492640	305403264	311415936	322886208	335788096	398558016	347291264	380792512	352234240	308463648	259155344	261834208	281450624	279291072	283291456	3.57769	42.2856	4.85364	0.001			-1.03952	0.761	Y	N
BAZ1B_HUMAN	Tyrosine-protein kinase BAZ1B OS=Homo sapiens GN=BAZ1B PE=1 SV=2	1	9	201536176	219810192	282315200	57517288	55181856	48710316	42178460	44582500	42921320	39053028	31085512	34598632	29020788	26686642	31819352	80085736	86375984	77137080	80755792	4.75962	104.255	-4.35948	0.001			1.84412	0.001	Y	N
BBX_HUMAN	HMG box transcription factor BBX OS=Homo sapiens GN=BBX PE=1 SV=1	0.99	2	48809592	49061920	57053660	12742048	14769813	14474774	15684826	14439434	12350026	10086587	9570994	13308120	10940982	7970680	13211962	19331148	23297468	22296592	24948808	10.5045	81.0526	-3.68987	4.959e-05			1.30703	0.183	Y	N
BCAR1_HUMAN	Breast cancer anti-estrogen resistance protein 1 OS=Homo sapiens GN=BCAR1 PE=1 SV=1	0.74	1	3.66589e+06	1967447	156070	1.76651e+06	1.10272e+06	2870029	61985.8	922253	2427496	2888903	2551867	1.78196e+06	1.16368e+06	1.33468e+06	1.29088e+06	2.20885e+06	2095415	1.80178e+06	2.40673e+06	11.878	58.9996	-1.00874	0.641			1.51462	0.341	Y	N
BCAT1_HUMAN	Branched-chain-amino-acid aminotransferase, cytosolic OS=Homo sapiens GN=BCAT1 PE=1 SV=3	0.75	1	693648	30106924	27381178	3.0379e+06	1.22621e+06	2.17024e+06	2.2267e+06	3.88883e+06	2.43528e+06	1.0839e+06	304238	2.20518e+06	1.93177e+06	729440	239815	4485612	4.36719e+06	3.73451e+06	4.22142e+06	7.85248	180.432	-9.04237	0.371			2.21796	0.215	Y	N
BCCIP_HUMAN	BRCA2 and CDKN1A-interacting protein OS=Homo sapiens GN=BCCIP PE=1 SV=1	0.75	1	35511984	48050876	42101684	6.27543e+06	7165208	4605770	4387039	5.0822e+06	7794047	3.57289e+06	4050830	5.84672e+06	1.42008e+06	1.9004e+06	6.79904e+06	14508908	12491032	13136795	12522448	7.17142	126.739	-6.96341	0.0005243			1.78333	0.23	Y	N
BCLF1_HUMAN	Bcl-2-associated transcription factor 1 OS=Homo sapiens GN=BCLAF1 PE=1 SV=2	1	18	2438602496	2891115776	3061695744	455403584	434512480	547791296	447893824	470758048	523139424	591890944	493447936	528286688	458413632	385350560	505279424	978478464	1035792512	1077862400	1093889536	4.92553	101.754	-5.83666	5.714e-05			1.06572	0.575	Y	N
BCOR_HUMAN	BCL-6 corepressor OS=Homo sapiens GN=BCOR PE=1 SV=1	0.92	2	25439888	24879932	29040044	2.10716e+06	1.49578e+06	1.23898e+06	1.49261e+06	1.32258e+06	2.64445e+06	2491472	1.43635e+06	647269	570659	847216	1.44069e+06	2905873	4.81083e+06	3.67523e+06	4.67592e+06	22.3392	160.549	-16.3901	0.001			1.69383	0.155	Y	N
BD1L1_HUMAN	Biorientation of chromosomes in cell division protein 1-like 1 OS=Homo sapiens GN=BOD1L1 PE=1 SV=2	0.74	1	3.11444e+06	8838979	9256646	510702	273659	50000	131606	509789	579385	183980	453160	178740	258182	111557	1618.96	1993318	1.69065e+06	50000	1.3243e+06	67.5857	190.456	-25.4207	0.238			2.24678	0.705	Y	N
BEND3_HUMAN	BEN domain-containing protein 3 OS=Homo sapiens GN=BEND3 PE=1 SV=1	0.74	1	624197	837541	1742285	50000	50000	78493	50000	50000	50000	50000	50000	50000	50000	87552.5	50000	118515	97056.6	50000	13064.1	67.9788	184.345	-17.9504	0.115			-1.05076	0.995	Y	N
BET1_HUMAN	BET1 homolog OS=Homo sapiens GN=BET1 PE=1 SV=1	1	1	10199923	12148091	18680788	41524428	25508268	43592272	43423640	44274544	38574592	51360872	32005228	41212420	57931128	53882760	48782688	35352328	35059660	36945516	43931204	10.9886	39.4506	2.69628	0.016			-1.45172	0.137	Y	Y
BI2L1_HUMAN	Brain-specific angiogenesis inhibitor 1-associated protein 2-like protein 1 OS=Homo sapiens GN=BAIAP2L1 PE=1 SV=2	1	11	56656868	74596920	72055304	212159216	199518448	191533056	180542064	197343648	197505328	213416816	146542512	196604656	160167264	136608304	161978640	154765392	146686192	147475296	128310640	7.8088	33.0816	2.96696	0.003			1.31489	0.021	Y	N
BIRA_ECOLI	Bifunctional protein BirA OS=Escherichia coli (strain K12) GN=birA PE=1 SV=1	1	71	2543209414656	2543209414656	2543209676800	2543209414656	2543209676800	2543209676800	2543209938944	2543210201088	2543209938944	2543209676800	2543209152512	2543209938944	2543209938944	2543209938944	2543209938944	2543210463232	2543209938944	2543209676800	2543209414656	1.76036e-05	1.11562e-05	1				1		Y	N
BLM_HUMAN	Bloom syndrome protein OS=Homo sapiens GN=BLM PE=1 SV=1	0.88	1	2.10464e+06	2716611	5044168	1.23731e+06	1.17896e+06	1.47825e+06	1045405	749378	1.59251e+06	1.31073e+06	915582	760201	841612	595622	1.01035e+06	1.37031e+06	1.73596e+06	1.819e+06	1.95045e+06	14.464	74.8451	-2.53316	0.071			1.59117	0.072	Y	N
BOLA2_HUMAN	BolA-like protein 2 OS=Homo sapiens GN=BOLA2 PE=1 SV=1	0.69	1	2.70342e+06	9240134	12094252	609526	3.76427e+06	2876723	1.36919e+06	1.34202e+06	1.85194e+06	2.749e+06	1.49665e+06	706146	2.35187e+06	2832863	796206	1.48452e+06	2.57222e+06	2.71878e+06	4.71589e+06	46.8662	104.052	-3.31532	0.159			1.21227	0.922	Y	N
BOREA_HUMAN	Borealin OS=Homo sapiens GN=CDCA8 PE=1 SV=2	1	3	128687624	155425472	150194944	29716812	29627558	21840640	32223376	32181098	30682616	26846168	36492964	30289496	39072036	27421828	41660100	51558888	60327604	56124644	59949504	7.1738	87.6104	-5.34961	0.0005467			-1.33219	0.169	Y	N
BPL1_HUMAN	Biotin--protein ligase OS=Homo sapiens GN=HLCS PE=1 SV=1	1	11	760813568	840539200	830635712	243003920	231461056	278627584	292358528	287369312	274893408	253992512	244177312	277461728	268128016	211726368	298757536	392780160	393632224	401982016	332131904	8.48863	61.2362	-3.22934	0.0002529			-1.03389	0.834	Y	N
BPNT1_HUMAN	3'(2'),5'-bisphosphate nucleotidase 1 OS=Homo sapiens GN=BPNT1 PE=1 SV=1	1	3	53019524	59296112	43947740	9955464	9681540	11350567	9221807	8966618	5.25484e+06	10679307	9465373	7817443	6428022	2.07374e+06	6565484	20469926	15203003	22528664	10784343	30.7231	109.866	-5.04278	0.0003975			2.05662	0.155	Y	N
BPTF_HUMAN	Nucleosome-remodeling factor subunit BPTF OS=Homo sapiens GN=BPTF PE=1 SV=3	0.91	1	7.51394e+06	9935513	8650850	339567	50000	1.54178e+06	50000	50000	179322	144186	222200	355495	273269	50000	50000	444340	1.10112e+06	1293996	1.34758e+06	39.6772	180.435	-13.5141	0.262			5.17414	0.477	Y	N
BRAF_HUMAN	Serine/threonine-protein kinase B-raf OS=Homo sapiens GN=BRAF PE=1 SV=4	1	2	32663378	28877338	30013234	60474888	48995420	46928320	43062488	52695668	48002448	48236600	50714220	50236972	40699264	29726008	41629896	41436948	41302492	33295086	36619296	10.3333	21.8729	1.70827	0.01			1.39573	0.071	Y	Y
BRAP_HUMAN	BRCA1-associated protein OS=Homo sapiens GN=BRAP PE=1 SV=1	1	14	1461164928	1685190400	1502851456	1315754496	1422790656	1449970816	1299733248	1033201152	942267008	1665418112	1549861376	1569560704	1449925504	1425030656	1420267008	1546811648	1600920448	1567049472	1477582464	3.36135	14.4382	-1.10999	0.131			-1.02548	0.476	Y	N
BRD2_HUMAN	Bromodomain-containing protein 2 OS=Homo sapiens GN=BRD2 PE=1 SV=2	1	6	79076272	123376568	111747648	15907256	20129150	15926824	21954588	24188958	20623188	16090108	8956279	15292307	20435610	6570307	23472070	36055068	33612172	36055732	26120688	14.2695	107.335	-6.04659	0.001			1.02942	0.731	Y	N
BRD4_HUMAN	Bromodomain-containing protein 4 OS=Homo sapiens GN=BRD4 PE=1 SV=2	1	8	239956448	352767104	402295456	39871368	37084968	42202584	40913032	43371468	45904620	47264268	30944756	43072260	33999668	28803574	40221324	94327168	89257392	89465240	60580400	18.4604	127.775	-8.35035	0.004			1.15661	0.248	Y	N
BRD7_HUMAN	Bromodomain-containing protein 7 OS=Homo sapiens GN=BRD7 PE=1 SV=1	0.98	2	10894063	12939141	20457636	154613	166902	740769	1.1975e+06	339568	1.09287e+06	732866	313105	1.20687e+06	1.18092e+06	395348	1.10629e+06	2.93963e+06	1.61444e+06	2.3508e+06	2.77015e+06	24.4164	173.768	-41.6939	0.009			-2.52528	0.16	Y	N
BRPF3_HUMAN	Bromodomain and PHD finger-containing protein 3 OS=Homo sapiens GN=BRPF3 PE=1 SV=2	0.72	1	103256872	121471936	118961832	21779120	23943928	23504514	17122198	19479122	19083602	17300968	17097908	20165270	15122177	11698720	16320174	36169604	39787264	38792392	41842572	6.02081	106.082	-4.96465	7.224e-05			1.60468	0.033	Y	N
BRSK2_HUMAN	BR serine/threonine-protein kinase 2 OS=Homo sapiens GN=BRSK2 PE=1 SV=3	1	5	42279984	47484396	34408768	66454788	69751552	64263244	50791008	49902356	48241564	50759364	29167888	44802048	40920828	15065427	43767024	43380128	51076184	53472924	66482884	17.9198	30.3915	1.61444	0.029			2.00965	0.145	Y	N
BTF3_HUMAN	Transcription factor BTF3 OS=Homo sapiens GN=BTF3 PE=1 SV=1	1	4	416926848	350741248	407900544	156839696	186838128	134619040	200081824	165163712	146428448	192543552	152123280	194562224	202727344	303601984	210114176	248046720	196222816	181570912	170643136	17.2053	41.3939	-2.45782	0.003			-1.49791	0.074	Y	N
BUB1B_HUMAN	Mitotic checkpoint serine/threonine-protein kinase BUB1 beta OS=Homo sapiens GN=BUB1B PE=1 SV=3	0.97	2	20317460	17770424	21174466	4.17332e+06	4490758	5776264	3942937	4.18643e+06	4.20437e+06	3.2978e+06	2325025	4775345	1.38721e+06	1.35844e+06	1.9992e+06	6906232	5154602	4176269	5154286	21.2545	102.022	-4.10394	0.0009447			3.04338	0.003	Y	N
BUD13_HUMAN	BUD13 homolog OS=Homo sapiens GN=BUD13 PE=1 SV=1	1	5	245915264	206496768	185821984	121785416	107077104	124009104	121127568	108017112	105969168	120936248	186137376	109559472	148127360	234261008	136810304	126939368	136673584	149677104	137321072	6.76862	31.9877	-1.80869	0.007			-1.47135	0.158	Y	N
BUD31_HUMAN	Protein BUD31 homolog OS=Homo sapiens GN=BUD31 PE=1 SV=2	0.97	2	20992526	20867992	23636690	6979969	2821555	4.90944e+06	7347897	5818538	8406345	5.86025e+06	6428448	8.10479e+06	12957776	8893179	10353522	8.01546e+06	7.70532e+06	7823659	8280254	3.155	62.5844	-4.45227	0.025			-2.18915	0.07	Y	N
BYST_HUMAN	Bystin OS=Homo sapiens GN=BYSL PE=1 SV=3	1	5	100180248	103878384	95013336	7.11484e+06	7680500	7.86698e+06	10891177	8682397	5.85502e+06	6.25333e+06	10942940	5766068	8688965	9632229	8213660	23149938	21978568	23765918	19565238	8.38534	143.617	-13.1969	4.573e-07			-1.17088	0.057	Y	N
BZW1_HUMAN	Basic leucine zipper and W2 domain-containing protein 1 OS=Homo sapiens GN=BZW1 PE=1 SV=1	1	8	178029984	207750816	212914896	65111360	72682000	75152416	83005648	87494080	86043712	101532152	71932920	96024776	115024704	81004864	117925224	107346808	113188976	122668664	95116400	10.518	44.6578	-2.81149	0.0001895			-1.47434	0.077	Y	N
BZW2_HUMAN	Basic leucine zipper and W2 domain-containing protein 2 OS=Homo sapiens GN=BZW2 PE=1 SV=1	1	4	37037352	33832176	33503818	4.68524e+06	4.06731e+06	6091321	8502321	6677820	5.57857e+06	7657008	5228386	5810178	11822066	9683791	10161517	9873446	17196770	16162830	10867136	27.2793	91.8977	-7.03141	0.002			-2.13336	0.011	Y	N
C19L1_HUMAN	CWF19-like protein 1 OS=Homo sapiens GN=CWF19L1 PE=1 SV=2	1	4	142536768	150768608	170196544	25520076	19173720	18794196	17315312	17574796	16849328	14663479	19231612	14581682	15830702	16335802	17987826	42799952	48895040	43210572	39818068	8.67794	126.009	-7.30062	0.0003544			1.26585	0.136	Y	N
C19L2_HUMAN	CWF19-like protein 2 OS=Homo sapiens GN=CWF19L2 PE=1 SV=3	1	8	137392736	172428448	183733280	15410928	15530219	21217654	14405042	18933040	16076145	8725111	14478767	10594893	11225891	14856466	9912260	35620972	40893268	44009148	47790488	12.2307	142.022	-9.46253	9.989e-05			1.44907	0.08	Y	N
C2C2L_HUMAN	C2 domain-containing protein 2-like OS=Homo sapiens GN=C2CD2L PE=1 SV=3	1	7	20345616	12041368	7.93519e+06	58438060	56526684	86644376	73225232	71701496	77079232	59195324	64053704	50719288	79748264	60733808	98213880	60754644	47725416	50501456	71650800	18.8735	45.3392	4.99996	0.013			-1.18395	0.435	Y	Y
C2D1A_HUMAN	Coiled-coil and C2 domain-containing protein 1A OS=Homo sapiens GN=CC2D1A PE=1 SV=1	1	10	142502720	127982784	130448720	157088528	67705784	173684480	131879880	175464336	178275680	166236752	144322256	162361840	201207872	164582160	175869312	165765472	180212288	186850336	91157352	28.2783	20.5323	-1.00616	0.805			-1.35932	0.328	Y	N
C2D1B_HUMAN	Coiled-coil and C2 domain-containing protein 1B OS=Homo sapiens GN=CC2D1B PE=1 SV=1	0.61	1	3785282	6026507	6969702	2.33121e+06	1.31203e+06	3.58563e+06	3.71656e+06	4.07758e+06	4.25069e+06	1.20211e+06	2310780	4387261	3.54057e+06	3.41023e+06	4.60053e+06	4812000	5.32757e+06	2060030	2383261	45.6161	41.9323	-2.32145	0.072			-1.59794	0.197	Y	N
C2D2A_HUMAN	Coiled-coil and C2 domain-containing protein 2A OS=Homo sapiens GN=CC2D2A PE=2 SV=2	0.64	1	712893120	687539200	687964736	453010816	453086656	497208000	555000448	535922080	538028736	602244160	516072128	632398400	754226560	747919744	753705792	651723584	678988928	592261248	674028736	6.13021	18.0128	-1.4882	0.002			-1.60753	0.004	Y	N
CA043_HUMAN	Uncharacterized protein C1orf43 OS=Homo sapiens GN=C1orf43 PE=2 SV=1	1	2	3.43925e+06	4099796	1.15461e+06	7596444	7910870	11529270	9379563	10398387	10691519	11889321	9415200	13196532	9422070	9521184	11097044	10415746	6.86087e+06	11359448	5866439	30.9681	38.879	3.10992	0.075			-1.1111	0.468	Y	Y
CA052_HUMAN	UPF0690 protein C1orf52 OS=Homo sapiens GN=C1orf52 PE=1 SV=1	1	3	145806096	124948496	129244352	22335562	9882454	7944622	15649348	16201698	16134224	12344870	8563986	9530936	26770658	22436454	19641270	35672676	40119896	41303468	41704272	6.97204	125.689	-9.95948	0.015			-1.71424	0.174	Y	N
CA131_HUMAN	Uncharacterized protein C1orf131 OS=Homo sapiens GN=C1orf131 PE=1 SV=3	1	3	98981504	99490256	71896544	8682715	7.63214e+06	7334873	6274865	8221831	6233342	4559658	10278768	6030337	10081376	8694708	12163284	18487444	25021276	22833868	24723850	13.2332	141.454	-11.4322	0.0003492			-1.30823	0.096	Y	N
CA198_HUMAN	Uncharacterized protein C1orf198 OS=Homo sapiens GN=C1orf198 PE=1 SV=1	1	12	517467616	465360352	512540288	328863392	294542784	331792864	326971456	343608096	346414432	340504672	298849760	283995680	396443360	596644992	398304448	398141248	406573568	405406912	389840032	1.93183	24.5814	-1.5655	0.0009962			-1.45665	0.109	Y	N
CADM1_HUMAN	Cell adhesion molecule 1 OS=Homo sapiens GN=CADM1 PE=1 SV=2	0.96	2	15894424	15462599	21304100	32611044	34555776	33483862	37072248	38393424	41544152	44623648	32503846	38779304	56938248	49479584	59176624	35013612	33653532	36310232	33604412	3.71687	35.156	1.91129	0.021			-1.64524	0.007	Y	N
CAF1A_HUMAN	Chromatin assembly factor 1 subunit A OS=Homo sapiens GN=CHAF1A PE=1 SV=2	0.86	1	13720641	15765226	24772194	2.4982e+06	3.68748e+06	1.47328e+06	1.70677e+06	1.62226e+06	2810141	6.67843e+06	2.37812e+06	3922786	3217768	2431038	2.7248e+06	4.59494e+06	3.19722e+06	6246417	8.00729e+06	37.7189	113.637	-7.08426	0.005			-1.09331	0.635	Y	N
CAF1B_HUMAN	Chromatin assembly factor 1 subunit B OS=Homo sapiens GN=CHAF1B PE=1 SV=1	1	4	73669944	71835856	114796984	9056760	5.39572e+06	5809949	6033534	5859945	5663938	7320681	8557647	6.03967e+06	5556765	2633082	5.60071e+06	15943872	14106240	17147302	21020402	17.1496	155.729	-12.8466	0.0003321			1.4693	0.248	Y	N
CAH2_HUMAN	Carbonic anhydrase 2 OS=Homo sapiens GN=CA2 PE=1 SV=2	1	7	155022000	173548768	150288960	136646272	121213496	144902336	123916320	127291704	121852392	131715376	121962616	132924368	130297656	107845048	122105024	133499992	143760672	141883472	127535248	5.52334	12.4129	-1.18894	0.066			1.11801	0.217	Y	N
CALD1_HUMAN	Caldesmon OS=Homo sapiens GN=CALD1 PE=1 SV=2	1	29	4544476672	4620615168	4957678592	882930688	846407040	967105088	1058997248	1000244288	1113981184	1062678848	914199232	1018502656	1235747456	1098151040	1417064576	1864205568	1879679232	1999348864	1824497792	3.9794	85.4127	-5.23756	1.352e-05			-1.39108	0.029	Y	N
CALM_HUMAN	Calmodulin OS=Homo sapiens GN=CALM1 PE=1 SV=2	0.97	2	58201916	56705428	64014856	7.31509e+06	12995775	8433811	8821903	5973587	9043691	6.48104e+06	8476585	10324644	8706020	10040540	14043083	15967076	18090930	17065554	13610541	11.8768	108.952	-6.22453	0.007			-1.14072	0.561	Y	N
CALR_HUMAN	Calreticulin OS=Homo sapiens GN=CALR PE=1 SV=1	0.74	1	9854715	9515506	6356608	4303996	2.78556e+06	4268517	694162	3.7925e+06	4.14399e+06	5132197	3.95376e+06	3150804	2.66556e+06	3.21656e+06	4865888	5290694	5.65664e+06	6109806	5052333	8.34067	53.1586	-2.26507	0.015			1.05676	0.781	Y	N
CALX_HUMAN	Calnexin OS=Homo sapiens GN=CANX PE=1 SV=2	1	12	124295712	138208976	190129776	516081600	487731840	527105088	564238592	617832320	561804480	736054720	687326144	726541248	595905472	521286304	645340992	519039328	535226784	537404480	551752064	2.49974	39.3602	3.38224	0.009			-1.15129	0.146	Y	N
CAMLG_HUMAN	Calcium signal-modulating cyclophilin ligand OS=Homo sapiens GN=CAMLG PE=1 SV=1	1	7	44990224	86495920	66643452	183397776	235834128	182392304	225506496	232979056	221276048	216500992	195258640	242139104	259788224	270263520	243093072	173971552	125220744	135569840	119949832	17.5999	36.6513	3.03652	0.015			-1.2851	0.08	Y	N
CAMP1_HUMAN	Calmodulin-regulated spectrin-associated protein 1 OS=Homo sapiens GN=CAMSAP1 PE=1 SV=2	0.87	1	3.37783e+06	3097279	4.64249e+06	531224	285799	378847	248781	347000	195233	44836	123518	182481	131641	1.34129e+06	55321	7060.88	580616	152065	320477	92.9209	147	-9.29667	0.0009041			-1.27794	0.6	Y	N
CAMP2_HUMAN	Calmodulin-regulated spectrin-associated protein 2 OS=Homo sapiens GN=CAMSAP2 PE=1 SV=3	1	3	15490431	14580907	24168848	1.88784e+06	2.04147e+06	1.12432e+06	1.32633e+06	1.00691e+06	1341097	1.27989e+06	1.03109e+06	745443	1.31797e+06	1.44586e+06	902563	4008147	4.39068e+06	4555856	6103048	19.3396	155.886	-10.7329	0.0007199			1.37836	0.266	Y	N
CAPR1_HUMAN	Caprin-1 OS=Homo sapiens GN=CAPRIN1 PE=1 SV=2	0.98	2	23972900	28715872	30145708	3011845	2.23613e+06	2.99565e+06	2.84855e+06	3.73799e+06	2.69414e+06	3.75612e+06	2.59686e+06	3.90137e+06	3387336	3.15096e+06	2896659	7.19466e+06	6.4226e+06	8116158	7465749	9.60405	127.842	-10.0483	9.291e-05			-1.14452	0.286	Y	N
CAPZB_HUMAN	F-actin-capping protein subunit beta OS=Homo sapiens GN=CAPZB PE=1 SV=4	1	5	156604016	196180560	210253168	54899924	69922400	68240512	60328208	64758444	63486108	62488952	48582156	62302300	79489808	72252584	69144696	98565120	87937032	93607744	93794752	4.65075	58.8189	-2.91634	0.0008945			-1.14412	0.208	Y	N
CARF_HUMAN	CDKN2A-interacting protein OS=Homo sapiens GN=CDKN2AIP PE=1 SV=2	0.97	2	46969660	68388296	55564076	70912368	63620120	83882952	58784892	64749128	82293472	83649224	70116168	64375004	78200976	58941112	42029540	54342184	61649176	70152456	76383136	14.7026	19.1576	1.27787	0.144			1.21903	0.345	Y	N
CASA1_BOVIN	Alpha-S1-casein OS=Bos taurus GN=CSN1S1 PE=1 SV=2	1	7	277429120	382032096	270850656	615496576	535124960	492146496	399248160	508010176	411661856	414155808	303214976	370650368	862479744	687089664	900750784	488203008	446473888	466011520	457642240	3.80214	39.5782	1.76583	0.018			-1.49158	0.022	Y	N
CASA2_BOVIN	Alpha-S2-casein OS=Bos taurus GN=CSN1S2 PE=1 SV=2	1	5	317209504	320742304	322760864	376192576	381269344	335402400	307467680	330554336	313199616	422274880	314240896	373354720	631483008	647037632	733043008	410809184	415399488	413869760	483813408	8.18581	34.5116	1.13756	0.087			-1.84063	0.0006312	Y	N
CASP3_HUMAN	Caspase-3 OS=Homo sapiens GN=CASP3 PE=1 SV=2	0.75	1	46551048	45990400	36157744	4.81331e+06	2.80257e+06	7.17049e+06	7.94898e+06	7.87756e+06	2736491	5876625	9291143	7.47706e+06	8696884	3.37468e+06	8914991	17023250	15340792	19290216	5750614	41.5137	112.436	-8.70391	0.01			-1.41932	0.475	Y	N
CAZA1_HUMAN	F-actin-capping protein subunit alpha-1 OS=Homo sapiens GN=CAPZA1 PE=1 SV=3	1	8	400144960	412377600	422822752	298108416	277588320	272048192	239760608	244888416	227083600	253237952	236739840	253823952	208762768	174061968	219972080	280116864	291089632	270307200	278076416	3.06369	27.6096	-1.45721	0.0009777			1.40635	0.027	Y	N
CAZA3_HUMAN	F-actin-capping protein subunit alpha-3 OS=Homo sapiens GN=CAPZA3 PE=2 SV=2	0.32	1	868989	8522152	6.0861e+06	23336584	17696416	23500074	18621812	20373466	13065161	34605764	3.00152e+06	27955036	8548718	150372	11361166	12474960	16449433	17363316	20564778	19.9313	70.9379	4.16955	0.126			3.21696	0.261	Y	N
CBL_HUMAN	E3 ubiquitin-protein ligase CBL OS=Homo sapiens GN=CBL PE=1 SV=2	0.48	1	23733600	19951160	24108666	7767492	10459623	12548015	14053396	13380695	12040438	18951486	16981952	20795856	11280656	9856100	11740959	19603246	18244988	15805077	17459640	8.91936	34.2627	-2.20286	0.017			-1.06832	0.626	Y	N
CBPC1_HUMAN	Cytosolic carboxypeptidase 1 OS=Homo sapiens GN=AGTPBP1 PE=1 SV=3	1	5	41453092	49771972	58772336	5251571	8350378	9728823	4024285	3000095	5.53608e+06	3.61069e+06	3389081	2.82025e+06	3.38645e+06	2.81364e+06	2.78967e+06	11231172	10916638	9398742	11290460	8.30068	140.734	-6.42917	0.003			2.59526	0.028	Y	N
CBS_HUMAN	Cystathionine beta-synthase OS=Homo sapiens GN=CBS PE=1 SV=2	1	5	91178640	110054136	122032320	13260229	8452303	11215005	10468887	10468835	12802546	11557138	8247954	8507876	8151978	13330858	10511673	29862752	22369770	25223670	28083804	12.4652	135.585	-9.81747	0.0003253			1.02916	0.877	Y	N
CBX2_HUMAN	Chromobox protein homolog 2 OS=Homo sapiens GN=CBX2 PE=1 SV=2	0.75	1	8316280	9274431	7819505	1.10517e+06	1.02533e+06	1.36209e+06	1.80616e+06	974135	705069	676662	355715	515198	622846	739705	429426	2.59285e+06	2.52458e+06	2.31572e+06	2.25289e+06	6.72703	133.724	-7.27546	0.0001638			1.94902	0.032	Y	N
CBX3_HUMAN	Chromobox protein homolog 3 OS=Homo sapiens GN=CBX3 PE=1 SV=4	1	6	890630848	963143616	863301824	54850976	30062882	66202068	72944240	75095912	64045372	55852704	49950452	68301896	112088648	60447708	103233288	243872816	254808000	247581120	228198624	4.6122	147.887	-17.9801	0.006			-1.82489	0.117	Y	N
CBX8_HUMAN	Chromobox protein homolog 8 OS=Homo sapiens GN=CBX8 PE=1 SV=3	1	7	289319520	295368416	307367808	12783445	5.1899e+06	12672944	15603357	15166020	10684887	7.64033e+06	9944672	14242390	20048154	12695321	17565662	66875676	62552536	63063008	61595268	3.64809	169.028	-29.1081	0.007			-1.64161	0.195	Y	N
CC104_HUMAN	Coiled-coil domain-containing protein 104 OS=Homo sapiens GN=CCDC104 PE=1 SV=2	1	5	254204896	259545312	280905856	58970300	58025364	63297760	68842248	74659136	74646384	55917896	48677024	50571092	72699784	71884120	73397256	99097224	93808576	95102424	90607848	3.71171	80.1193	-4.40757	3.917e-06			-1.20904	0.015	Y	N
CC124_HUMAN	Coiled-coil domain-containing protein 124 OS=Homo sapiens GN=CCDC124 PE=1 SV=1	1	11	2468616448	2442860032	2057454848	620137728	516146400	625575488	667707008	649190080	666688960	703944064	712065344	689001088	1059959104	931004864	895657856	1095189248	1054458240	1147741696	1143593600	3.97976	64.9421	-3.95544	9.206e-05			-1.63839	0.004	Y	N
CC174_HUMAN	Coiled-coil domain-containing protein 174 OS=Homo sapiens GN=CCDC174 PE=2 SV=3	1	5	243205200	248976496	270128704	53942356	46574760	58174032	58664512	52261104	63880196	61740328	46736860	53133976	57056972	56212468	77752840	99854800	96836224	114118816	78522984	15.0317	84.9654	-4.80374	0.0002686			-1.20374	0.239	Y	N
CC85C_HUMAN	Coiled-coil domain-containing protein 85C OS=Homo sapiens GN=CCDC85C PE=1 SV=1	1	9	175378608	197660464	200189440	162731440	147738384	169615312	181640464	158899008	178682592	169513376	140883776	163024080	171857360	144832640	199920144	158296080	176394208	179457424	144200592	10.0188	11.0691	-1.19401	0.039			-1.07608	0.565	Y	N
CCAR1_HUMAN	Cell division cycle and apoptosis regulator protein 1 OS=Homo sapiens GN=CCAR1 PE=1 SV=2	1	3	81195336	73982224	63186016	2190016	329203	3.22887e+06	1.91355e+06	440203	1643677	872410	1.68528e+06	2.54589e+06	672070	351917	1711045	12498524	13808936	16374421	11513795	15.5381	189.068	-37.9889	0.029			2.10165	0.532	Y	N
CCD25_HUMAN	Coiled-coil domain-containing protein 25 OS=Homo sapiens GN=CCDC25 PE=1 SV=2	1	9	848482816	1016002624	852223296	195558048	175430656	198536208	176061104	203741280	171932688	142709648	143732384	142998352	173669904	129963776	173386704	350546176	344973280	339509952	334975360	1.96886	97.3343	-4.77013	7.787e-05			1.19392	0.186	Y	N
CCD43_HUMAN	Coiled-coil domain-containing protein 43 OS=Homo sapiens GN=CCDC43 PE=1 SV=2	1	9	2547472896	2379216384	2150035968	512379936	449647392	539339840	594871616	627907456	548514880	561772160	502116704	531031712	863102976	809573184	789180416	1003731968	1004386496	1043826176	1037133760	2.0744	76.7895	-4.71352	3.146e-05			-1.63974	0.004	Y	N
CCD47_HUMAN	Coiled-coil domain-containing protein 47 OS=Homo sapiens GN=CCDC47 PE=1 SV=1	1	34	911212928	1306532864	1323906944	4061071360	3828572160	4014095616	3867457280	4024282880	3891646976	4614883840	2965888768	4256819968	4779074560	3447076096	5000636928	3545011712	3560750336	3639203840	3372213504	3.18854	37.1538	3.36107	0.009			-1.11115	0.514	Y	N
CCD50_HUMAN	Coiled-coil domain-containing protein 50 OS=Homo sapiens GN=CCDC50 PE=1 SV=1	1	4	136861360	113274088	128105112	25144938	18151810	12410272	22048458	26145480	26251744	22833750	20920506	17819824	33253408	36656840	37336452	37585916	42688560	46106712	32018162	15.5269	94.5177	-6.78982	0.007			-1.92519	0.072	Y	N
CCD66_HUMAN	Coiled-coil domain-containing protein 66 OS=Homo sapiens GN=CCDC66 PE=1 SV=4	0.53	1	3.29354e+06	3412786	5419662	796143	220706	3868851	729986	469282	1.00677e+06	50000	347433	1.17547e+06	157225	1.33398e+06	470900	1.91886e+06	1.39726e+06	729902	2.87887e+06	52.3751	109.046	-2.48193	0.209			2.49003	0.57	Y	N
CCD92_HUMAN	Coiled-coil domain-containing protein 92 OS=Homo sapiens GN=CCDC92 PE=2 SV=2	0.75	1	14915626	21857116	17260196	3.30769e+06	733162	1.50035e+06	2.14431e+06	1199459	1827006	3430371	1.30552e+06	1.37717e+06	3.60308e+06	1.58508e+06	3.32628e+06	6248904	4322621	4.63727e+06	3.33035e+06	26.1428	128.09	-9.75112	0.024			-1.53657	0.351	Y	N
CCD94_HUMAN	Coiled-coil domain-containing protein 94 OS=Homo sapiens GN=CCDC94 PE=1 SV=1	1	10	262326144	326334208	307450976	21412762	19130580	23248150	25468930	23921606	23808246	19508168	20531816	20346740	27030064	20503400	30561854	70176160	57132192	66280228	56702628	10.745	147.09	-14.0475	8.142e-06			-1.22423	0.243	Y	N
CCDC6_HUMAN	Coiled-coil domain-containing protein 6 OS=Homo sapiens GN=CCDC6 PE=1 SV=1	0.98	2	30986656	34021912	32673192	1.92461e+06	1.71313e+06	391483	870631	822071	914696	413483	605054	600873	905515	410182	920044	7252158	6254510	4.748e+06	1.98323e+06	45.3535	182.194	-24.2433	0.022			1.80219	0.499	Y	N
CCNA2_HUMAN	Cyclin-A2 OS=Homo sapiens GN=CCNA2 PE=1 SV=2	0.75	1	13560454	8925912	8802732	7416921	5.26732e+06	7500169	996641	6755237	7.75372e+06	7420475	7653145	6847817	7.50798e+06	8.23753e+06	8409791	8927289	9077041	10232276	10081619	7.01839	33.6718	-1.55016	0.081			-1.19673	0.236	Y	N
CCNB1_HUMAN	G2/mitotic-specific cyclin-B1 OS=Homo sapiens GN=CCNB1 PE=1 SV=1	1	3	29637064	34820336	47809372	61819976	62005852	63420476	57280464	55673796	59381400	48986100	45524004	59187012	61373980	55170488	67729048	64561816	52253684	57769932	44201120	15.7589	19.9518	1.66787	0.063			1.01613	0.775	Y	N
CCNB2_HUMAN	G2/mitotic-specific cyclin-B2 OS=Homo sapiens GN=CCNB2 PE=1 SV=1	1	9	155559968	152330384	93786296	231671712	230057104	244003296	244092128	244204336	245915904	236847520	230097504	240704544	249036752	211674080	252463552	212569440	213927216	226845696	144781584	18.5747	21.2835	1.75697	0.069			-1.01055	0.907	Y	N
CCNK_HUMAN	Cyclin-K OS=Homo sapiens GN=CCNK PE=1 SV=2	1	4	155442304	155647856	181969264	23336048	20661404	19822840	22982014	21263424	23026836	22988094	18438194	22825714	18444814	18040968	19867550	44473632	47108664	44653672	43032100	3.77394	120.182	-7.72575	9.339e-06			1.1325	0.113	Y	N
CCNT1_HUMAN	Cyclin-T1 OS=Homo sapiens GN=CCNT1 PE=1 SV=1	1	5	104975072	129699896	149392640	17937012	15402792	23156054	10607598	13487881	15325811	12095270	11139855	16197207	12975886	8431131	9703043	31399964	34818848	38567568	34044844	8.52942	131.167	-6.79816	0.0002903			1.816	0.026	Y	N
CCNT2_HUMAN	Cyclin-T2 OS=Homo sapiens GN=CCNT2 PE=1 SV=2	0.97	2	12161608	11956590	16826786	665778	1066862	673202	675221	1.0567e+06	290458	1.7101e+06	1.33008e+06	507936	193069	314171	600154	4.95068e+06	3.69412e+06	3.35509e+06	3667464	18.03	163.495	-17.019	0.0002211			2.17253	0.104	Y	N
CCS_HUMAN	Copper chaperone for superoxide dismutase OS=Homo sapiens GN=CCS PE=1 SV=1	1	3	79644832	83446864	84844600	5772938	3.72992e+06	5647923	4.54708e+06	9491212	7336848	8847702	8811715	7714266	9642329	13315419	10082215	23166120	20102146	22625480	22668996	6.23728	135.843	-16.3646	0.002			-2.18074	0.013	Y	N
CD11B_HUMAN	Cell division protein kinase 11B OS=Homo sapiens GN=CDK11B PE=1 SV=3	1	16	1529768448	1729913216	1911365888	107282384	98544808	110323896	118664832	123142360	133910416	112756128	118305080	116965184	149016896	133412712	140086128	386525152	440107008	420967584	434271008	5.70889	150.884	-16.3563	3.577e-05			-1.33644	0.003	Y	N
CD123_HUMAN	Cell division cycle protein 123 homolog OS=Homo sapiens GN=CDC123 PE=1 SV=1	1	4	98182768	100499528	95829096	31039640	32366978	29818914	37139576	29819556	30401286	30672394	22213028	34347944	21652734	15956737	27849182	46910544	42346340	40341636	41981800	6.56343	68.8872	-3.15913	1.642e-05			1.42419	0.14	Y	N
CD2AP_HUMAN	CD2-associated protein OS=Homo sapiens GN=CD2AP PE=1 SV=1	1	32	7010964480	7192269824	7437754368	2492663296	2380716032	2644076544	2639756288	2543938816	2694931456	2882352128	2623038976	2856204800	2420303616	2074905984	2739601920	3669254400	3669656064	3726188800	3620105984	1.18108	54.9809	-2.87876	5.354e-05			1.03907	0.651	Y	N
CD2B2_HUMAN	CD2 antigen cytoplasmic tail-binding protein 2 OS=Homo sapiens GN=CD2BP2 PE=1 SV=1	0.96	2	33680280	26038228	37135512	1603363	1.10335e+06	5.91951e+06	2870865	2.24954e+06	1.19057e+06	1.70018e+06	1.37477e+06	1.72379e+06	2.96419e+06	3.96021e+06	1.47295e+06	4.1019e+06	5.03599e+06	4582501	3.7702e+06	12.6666	151.733	-11.2279	0.03			1.02725	0.794	Y	N
CD47_HUMAN	Leukocyte surface antigen CD47 OS=Homo sapiens GN=CD47 PE=1 SV=1	0.96	2	2.71429e+06	2472878	13721318	14035489	9285414	15996558	18110800	16517868	17002154	14212222	10751710	14466900	16917390	12975442	20566618	13185830	8375993	15574078	3.36049e+06	53.4595	38.8795	2.07935	0.196			-1.28339	0.293	Y	Y
CDC27_HUMAN	Cell division cycle protein 27 homolog OS=Homo sapiens GN=CDC27 PE=1 SV=2	0.62	1	14633855	11483680	12299242	5.87313e+06	3821347	6304950	5115585	3499096	4.397e+06	5930573	4628088	3.00732e+06	1633950	1.23334e+06	2.81128e+06	7550583	8660470	7665810	5266275	19.7039	68.7319	-2.40113	0.016			2.81751	0.027	Y	N
CDC37_HUMAN	Hsp90 co-chaperone Cdc37 OS=Homo sapiens GN=CDC37 PE=1 SV=1	1	10	1295478272	1337646848	1263777280	161082928	153715152	158605104	163864976	175295840	176848912	161950000	206204336	152138640	184592400	222220848	204001664	386583840	389135712	400429440	310501632	11.0895	115.993	-8.23168	9.785e-08			-1.29026	0.035	Y	N
CDC5L_HUMAN	Cell division cycle 5-like protein OS=Homo sapiens GN=CDC5L PE=1 SV=2	1	17	1143863936	1128060416	1268364416	75272080	123578808	80718016	62760596	79867696	78798744	79625304	83389832	76307696	76352584	67488576	87969720	269968640	256179392	256445760	263459440	2.51149	151.643	-12.6634	0.002			1.20602	0.404	Y	N
CDC73_HUMAN	Parafibromin OS=Homo sapiens GN=CDC73 PE=1 SV=1	1	12	364794240	428455904	436553440	117037032	123274968	108539160	77876184	80790768	92907328	70627328	55677712	70901264	52039384	39552492	52032356	144530640	151707504	147848960	139884240	3.43749	96.8307	-3.5253	0.0001471			2.42892	0.005	Y	N
CDCA2_HUMAN	Cell division cycle-associated protein 2 OS=Homo sapiens GN=CDCA2 PE=1 SV=2	1	3	33754964	38909664	47639916	6.66767e+06	8858480	5742802	8311280	9191196	4609388	4507227	1461610	4.57468e+06	4.34417e+06	1.50719e+06	5372656	9836807	8795325	8.27769e+06	5946039	20.0282	119.465	-5.65634	0.0005617			1.89495	0.187	Y	N
CDCA3_HUMAN	Cell division cycle-associated protein 3 OS=Homo sapiens GN=CDCA3 PE=1 SV=1	1	6	79395632	58658680	76551752	195882512	174521296	179154528	209139616	210256800	197129792	199260224	221807184	181308064	274305216	288969312	321115104	183859936	207590736	196956368	176105840	7.29673	39.2508	2.56078	0.005			-1.60927	0.002	Y	N
CDCA5_HUMAN	Sororin OS=Homo sapiens GN=CDCA5 PE=1 SV=1	1	6	239021280	239924848	192964960	84900784	73607832	78529048	78910824	82950416	87202680	85658712	87915992	76237792	123536032	100694184	100512248	128846376	105391664	120613624	149185440	14.4845	50.5346	-2.83462	0.0008135			-1.37	0.025	Y	N
CDK1_HUMAN	Cell division protein kinase 1 OS=Homo sapiens GN=CDK1 PE=1 SV=2	1	8	223026528	238509040	232543040	496046144	457355520	488341568	462059680	436619680	436982496	460864544	450804544	479364544	393840832	369304416	366347424	394091840	410031008	444917984	425486848	5.18624	23.8439	2.0772	3.225e-05			1.27645	0.002	Y	N
CDK12_HUMAN	Cell division protein kinase 12 OS=Homo sapiens GN=CDK12 PE=1 SV=2	1	8	137919680	156591824	158989056	2382919	3.10709e+06	2.94878e+06	1.93865e+06	4.13175e+06	3.86625e+06	3925003	3.32123e+06	5251737	3.73608e+06	1668376	1.2428e+06	13433108	21955914	18510896	25904360	26.5254	187.745	-53.74	1.937e-05			1.26951	0.405	Y	N
CDK16_HUMAN	Cyclin-dependent kinase 16 OS=Homo sapiens GN=CDK16 PE=1 SV=1	1	3	5.86273e+06	4.14669e+06	8290435	29360774	25156252	27152286	24465724	25516244	30018126	21148292	26580996	21608000	17463450	25352472	21685146	21491918	18125340	16373811	16843212	12.6901	39.9276	4.46284	0.013			1.26617	0.138	Y	Y
CDK2_HUMAN	Cell division protein kinase 2 OS=Homo sapiens GN=CDK2 PE=1 SV=2	1	5	142407392	156978016	158482656	136232080	126729904	140343120	143536000	146472192	141261312	139996144	115547064	146522864	127338976	110329120	124327856	148436160	135372432	154182976	151049248	5.61324	10.0968	-1.13529	0.051			1.11411	0.121	Y	N
CDK4_HUMAN	Cell division protein kinase 4 OS=Homo sapiens GN=CDK4 PE=1 SV=2	0.39	1	6.24313e+06	2.1828e+06	566754	4290422	4.17457e+06	2.91306e+06	3082321	3525266	2.83397e+06	1.8937e+06	3.16288e+06	2.11011e+06	1651131	2.01368e+06	2.20123e+06	3.13793e+06	2.03294e+06	1.97168e+06	3.73029e+06	31.6995	47.3716	1.26526	0.457			1.93965	0.016	Y	N
CDK7_HUMAN	Cell division protein kinase 7 OS=Homo sapiens GN=CDK7 PE=1 SV=1	1	6	428920672	381939520	327920064	30765358	24317390	35346564	30564526	35116092	27197570	27816526	25210816	35132112	34439840	20536348	30026786	96404128	95896664	85826192	59710700	20.3686	146.649	-12.593	9.513e-05			1.06384	0.721	Y	N
CDKAL_HUMAN	Threonylcarbamoyladenosine tRNA methylthiotransferase OS=Homo sapiens GN=CDKAL1 PE=1 SV=1	1	8	37997952	39505636	49916764	142682064	158916352	157997264	123723512	135450080	137156640	110314816	126241368	114947600	89787248	115716224	96371160	106268088	91355528	119936696	115177728	11.6177	36.3344	3.60693	0.001			1.52247	0.017	Y	N
CDV3_HUMAN	Protein CDV3 homolog OS=Homo sapiens GN=CDV3 PE=1 SV=1	1	10	1949894528	1855065728	1902373888	357465184	353841216	371915904	374769312	359762592	390879264	445514656	395067968	411152896	577151808	475241792	603662144	765008384	781901504	731128256	729594560	3.4347	85.3734	-5.26885	1.567e-07			-1.52882	0.025	Y	N
CDX2_HUMAN	Homeobox protein CDX-2 OS=Homo sapiens GN=CDX2 PE=1 SV=3	0.87	1	22597924	24755580	23271518	748233	335648	146474	283336	541556	575397	138860	832035	174734	381896	272628	305123	2.95074e+06	2342914	4594963	2.25266e+06	35.7455	190.981	-57.4021	0.012			1.28209	0.928	Y	N
CE024_HUMAN	UPF0461 protein C5orf24 OS=Homo sapiens GN=C5orf24 PE=1 SV=1	0.3	1	14065937	11452632	10888170	183613	413156	103787	257678	2764.1	379882	330288	508.513	20722.4	301156	102855	183377	2.46824e+06	2.04952e+06	2.58251e+06	2.03384e+06	12.4019	193.439	-51.9684	0.008			1.19266	0.841	Y	N
CE170_HUMAN	Centrosomal protein of 170 kDa OS=Homo sapiens GN=CEP170 PE=1 SV=1	1	43	2582755840	2696602624	3188841728	381089280	412672864	453586304	414830624	394984544	395738528	442162496	388714368	389487840	343570688	331061632	409110240	873071680	893318848	918809600	904634816	2.1522	114.828	-6.78896	3.101e-05			1.15096	0.164	Y	N
CEBPZ_HUMAN	CCAAT/enhancer-binding protein zeta OS=Homo sapiens GN=CEBPZ PE=1 SV=2	1	3	60338084	57676168	82180808	13567897	12918422	12962332	11708736	9226528	8888655	7.32128e+06	9375017	8185376	9234572	5320389	7.33025e+06	22982748	24360374	17438478	20716370	14.146	115.145	-5.07483	0.004			1.80253	0.06	Y	N
CELF1_HUMAN	CUG-BP- and ETR-3-like factor 1 OS=Homo sapiens GN=CUGBP1 PE=1 SV=2	1	3	92942616	88896832	93289096	5.95722e+06	4.99819e+06	9680235	7.81995e+06	5.87838e+06	4107564	4508319	5140954	5.22935e+06	7.61557e+06	3195014	8667800	25807018	22366360	25337690	20778354	10.2082	153.111	-13.3327	0.005			1.05941	0.795	Y	N
CENPC_HUMAN	Centromere protein C 1 OS=Homo sapiens GN=CENPC1 PE=1 SV=2	1	4	108381888	120879976	152829488	17850376	12960317	16389740	16624481	15433019	16839294	11187245	11309380	9536865	13625459	9627776	16442186	35898380	32600342	39729520	36145824	8.07179	130.41	-8.09508	0.000118			1.18906	0.375	Y	N
CENPF_HUMAN	Centromere protein F OS=Homo sapiens GN=CENPF PE=1 SV=2	1	8	59881088	58601824	62810884	78044160	70520288	69980880	68038704	70718720	68289336	61938340	59898928	65852324	51508788	53777936	63014180	55638032	57817376	67854416	66954972	10.0523	10.9234	1.20548	0.017			1.29854	0.03	Y	N
CENPH_HUMAN	Centromere protein H OS=Homo sapiens GN=CENPH PE=1 SV=1	1	3	25202044	32925348	25627252	22595252	17061918	31716040	29684792	28358718	28993348	30721388	25592600	26257172	28553608	20119766	25066536	31184508	27291040	27600266	27403592	6.62952	16.244	-1.17347	0.425			-1.03316	0.808	Y	N
CEP41_HUMAN	Centrosomal protein of 41 kDa OS=Homo sapiens GN=TSGA14 PE=1 SV=1	1	3	61669116	84619776	86925144	20916380	23721860	18332712	19607598	21146610	20762816	22345018	18527932	22314718	25201484	20389584	27169740	33491640	34119432	34938384	35883476	2.994	72.6458	-3.70352	0.001			-1.15547	0.279	Y	N
CEP55_HUMAN	Centrosomal protein of 55 kDa OS=Homo sapiens GN=CEP55 PE=1 SV=2	1	17	1109555968	1096518016	1081046784	648545536	660642240	690396928	772001024	721354560	745256384	726452608	619605888	738519424	778488832	661203584	866354176	829971392	807164992	792978880	870632320	4.10976	21.0765	-1.6439	0.0003318			-1.15326	0.22	Y	N
CEP85_HUMAN	Centrosomal protein of 85 kDa OS=Homo sapiens GN=CEP85 PE=1 SV=1	1	3	55615752	56001024	55578464	13528733	11975404	12303910	14154323	16274127	14961595	12030241	15290812	12870534	11843112	27383764	14924165	21890508	25741142	25039792	25160138	7.10923	75.5367	-4.42221	0.0005882			-1.43226	0.358	Y	N
CERS4_HUMAN	Ceramide synthase 4 OS=Homo sapiens GN=CERS4 PE=1 SV=2	0.74	1	50000	371027	50000	5907573	5653435	3.86262e+06	7.69298e+06	9235622	8546292	9509226	6383995	6.91292e+06	11358571	11393022	10517268	7560720	5128868	4241909	7855655	28.8286	60.2974	32.7447	0.121			-2.15701	0.025	Y	Y
CFDP1_HUMAN	Craniofacial development protein 1 OS=Homo sapiens GN=CFDP1 PE=1 SV=1	1	6	687570304	710735296	770088192	77759136	80142120	68776152	80455392	96794384	89596552	85398416	61029092	71523320	99842600	70072504	102240184	198717264	234710496	225796064	224584160	7.01309	126.619	-9.56599	6.603e-06			-1.20063	0.296	Y	N
CH047_HUMAN	Uncharacterized protein C8orf47 OS=Homo sapiens GN=C8orf47 PE=2 SV=1	0.57	1	75538.2	297954	4693.87	689607	787182	1.64774e+06	194956	472444	1.53183e+06	1.56457e+06	1.83101e+06	1544873	2.29187e+06	652717	1616895	1177557	544395	1.02673e+06	979586	29.1708	72.6053	8.26188	0.126			-1.4599	0.516	Y	Y
CH60_HUMAN	60 kDa heat shock protein, mitochondrial OS=Homo sapiens GN=HSPD1 PE=1 SV=2	1	9	71145376	70092616	72868392	142733200	142070144	140036832	159959568	151494848	164838704	153689216	157958400	162929568	167754080	171485536	186153328	139447888	147281760	145772048	133835696	4.36539	26.9409	1.98425	1.551e-05			-1.23668	0.019	Y	N
CHAP1_HUMAN	Chromosome alignment-maintaining phosphoprotein 1 OS=Homo sapiens GN=CHAMP1 PE=1 SV=2	1	8	384642176	408847552	451992256	47676012	38568252	58937336	47315516	82529544	58878988	52432444	38634620	68150152	52880408	32731422	47320928	109315656	111259904	112611960	109819200	1.34437	121.293	-8.57879	0.001			1.09214	0.649	Y	N
CHD4_HUMAN	Chromodomain-helicase-DNA-binding protein 4 OS=Homo sapiens GN=CHD4 PE=1 SV=1	1	5	39071016	36929436	43727660	2867727	2.86722e+06	3.79875e+06	2.75392e+06	2.63604e+06	3.00719e+06	1.51307e+06	2.9016e+06	2.44774e+06	1.05547e+06	876913	2.11659e+06	7964659	8566472	3.98871e+06	6.29342e+06	30.5721	157.533	-12.5584	0.0001461			2.3546	0.062	Y	N
CHD8_HUMAN	Chromodomain-helicase-DNA-binding protein 8 OS=Homo sapiens GN=CHD8 PE=1 SV=4	1	4	22449720	25881842	30997814	15255556	19719768	19317960	13915592	16902170	13194750	11870819	8983312	8791616	7496504	5001313	11061048	18104628	19512808	17587392	12764745	17.2637	47.0164	-1.46113	0.04			2.30458	0.049	Y	N
CHERP_HUMAN	Calcium homeostasis endoplasmic reticulum protein OS=Homo sapiens GN=CHERP PE=1 SV=2	1	14	1148488448	1410514048	1700509056	106746384	79253592	102396224	113584752	112343536	114685224	89928144	76250408	82458520	98360824	82195088	115072776	357776608	355432640	352990912	373432672	2.56332	153.901	-14.7697	6.819e-05			-1.02508	0.868	Y	N
CHIP_HUMAN	E3 ubiquitin-protein ligase CHIP OS=Homo sapiens GN=STUB1 PE=1 SV=2	1	6	89480200	128854904	64653460	60026156	59430844	67456360	67985456	78836640	73205448	78980280	52424104	67717880	105617648	48588532	108566368	101222448	85402544	89734952	69599736	15.1346	29.3272	-1.51401	0.195			-1.40585	0.4	Y	N
CHM2A_HUMAN	Charged multivesicular body protein 2a OS=Homo sapiens GN=CHMP2A PE=1 SV=1	0.94	2	21529460	22949744	15814093	5.56982e+06	5.69493e+06	4648419	8725858	9632174	10400530	6623441	11472722	12446936	17258470	14050000	18692280	6.62855e+06	15343458	14520200	10649272	33.9484	47.5079	-3.78889	0.002			-3.1421	0.0006235	Y	N
CHM2B_HUMAN	Charged multivesicular body protein 2b OS=Homo sapiens GN=CHMP2B PE=1 SV=1	1	10	4144691712	4039594752	2785574144	2596357888	1728272256	2645512704	2417733376	2885827840	2671476736	2878603776	2838738944	2756340992	3971113472	2655170048	3186962176	3225163776	3273805312	3485228032	2561025024	12.7472	22.137	-1.57384	0.074			-1.4079	0.13	Y	N
CHM4B_HUMAN	Charged multivesicular body protein 4b OS=Homo sapiens GN=CHMP4B PE=1 SV=1	1	5	278783776	250310272	262509248	64856600	37596492	67088044	85693016	94078984	81117888	66985448	65126048	60962952	130433192	117686144	127154320	114106312	122335440	124614736	97325344	10.7914	66.4085	-4.66909	0.012			-2.21347	0.045	Y	N
CHMP3_HUMAN	Charged multivesicular body protein 3 OS=Homo sapiens GN=VPS24 PE=1 SV=3	1	3	32715046	45762144	44770604	5.70723e+06	9073139	9617130	12734582	12983282	9360020	11358524	7754332	11211366	19004840	12748769	16030518	15634873	16980722	17473106	21508800	14.1268	74.5802	-5.05166	0.002			-1.95857	0.032	Y	N
CHMP5_HUMAN	Charged multivesicular body protein 5 OS=Homo sapiens GN=CHMP5 PE=1 SV=1	1	5	642571392	621615616	647604800	140320144	131939256	148508464	177863168	198074144	192541824	170906272	147400816	165289376	295777696	256651360	287686560	315084416	291187648	332639904	341501920	6.93022	67.7833	-4.54358	0.0001175			-1.99662	0.0003211	Y	N
CHMP6_HUMAN	Charged multivesicular body protein 6 OS=Homo sapiens GN=CHMP6 PE=1 SV=3	1	5	101459080	132104168	92548552	108811648	105355120	124841584	134916512	132548400	130706000	143050112	126147944	140954256	204811792	165579488	191771840	120637928	134844944	124430360	132082496	5.152	23.1609	1.03955	0.716			-1.65826	0.004	Y	Y
CHMP7_HUMAN	Charged multivesicular body protein 7 OS=Homo sapiens GN=CHMP7 PE=1 SV=1	1	7	45113020	48372884	46190348	63262428	59537700	60705828	78474384	74314440	72591600	61754144	65280792	57004408	77275376	88183288	90193304	66548184	61937348	61159688	49171924	12.4168	21.4219	1.31379	0.0006062			-1.39315	0.012	Y	N
CHP1_HUMAN	Calcium-binding protein p22 OS=Homo sapiens GN=CHP PE=1 SV=3	1	3	1.9886e+06	5856493	3.67068e+06	18761472	14426052	22077780	17334170	21365836	17399858	19924882	15318628	17571400	21014592	20128060	20716128	14834386	13686409	16226194	16860010	9.23597	41.7881	4.7991	0.022			-1.11931	0.412	Y	N
CHRD1_HUMAN	Cysteine and histidine-rich domain-containing protein 1 OS=Homo sapiens GN=CHORDC1 PE=1 SV=2	1	13	1728027904	2440596224	2590370048	391797280	376710176	387087072	385364608	395488704	377945696	403136608	275242176	348967104	405079872	287230208	390021184	728001856	717550144	764298048	774412288	3.69139	107.347	-5.84893	0.005			1.06769	0.554	Y	N
CI040_HUMAN	Uncharacterized protein C9orf40 OS=Homo sapiens GN=C9orf40 PE=1 SV=1	0.59	1	10319712	7952373	8871402	170086	417106	857552	274644	351580	11393.5	261991	379400	205801	400540	599123	412014	783726	994091	287091	1.03454e+06	44.3002	172.921	-18.7878	0.019			1.02342	0.767	Y	N
CI078_HUMAN	Uncharacterized protein C9orf78 OS=Homo sapiens GN=C9orf78 PE=1 SV=1	1	9	693466624	766766464	610270016	63817476	34395432	68577896	63430356	67714352	65085328	54760056	60324248	52354664	93680104	81954568	76119128	183803968	186909776	200919904	173423360	6.09096	137.129	-12.4138	0.004			-1.5094	0.168	Y	N
CIP2A_HUMAN	Protein CIP2A OS=Homo sapiens GN=KIAA1524 PE=1 SV=2	1	33	920358592	1038007296	1115789568	1082289536	974831808	1100928256	965564864	953888640	967944832	1034780288	864840256	1064750784	757180096	625126400	799178624	983207232	918842048	956202560	874481920	5.05806	14.6199	1.02729	0.698			1.44766	0.021	Y	N
CIR1A_HUMAN	Cirhin OS=Homo sapiens GN=CIRH1A PE=1 SV=1	0.98	1	5410881	6365383	8919820	3.15331e+06	3.43425e+06	2.48136e+06	3.44543e+06	2.9583e+06	3.05124e+06	1.92585e+06	1.40198e+06	1.86176e+06	1.99495e+06	1.63404e+06	1359915	3.22043e+06	3.24289e+06	3387362	3478160	3.66795	63.9762	-2.28209	0.014			1.81782	0.016	Y	N
CISD1_HUMAN	CDGSH iron sulfur domain-containing protein 1 OS=Homo sapiens GN=CISD1 PE=1 SV=1	1	2	60526472	67628856	79478464	261345920	237071872	254492016	223396992	241271776	223808400	229725344	181950848	225455616	246002352	173440672	214217504	180825840	203536848	202528592	215453984	7.19004	35.5069	3.62614	0.001			1.18819	0.21	Y	N
CKAP2_HUMAN	Cytoskeleton-associated protein 2 OS=Homo sapiens GN=CKAP2 PE=1 SV=1	1	6	255489456	259595808	311083488	123437600	102513240	135756864	102180336	99800144	125092696	85770192	86356736	91152664	89047296	72055432	98228736	163620976	146569632	144898064	163323776	6.63943	55.2232	-2.28408	0.002			1.39477	0.054	Y	N
CKAP4_HUMAN	Cytoskeleton-associated protein 4 OS=Homo sapiens GN=CKAP4 PE=1 SV=2	1	23	280933504	273054784	330151104	1120668032	1135189888	1140491520	1459116160	1427102720	1445961088	1465462016	1438902656	1436320512	1845861504	1801430656	2041187072	1223447680	1291727360	1255841152	1310334080	3.03726	44.5738	3.84142	0.002			-1.67488	0.005	Y	N
CKAP5_HUMAN	Cytoskeleton-associated protein 5 OS=Homo sapiens GN=CKAP5 PE=1 SV=3	1	24	934552704	959896832	1125205248	299479584	303659168	305114400	289322624	282436288	303370240	246224912	254099856	218913344	218614720	221661648	251460784	396074976	427209536	445069248	440139168	5.1569	74.9696	-3.32468	0.002			1.313	0.024	Y	N
CKS2_HUMAN	Cyclin-dependent kinases regulatory subunit 2 OS=Homo sapiens GN=CKS2 PE=1 SV=1	0.93	2	81156440	70577064	68238896	39155660	41464960	44347388	39208680	42209544	36560172	38291888	39654592	32621248	64383800	53875448	48577996	42163368	51881472	47509676	22926028	31.0404	30.0076	-1.76023	0.002			-1.33504	0.058	Y	N
CL029_HUMAN	Uncharacterized protein C12orf29 OS=Homo sapiens GN=C12orf29 PE=1 SV=2	0.46	1	116050536	141846992	22961.2	34368880	1911.62	35060656	33016440	29397198	22819654	29941330	28972586	27471904	33163672	24056774	33049104	56378512	56371372	58558132	57636516	1.8576	97.6212	-3.71475	0.716			-1.30012	0.441	Y	N
CL045_HUMAN	Uncharacterized protein C12orf45 OS=Homo sapiens GN=C12orf45 PE=1 SV=2	1	6	227231088	254550880	234839744	111683968	112947128	113135552	119020032	133409800	105887984	114136832	90940408	99267560	155297232	151250272	147783344	145514496	141874832	160608592	147881200	5.46619	36.2	-2.12165	0.002			-1.3451	0.001	Y	N
CLCN7_HUMAN	Chloride channel protein 7 OS=Homo sapiens GN=CLCN7 PE=1 SV=2	1	10	165472816	171832464	204829840	488838656	504144512	503272416	474403008	437214624	451430208	355806880	356048928	346353056	429614656	320493312	408975264	362451360	365089920	376560576	383941568	2.69849	30.9753	2.75993	0.003			1.2909	0.099	Y	Y
CLIC1_HUMAN	Chloride intracellular channel protein 1 OS=Homo sapiens GN=CLIC1 PE=1 SV=4	1	4	157540208	240773984	248539536	18742204	12255368	26283962	27304678	25345182	24878744	15424668	19343092	20209342	35203852	20588330	31546156	57321140	69545688	71528504	74439272	11.0418	133.395	-11.2925	0.001			-1.52472	0.187	Y	N
CN166_HUMAN	UPF0568 protein C14orf166 OS=Homo sapiens GN=C14orf166 PE=1 SV=1	1	7	228944768	217847968	217802800	25315588	24731104	28579458	32051630	30137670	28750016	25879492	24774898	22988738	40814384	39675688	43039428	66916760	63059160	65120756	65521584	2.448	115.401	-8.4526	9.597e-05			-1.5711	0.003	Y	N
CN37_HUMAN	2',3'-cyclic-nucleotide 3'-phosphodiesterase OS=Homo sapiens GN=CNP PE=1 SV=2	1	16	76576800	115217432	142475920	482500064	434918688	472439360	447303232	469558752	437697536	421194240	323506208	425930432	488769056	374235296	475287232	365680544	372093792	399087104	359219808	4.68376	38.2107	4.15789	0.013			1.03853	0.667	Y	Y
CND3_HUMAN	Condensin complex subunit 3 OS=Homo sapiens GN=NCAPG PE=1 SV=1	1	14	436736864	456987616	453139584	62957952	57182708	63838224	49844188	55691672	51531916	44009088	48382528	41338696	34442264	32870046	36517004	109769864	116082320	129350776	114539968	7.14052	129.504	-7.32075	4.577e-05			1.77194	0.0002668	Y	N
CNDD3_HUMAN	Condensin-2 complex subunit D3 OS=Homo sapiens GN=NCAPD3 PE=1 SV=2	0.59	1	343840	2.89519e+06	1.35612e+06	5.71889e+06	10756615	3.91075e+06	512774	1.89736e+06	5.20721e+06	10648516	2.74883e+06	3.74315e+06	628582	2261683	642132	4.55379e+06	7.34356e+06	3.83144e+06	3.62836e+06	35.4618	94.2066	4.43647	0.092			5.77123	0.028	Y	N
CNDP2_HUMAN	Cytosolic non-specific dipeptidase OS=Homo sapiens GN=CNDP2 PE=1 SV=2	0.29	1	33719060	22602236	35257232	12141411	23446890	9008598	20846212	12515306	24551702	17192650	23597844	21084986	15884514	13722926	19944264	23197344	28633644	11910907	27182626	33.3058	36.5528	-2.05347	0.091			-1.1111	0.608	Y	N
CNKR3_HUMAN	Connector enhancer of kinase suppressor of ras 3 OS=Homo sapiens GN=CNKSR3 PE=1 SV=1	0.75	1	282756	130960	50000	4177592	3.89084e+06	3.77078e+06	4.16109e+06	3.88511e+06	5412568	3.15774e+06	4361391	4233826	3.71138e+06	3.44075e+06	2.89835e+06	3220935	2.69278e+06	3848136	2.99652e+06	15.346	52.4428	25.5311	0.224			1.17797	0.135	Y	N
CNN2_HUMAN	Calponin-2 OS=Homo sapiens GN=CNN2 PE=1 SV=4	1	13	2902122752	3310906880	3541853184	738859392	675443072	752398656	882176000	781156672	821929792	882410048	816778432	849867008	1071802752	996765696	1092938752	1365718272	1341980544	1375989888	1457683584	3.62987	74.7898	-4.50218	0.0001342			-1.45913	0.001	Y	N
CNN3_HUMAN	Calponin-3 OS=Homo sapiens GN=CNN3 PE=1 SV=1	1	24	8422208512	9472286720	9619629056	2303510528	2292723456	2280530688	2643361280	2682466816	2555350784	2630898688	2046554496	2578103296	3310812672	2808179712	3339947008	4059139328	3935593728	3950935552	3880216320	1.89265	69.7972	-4.00103	0.0008734			-1.37549	0.03	Y	N
CNO11_HUMAN	CCR4-NOT transcription complex subunit 11 OS=Homo sapiens GN=CNOT11 PE=1 SV=1	1	5	129738296	133797400	100881784	15710460	15549951	16657336	12865185	19564170	19582468	10824667	12661244	15925738	13367027	14814841	13429844	37002912	33489840	28112762	21093770	23.1584	122.76	-7.60506	0.001			1.15154	0.031	Y	N
CNTP2_HUMAN	Contactin-associated protein-like 2 OS=Homo sapiens GN=CNTNAP2 PE=1 SV=1	0.36	1	820518912	832013760	824890112	806776384	864501056	852898816	823021888	850457024	858759168	765620672	844378240	809060928	700755392	835421120	786364352	738188160	789077248	711163968	773284480	4.65335	5.17034	1.01887	0.48			1.08682	0.234	Y	Y
COAC_HUMAN	Phosphopantothenoylcysteine decarboxylase OS=Homo sapiens GN=PPCDC PE=1 SV=2	1	2	17185960	17542208	18480112	227792	596306	81732	190412	265293	66012.9	148569	50000	1.01333e+06	272375	2.14268e+06	934915	1.88577e+06	1.47155e+06	1.25388e+06	3.09615e+06	42.6825	181.473	-58.7398	0.017			-3.69823	0.193	Y	N
COBL_HUMAN	Protein cordon-bleu OS=Homo sapiens GN=COBL PE=1 SV=2	0.75	1	677197	1.00849e+06	1.66391e+06	1.6849e+06	1.66521e+06	1.90757e+06	1972498	1794118	1.78018e+06	1.38009e+06	929516	955857	664290	1.13383e+06	838591	1.43368e+06	894566	826352	1429451	28.8746	35.0171	1.56965	0.182			1.99403	0.036	Y	N
COF1_HUMAN	Cofilin-1 OS=Homo sapiens GN=CFL1 PE=1 SV=3	1	10	1038610432	1269509632	1210478208	489190816	494043328	471260512	570493312	606837504	574700032	589127872	380459936	545408000	814053888	583935744	679070848	682636736	648355264	665309376	628069504	3.5579	39.6815	-2.41912	0.003			-1.42803	0.066	Y	N
COIL_HUMAN	Coilin OS=Homo sapiens GN=COIL PE=1 SV=1	1	11	825726912	998899328	1087903488	267276560	267876816	288014048	195170992	218367024	230823440	179097104	116172592	146945280	128695600	92430168	142610800	332059008	335105216	325372768	316558528	2.51138	96.1785	-3.5382	0.002			2.26309	0.021	Y	N
COL10_HUMAN	Collectin-10 OS=Homo sapiens GN=COLEC10 PE=2 SV=2	0.95	2	38233268	28983006	25593530	38214596	53471436	47001304	44307152	47080672	64958024	46302672	52821192	43104108	36903320	47754076	31235160	41098108	34584264	42527292	29472686	16.3872	23.8492	1.49432	0.059			1.19669	0.307	Y	N
COMD8_HUMAN	COMM domain-containing protein 8 OS=Homo sapiens GN=COMMD8 PE=1 SV=1	1	6	435456128	573423872	543312512	187467328	190532896	195130816	185332400	202934480	176049552	200876704	143054624	208869440	197508464	165963088	177221488	255018992	247102752	249326400	219047920	6.62219	55.866	-2.70827	0.006			1.05999	0.354	Y	N
COMD9_HUMAN	COMM domain-containing protein 9 OS=Homo sapiens GN=COMMD9 PE=1 SV=2	1	4	90509792	108081904	106836944	51641180	49048380	51340132	51687624	52229308	48926500	52998464	34908492	53722928	46851204	42698312	38529128	56347788	54297528	55190832	48983952	6.0653	39.6565	-2.00901	0.004			1.187	0.081	Y	N
COPB2_HUMAN	Coatomer subunit beta' OS=Homo sapiens GN=COPB2 PE=1 SV=2	0.87	1	409091	3.69372e+06	4626956	1.66519e+06	1.89002e+06	812578	1.84681e+06	2.58965e+06	1412335	1485802	50000	1.40213e+06	1.69697e+06	110164	1.91997e+06	1.38717e+06	871477	1201165	2.57727e+06	49.2454	72.3449	-1.99867	0.715			1.1719	0.561	Y	N
COPD_HUMAN	Coatomer subunit delta OS=Homo sapiens GN=ARCN1 PE=1 SV=1	1	24	2994907904	3461879808	3764371968	840700608	795421696	871689472	836806528	854365632	837395840	688110400	601512128	696501696	823145088	629943360	848399936	1299789696	1347956352	1363783552	1252981376	3.80877	84.5752	-4.07573	0.0006576			1.08965	0.429	Y	N
COPG1_HUMAN	Coatomer subunit gamma-1 OS=Homo sapiens GN=COPG1 PE=1 SV=1	1	1	1657597	11819585	12995502	7.22565e+06	5.57663e+06	4851110	4.09632e+06	4.94635e+06	3.43512e+06	4.16426e+06	215490	4888121	1.40306e+06	478223	1.47395e+06	3.63351e+06	3.35159e+06	4.33243e+06	5151276	19.5102	81.3589	-1.49958	0.908			5.26146	0.031	Y	N
COPG2_HUMAN	Coatomer subunit gamma-2 OS=Homo sapiens GN=COPG2 PE=1 SV=1	1	8	151719632	178725680	166354976	106192216	108078112	102396592	75142768	81341048	77923600	79490456	75778064	96894096	38089388	38966520	35862020	95365784	91979440	90319608	81514888	6.57716	46.6399	-1.56884	0.006			2.8044	1.756e-05	Y	N
COPZ1_HUMAN	Coatomer subunit zeta-1 OS=Homo sapiens GN=COPZ1 PE=1 SV=1	1	3	953249152	925782016	1005471808	87586928	92005264	101630168	97065904	99024048	89961416	106254152	87360488	100697440	143749952	105284320	122224704	275469504	277084640	245277840	283480480	6.30888	129.761	-10.257	1.542e-05			-1.32016	0.076	Y	N
COR1B_HUMAN	Coronin-1B OS=Homo sapiens GN=CORO1B PE=1 SV=1	1	20	5354168320	6074880512	6164874240	1607104000	1538774272	1683857664	1884488064	1925872512	1951357824	1824040960	1605788928	1784513792	2168768256	1836779520	2246257920	2754691328	2782122752	2796083200	2976845312	3.57495	63.806	-3.64283	8.659e-05			-1.29444	0.039	Y	N
COR1C_HUMAN	Coronin-1C OS=Homo sapiens GN=CORO1C PE=1 SV=1	1	3	79937968	77270240	77190136	17780024	17061544	15788468	11061992	12390843	10709183	8012908	9544109	7.94083e+06	9487948	5717310	6926731	22292068	25061658	21393142	25242672	8.28646	114.543	-4.62963	0.0001559			2.28764	0.024	Y	N
COX11_HUMAN	Cytochrome c oxidase assembly protein COX11, mitochondrial OS=Homo sapiens GN=COX11 PE=1 SV=3	0.51	1	2218949120	2930410240	2460537088	2969947136	2414489088	3538372864	2216746496	2725914624	3022934272	3235475968	2915322880	2679979264	3114242560	2204572416	2102891776	2177901056	2597645824	3038854144	3144665600	16.1767	15.9857	1.17253	0.33			1.20226	0.321	Y	N
CP080_HUMAN	UPF0468 protein C16orf80 OS=Homo sapiens GN=C16orf80 PE=1 SV=1	0.65	1	21543266	21115668	30776138	10654562	3.65452e+06	4294091	2.9136e+06	4543372	3.27759e+06	3.02543e+06	3135907	5629135	2875831	3.79025e+06	4.83674e+06	9123324	12443754	7617942	10234064	20.6178	104.483	-3.94745	0.035			1.61727	0.375	Y	N
CPIN1_HUMAN	Anamorsin OS=Homo sapiens GN=CIAPIN1 PE=1 SV=2	1	18	6377594880	7091883520	6154800128	1018178432	780938624	1025833664	1128872576	1118291584	1134686848	1145838848	925521024	1062403072	1304626048	1144660992	1220759040	2304075008	2326097152	2330272512	2176934912	3.17479	104.35	-6.94677	0.0003918			-1.29915	0.08	Y	N
CPNE3_HUMAN	Copine-3 OS=Homo sapiens GN=CPNE3 PE=1 SV=1	1	14	778253824	905198656	972083072	501771904	503665248	533007712	604557056	585954432	576116224	514941440	497752000	547380416	675605824	584861056	675700480	628840064	633469056	647746624	668692160	2.77849	23.442	-1.72612	0.01			-1.25852	0.028	Y	N
CPSF3_HUMAN	Cleavage and polyadenylation specificity factor subunit 3 OS=Homo sapiens GN=CPSF3 PE=1 SV=1	1	22	1584862336	1815418752	1787107456	249343104	235238512	278440352	319046656	274951360	316320448	212764368	224613424	239632192	274458976	198285072	335441216	583606720	519985792	570286656	481321312	8.74269	109.645	-6.79848	9.68e-06			-1.05919	0.836	Y	N
CPSF5_HUMAN	Cleavage and polyadenylation specificity factor subunit 5 OS=Homo sapiens GN=NUDT21 PE=1 SV=1	1	8	615785536	601100480	606689856	14279145	15817114	13916970	22661744	22233788	17755692	15186712	28726894	12793703	21177816	26495454	21313096	117268560	116313800	123819744	97218896	10.078	177.817	-41.4324	6.893e-05			-1.5674	0.012	Y	N
CPSF6_HUMAN	Cleavage and polyadenylation specificity factor subunit 6 OS=Homo sapiens GN=CPSF6 PE=1 SV=2	1	11	1384212608	1739151104	1928934784	101768592	92671232	98653224	101822872	96354272	100700336	99622104	76919584	110466912	88784992	145092976	100066680	341537024	273492032	384587840	384027392	15.1255	158.941	-17.2379	0.0005629			-1.13938	0.541	Y	N
CPSF7_HUMAN	Cleavage and polyadenylation specificity factor subunit 7 OS=Homo sapiens GN=CPSF7 PE=1 SV=1	1	5	130095264	117153432	116046704	49672636	56429736	50341800	60056368	60396116	63701568	53613036	53317296	58467252	65609956	73801952	47347116	57963600	53655740	62585048	52975036	7.83059	38.7022	-2.3222	0.0001096			-1.19377	0.348	Y	N
CQ085_HUMAN	Uncharacterized protein C17orf85 OS=Homo sapiens GN=C17orf85 PE=1 SV=2	1	8	249460016	301245024	328888192	60826092	67908024	79297216	63695292	64261776	65913788	66023980	62100496	61073920	56937696	57607760	70592448	108466824	111046784	108448056	126490176	7.63219	86.9509	-4.22818	0.0002154			1.12366	0.329	Y	N
CQ097_HUMAN	Uncharacterized protein C17orf97 OS=Homo sapiens GN=C17orf97 PE=2 SV=1	0.95	2	43243100	38126912	41507836	3446286	765846	1.05964e+06	3.22278e+06	1.90397e+06	2.19617e+06	1.50174e+06	1.80011e+06	1312530	1.59131e+06	4.02997e+06	4.99398e+06	7444119	8.04919e+06	9660524	6518843	16.6842	159.96	-23.3087	0.017			-2.01361	0.236	Y	N
CRK_HUMAN	Proto-oncogene C-crk OS=Homo sapiens GN=CRK PE=1 SV=2	1	20	6950140416	6838320640	7249904640	5378314240	5475206144	5277066240	5585575424	5865299968	5801734144	6154494976	5495167488	6016025600	7877847040	8360939008	7194465280	6566284800	6755044864	6688037888	7109457408	3.44125	15.3379	-1.30425	0.0005901			-1.45272	0.01	Y	N
CRKL_HUMAN	Crk-like protein OS=Homo sapiens GN=CRKL PE=1 SV=1	1	17	2805637632	2843922176	2814327552	1966167808	1793723776	1887855360	1890719488	1914672384	1972796672	2333511424	1956424448	2245922560	2189434368	1877493632	2122063360	2306428160	2264203264	2335924480	2227281664	2.08603	16.8727	-1.49863	0.004			-1.09583	0.189	Y	N
CRNL1_HUMAN	Crooked neck-like protein 1 OS=Homo sapiens GN=CRNKL1 PE=1 SV=4	1	3	61162212	58252992	54587464	12544631	12303730	15883214	9921741	11203926	9090648	9300736	12647518	10798457	10064105	3.74112e+06	9802612	19650752	17647980	18296344	15836593	8.87539	98.7078	-4.27194	0.001			1.72534	0.186	Y	N
CRTC1_HUMAN	CREB-regulated transcription coactivator 1 OS=Homo sapiens GN=CRTC1 PE=1 SV=2	0.93	2	27200916	39685760	44223624	12415079	8434499	6201808	9472214	8.10963e+06	9959088	8459976	15636	7201400	9158034	612325	7996212	12391122	10322200	10256036	19721226	33.9859	98.9607	-4.10738	0.006			1.5226	0.419	Y	N
CRTC2_HUMAN	CREB-regulated transcription coactivator 2 OS=Homo sapiens GN=CRTC2 PE=1 SV=2	1	3	24702150	20954042	32324820	341827	50000	407239	659458	53341.9	960455	632116	803232	211918	854645	646714	180154	1.46778e+06	1.42846e+06	2.17034e+06	3571092	46.3519	193.19	-97.5902	0.185			-2.10435	0.404	Y	N
CS043_HUMAN	Uncharacterized protein C19orf43 OS=Homo sapiens GN=C19orf43 PE=1 SV=1	1	7	1357936000	1511483392	1509591296	214293728	212098016	226900784	261902832	254148272	263829392	265597664	193334256	228355136	377330912	223088592	353996512	512358208	508438720	502052480	530653376	2.39134	100.993	-6.70299	1.102e-05			-1.46093	0.164	Y	N
CS071_HUMAN	Uncharacterized protein C19orf71 OS=Homo sapiens GN=C19orf71 PE=4 SV=2	0.64	1	1699633152	2283993088	2275478016	2305633792	2407754752	2675383296	2070713216	2155598336	2262828544	2715895040	2151382528	2329985536	2579523072	1827634688	1562375296	1903631616	2121044608	2367604736	2672258048	14.5843	14.9117	1.18048	0.212			1.23775	0.251	Y	N
CSDE1_HUMAN	Cold shock domain-containing protein E1 OS=Homo sapiens GN=CSDE1 PE=1 SV=2	1	52	20733759488	23570706432	24975138816	4404517376	4406814208	5038185472	4156314880	4258189056	4347336704	4026573568	4047787264	4207985664	4164066048	3546526976	4419657728	8023275520	8391266304	8551446528	8340402176	2.65786	97.8724	-5.00231	3.099e-05			1.14173	0.175	Y	N
CSK2B_HUMAN	Casein kinase II subunit beta OS=Homo sapiens GN=CSNK2B PE=1 SV=1	1	3	109163600	223145216	238064464	13550176	18292120	11140103	20413880	16756318	10416596	23535200	8.34705e+06	14442802	26388142	18884284	32912748	49141032	42005612	40643860	53672992	13.2279	145.863	-13.2699	0.002			-1.819	0.052	Y	N
CSN5_HUMAN	COP9 signalosome complex subunit 5 OS=Homo sapiens GN=COPS5 PE=1 SV=4	1	15	1084989184	1143912064	1202211840	171082464	157042176	166963312	221110944	198268896	189560448	171768352	164839792	182640208	227243296	201564256	230119424	390114784	388828896	364151552	377923648	3.16848	103.984	-6.93031	1.272e-06			-1.33093	0.008	Y	N
CSN7A_HUMAN	COP9 signalosome complex subunit 7a OS=Homo sapiens GN=COPS7A PE=1 SV=1	1	8	444172096	415824032	372192256	26334104	26486676	27117906	38167844	35083952	30180424	25255638	51986864	61901712	80932888	45998604	58695616	106952952	107484752	112445328	98851768	5.28715	132.693	-15.4142	0.0002467			-2.32212	0.038	Y	N
CSN8_HUMAN	COP9 signalosome complex subunit 8 OS=Homo sapiens GN=COPS8 PE=1 SV=1	1	3	207165824	187266528	200984368	18000524	18967946	17867782	18159674	26131872	25947670	23043946	22496274	23540976	17477800	21056296	20822696	53411312	52792812	49773160	47088152	5.75619	130.013	-10.8581	2.164e-06			-1.08244	0.335	Y	N
CSPG4_HUMAN	Chondroitin sulfate proteoglycan 4 OS=Homo sapiens GN=CSPG4 PE=1 SV=1	0.86	1	45209.6	50000	239462	512833	253598	143930	426790	1.11192e+06	1.16165e+06	1.08639e+06	983766	2.11891e+06	1.08436e+06	1.97369e+06	1502062	1.63322e+06	938753	1.13059e+06	495084	44.9304	79.8893	2.72016	0.342			-5.00914	0.027	Y	Y
CSPP1_HUMAN	Centrosome and spindle pole-associated protein 1 OS=Homo sapiens GN=CSPP1 PE=1 SV=2	0.95	2	15938191	14091098	15152042	2.71238e+06	2.17023e+06	2.76983e+06	3.09753e+06	1.8115e+06	2.9888e+06	1.80802e+06	1169485	1.74166e+06	2331469	1.85919e+06	3146356	6110740	6973783	3.42189e+06	5734933	27.2832	109.736	-5.90417	0.0003742			1.04299	0.751	Y	N
CSRP2_HUMAN	Cysteine and glycine-rich protein 2 OS=Homo sapiens GN=CSRP2 PE=1 SV=3	1	10	199265504	362615584	296499296	145699008	172663200	138758128	138676592	149609408	153848176	164547440	66391608	146122048	182848352	47508192	189707920	190822352	177919216	172311792	149392112	10.029	45.5017	-1.8778	0.061			1.08821	0.639	Y	N
CSTF3_HUMAN	Cleavage stimulation factor 77 kDa subunit OS=Homo sapiens GN=CSTF3 PE=1 SV=1	0.74	1	4.25662e+06	3.65855e+06	4.65261e+06	95204.3	1841.19	224343	86947.8	24517.2	50000	439792	46685.8	50000	43956.4	58936.2	22184.2	314812	50000	166166	137220	65.9618	186.951	-39.1047	0.083			2.56952	0.94	Y	N
CTBL1_HUMAN	Beta-catenin-like protein 1 OS=Homo sapiens GN=CTNNBL1 PE=1 SV=1	0.97	3	35937420	41175732	22508602	634889	1.35308e+06	401561	381923	248819	366169	811025	471481	804832	652106	778608	1.1118e+06	3.50241e+06	3.3146e+06	4403865	6.60319e+06	33.8496	194.518	-41.6909	0.002			-1.06402	0.703	Y	N
CTNA1_HUMAN	Catenin alpha-1 OS=Homo sapiens GN=CTNNA1 PE=1 SV=1	1	19	105437112	116914248	147013680	283058848	290269184	270976480	346794592	362545024	351071680	329312992	236224784	323704352	388018592	332886080	413623232	275563904	235180032	244505104	232555872	7.99845	33.5302	2.28583	0.011			-1.34374	0.036	Y	N
CTNB1_HUMAN	Catenin beta-1 OS=Homo sapiens GN=CTNNB1 PE=1 SV=1	0.92	1	50000	1.50032e+06	2.59109e+06	5742529	5.33648e+06	6495577	5.48424e+06	5968438	7.17715e+06	3637107	3793212	3721796	5.62058e+06	3.61373e+06	5.52813e+06	4619381	3429125	5.39928e+06	5067002	18.6056	44.381	4.24363	0.346			1.19049	0.319	Y	N
CTNL1_HUMAN	Alpha-catulin OS=Homo sapiens GN=CTNNAL1 PE=1 SV=2	0.96	2	2.59335e+06	2.33288e+06	2.52939e+06	13388762	12758924	9373758	10502243	10240788	12037544	10226812	11099658	11736580	6270450	8264935	5.73317e+06	7862759	7277841	5226236	4.87585e+06	23.4664	44.3184	4.76438	0.003			1.75254	0.023	Y	N
CU059_HUMAN	Uncharacterized protein C21orf59 OS=Homo sapiens GN=C21orf59 PE=1 SV=1	1	10	638542976	622829248	680855488	142208704	145814544	138962432	164102016	150680176	125578016	151678048	150467888	147574288	202812816	193435040	188371136	254267216	248100240	243183744	197654656	10.9551	79.5522	-4.5487	1.601e-05			-1.36918	0.0006161	Y	N
CUED2_HUMAN	CUE domain-containing protein 2 OS=Homo sapiens GN=CUEDC2 PE=1 SV=1	1	4	147418688	134234080	147351360	39358068	31645120	41016128	44120932	47720096	43628528	43861408	34707556	37976692	60132276	41851000	57986192	65668676	55331560	74107384	55372356	14.4874	65.9453	-3.82973	0.001			-1.42805	0.075	Y	N
CUL4B_HUMAN	Cullin-4B OS=Homo sapiens GN=CUL4B PE=1 SV=3	1	15	375705120	408175072	433560992	30044982	37832020	44979084	37674348	33453414	33111334	26372236	24943914	31417530	20922544	24140496	20370996	83985832	76221680	80159776	80637376	3.96287	147.798	-10.7876	0.0008828			1.72473	0.029	Y	N
CWC15_HUMAN	Protein CWC15 homolog OS=Homo sapiens GN=CWC15 PE=1 SV=2	1	5	552973696	553540992	596399872	51507368	46574520	45919824	63712592	59625564	50287712	42200948	40261692	49154848	74748640	59313132	80592080	171861632	160523552	175571904	158519328	5.02616	134.753	-11.8257	2.232e-06			-1.49063	0.037	Y	N
CWC25_HUMAN	Pre-mRNA-splicing factor CWC25 homolog OS=Homo sapiens GN=CWC25 PE=1 SV=1	0.9	1	28612354	34842668	36158028	12109549	14009687	14987252	12677321	12041077	11820504	10993246	8428761	11053523	15905009	10412474	11972734	17046060	21275536	20761616	16201705	13.6504	54.9369	-2.42329	0.0008529			1.07355	0.595	Y	N
CWC27_HUMAN	Peptidyl-prolyl cis-trans isomerase CWC27 homolog OS=Homo sapiens GN=CWC27 PE=1 SV=1	1	5	239589616	303504736	222092384	20666806	15528591	17312266	29876852	28379312	26406178	26964520	15439594	22706042	28702932	25116488	17081346	80254568	76150200	66341220	46806836	22.1269	140.884	-14.3005	3.305e-05			-1.32506	0.228	Y	N
CX056_HUMAN	UPF0428 protein CXorf56 OS=Homo sapiens GN=CXorf56 PE=1 SV=1	1	13	5225176064	6147458560	6348110848	3223756032	2984096256	3270192128	3172883456	3466328576	3326843136	3472159232	2627623936	3277479680	4382881280	3308702464	3967817216	3959648256	3998782720	4362237952	4274332928	4.81264	29.4735	-1.86966	0.003			-1.23015	0.123	Y	N
CX057_HUMAN	Uncharacterized protein CXorf57 OS=Homo sapiens GN=CXorf57 PE=1 SV=2	1	21	1445867776	1550408960	1687166336	71491816	90760736	79502416	94133520	77708288	77521776	69887952	65355536	66008076	97029784	92157512	115132240	312600640	340091936	341715200	256018336	12.8023	162.101	-19.3727	1.533e-05			-1.25879	0.075	Y	N
CYBP_HUMAN	Calcyclin-binding protein OS=Homo sapiens GN=CACYBP PE=1 SV=2	1	11	945005952	1182620416	1218293120	503515840	504786528	460382080	459907264	481971776	427793664	438375712	337413408	443630368	399271168	305394016	404804736	585065920	586428544	602219968	568401920	2.3602	51.816	-2.27817	0.005			1.32377	0.076	Y	N
CYC_HUMAN	Cytochrome c OS=Homo sapiens GN=CYCS PE=1 SV=2	1	2	111232192	119367856	108310680	143312640	128227736	148010688	131319984	140670000	140157616	130007080	112051488	128323976	132744224	128994528	132972536	134194808	141931168	141756816	132629944	3.56777	9.23398	1.23794	0.02			1.06293	0.304	Y	N
CYTA_HUMAN	Cystatin-A OS=Homo sapiens GN=CSTA PE=1 SV=1	0.28	1	2495004	2.31232e+06	89595.8	5.10105e+06	50000	4116316	2.36417e+06	2.88679e+06	3528180	5501098	4316928	4343539	8423925	6.41366e+06	8079998	4.20493e+06	5.30175e+06	5.83566e+06	159988	66.2712	61.8975	1.89249	0.58			-2.47293	0.387	Y	N
CYTSA_HUMAN	Cytospin-A OS=Homo sapiens GN=CYTSA PE=1 SV=1	1	2	26681022	30708810	31113178	707684	1662785	3.06136e+06	3.22076e+06	2.06987e+06	2626572	1.09689e+06	2.77956e+06	2.47085e+06	1.61613e+06	3.20172e+06	2917003	6292781	5.15894e+06	6.09946e+06	4369356	16.2563	146.605	-16.2934	0.019			-1.42399	0.39	Y	N
DAAM1_HUMAN	Disheveled-associated activator of morphogenesis 1 OS=Homo sapiens GN=DAAM1 PE=1 SV=2	0.6	1	741695	917525	1.83489e+06	34738.9	21469.6	46110.4	11185.1	26984.8	50000	50000	50000	50000	50000	50000	50000	27069.2	120389	58619.5	48219.9	63.0547	194.114	-34.1492	0.0007053			-1.466	0.0004609	Y	N
DACH1_HUMAN	Dachshund homolog 1 OS=Homo sapiens GN=DACH1 PE=1 SV=2	1	15	1490214912	1982288384	2068380544	99571936	104376208	106877688	122895704	115873936	127746128	117810104	87313672	106672688	142619136	127541552	169486832	480678912	488825152	493056576	419401824	7.32095	156.102	-17.8263	0.0008691			-1.41445	0.047	Y	N
DAG1_HUMAN	Dystroglycan OS=Homo sapiens GN=DAG1 PE=1 SV=2	1	8	164489760	152870400	342536864	583700096	478152896	618818432	596579392	590907264	604148992	631629504	641567680	632687424	729580096	695186112	734460288	516955680	522185088	564882624	391827904	14.9469	33.7494	2.54687	0.05			-1.28474	0.075	Y	N
DAZP1_HUMAN	DAZ-associated protein 1 OS=Homo sapiens GN=DAZAP1 PE=1 SV=1	0.98	2	21508736	72876960	80738432	2995101	1.2432e+06	2.46669e+06	1.14807e+06	2.41144e+06	1060208	2294001	2016654	1.17993e+06	2440037	3.0268e+06	2.42018e+06	6264699	8432610	4.23763e+06	7.7149e+06	27.7832	197.454	-26.1185	0.006			-1.17629	0.497	Y	N
DBNL_HUMAN	Drebrin-like protein OS=Homo sapiens GN=DBNL PE=1 SV=1	1	21	3129842944	3031443968	3074356736	1266154880	1454352128	1645918976	1119282944	1162679424	1253558912	1427230464	1848035200	1889085056	1557582976	2192047104	1366674688	1881460992	1961692032	1927862912	2029261568	3.18966	38.8032	-2.11515	0.009			-1.17174	0.433	Y	N
DC1I2_HUMAN	Cytoplasmic dynein 1 intermediate chain 2 OS=Homo sapiens GN=DYNC1I2 PE=1 SV=3	0.74	1	29622156	31505796	35554156	7190479	7612332	8554119	3.86237e+06	6617477	9324934	8456173	5988841	6661092	8.04352e+06	6624987	6948682	12379957	11289425	12680524	14533939	10.5994	86.4299	-4.13933	4.434e-05			1.08048	0.371	Y	N
DC1L1_HUMAN	Cytoplasmic dynein 1 light intermediate chain 1 OS=Homo sapiens GN=DYNC1LI1 PE=1 SV=3	1	14	942838784	1072219648	1095828096	282891456	250159120	267907776	235253568	242293216	237460256	217887632	194636128	221848400	219498784	153986288	236022736	393247264	417729440	421449792	407500832	3.07802	86.0717	-3.88396	3.707e-05			1.31411	0.153	Y	N
DC1L2_HUMAN	Cytoplasmic dynein 1 light intermediate chain 2 OS=Homo sapiens GN=DYNC1LI2 PE=1 SV=1	1	10	252659152	325388640	356042752	90123056	98585680	96467704	90056976	89178712	92926360	78444352	63878472	76976752	65657260	65544452	65218156	110635448	118894848	121828688	107925336	5.75012	77.1957	-3.27548	0.005			1.45187	0.005	Y	N
DC2L1_HUMAN	Cytoplasmic dynein 2 light intermediate chain 1 OS=Homo sapiens GN=DYNC2LI1 PE=2 SV=1	0.84	1	8380135	7.79368e+06	8320125	2.6941e+06	2.17266e+06	3.01725e+06	2496174	1.99685e+06	1.36689e+06	1.69744e+06	1.14565e+06	1.97324e+06	1.32999e+06	631132	1.38048e+06	3.3835e+06	3.61587e+06	2988905	3953351	11.6295	87.2742	-3.10678	0.005			2.35935	0.056	Y	N
DCD_HUMAN	Dermcidin OS=Homo sapiens GN=DCD PE=1 SV=2	0.98	2	65606756	79232544	75719864	47593748	52207464	72062320	34784136	44457424	48925792	63183608	79467552	71289328	102239984	59069852	68768928	62648328	66660824	71278160	66854656	5.27367	26.6402	-1.28334	0.16			-1.33873	0.25	Y	N
DCNL3_HUMAN	DCN1-like protein 3 OS=Homo sapiens GN=DCUN1D3 PE=1 SV=1	1	2	8.36813e+06	5497485	6541560	13108092	15296115	17558164	10845162	16471847	17083512	19388210	17858454	14676464	24801560	19139828	26405832	10972242	13270352	15092802	15569398	15.1989	38.7091	2.25226	0.007			-1.53054	0.032	Y	Y
DCNL5_HUMAN	DCN1-like protein 5 OS=Homo sapiens GN=DCUN1D5 PE=1 SV=1	0.91	2	61653520	63206960	56623352	5503881	4.7844e+06	5.55065e+06	7.41461e+06	10627870	12124550	10725204	6672027	7879702	7077207	8544556	15174807	17757500	17164620	24350296	23842532	18.5004	114.993	-11.4581	6.523e-06			-1.94436	0.111	Y	N
DCP1A_HUMAN	mRNA-decapping enzyme 1A OS=Homo sapiens GN=DCP1A PE=1 SV=1	1	5	240449008	265786976	270935808	30553162	29783708	28497726	21051350	21747372	21198588	19082944	24323922	20914664	15932036	13789723	11835837	71555176	63850360	53460536	70398424	12.7989	142.879	-8.74853	1.177e-05			2.13763	0.009	Y	N
DCP1B_HUMAN	mRNA-decapping enzyme 1B OS=Homo sapiens GN=DCP1B PE=1 SV=1	1	3	16123710	24018892	22108622	1.41518e+06	578040	3437484	3.71311e+06	376539	912108	2.02643e+06	1567543	1.34273e+06	1.46349e+06	1.41001e+06	419119	3.01554e+06	4381180	2.52132e+06	3378288	23.6879	151.16	-11.4628	0.03			1.64936	0.584	Y	N
DCTN1_HUMAN	Dynactin subunit 1 OS=Homo sapiens GN=DCTN1 PE=1 SV=3	0.6	1	22205786	16711364	18925952	2.22552e+06	858921	2.67464e+06	3.95279e+06	3.06691e+06	1127131	1.29413e+06	2219030	1523717	723347	207952	2877998	6280784	6.75502e+06	5229975	2.88525e+06	32.5996	136.625	-10.0438	0.017			1.51185	0.402	Y	N
DCTN2_HUMAN	Dynactin subunit 2 OS=Homo sapiens GN=DCTN2 PE=1 SV=4	1	4	77320328	69866704	67383744	5.14315e+06	3.67917e+06	3.45254e+06	4.96285e+06	3.15855e+06	3.65857e+06	4591777	3959602	6.06076e+06	4.46734e+06	4.21766e+06	5125923	19363056	18604444	14185063	13009368	19.4097	156.61	-17.4805	0.000722			-1.12514	0.414	Y	N
DCTN4_HUMAN	Dynactin subunit 4 OS=Homo sapiens GN=DCTN4 PE=1 SV=1	0.98	2	46388640	60501324	57271892	4610201	3194124	3.39201e+06	5096006	7972013	3.50214e+06	1.16214e+06	741024	1.3107e+06	2.14592e+06	3.50016e+06	2571086	6483789	9528698	9075404	16313610	40.5366	159.023	-14.6621	8.899e-05			1.36255	0.161	Y	N
DCTN6_HUMAN	Dynactin subunit 6 OS=Homo sapiens GN=DCTN6 PE=1 SV=1	0	1	8605561	10704006	11933764	623494	50000	471922	340527	513179	495866	351989	575890	1.1505e+06	569068	1.12805e+06	825492	2.71871e+06	2.26034e+06	3439049	5.77664e+06	44.0313	161.432	-27.2768	0.237			-2.20235	0.389	Y	N
DD19A_HUMAN	ATP-dependent RNA helicase DDX19A OS=Homo sapiens GN=DDX19A PE=1 SV=1	1	9	441198144	424366016	418436480	107790208	107853272	120595992	94776832	115192720	127585144	112737024	114348000	114623720	114516824	93890384	118992760	171557856	183074720	179676912	78359808	32.7127	74.9387	-3.81871	0.0001342			1.027	0.736	Y	N
DDX1_HUMAN	ATP-dependent RNA helicase DDX1 OS=Homo sapiens GN=DDX1 PE=1 SV=2	1	9	237980576	241475232	241029840	66490808	62375044	64531324	49446068	48674240	46385100	39907012	47364296	45379028	36853608	31316874	28392156	77146960	72761792	67231120	73687200	5.65206	93.919	-3.72542	8.747e-05			2.00282	0.009	Y	N
DDX10_HUMAN	Probable ATP-dependent RNA helicase DDX10 OS=Homo sapiens GN=DDX10 PE=1 SV=2	1	8	119961360	135106544	118947840	56843952	54118604	61840112	56220448	58912668	59854700	41649156	44491912	54403260	39907084	36551632	39655348	72365552	62778848	75241344	58078044	11.9839	49.0637	-2.16441	0.0001708			1.48821	0.002	Y	N
DDX17_HUMAN	Probable ATP-dependent RNA helicase DDX17 OS=Homo sapiens GN=DDX17 PE=1 SV=1	1	25	3785462272	4246745344	4115851264	659087936	602997440	690639296	632825920	649722240	591024512	535630144	532759008	546262400	605216448	568319680	659537728	1326014080	1398558976	1392377600	1152724480	8.69896	110.381	-6.22108	5.023e-06			1.06527	0.34	Y	N
DDX18_HUMAN	ATP-dependent RNA helicase DDX18 OS=Homo sapiens GN=DDX18 PE=1 SV=2	1	4	64506040	85874680	93073208	25867706	28959344	25775458	22257964	24910436	23151716	15378166	9081771	14156778	12480342	15419263	12148144	35386240	32279302	21644462	25568970	21.7539	85.4434	-3.02043	0.006			2.01266	0.004	Y	N
DDX21_HUMAN	Nucleolar RNA helicase 2 OS=Homo sapiens GN=DDX21 PE=1 SV=5	1	22	1833388928	2002081152	2034286720	393191040	366156736	425618816	330818880	343286624	350812864	273315424	237582336	238675744	210080112	180047680	251976272	655865792	662113472	663014336	619884544	3.14842	109.363	-4.95352	1.59e-05			1.84544	0.013	Y	N
DDX24_HUMAN	ATP-dependent RNA helicase DDX24 OS=Homo sapiens GN=DDX24 PE=1 SV=1	0.75	1	5.90485e+06	6.23556e+06	6.78892e+06	1672658	1.64389e+06	961679	758518	793658	1.25952e+06	148166	340525	93012.7	77107.7	121701	179489	1.7196e+06	1.80747e+06	1.23914e+06	764901	34.8385	133.51	-4.42457	0.011			11.3092	0.002	Y	N
DDX3X_HUMAN	ATP-dependent RNA helicase DDX3X OS=Homo sapiens GN=DDX3X PE=1 SV=3	1	35	7762067968	8275179008	8402700800	2102398336	2129743488	2253881344	1938909568	2099004800	2060687104	1720513024	1804969344	1907852288	1971024256	1763657600	1924671872	3271195136	3257584128	3298190848	2695927296	9.27439	79.9081	-3.76809	2.504e-06			1.14607	0.035	Y	N
DDX41_HUMAN	Probable ATP-dependent RNA helicase DDX41 OS=Homo sapiens GN=DDX41 PE=1 SV=2	1	9	261555808	289924320	289406304	37912748	31634332	31328470	32323746	31902206	37063656	28011658	25461090	24791262	27235336	33414084	37569848	71302720	79524592	83686888	64363932	11.5236	126.994	-8.33588	6.278e-05			1.02704	0.796	Y	N
DDX42_HUMAN	ATP-dependent RNA helicase DDX42 OS=Homo sapiens GN=DDX42 PE=1 SV=1	1	33	4624222208	4515957760	5325120512	376805920	345870944	379152832	382071616	362536608	339037696	295354336	303077952	301586016	301377088	287627232	365673760	1166779648	1170023680	1201260032	1212599552	1.91631	151.147	-13.1284	1.549e-05			1.15414	0.171	Y	N
DDX46_HUMAN	Probable ATP-dependent RNA helicase DDX46 OS=Homo sapiens GN=DDX46 PE=1 SV=2	1	19	910743232	981063872	1003024192	80890704	73510560	98167608	80058464	77138360	83009336	54616588	57927512	65356980	53693292	45420896	64203756	215716416	213640896	231000128	205875296	4.8571	149.42	-11.4616	0.0004068			1.54649	0.03	Y	N
DDX49_HUMAN	Probable ATP-dependent RNA helicase DDX49 OS=Homo sapiens GN=DDX49 PE=1 SV=1	0.74	1	23678782	24151432	24552344	4211514	6.00302e+06	5797747	6430367	5132297	6007961	3049123	6.30647e+06	5.56385e+06	6.66494e+06	5756463	5066691	8696205	9137633	10836518	50000	67.4381	84.2054	-4.52044	0.005			-1.09217	0.536	Y	N
DDX5_HUMAN	Probable ATP-dependent RNA helicase DDX5 OS=Homo sapiens GN=DDX5 PE=1 SV=1	1	23	4434440704	4723862016	4863729152	869953216	836394368	780608576	742286208	801382016	768901632	657325888	564613760	616620736	711624512	669443008	733961920	1560040576	1580999040	1588597760	1591708032	0.902251	107.832	-5.63823	2.56e-06			1.17585	0.019	Y	N
DDX50_HUMAN	ATP-dependent RNA helicase DDX50 OS=Homo sapiens GN=DDX50 PE=1 SV=1	1	5	218892928	215232624	218296416	18808506	21683846	21519952	20798240	23677590	21492784	14909075	19474226	14202596	18121198	14773429	19041134	51387408	60057032	58402500	60347784	7.29107	139.979	-10.5208	0.0003296			1.19402	0.131	Y	N
DDX59_HUMAN	Probable ATP-dependent RNA helicase DDX59 OS=Homo sapiens GN=DDX59 PE=1 SV=1	1	3	62885008	65414856	64310412	3.6846e+06	1720594	2.22114e+06	1.3512e+06	2479151	1.67796e+06	2.36305e+06	1.30012e+06	1.42769e+06	635884	1.39983e+06	2.21528e+06	10149361	7379411	8.23615e+06	10079054	15.3675	180.074	-25.2559	0.005			1.79401	0.214	Y	N
DDX6_HUMAN	Probable ATP-dependent RNA helicase DDX6 OS=Homo sapiens GN=DDX6 PE=1 SV=2	1	12	503457408	637848128	670325504	399909184	377241856	348531616	387256096	402783264	409184256	385664928	326056384	404893312	339626912	219015728	371952864	437704608	425323584	447780896	430881728	2.2209	27.8396	-1.60936	0.02			1.20964	0.32	Y	N
DEK_HUMAN	Protein DEK OS=Homo sapiens GN=DEK PE=1 SV=1	0.99	2	28118438	35688192	28382016	3.69386e+06	1.85101e+06	2.62853e+06	2202142	2.68672e+06	5248398	122866	1.80837e+06	1.90708e+06	5157018	2.51837e+06	4386550	4537873	9062722	4.36488e+06	4.60705e+06	40.4386	139.241	-11.2791	0.003			-1.47576	0.262	Y	N
DENR_HUMAN	Density-regulated protein OS=Homo sapiens GN=DENR PE=1 SV=2	0.66	1	9831348	9958164	13796744	2.84482e+06	501169	1.38756e+06	2051234	2.34724e+06	559214	1.71095e+06	1.40284e+06	927233	3.32089e+06	219418	1.93004e+06	2362245	1263260	2.29943e+06	3842889	43.458	117.955	-7.09536	0.044			-1.15566	0.914	Y	N
DESP_HUMAN	Desmoplakin OS=Homo sapiens GN=DSP PE=1 SV=3	1	23	479215584	468193472	537236800	178295856	198442000	156239456	114492296	124127712	158211472	120761824	198208752	155038528	139605264	142393824	154108016	213589072	213404528	229574640	253186496	8.25021	65.068	-2.78557	0.0006319			1.22212	0.088	Y	N
DFFA_HUMAN	DNA fragmentation factor subunit alpha OS=Homo sapiens GN=DFFA PE=1 SV=1	1	5	242396592	226975008	189775888	21371964	20938514	21203634	22358008	26448822	30352054	24222262	16602583	22336022	32735408	35196848	32021720	59995928	60688148	59473820	54679780	4.65356	126.274	-10.378	0.0009154			-1.57373	0.003	Y	N
DGC14_HUMAN	Protein DGCR14 OS=Homo sapiens GN=DGCR14 PE=1 SV=1	1	10	658298816	683927296	681071296	107233728	97179400	109998888	112445800	114399856	114925512	99369008	104518480	96028456	118632648	133012376	126319224	213696448	226772832	225591280	205477136	4.66455	104.318	-6.43518	0.000127			-1.20213	0.022	Y	N
DHX15_HUMAN	Putative pre-mRNA-splicing factor ATP-dependent RNA helicase DHX15 OS=Homo sapiens GN=DHX15 PE=1 SV=2	1	21	964040576	1023042816	1165319680	84863504	85567224	79361872	55283408	55652752	57011576	48520256	44633576	48019688	33376212	40705340	37405428	215013136	223427584	229668688	213819360	3.38771	162.487	-12.6201	7.147e-05			2.24055	0.002	Y	N
DHX16_HUMAN	Putative pre-mRNA-splicing factor ATP-dependent RNA helicase DHX16 OS=Homo sapiens GN=DHX16 PE=1 SV=2	1	7	116492296	104588424	138353312	5.00353e+06	4235811	3.25191e+06	3.8127e+06	10225009	7031882	2.87674e+06	2.00824e+06	3.88837e+06	3820364	5405856	1541087	14837153	11374194	13301214	11771976	12.3234	175.461	-28.7749	7.513e-05			1.16011	0.57	Y	N
DHX29_HUMAN	ATP-dependent RNA helicase DHX29 OS=Homo sapiens GN=DHX29 PE=1 SV=2	1	7	80623272	88044536	100062984	46606384	45959812	42613592	24074068	22907916	26706856	17895558	14159524	16820748	10575067	14584800	9008153	28935032	23078216	28665020	24480150	11.247	79.7446	-1.98795	0.003			3.95632	0.008	Y	N
DHX8_HUMAN	ATP-dependent RNA helicase DHX8 OS=Homo sapiens GN=DHX8 PE=1 SV=1	0.74	1	2913375	4243415	4.53818e+06	124290	452287	238008	50000	96162.2	50000	428994	50000	58635.4	7033.01	78782.1	507392	832930	264930	103125	110178	105.231	171.582	-14.357	0.01			1.37319	0.41	Y	N
DHX9_HUMAN	ATP-dependent RNA helicase A OS=Homo sapiens GN=DHX9 PE=1 SV=4	1	20	712946112	763972800	821935616	189057776	165606288	190294512	129046832	139392144	138189152	126645216	82239840	94216272	74568544	74759160	77231768	254197744	244382720	249774416	243923408	1.96445	107.017	-4.2184	2.082e-05			2.40537	0.002	Y	N
DIAP2_HUMAN	Protein diaphanous homolog 2 OS=Homo sapiens GN=DIAPH2 PE=1 SV=1	1	3	33060148	38580520	53524316	3.61129e+06	4.81896e+06	3.80655e+06	6.87154e+06	6675565	4587125	6615964	5814588	6322116	8490669	6694073	6867791	10405928	12446348	12858862	15693776	16.9433	117.674	-10.2286	0.0004509			-1.80215	0.008	Y	N
DIAP3_HUMAN	Protein diaphanous homolog 3 OS=Homo sapiens GN=DIAPH3 PE=1 SV=4	1	14	85092536	106295112	134681504	153429088	159941664	167079888	151238640	152570752	160316496	142703024	104933088	134256208	111763136	67670752	121364640	126706456	125940208	130847464	132863280	2.56647	22.8536	1.47346	0.088			1.59725	0.109	Y	N
DIDO1_HUMAN	Death-inducer obliterator 1 OS=Homo sapiens GN=DIDO1 PE=1 SV=5	1	3	41131192	31469836	48914272	1.816e+06	1.9783e+06	3.57653e+06	2.06358e+06	2.23015e+06	1.92666e+06	3.27842e+06	3.34962e+06	1.57363e+06	1.0077e+06	1.42675e+06	1.05802e+06	9729281	8849997	8041763	6.33512e+06	17.5298	166.103	-16.486	0.0009464			2.11049	0.06	Y	N
DJC12_HUMAN	DnaJ homolog subfamily C member 12 OS=Homo sapiens GN=DNAJC12 PE=1 SV=1	1	3	56089656	80246224	85522992	28423848	30237702	30491118	33787208	33799644	36251452	33577576	22818196	26481548	35333824	20957774	37567624	37829652	39619552	41637928	43341116	5.90122	49.1783	-2.48853	0.019			-1.05279	0.924	Y	N
DJC17_HUMAN	DnaJ homolog subfamily C member 17 OS=Homo sapiens GN=DNAJC17 PE=1 SV=1	1	3	90425584	78982056	64783640	2.53106e+06	4.98974e+06	2833630	3011494	5213924	4.17421e+06	1.41251e+06	1.84253e+06	2.91568e+06	3737042	10307568	4416934	8578389	4006277	4.26671e+06	2.34464e+06	55.4185	165.868	-22.6175	0.001			-1.78296	0.251	Y	N
DKC1_HUMAN	H/ACA ribonucleoprotein complex subunit 4 OS=Homo sapiens GN=DKC1 PE=1 SV=3	1	12	918931008	1008514688	924777152	84511464	94011464	98832768	89809144	81941304	95916040	70782904	81242248	64953256	90494120	61557516	82595672	240290512	246315184	247407040	184794304	13.1046	140.267	-10.2836	8.606e-06			1.18201	0.262	Y	N
DLG1_HUMAN	Disks large homolog 1 OS=Homo sapiens GN=DLG1 PE=1 SV=2	1	20	132019872	135799616	125958184	455490592	450915520	490334688	515652384	498077728	515759296	604420032	540047104	618717824	478227616	362428448	553471936	449484480	441777184	420362112	450384192	3.17166	38.754	3.54703	4.498e-06			1.00187	0.909	Y	N
DLGP4_HUMAN	Disks large-associated protein 4 OS=Homo sapiens GN=DLGAP4 PE=1 SV=3	0.9	1	4922941	2.11983e+06	1.16045e+06	5803111	5616026	9147552	6.84232e+06	4.8625e+06	5804492	3383517	6051273	5439122	6.39567e+06	1.66859e+06	5.22905e+06	6.8524e+06	5017120	5212794	5267922	15.2135	42.5105	2.50715	0.112			1.54715	0.314	Y	N
DLGP5_HUMAN	Disks large-associated protein 5 OS=Homo sapiens GN=DLGAP5 PE=1 SV=2	1	16	802715904	881368512	893412544	320609280	286553376	299047712	283531520	299684448	348747648	300613760	282137120	296163520	276218592	236060272	324438944	427559744	420552320	431538944	456958592	3.65493	57.5339	-2.84426	2.423e-05			1.08305	0.449	Y	N
DMAP1_HUMAN	DNA methyltransferase 1-associated protein 1 OS=Homo sapiens GN=DMAP1 PE=1 SV=1	0.99	2	24193684	31237224	55404400	2.38726e+06	4313653	1.25187e+06	1.9272e+06	1.33508e+06	2.28243e+06	2159868	1283374	2.0082e+06	749723	2.31811e+06	1.60214e+06	6638223	10059878	4956980	5162101	35.1876	175.915	-13.9367	0.005			1.70296	0.354	Y	N
DNJA1_HUMAN	DnaJ homolog subfamily A member 1 OS=Homo sapiens GN=DNAJA1 PE=1 SV=2	1	8	95368512	91513024	96365120	152271424	159035824	140516656	136220224	156867152	141483040	149289184	135126208	140484752	161543648	171549248	195598384	158457312	146801712	140410176	170428512	8.59904	20.411	1.59516	0.002			-1.17013	0.093	Y	N
DNJA2_HUMAN	DnaJ homolog subfamily A member 2 OS=Homo sapiens GN=DNAJA2 PE=1 SV=1	1	6	170067872	192495440	193841216	71348880	72207200	76373384	72980656	84793056	83795496	68271176	82005744	71400760	97225312	109790048	82736952	105724616	90268480	81571944	90775448	10.888	43.9724	-2.52992	0.0003451			-1.31748	0.073	Y	N
DNJB1_HUMAN	DnaJ homolog subfamily B member 1 OS=Homo sapiens GN=DNAJB1 PE=1 SV=4	1	23	16667138048	17717669888	17786249216	3810811904	3583275264	3858609152	4259409920	4318182400	4358679040	4743655424	4404622336	4687738368	6780922880	6060356096	6702315008	7384486400	7430468608	7786676736	7428299776	2.49525	72.5816	-4.63632	1.092e-06			-1.73679	0.0005036	Y	N
DNJB6_HUMAN	DnaJ homolog subfamily B member 6 OS=Homo sapiens GN=DNAJB6 PE=1 SV=2	1	5	110169448	99681760	79954240	219235040	215134656	212673488	193095392	193391744	194294368	238865376	211681216	213682880	212314992	130521800	179242736	183388080	185568576	205406848	114733240	22.9976	27.6692	2.23268	0.013			1.23936	0.242	Y	N
DNJC1_HUMAN	DnaJ homolog subfamily C member 1 OS=Homo sapiens GN=DNAJC1 PE=1 SV=1	1	7	24821566	34904240	40964252	171493168	133009800	181694624	199340976	202148640	193811872	186291600	155829424	186472384	202393728	179354016	222920368	154001472	149526256	152146304	155689472	1.72819	42.7457	4.82866	0.002			-1.24367	0.135	Y	N
DNJC7_HUMAN	DnaJ homolog subfamily C member 7 OS=Homo sapiens GN=DNAJC7 PE=1 SV=2	1	16	558659520	417172224	433237088	469411232	702622016	542978688	473549920	485936928	445428000	486851424	467009376	497484064	533586432	858012672	532189120	479650336	503757472	510857856	423182880	8.295	21.7082	1.21712	0.274			-1.12173	0.633	Y	N
DNJC8_HUMAN	DnaJ homolog subfamily C member 8 OS=Homo sapiens GN=DNAJC8 PE=1 SV=2	1	16	8134365184	8237564416	8676699136	808140160	844197760	811518784	955013824	901037056	901143168	904965760	864029440	922851904	1361699200	1376218496	1242228480	2414112256	2443802624	2404448768	2587635712	3.45535	124.017	-10.1664	2.962e-07			-1.61541	0.001	Y	N
DNJC9_HUMAN	DnaJ homolog subfamily C member 9 OS=Homo sapiens GN=DNAJC9 PE=1 SV=1	1	6	387892448	379814720	368257920	37401856	39521224	24386504	32754380	36113972	32165084	31911954	30669736	27378804	54627316	75150944	39251544	92292504	90807016	97514624	109913936	8.88901	132.828	-11.2128	0.004			-1.66845	0.111	Y	N
DNLI3_HUMAN	DNA ligase 3 OS=Homo sapiens GN=LIG3 PE=1 SV=1	0.98	2	22550606	19569936	28125022	776195	578805	1.76915e+06	898826	977204	871808	585395	137079	1.2667e+06	383221	670014	499011	3.55775e+06	2.2525e+06	2.60568e+06	4.22812e+06	28.4713	179.269	-22.4847	0.006			2.01266	0.204	Y	N
DNM1L_HUMAN	Dynamin-1-like protein OS=Homo sapiens GN=DNM1L PE=1 SV=2	1	12	97706864	102782000	113990232	256119168	256718400	252197168	218027536	232456528	219652352	213213696	193153760	211037632	115275080	105502544	135502304	180182128	170785472	173694528	174480448	2.25022	34.1051	2.4327	0.002			2.14729	0.009	Y	N
DNMT1_HUMAN	DNA (cytosine-5)-methyltransferase 1 OS=Homo sapiens GN=DNMT1 PE=1 SV=2	0.42	1	994459	818020	3.73549e+06	550281	756004	431562	50000	685950	271022	295262	330323	50000	50000	461237	498417	50000	396286	621322	776730	68.4115	134.724	-3.19244	0.178			1.72123	0.409	Y	N
DPH5_HUMAN	Diphthine synthase OS=Homo sapiens GN=DPH5 PE=1 SV=2	0.75	1	6.7971e+06	4.90304e+06	7080126	746459	276880	222337	326254	204479	268693	326592	457920	1.09266e+06	485147	556746	239257	1.44852e+06	982439	1.06102e+06	515008	38.2479	154.14	-15.0764	0.011			-1.02848	0.816	Y	N
DPOA2_HUMAN	DNA polymerase subunit alpha B OS=Homo sapiens GN=POLA2 PE=1 SV=2	0.87	1	22866668	28898850	24609636	5.64235e+06	5302249	2.82648e+06	3.98711e+06	4.5457e+06	3.79212e+06	3916043	3247780	3.57864e+06	3793932	3.47865e+06	2.29721e+06	10598521	5806786	8674323	5493894	31.8589	110.624	-5.54605	0.01			1.43901	0.281	Y	N
DPOD3_HUMAN	DNA polymerase delta subunit 3 OS=Homo sapiens GN=POLD3 PE=1 SV=2	0.98	2	51440668	92452800	82590128	11003368	6701404	9557565	7.12444e+06	5594823	2.81879e+06	6831319	3.21332e+06	6420564	2.50596e+06	2.18279e+06	5919164	12687067	15886531	11556772	10049152	19.7372	152.152	-8.30756	0.000972			2.57	0.063	Y	N
DPOG1_HUMAN	DNA polymerase subunit gamma-1 OS=Homo sapiens GN=POLG PE=1 SV=1	0.96	2	3157158400	4043005184	4238100480	3431139328	4743490048	3551312384	3213692416	3973657088	3341704192	4440003584	2865045760	3958688768	4082232320	2884927488	3529765120	3500956160	3843755520	3692950016	4710548480	13.5737	15.2944	1.02515	0.88			1.11708	0.487	Y	N
DPOLA_HUMAN	DNA polymerase alpha catalytic subunit OS=Homo sapiens GN=POLA1 PE=1 SV=2	1	3	38696056	37785980	46958608	6.57736e+06	3574180	4524067	4.34493e+06	3.46267e+06	5111095	2.23436e+06	3.20362e+06	2964149	2318499	289360	5276659	7230742	12826012	8877702	10244070	24.1645	140.825	-8.41128	0.003			1.86132	0.319	Y	N
DPYL2_HUMAN	Dihydropyrimidinase-related protein 2 OS=Homo sapiens GN=DPYSL2 PE=1 SV=1	1	7	200432624	185149760	191149616	16213143	18148264	19798384	20542098	22055300	24851242	16038245	16416050	24176218	19875602	36579580	25961966	43860996	55890344	61374048	54867904	13.5878	126.909	-10.6487	0.0001148			-1.52174	0.147	Y	N
DPYL4_HUMAN	Dihydropyrimidinase-related protein 4 OS=Homo sapiens GN=DPYSL4 PE=1 SV=2	1	19	974135040	967291008	925084416	192828528	190756672	235255408	305009536	333306592	316720416	231456000	225623728	245330816	284911008	202002784	309975328	417129344	416978144	440493056	343352896	10.4399	74.073	-4.63207	0.001			-1.28771	0.201	Y	N
DREB_HUMAN	Drebrin OS=Homo sapiens GN=DBN1 PE=1 SV=4	1	20	1839290240	1972177664	2196312320	257981616	268352192	289724288	284935648	259450208	287861632	310338176	239691408	271956064	214244352	180582416	270103296	631321600	590007104	647116928	511884160	10.161	118.924	-7.36195	2.024e-05			1.22728	0.197	Y	N
DRG1_HUMAN	Developmentally-regulated GTP-binding protein 1 OS=Homo sapiens GN=DRG1 PE=1 SV=1	1	8	118871872	134092160	128988888	466193984	440522208	455149952	341657824	367614912	344276832	350648832	304498208	352311328	226189312	188067312	224198976	316725472	309648928	312082432	297172096	2.70503	40.1588	3.56553	0.0001025			2.13306	0.004	Y	N
DRG2_HUMAN	Developmentally-regulated GTP-binding protein 2 OS=Homo sapiens GN=DRG2 PE=1 SV=1	1	5	109738752	130623320	155555536	21624892	23058968	15116004	14577944	16283921	16179409	7801142	7.80325e+06	5.69975e+06	4.97723e+06	3.60485e+06	5.20593e+06	28426978	31887472	22787536	27481050	13.5716	141.821	-6.62071	0.0004719			4.33709	0.001	Y	N
DSC2_HUMAN	Desmocollin-2 OS=Homo sapiens GN=DSC2 PE=1 SV=1	1	7	33292742	52868752	54958884	149397184	130700280	161375264	168363184	193824416	165435728	194560320	124052624	178403472	167602128	125390656	192324832	140487136	126143824	137314768	150602576	7.26609	38.1269	3.12834	0.011			-1.09932	0.597	Y	N
DSG1_HUMAN	Desmoglein-1 OS=Homo sapiens GN=DSG1 PE=1 SV=1	1	5	29939098	34129092	25024416	13589411	7.11403e+06	14407779	3.72956e+06	8578623	15335623	20172766	56458908	37508372	45559500	25142246	42295496	21303304	26230048	25769188	15110977	23.363	61.4597	-2.53744	0.036			-3.21827	0.017	Y	N
DSN1_HUMAN	Kinetochore-associated protein DSN1 homolog OS=Homo sapiens GN=DSN1 PE=1 SV=2	1	4	47010472	46242884	47822884	2977825	2.7271e+06	2420475	2.73831e+06	2020953	2.88693e+06	4.80101e+06	2.92388e+06	4756999	2.7137e+06	1.61173e+06	4.041e+06	7705315	9021306	15092559	6584998	39.5165	153.891	-17.3624	0.0003249			-1.02966	0.908	Y	N
DSRAD_HUMAN	Double-stranded RNA-specific adenosine deaminase OS=Homo sapiens GN=ADAR PE=1 SV=3	0.5	1	11323129	7.87474e+06	9957739	185517	50000	1.10992e+06	725867	651343	50000	17132.6	861681	789616	244296	323850	685662	1127686	1.36311e+06	1.04057e+06	1.56211e+06	18.5199	167.739	-21.67	0.233			1.07308	0.442	Y	N
DUS12_HUMAN	Dual specificity protein phosphatase 12 OS=Homo sapiens GN=DUSP12 PE=1 SV=1	0.95	2	24489388	24412556	26120926	1.57184e+06	946540	2.38329e+06	2477816	2.04179e+06	1.70694e+06	2.12376e+06	823230	1.99416e+06	2.78889e+06	2.29792e+06	1.35414e+06	6560882	3.24293e+06	4500606	4726307	28.7504	147.637	-15.3056	0.009			-1.31403	0.436	Y	N
DUS2L_HUMAN	tRNA-dihydrouridine synthase 2-like OS=Homo sapiens GN=DUS2L PE=1 SV=1	0.87	1	18778192	20203624	20432250	507812	1.08103e+06	1.59873e+06	1754361	1.62597e+06	697132	447744	50000	887369	856810	531675	465075	2.75874e+06	2.86699e+06	3165794	1798979	22.336	168.615	-18.6393	0.012			1.7197	0.303	Y	N
DUT_HUMAN	Deoxyuridine 5'-triphosphate nucleotidohydrolase, mitochondrial OS=Homo sapiens GN=DUT PE=1 SV=3	1	6	454930016	450204416	439717536	36807820	26782986	23952460	35584060	32103048	27518790	32505134	29033174	33752900	41945252	23982694	35397988	113216072	116973232	97516336	103037976	8.33802	150.165	-15.3621	0.002			-1.15744	0.551	Y	N
DVL2_HUMAN	Segment polarity protein dishevelled homolog DVL-2 OS=Homo sapiens GN=DVL2 PE=1 SV=1	1	9	249743888	247854672	236129456	152606192	144134144	173562032	132515248	131808224	140525936	107922048	86501984	91824872	105787080	81856104	120929776	155792432	161325648	174327952	122829096	14.2714	38.4844	-1.56012	0.009			1.52412	0.045	Y	N
DVL3_HUMAN	Segment polarity protein dishevelled homolog DVL-3 OS=Homo sapiens GN=DVL3 PE=1 SV=2	1	4	76440112	84793128	87489968	43603304	46873408	47864996	38739928	45165244	51396020	43409392	35935520	37584588	40816012	25711346	52746352	50217516	50235284	61345924	50575532	10.3667	35.8234	-1.79789	0.000557			1.15987	0.462	Y	N
DX39B_HUMAN	Spliceosome RNA helicase DDX39B OS=Homo sapiens GN=DDX39B PE=1 SV=1	1	6	570488512	611490048	617040448	62743272	63837888	84007368	57065728	55718396	59319308	50575108	46838912	51770860	46119324	54677816	59682820	167943824	149268544	172489088	171187664	6.54039	135.336	-8.54282	0.001			1.31224	0.094	Y	N
DYH10_HUMAN	Dynein heavy chain 10, axonemal OS=Homo sapiens GN=DNAH10 PE=1 SV=3	0.6	1	12684325	19969794	19121564	19131472	19437840	20495340	12891613	14306817	14844160	16011278	13630295	16820710	23260008	14579971	9542413	13230921	10697585	18375632	15200020	22.5465	22.508	1.14078	0.406			1.24655	0.383	Y	N
DYH6_HUMAN	Dynein heavy chain 6, axonemal OS=Homo sapiens GN=DNAH6 PE=1 SV=3	0.95	1	99212512	104537344	85914816	14515311	10561969	14128619	12945726	11836153	12389258	14283729	10609735	13285697	20600540	14968514	16983886	26794026	28353410	30547712	35131712	12.0054	113.269	-7.38829	0.0002998			-1.34043	0.1	Y	N
E2AK3_HUMAN	Eukaryotic translation initiation factor 2-alpha kinase 3 OS=Homo sapiens GN=EIF2AK3 PE=1 SV=3	0	1	405520	546002	241655	1.79406e+06	1.53539e+06	1.20098e+06	945178	947973	1.02707e+06	1.46212e+06	1.62144e+06	1.2356e+06	1.28122e+06	668967	819699	776362	1.05704e+06	806822	643772	21.0166	43.6854	3.79694	0.015			1.6356	0.097	Y	N
E2F8_HUMAN	Transcription factor E2F8 OS=Homo sapiens GN=E2F8 PE=1 SV=1	0.66	1	56689432	85671656	73490408	40404400	42432216	43494344	37483408	50467240	51500776	33643400	44926264	37324100	63159224	18793772	32836922	38194880	49203120	55380664	3.30198e+06	63.6859	35.6865	-1.70862	0.046			1.10054	0.6	Y	N
E41L1_HUMAN	Band 4.1-like protein 1 OS=Homo sapiens GN=EPB41L1 PE=1 SV=2	1	6	21870648	23934572	36979480	72453392	57226720	58969836	53697576	56810520	62811128	56107908	50460340	52705468	42141172	45047428	63256496	59254064	48365172	58693536	43059092	15.2082	28.1505	2.2788	0.021			1.25395	0.196	Y	N
E41L2_HUMAN	Band 4.1-like protein 2 OS=Homo sapiens GN=EPB41L2 PE=1 SV=1	1	70	3427143168	4300219392	5089284608	13722956800	12632811520	14414810112	13850009600	14017036288	14260084736	15488091136	11734939648	15033825280	14889810944	10648989696	16626591744	12456409088	12666412032	12895393792	12337525760	1.94947	35.5632	3.18106	0.005			-1.03421	0.908	Y	N
E41L3_HUMAN	Band 4.1-like protein 3 OS=Homo sapiens GN=EPB41L3 PE=1 SV=2	1	43	3872526080	4479557632	5246191616	5240584704	5077659136	5441020416	5758259200	5701310464	5801688064	5965002240	5124005888	5897515520	6576287744	5459497472	7145976832	5562774016	5648871424	5771378688	5686909952	1.52745	14.1853	1.15892	0.215			-1.21717	0.132	Y	N
E41L5_HUMAN	Band 4.1-like protein 5 OS=Homo sapiens GN=EPB41L5 PE=1 SV=3	1	14	181185088	150545056	165706528	408402432	421656896	440886112	355955136	369338592	385189024	310639392	302413408	304862976	316530592	281161632	346393280	333361984	324897600	325881952	302849536	4.08815	28.6935	2.55499	0.0009605			1.34622	0.027	Y	N
ECHD1_HUMAN	Enoyl-CoA hydratase domain-containing protein 1 OS=Homo sapiens GN=ECHDC1 PE=1 SV=2	0.72	1	33741440	32701852	34071336	2.23681e+06	2.37038e+06	2633934	864086	2.20688e+06	2.01185e+06	2.30372e+06	1.4144e+06	1.79937e+06	2.73625e+06	2659895	2.18485e+06	8120601	5.39744e+06	5884769	6604546	18.2661	154.922	-13.8811	0.0001468			-1.04694	0.643	Y	N
EDC3_HUMAN	Enhancer of mRNA-decapping protein 3 OS=Homo sapiens GN=EDC3 PE=1 SV=1	1	6	274686304	341866368	325631904	48982056	44052656	36611460	42229976	39870432	40274156	48532312	38830732	42040344	33156654	27622432	41525424	99743656	94800912	107665264	87169688	8.84234	120.174	-7.26735	7.76e-05			1.26726	0.176	Y	N
EDC4_HUMAN	Enhancer of mRNA-decapping protein 4 OS=Homo sapiens GN=EDC4 PE=1 SV=1	0.93	2	9672234	13255024	14908398	749717	1.72647e+06	704112	27100.7	617183	568222	284688	664594	1289587	321779	1.07686e+06	554131	1.58246e+06	2.36829e+06	1508052	2.06315e+06	21.6845	163.028	-11.8969	0.005			1.6286	0.318	Y	N
EDF1_HUMAN	Endothelial differentiation-related factor 1 OS=Homo sapiens GN=EDF1 PE=1 SV=1	1	3	742984832	709271104	730229824	256092720	266373360	266937312	298703424	284879520	275370592	304386560	332020800	283311936	468013120	423675680	441861216	402130368	399941088	412101632	480816352	9.06492	44.2752	-2.76473	7.477e-07			-1.68931	0.0006722	Y	N
EDRF1_HUMAN	Erythroid differentiation-related factor 1 OS=Homo sapiens GN=EDRF1 PE=1 SV=1	0	1	77778968	72205560	59968312	13319918	16933232	15165538	12840461	14864805	17497794	11649929	15521287	12814735	16150331	18791334	16053384	27923556	25019086	22472380	23863282	9.3333	88.2945	-4.62261	0.0001334			-1.12278	0.25	Y	N
EEPD1_HUMAN	Endonuclease/exonuclease/phosphatase family domain-containing protein 1 OS=Homo sapiens GN=EEPD1 PE=1 SV=1	0.73	1	807046	698447	461322	2.14275e+06	2429738	2.88793e+06	1.87355e+06	2.65565e+06	3.08754e+06	3346838	3.20469e+06	2.87948e+06	2.99605e+06	1.55902e+06	2.69231e+06	2.27192e+06	1.5902e+06	2.50496e+06	1.92849e+06	19.2902	42.6773	3.79315	0.006			1.0294	0.806	Y	Y
EF1A1_HUMAN	Elongation factor 1-alpha 1 OS=Homo sapiens GN=EEF1A1 PE=1 SV=1	1	35	52710354944	59368931328	62618136576	10202579968	10238158848	10579326976	10642961408	11075261440	10580068352	9985324032	8721821696	10459872256	10769599488	8520192000	10501660672	20728510464	21197889536	20827674624	19758147584	2.97706	100.994	-5.63176	0.0005126			1.04124	0.603	Y	N
EF1A2_HUMAN	Elongation factor 1-alpha 2 OS=Homo sapiens GN=EEF1A2 PE=1 SV=1	1	2	32246062	30363072	33792052	3.50944e+06	1.58239e+06	3.06011e+06	3.81036e+06	4592647	3.64323e+06	2562167	2.03239e+06	3.79844e+06	5.14769e+06	2.65414e+06	3.16923e+06	7.06574e+06	9559640	9555152	10654117	16.4984	132.29	-11.8256	0.009			-1.34582	0.382	Y	N
EF1B_HUMAN	Elongation factor 1-beta OS=Homo sapiens GN=EEF1B2 PE=1 SV=3	0.75	1	46198496	46977820	38599868	6066728	3.78899e+06	5.65003e+06	5.40033e+06	7.26314e+06	4.65905e+06	4.99627e+06	2.09425e+06	5896494	3.71014e+06	3.40282e+06	5246246	16481431	14737680	17906324	10272390	22.3248	128.887	-8.49854	0.001			1.25459	0.32	Y	N
EF1G_HUMAN	Elongation factor 1-gamma OS=Homo sapiens GN=EEF1G PE=1 SV=3	1	5	106618712	117535000	131314344	35555144	35096628	43333016	23645724	21328796	26363192	24686058	19716802	21701904	11979997	12420005	17656528	40898804	42505636	41596328	38662040	4.00864	92.6855	-3.11856	0.0002565			2.71028	0.005	Y	N
EF2_HUMAN	Elongation factor 2 OS=Homo sapiens GN=EEF2 PE=1 SV=4	1	24	727744768	863237056	939904000	856000896	881643328	836581568	595085632	642952128	627032640	591486656	468732192	588516800	395877600	322651008	428068320	662236736	647022528	627028800	659465088	2.47095	29.917	1.01712	0.797			2.2451	0.009	Y	N
EFHD1_HUMAN	EF-hand domain-containing protein D1 OS=Homo sapiens GN=EFHD1 PE=1 SV=1	1	3	75508648	80055408	61582036	17062916	19296960	20822652	25564712	28502068	29992930	30844352	21429030	24777118	44470624	49024932	36552384	39538760	42063116	38160744	28497684	16.0145	53.9379	-3.79742	0.0002948			-2.27426	0.002	Y	N
EFHD2_HUMAN	EF-hand domain-containing protein D2 OS=Homo sapiens GN=EFHD2 PE=1 SV=1	1	14	6350210560	6728419328	5183635968	1334697088	1211862912	1379067776	1659053696	1658337280	1604836224	1626630656	1531991936	1576077568	2556735744	1972750592	2304852992	2711799040	2718759936	2741226496	2668596992	1.12108	72.6822	-4.65206	0.0004938			-1.74095	0.007	Y	N
EFTU_HUMAN	Elongation factor Tu, mitochondrial OS=Homo sapiens GN=TUFM PE=1 SV=2	1	3	13673012	14237964	16929806	26522776	23759906	25917156	20264248	14700776	20020990	14165402	14362058	12327277	8958796	8306403	13381992	17463610	15727998	19259464	16094975	9.33839	34.2073	1.69934	0.006			2.48636	0.02	Y	N
EGLN1_HUMAN	Egl nine homolog 1 OS=Homo sapiens GN=EGLN1 PE=1 SV=1	1	5	249496400	228282624	143481744	26502536	20107440	23543486	34838352	33885032	28257480	24147652	23522208	26093438	30379276	29465764	32961356	70941312	72733328	77156784	41806492	24.5435	121.428	-8.85574	0.002			-1.32291	0.054	Y	N
EHBP1_HUMAN	EH domain-binding protein 1 OS=Homo sapiens GN=EHBP1 PE=1 SV=3	1	13	144144224	137854896	152538112	163454064	157883648	172654800	139451216	149969792	166316496	152032384	126007504	145938416	131360592	140561344	144996880	152610944	143416288	162642704	167742320	6.90103	8.71295	1.13682	0.031			1.18486	0.013	Y	N
EIF2A_HUMAN	Eukaryotic translation initiation factor 2A OS=Homo sapiens GN=EIF2A PE=1 SV=3	1	30	5369950720	5846002688	6212529152	964179264	905474496	965990400	1012335040	1050516480	1080682624	1074365312	1079521536	1046150208	1317161088	1356573696	1541649024	2087192320	2175740160	2199124480	2104029312	2.53571	95.2345	-6.14622	4.46e-05			-1.48657	0.007	Y	N
EIF2D_HUMAN	Eukaryotic translation initiation factor 2D OS=Homo sapiens GN=EIF2D PE=1 SV=3	0.97	2	23125738	17282224	24851292	6518871	5791532	4794914	3913664	4245697	6.53384e+06	4.96262e+06	5920068	3.85282e+06	3111322	5.42646e+06	4.8294e+06	7.21109e+06	8.37265e+06	9131627	8137808	9.63536	85.8715	-3.81514	0.0008935			1.27965	0.258	Y	N
EIF3A_HUMAN	Eukaryotic translation initiation factor 3 subunit A OS=Homo sapiens GN=EIF3A PE=1 SV=1	1	3	37043848	40864116	53389952	2.58233e+06	2.16786e+06	1.00391e+06	1.67485e+06	5.61349e+06	2033986	3.32978e+06	1.55924e+06	2.08176e+06	1.64374e+06	1.10531e+06	994025	7.62732e+06	8.11885e+06	5.52837e+06	10332704	24.9548	167.757	-22.8182	0.004			1.53726	0.332	Y	N
EIF3D_HUMAN	Eukaryotic translation initiation factor 3 subunit D OS=Homo sapiens GN=EIF3D PE=1 SV=1	1	2	97650064	117206432	110142288	37936136	30886992	39216424	31125112	26854032	23876152	26959876	30066450	22243110	19589298	22984752	27839722	47794672	49878204	51554560	49435344	3.11203	76.2167	-3.00815	0.0004731			1.53435	0.03	Y	N
EIF3G_HUMAN	Eukaryotic translation initiation factor 3 subunit G OS=Homo sapiens GN=EIF3G PE=1 SV=2	1	8	2965095424	2926363648	2718375680	273129760	301652544	307029600	293912512	302376704	323060448	307660512	353528384	305580160	339600352	356768768	324001888	839180160	796308096	839233344	832614720	2.48981	128.121	-9.7638	2.269e-06			-1.15713	0.036	Y	N
EIF3H_HUMAN	Eukaryotic translation initiation factor 3 subunit H OS=Homo sapiens GN=EIF3H PE=1 SV=1	0.74	1	5.06224e+06	3.54021e+06	189544	2.83552e+06	1859974	2.49176e+06	132472	2.69366e+06	3.35245e+06	4835425	2.7859e+06	2848065	2.8545e+06	2.86533e+06	2274530	2.1335e+06	2.7462e+06	2.81262e+06	3810854	24.1425	49.5362	-1.22328	0.708			-1.1123	0.481	Y	N
EIF3J_HUMAN	Eukaryotic translation initiation factor 3 subunit J OS=Homo sapiens GN=EIF3J PE=1 SV=2	0.99	3	65515136	66797712	72438696	4.0261e+06	1.93746e+06	2.22545e+06	3.84823e+06	3.61149e+06	4541775	4.64672e+06	3.15922e+06	3090481	2704119	2108878	5209189	8858231	12040816	10245868	15209614	23.6708	164.073	-25.0032	0.004			-1.22386	0.637	Y	N
EIFCL_HUMAN	Eukaryotic translation initiation factor 3 subunit C OS=Homo sapiens GN=EIF3C PE=1 SV=1	1	6	134357072	144773408	173823584	40149824	48932748	50064764	40875788	52550620	41656008	35791152	29956112	38530768	31382928	24699766	27976400	60477028	58507460	63090908	56161552	4.93957	78.4147	-3.25521	0.0003563			1.65535	0.007	Y	N
ELAV1_HUMAN	ELAV-like protein 1 OS=Homo sapiens GN=ELAVL1 PE=1 SV=2	1	6	299984064	304352128	296400992	97559480	94528096	100092336	87373680	91230120	95535976	86046344	70343432	84405816	103546984	97319040	93969616	125333264	135039424	136018736	139125264	4.44996	64.9098	-3.08282	1.679e-05			-1.00909	0.811	Y	N
ELF2_HUMAN	ETS-related transcription factor Elf-2 OS=Homo sapiens GN=ELF2 PE=1 SV=2	0.96	2	37799608	48939124	51584464	12421508	11088580	17636898	13083204	11908721	15664284	16030156	17417776	15677290	13079518	11505972	11919886	20261574	13698874	17413488	12039388	23.3346	67.5036	-3.36168	0.003			1.12715	0.549	Y	N
ELL_HUMAN	RNA polymerase II elongation factor ELL OS=Homo sapiens GN=ELL PE=1 SV=1	0.41	1	3.87217e+06	5.30082e+06	3.13176e+06	50000	50000	50000	50000	50000	50000	50000	50000	50000	50000	50000	50000	50000	50000	979271	484154	113.202	200.915	-82.0316	0.0001011			1		Y	N
ELOA1_HUMAN	Transcription elongation factor B polypeptide 3 OS=Homo sapiens GN=TCEB3 PE=1 SV=2	1	12	445294720	560080064	543988992	177205088	147021312	183657120	193388128	192139360	201957696	155986816	127859896	148035152	174357536	140013408	181651344	245819440	248174752	260664848	241414832	3.31472	61.9132	-3.05063	0.0003689			1.02391	0.824	Y	N
ELP2_HUMAN	Elongator complex protein 2 OS=Homo sapiens GN=ELP2 PE=1 SV=2	0.98	2	20457708	14113433	26718092	4.84728e+06	273478	1.28785e+06	3189607	4.05098e+06	5894574	1.12935e+06	16752989	5314409	5864238	7922525	3.81238e+06	4.39214e+06	5139251	5.22623e+06	731057	54.9376	96.3068	-9.56359	0.071			-2.74618	0.198	Y	N
ELP4_HUMAN	Elongator complex protein 4 OS=Homo sapiens GN=ELP4 PE=1 SV=2	0.99	3	34184208	41877016	41035424	12105446	15598006	14814004	12476334	11272107	12227206	14300477	11726753	13580168	8725784	8800712	10085667	16425688	14998968	12775556	14736589	10.1936	65.1627	-2.75408	0.0006394			1.53981	0.014	Y	N
ELYS_HUMAN	Protein ELYS OS=Homo sapiens GN=AHCTF1 PE=1 SV=3	1	9	107619384	116296376	118152120	86523792	88014992	98079384	61965332	61702920	65751404	58353708	68235896	64272996	40329552	36821352	47297892	80869560	82584272	72233872	81513472	6.00721	35.3829	-1.25475	0.012			2.19061	0.002	Y	N
EM55_HUMAN	55 kDa erythrocyte membrane protein OS=Homo sapiens GN=MPP1 PE=1 SV=2	1	7	169380816	175399168	171456032	103516576	84867464	103042792	111825112	108732704	95595792	103530712	102409576	102794120	111782376	92430088	117775528	125803152	127528176	124729952	103664984	9.33061	25.3505	-1.77141	0.011			-1.10487	0.374	Y	N
EMC8_HUMAN	ER membrane protein complex subunit 8 OS=Homo sapiens GN=EMC8 PE=1 SV=1	1	5	10731025	17726780	9594975	54568952	57516332	67245152	55198480	67919480	59897348	64622876	38030336	60126964	79124848	55786468	59448876	51607164	52229132	53317532	55654276	3.34781	42.5471	4.71268	0.008			-1.08381	0.598	Y	N
EMD_HUMAN	Emerin OS=Homo sapiens GN=EMD PE=1 SV=1	1	16	1592204160	1907479168	1829920384	4612833792	4510500864	5032270848	5084934656	5265022976	5262338560	5325750272	4319796224	5223337984	6105532416	4941787136	5839299584	4578162688	4654044160	4822149632	4786039296	2.41672	32.7828	2.65603	0.0003477			-1.19293	0.096	Y	N
EMSA1_HUMAN	ELM2 and SANT domain-containing protein 1 OS=Homo sapiens GN=ELMSAN1 PE=1 SV=2	0.75	1	1.79928e+06	2.64881e+06	3.42144e+06	244010	237895	241569	176365	263130	165092	86200	61069.6	157857	34862.5	40730.6	50000	709436	381884	511420	701931	27.5365	167.187	-10.8774	0.006			5.76046	0.266	Y	N
EMSY_HUMAN	Protein EMSY OS=Homo sapiens GN=EMSY PE=1 SV=2	0.74	1	760806	3312643	2.6202e+06	3.21536e+06	2.32782e+06	1.28959e+06	1.14043e+06	1.8809e+06	1.58534e+06	237689	50000	747321	341230	45468.7	1.09293e+06	2.26515e+06	1.49032e+06	1.50916e+06	2.10001e+06	21.7273	79.3402	1.02079	0.825			4.6179	0.142	Y	N
ENAH_HUMAN	Protein enabled homolog OS=Homo sapiens GN=ENAH PE=1 SV=2	1	11	537983488	518323744	552125184	48108852	50468700	51894124	45271840	52796020	55384216	58706328	47115072	48158504	46879192	57577028	60923920	148783024	144906752	148997712	142663424	2.11004	134.852	-10.6893	2.02e-07			-1.09908	0.382	Y	N
ENOA_HUMAN	Alpha-enolase OS=Homo sapiens GN=ENO1 PE=1 SV=2	1	21	4883496960	4894876160	4895881728	1199674240	1075902208	1262016512	1079259648	1122014720	1165716224	1168738560	1170940928	1116986112	1472353152	1077261056	1178505600	1904171392	1928494208	2018704512	1897495936	2.88738	80.4224	-4.14809	0.001			-1.05386	0.69	Y	N
EP15R_HUMAN	Epidermal growth factor receptor substrate 15-like 1 OS=Homo sapiens GN=EPS15L1 PE=1 SV=1	1	46	5647901184	5309836288	6214606336	3165357312	3016663552	3149584896	3409510656	3454119680	3367789056	3499150848	3347208960	3358282240	3882670080	4052128512	4359545344	3960653824	4077653248	4128383488	4043211264	1.73981	25.2909	-1.84023	0.003			-1.3175	0.007	Y	N
EPHA2_HUMAN	Ephrin type-A receptor 2 OS=Homo sapiens GN=EPHA2 PE=1 SV=1	1	6	63856120	49566488	53027548	83668536	77041712	93715424	92085344	96204944	91561928	102659944	81041960	96306560	84222712	70780752	86318992	73175960	72762360	79818992	88784016	9.5361	19.567	1.52854	0.013			1.0543	0.561	Y	Y
EPN2_HUMAN	Epsin-2 OS=Homo sapiens GN=EPN2 PE=1 SV=3	1	8	92351776	90486800	102436192	126037128	111768736	138440128	147389808	136692112	143055216	138959312	131991112	135294576	176429392	134847760	191077008	141784976	135908144	137850672	117557672	8.07341	20.6151	1.31889	0.027			-1.33517	0.098	Y	N
EPN4_HUMAN	Clathrin interactor 1 OS=Homo sapiens GN=CLINT1 PE=1 SV=1	1	28	10365315072	10550714368	10322504704	7137166848	6763084800	7818302464	7295272960	7099795968	7453740032	6409547264	5879054848	6329293824	8145293312	6662373888	8425959424	8087008256	8278412288	8518195712	8119301120	2.38721	19.5831	-1.43833	0.012			-1.06976	0.501	Y	N
EPS15_HUMAN	Epidermal growth factor receptor substrate 15 OS=Homo sapiens GN=EPS15 PE=1 SV=2	1	4	88898576	96445696	115504432	18930902	19708596	24557722	20797622	24437696	21866538	23946084	16046098	21971206	21290196	14529000	25440154	33411946	35084736	35656664	36011900	3.28594	90.1488	-4.76047	0.0001551			1.03163	0.801	Y	N
EPS8_HUMAN	Epidermal growth factor receptor kinase substrate 8 OS=Homo sapiens GN=EPS8 PE=1 SV=1	0.97	2	6469399	10090942	10205894	8619142	12165305	16270365	12148284	16007837	12628296	12045670	9765633	14738808	22506532	15900510	19630330	12826210	9876355	10346642	19852910	34.8104	32.1626	1.38439	0.259			-1.56626	0.107	Y	N
ERC6L_HUMAN	DNA excision repair protein ERCC-6-like OS=Homo sapiens GN=ERCC6L PE=1 SV=1	0.9	1	5.9556e+06	11106446	4650785	2.20757e+06	868013	1.61662e+06	1.55267e+06	1.0382e+06	691124	477698	802874	1163275	735631	161251	135430	2.86578e+06	2.0321e+06	3.06693e+06	2.60627e+06	16.977	133.604	-4.62743	0.015			4.54534	0.063	Y	N
ERCC1_HUMAN	DNA excision repair protein ERCC-1 OS=Homo sapiens GN=ERCC1 PE=1 SV=1	0.75	1	18229534	20695924	21656314	1.52705e+06	1344586	1.0837e+06	700712	1.15605e+06	540647	1.14001e+06	717896	1544065	733559	1.63805e+06	701143	3898388	3.78034e+06	2.86801e+06	4035456	14.5037	162.527	-15.3165	0.0001558			1.28723	0.364	Y	N
ERF1_HUMAN	Eukaryotic peptide chain release factor subunit 1 OS=Homo sapiens GN=ETF1 PE=1 SV=3	1	14	1528184576	1809390208	1918474112	104417200	114526560	115985968	114919784	114361528	116876984	98042928	73449208	90742464	115113112	103370808	130858688	405431936	411794016	423733536	421165376	2.03722	156.941	-15.693	6.135e-05			-1.04303	0.647	Y	N
ERF3A_HUMAN	Eukaryotic peptide chain release factor GTP-binding subunit ERF3A OS=Homo sapiens GN=GSPT1 PE=1 SV=1	1	7	307010112	432649664	302829888	60115336	50482520	53604684	53621536	61489356	59895404	55212992	38642992	49463388	55264392	14895448	53436292	112319632	115319768	120703768	83409584	15.4869	115.179	-6.3488	0.001			1.32854	0.419	Y	N
ES1_HUMAN	ES1 protein homolog, mitochondrial OS=Homo sapiens GN=C21orf33 PE=1 SV=3	0.68	1	439060160	445369152	439843520	464639808	477808864	489789120	480971424	479206848	466921024	437599744	453539392	450834368	428923008	463545728	433559616	412431744	439191360	413696992	396231840	4.27305	4.25576	1.08153	0.028			1.0801	0.065	Y	N
ESF1_HUMAN	ESF1 homolog OS=Homo sapiens GN=ESF1 PE=1 SV=1	1	24	810062016	1034073664	1211232384	254287680	240823232	287986528	222648304	235609792	248167200	215734848	146978352	191657024	170263968	145676368	196844208	366177088	362615904	360506752	383994176	2.90668	92.0094	-3.90164	0.003			1.52715	0.02	Y	N
ETFA_HUMAN	Electron transfer flavoprotein subunit alpha, mitochondrial OS=Homo sapiens GN=ETFA PE=1 SV=1	0.99	2	4.48347e+06	6.675e+06	8108282	29597696	26062700	22191382	16317812	21673244	20896420	33266928	23566226	27874068	18753176	12046586	15620342	18929158	22822620	20064776	20802224	7.92942	44.9011	4.04073	0.006			1.67711	0.034	Y	N
ETFB_HUMAN	Electron transfer flavoprotein subunit beta OS=Homo sapiens GN=ETFB PE=1 SV=3	1	8	364782464	363788480	283564800	69043032	78328640	83468584	87768456	90633872	80561536	82390120	88924512	91178208	112393000	82430784	94900800	136013344	149719216	157367808	134565232	7.62227	77.14	-4.38457	0.0002927			-1.25509	0.116	Y	N
ETUD1_HUMAN	Elongation factor Tu GTP-binding domain-containing protein 1 OS=Homo sapiens GN=EFTUD1 PE=1 SV=2	1	5	48511340	48607368	46045500	71139296	80868568	77001248	105640696	100891016	98570952	86562128	97379232	100089152	129420528	98583128	94845784	78633384	85872416	84534944	95280536	8.00741	27.8204	1.59963	0.002			-1.40977	0.061	Y	N
EXOC3_HUMAN	Exocyst complex component 3 OS=Homo sapiens GN=EXOC3 PE=1 SV=2	1	14	394015744	402806400	397888096	309578912	324617024	325011840	298849536	330865472	315202080	317897536	314884416	302255680	298479968	267429888	328714720	319890400	306764960	308203296	324536384	2.77361	11.9803	-1.24552	0.002			1.07219	0.345	Y	N
EXOS9_HUMAN	Exosome complex exonuclease RRP45 OS=Homo sapiens GN=EXOSC9 PE=1 SV=3	1	4	87158936	112517840	120702016	2.47135e+06	1.8343e+06	1.48717e+06	1.33424e+06	1411134	1.10964e+06	2630935	2.01255e+06	3.45425e+06	2.55296e+06	2.17178e+06	844953	11727960	9054017	9692865	16009866	27.0205	191.671	-55.3062	6.365e-05			1.04006	0.77	Y	N
EXOSX_HUMAN	Exosome component 10 OS=Homo sapiens GN=EXOSC10 PE=1 SV=2	1	7	126610432	155792928	188899264	12558377	14391974	14544928	11647716	12089513	11330651	8727892	19607194	12368114	7561480	19365048	8308036	37509264	35824468	36537580	33228456	5.1229	146.751	-11.358	0.0006233			1.17769	0.482	Y	N
EYA3_HUMAN	Eyes absent homolog 3 OS=Homo sapiens GN=EYA3 PE=1 SV=2	1	6	267791904	270589504	260173600	13590482	14940265	16975852	12735951	15180928	18556778	16457148	15940420	17662112	16102692	14912880	18670768	57848804	57764356	56760236	45711152	10.8107	156.969	-17.5481	0.000345			-1.09185	0.396	Y	N
EZRI_HUMAN	Ezrin OS=Homo sapiens GN=EZR PE=1 SV=4	1	11	339347104	359393056	416470272	154449600	177225376	158232496	149750176	150175472	166878816	177482864	177041072	177945888	158049952	148669792	166202752	213438384	201873376	209596080	138463216	18.4703	42.9674	-2.27637	0.0006935			1.03591	0.555	Y	N
F1142_HUMAN	Protein FAM114A2 OS=Homo sapiens GN=FAM114A2 PE=2 SV=2	1	3	7004266	6.48543e+06	8195523	9935112	10422418	10789149	10459686	9742369	13549985	13256050	10766832	13704835	10897242	7.84812e+06	9524432	10986772	7.89481e+06	8449294	10116710	15.3497	21.7299	1.43631	0.024			1.10177	0.385	Y	N
F126B_HUMAN	Protein FAM126B OS=Homo sapiens GN=FAM126B PE=2 SV=1	0.87	1	376474	1.746e+06	2.61052e+06	5.35114e+06	4.99411e+06	5.32012e+06	3648934	4311424	5237844	5.71888e+06	3218078	2.23671e+06	2.50093e+06	2950504	2.64599e+06	3.74047e+06	3.44652e+06	3.0843e+06	2.68782e+06	14.0577	44.8073	3.30982	0.13			1.93461	0.002	Y	N
F1711_HUMAN	Protein FAM171A1 OS=Homo sapiens GN=FAM171A1 PE=1 SV=1	1	3	10971489	11801963	9657245	20598030	21521756	23210318	27430970	25975664	30444910	26123572	24919810	27567886	24095354	16049927	27867708	20672660	23691894	27122784	32962796	20.1915	30.6263	2.01445	0.001			-1.04107	0.935	Y	N
F1712_HUMAN	Protein FAM171A2 OS=Homo sapiens GN=FAM171A2 PE=3 SV=1	1	5	8653330	15794804	13086079	50049128	42215828	45572120	42086460	48537560	49798328	66198104	57096896	55116316	68567616	63421304	66814572	38692848	42747288	49817492	40742820	11.2487	42.1823	3.6723	0.013			-1.44231	0.008	Y	N
F192A_HUMAN	Protein FAM192A OS=Homo sapiens GN=FAM192A PE=1 SV=1	1	3	239394288	283124896	332075040	6901065	7262295	7.54573e+06	7.02739e+06	11308610	7.34979e+06	9230048	4.51139e+06	6.32306e+06	7826245	14879808	14870132	59864548	67106448	56046676	45195504	16.0192	180.84	-39.3657	0.0002984			-1.7309	0.139	Y	N
F208A_HUMAN	Protein FAM208A OS=Homo sapiens GN=FAM208A PE=1 SV=3	0.83	1	12813508	14374989	16106491	1.37477e+06	1.54992e+06	1.75427e+06	2.2225e+06	2033159	1.34667e+06	2.1604e+06	3.35154e+06	3.76644e+06	1.92326e+06	3.36196e+06	2.3571e+06	5175921	4410951	4.45272e+06	2289.4	67.3701	109.063	-9.25312	2.165e-05			-1.63334	0.086	Y	N
F221A_HUMAN	Protein FAM221A OS=Homo sapiens GN=FAM221A PE=2 SV=1	0.62	1	9928092	12332090	12669630	7088134	5.01586e+06	4.60258e+06	5314158	5.88982e+06	6986412	5791300	4.57416e+06	5.64914e+06	9089290	5.04263e+06	8977489	7193417	7.28813e+06	5913633	6.07114e+06	10.952	37.3713	-2.09078	0.014			-1.38325	0.27	Y	N
F27E1_HUMAN	Putative protein FAM27E1 OS=Homo sapiens GN=FAM27E1 PE=5 SV=1	0.75	1	4.15513e+06	4.34261e+06	3.27339e+06	1.08848e+06	1.59563e+06	502751	241543	1.13928e+06	1.09427e+06	50000	808520	535598	1.00254e+06	916175	88599	449780	396794	1.75918e+06	2.24659e+06	76.9679	100.413	-3.69364	0.046			1.58763	0.434	Y	N
F91A1_HUMAN	Protein FAM91A1 OS=Homo sapiens GN=FAM91A1 PE=1 SV=3	1	4	6199471	6039262	8559395	33100928	30411906	35515288	17612002	16743700	20066906	13087694	11227912	12795645	8.08199e+06	5023876	8313015	14208947	10737814	17142650	14345940	18.5883	65.1624	4.7614	0.002			4.6234	0.007	Y	N
FA21A_HUMAN	Protein FAM21A OS=Homo sapiens GN=FAM21A PE=1 SV=3	1	8	130656560	170963968	232003200	26689074	32676154	27170898	34161656	34021268	28299470	35819084	23452336	33906816	20785198	35964732	33566796	60332460	59378052	55750088	63984576	5.65345	106.876	-6.16649	0.004			-1.04369	0.925	Y	N
FA32A_HUMAN	Protein FAM32A OS=Homo sapiens GN=FAM32A PE=1 SV=2	1	3	200726800	246972144	227051040	27078980	30699604	32750504	31855988	26063988	26777672	23479252	18425184	23352126	36516604	20198986	37553876	56451096	68490632	75562720	38987980	26.7288	122.172	-7.45341	1.739e-05			-1.04132	0.98	Y	N
FA50A_HUMAN	Protein FAM50A OS=Homo sapiens GN=FAM50A PE=1 SV=2	1	19	6276987904	6660405760	6229787136	725405312	613909184	836064448	775070720	726616064	813290752	850331392	627946176	744444800	917098432	693419392	941304064	1871558784	1929459072	2030036480	1572845312	10.6236	122.881	-8.81096	0.001			-1.17305	0.299	Y	N
FA96A_HUMAN	MIP18 family protein FAM96A OS=Homo sapiens GN=FAM96A PE=1 SV=1	0.45	1	5533938	9108047	7737467	4686358	5509200	6098467	5779188	5.21765e+06	7268976	6154172	6.24024e+06	5.81644e+06	5.88976e+06	6244334	5806868	5.98444e+06	6603405	8.2547e+06	9003403	18.8341	17.6147	-1.37348	0.165			-1.10108	0.315	Y	N
FABP5_HUMAN	Fatty acid-binding protein, epidermal OS=Homo sapiens GN=FABP5 PE=1 SV=3	0.87	1	4963312	4171767	4814894	1.03706e+06	1.19115e+06	332322	784896	671790	1871084	1.94296e+06	2.86741e+06	1.68045e+06	2.58512e+06	2.47171e+06	2.41186e+06	2.64722e+06	2169557	2.21258e+06	1.87152e+06	14.3629	64.6119	-5.44807	0.043			-2.91684	0.096	Y	N
FAS_HUMAN	Fatty acid synthase OS=Homo sapiens GN=FASN PE=1 SV=2	1	19	519058784	489898112	596938944	124969536	128826704	124366872	69991144	78328864	87211808	46836512	48625484	59135176	23342628	33370010	33746364	155067872	136468864	136477632	146774000	6.26485	119.303	-4.24657	0.001			4.18049	0.007	Y	N
FAT2_HUMAN	Protocadherin Fat 2 OS=Homo sapiens GN=FAT2 PE=1 SV=1	0.34	1	236423200	245447472	216216656	62643888	63023656	63715808	64437336	63862536	75301248	55077544	53846212	58831584	84196888	65988632	80044120	105523240	99716736	115283896	75444160	17.1345	70.2943	-3.68611	0.0006928			-1.21568	0.124	Y	N
FBP1L_HUMAN	Formin-binding protein 1-like OS=Homo sapiens GN=FNBP1L PE=1 SV=2	0.33	1	7.00345e+06	5852244	6.43066e+06	1.75807e+06	1.58419e+06	2.25456e+06	2.16656e+06	3.09014e+06	3.24096e+06	2.41412e+06	6292938	2.68808e+06	3.34413e+06	5.04973e+06	5216066	3.34947e+06	3.90507e+06	4.69939e+06	4.57789e+06	15.2042	48.2424	-3.44595	0.002			-2.43173	0.01	Y	N
FBRL_HUMAN	rRNA 2'-O-methyltransferase fibrillarin OS=Homo sapiens GN=FBL PE=1 SV=2	1	2	31153956	40381328	31302200	36641504	37879384	32955910	29057516	27639192	35885688	24869876	17950992	21267606	17726270	15725796	22216212	25754752	26776460	24057904	27215186	5.40479	28.1328	1.04511	0.638			1.93067	0.012	Y	N
FBX30_HUMAN	F-box only protein 30 OS=Homo sapiens GN=FBXO30 PE=1 SV=3	0.75	1	8966687	5.33433e+06	11504182	90334.4	249912	944041	580784	864102	50000	626817	1.42622e+06	236664	50000	104426	286664	820427	2.12067e+06	840913	1211799	48.7533	171.971	-20.093	0.028			2.91162	0.381	Y	N
FBX5_HUMAN	F-box only protein 5 OS=Homo sapiens GN=FBXO5 PE=1 SV=1	1	8	83883568	43660568	37993636	182915984	86067896	159474224	140312224	129707944	114238192	173264688	133804168	146811136	144563232	85242880	126397784	146133952	127814088	133147496	129324376	6.2097	36.5988	2.58828	0.046			1.20285	0.605	Y	N
FEN1_HUMAN	Flap endonuclease 1 OS=Homo sapiens GN=FEN1 PE=1 SV=1	1	20	4647298560	4798990848	4811097600	386939040	364968160	372550528	484392768	484595040	461211776	473217088	394542592	466506400	595560256	440795968	637747008	1392732800	1394089728	1377032832	1426940800	1.50069	134.533	-12.6793	2.106e-07			-1.48881	0.074	Y	N
FERM2_HUMAN	Fermitin family homolog 2 OS=Homo sapiens GN=FERMT2 PE=1 SV=1	1	26	250662080	253213552	292242752	963500480	891588160	999291712	710450752	744147264	714581248	746147840	563878336	738462464	505809440	406452832	543489088	663887488	614275072	638943680	617572288	3.61729	39.502	3.58537	7.53e-05			1.96076	0.009	Y	N
FETUA_HUMAN	Alpha-2-HS-glycoprotein OS=Homo sapiens GN=AHSG PE=1 SV=1	1	2	578928	2765213	5860834	23194012	23025128	24827644	17836464	17133038	16568736	9259733	2418464	7989941	5.85377e+06	1.94722e+06	14666546	13339454	10673757	13259030	12872411	10.0368	73.0707	7.7183	0.071			3.1622	0.13	Y	N
FHL1_HUMAN	Four and a half LIM domains protein 1 OS=Homo sapiens GN=FHL1 PE=1 SV=4	1	11	1159038336	2566951680	2787359488	403317920	363412608	443541376	512384256	545384000	498253920	560004864	224098576	478361344	658629504	233777408	756966464	885936128	838182080	862597376	861100032	2.26294	97.2522	-5.38172	0.025			-1.36281	0.653	Y	N
FHOD1_HUMAN	FH1/FH2 domain-containing protein 1 OS=Homo sapiens GN=FHOD1 PE=1 SV=3	1	3	37830128	37083848	35095228	1.76456e+06	1.44046e+06	1.56765e+06	1.10154e+06	584577	3635309	2.22014e+06	1.65688e+06	1.13305e+06	2155909	908083	1.07892e+06	7737723	4662813	6.12748e+06	10039829	32.2627	168.804	-23.0498	6.595e-05			1.15201	0.51	Y	N
FIBB_HUMAN	Fibrinogen beta chain OS=Homo sapiens GN=FGB PE=1 SV=2	0.75	1	23895830	34045004	34630580	13795488	15676992	14024402	19824886	25699730	29070654	10509015	6804681	8659731	27645330	18988948	26328790	18034976	16834940	27603824	24454604	23.6936	43.3416	-2.12823	0.017			-1.67743	0.039	Y	N
FIGL1_HUMAN	Fidgetin-like protein 1 OS=Homo sapiens GN=FIGNL1 PE=1 SV=2	0.61	1	15215651	12422831	17232374	7771612	8868748	11405252	7.74429e+06	7654403	8126675	1.50467e+06	1.27568e+06	5.76856e+06	1.09944e+06	1.65818e+06	3.70735e+06	8516043	11993660	7025415	7026981	27.1182	68.5531	-1.59992	0.034			4.33809	0.037	Y	N
FILA_HUMAN	Filaggrin OS=Homo sapiens GN=FLG PE=1 SV=3	1	3	9852896	10735072	9221931	6.50886e+06	9484587	9391328	7897678	4460938	9381973	10296359	18416068	7980348	19574834	7.94858e+06	13561574	9562154	8.30687e+06	10881258	12183885	16.3379	39.4306	-1.17432	0.295			-1.61849	0.238	Y	N
FILA2_HUMAN	Filaggrin-2 OS=Homo sapiens GN=FLG2 PE=1 SV=1	1	5	41533384	45678376	22109646	39690260	39409876	37422948	12106378	20480610	36420352	56794144	72072392	55951796	80753136	22644060	67715248	45259088	44004324	47145824	46380296	2.99591	46.3324	1.06588	0.674			-1.46849	0.594	Y	N
FINC_HUMAN	Fibronectin OS=Homo sapiens GN=FN1 PE=1 SV=3	1	11	329269920	295152160	394330464	153748576	133154512	164812208	182024208	179527488	192753616	104516800	105153248	108062280	206138672	219493904	248820112	186947744	201481360	219254784	212345056	6.87194	42.3377	-2.2553	0.002			-1.49309	0.009	Y	N
FIP1_HUMAN	Pre-mRNA 3'-end-processing factor FIP1 OS=Homo sapiens GN=FIP1L1 PE=1 SV=1	1	10	525217856	470712896	516043904	70044712	66569532	69425656	69533192	48779612	76234816	54279912	55126408	63061008	52615780	76521864	60103220	139173248	139600752	148143520	147906832	3.47323	120.626	-7.33826	2.57e-05			1.08877	0.47	Y	N
FKBP3_HUMAN	FK506-binding protein 3 OS=Homo sapiens GN=FKBP3 PE=1 SV=1	1	9	1169554304	1278273792	1295628544	163914448	157956528	154328816	209772048	202363824	184488016	170306048	227458224	152244144	328741952	325347296	273488256	397047552	384040256	423430880	416261408	4.43525	103.236	-7.86111	9.13e-06			-1.94787	0.005	Y	N
FKBP4_HUMAN	FK506-binding protein 4 OS=Homo sapiens GN=FKBP4 PE=1 SV=3	1	12	359574848	384049120	381248064	42454348	47143056	37486988	51528192	42557284	48906092	45761232	65262492	49160068	74258720	66413260	84489136	96791256	104794832	122690232	124669320	12.149	112.358	-8.85138	0.000345			-1.77174	0.004	Y	N
FLNA_HUMAN	Filamin-A OS=Homo sapiens GN=FLNA PE=1 SV=4	1	140	48947929088	51643760640	60900192256	21309603840	20286863360	22726952960	22168473600	22333089792	22898812928	23169366016	21122320384	23134003200	17559592960	15544262656	19176108032	28696070144	29058592768	29736939520	29298817024	1.4955	50.7964	-2.51062	0.001			1.23036	0.054	Y	N
FMR1_HUMAN	Fragile X mental retardation 1 protein OS=Homo sapiens GN=FMR1 PE=1 SV=1	1	16	1360969600	1354462208	1403666176	86429384	73818984	91422344	95123856	96795752	96765176	72813320	71649688	85106200	107414960	89184768	113215416	318104896	302098016	325408864	305415296	3.48393	153.34	-16.367	0.0003695			-1.23103	0.1	Y	N
FNBP4_HUMAN	Formin-binding protein 4 OS=Homo sapiens GN=FNBP4 PE=1 SV=2	0.97	2	42403072	41142500	57539960	2.42447e+06	505782	1.13597e+06	1333852	803265	1602981	1.24465e+06	1.17258e+06	1.99731e+06	1.13674e+06	2.06617e+06	2.04635e+06	8066692	8.22331e+06	7.39773e+06	7509902	5.21489	181.529	-34.697	0.011			-1.29094	0.47	Y	N
FND3A_HUMAN	Fibronectin type-III domain-containing protein 3a OS=Homo sapiens GN=FNDC3A PE=1 SV=3	1	9	74835384	87055720	107134304	145745488	145768400	156999536	169899344	172788720	164209136	177575168	138910096	163101040	120346544	104447472	129842288	138742864	132196992	150368112	133992128	5.88938	23.5511	1.66718	0.032			1.26471	0.05	Y	N
FOXC1_HUMAN	Forkhead box protein C1 OS=Homo sapiens GN=FOXC1 PE=1 SV=3	1	4	270372992	239095808	232692448	19676614	12235245	9272309	12204617	19253400	18607060	18512626	12286052	11454088	13612969	14321930	16136924	44518456	44492480	46501944	43638344	2.70992	157.631	-18.0205	0.004			-1.07012	0.658	Y	N
FOXK1_HUMAN	Forkhead box protein K1 OS=Homo sapiens GN=FOXK1 PE=1 SV=1	1	4	74043480	97836344	89099496	2.89214e+06	3.59615e+06	3.75644e+06	2.98061e+06	1.91838e+06	2.03179e+06	1.88122e+06	2.25188e+06	3278501	1129062	2.02781e+06	770638	12511118	11156955	11287436	11901792	5.31492	183.105	-25.4745	9.513e-06			2.60845	0.057	Y	N
FOXK2_HUMAN	Forkhead box protein K2 OS=Homo sapiens GN=FOXK2 PE=1 SV=3	1	5	156021872	162226160	179177952	5.89041e+06	4555363	6405089	6.14274e+06	4810807	6.36568e+06	2.78869e+06	1.83202e+06	4497382	4968525	4969614	3.04756e+06	33965820	29006704	30113084	28715344	7.94681	181.171	-29.5193	0.0001957			1.29765	0.239	Y	N
FR1OP_HUMAN	FGFR1 oncogene partner OS=Homo sapiens GN=FGFR1OP PE=1 SV=1	1	2	35085160	27244024	37606064	1.64131e+06	2608400	3.71925e+06	1.89226e+06	1395892	1479327	1.50039e+06	1.01648e+06	2.37578e+06	2323523	2819601	2535458	2.0939e+06	3.97018e+06	3882016	3.43922e+06	25.8992	156.86	-12.5406	0.003			1.03782	0.959	Y	N
FRG1_HUMAN	Protein FRG1 OS=Homo sapiens GN=FRG1 PE=1 SV=1	0.95	2	32689668	39357416	28679240	4.87099e+06	2.29601e+06	1.49542e+06	3401118	3.26585e+06	3.9184e+06	4.21394e+06	1.93198e+06	2630215	5822017	1.62267e+06	2.80777e+06	7106405	10153394	8162912	7649369	16.0725	138.123	-11.628	0.013			-1.18356	0.776	Y	N
FTO_HUMAN	Protein fto OS=Homo sapiens GN=FTO PE=1 SV=3	0.99	2	12527419	12258977	13206980	167485	482374	168486	587988	547059	64583.4	232689	231672	243933	421045	675651	5054.12	1.91823e+06	1.09595e+06	811102	999649	40.5549	183.583	-46.4271	0.008			-1.34631	0.682	Y	N
FUBP1_HUMAN	Far upstream element-binding protein 1 OS=Homo sapiens GN=FUBP1 PE=1 SV=3	1	5	166111216	161645216	102853024	8750162	14698085	8401798	11961136	7942095	12233245	15916241	11388550	10945707	10240352	8681873	9787769	35335340	39343444	39175252	42209956	7.23144	151.062	-13.5199	0.000435			1.10937	0.732	Y	N
FUBP2_HUMAN	Far upstream element-binding protein 2 OS=Homo sapiens GN=KHSRP PE=1 SV=3	1	5	292131072	270864064	324743904	6264467	6338406	10516402	13071274	5.95808e+06	9751420	6.50816e+06	6554860	8944509	5916237	5502083	9147364	41349504	47073476	43556728	44009424	5.3574	182.83	-38.3982	0.0009841			1.12417	0.654	Y	N
FUBP3_HUMAN	Far upstream element-binding protein 3 OS=Homo sapiens GN=FUBP3 PE=1 SV=2	1	9	409238208	468066592	446160832	37961888	48632400	44289848	21178436	40336824	41489596	36794592	39387760	30232764	32371684	52718992	33075742	101401424	94293968	102190896	98799488	3.58961	140.9	-10.1117	7.902e-05			1.10763	0.534	Y	N
FUS_HUMAN	RNA-binding protein FUS OS=Homo sapiens GN=FUS PE=1 SV=1	1	8	1274975232	1313802112	1546814080	96849912	86682280	92513304	123251184	109034648	122551704	95815176	70656832	88074760	129772568	108134816	149943968	371562880	337541600	348572672	331790912	5.05787	147.014	-14.9816	2.972e-05			-1.40503	0.06	Y	N
FWCH2_HUMAN	FLYWCH family member 2 OS=Homo sapiens GN=FLYWCH2 PE=1 SV=1	1	4	251063648	208993056	170231680	17577648	20620650	13470454	26486900	19456350	23856576	29333796	25340700	24206464	32760514	28677074	37484912	65429432	57018288	61591824	47119136	13.672	126.502	-12.1986	0.0001243			-1.91455	0.016	Y	N
FXR1_HUMAN	Fragile X mental retardation syndrome-related protein 1 OS=Homo sapiens GN=FXR1 PE=1 SV=3	1	14	905583680	980729024	987973632	30290166	29137100	31858774	34719212	39270196	38437532	32523386	44451008	26901804	40511168	27303554	40345992	185002112	190810048	221549040	200328720	8.04678	174.512	-31.4866	9.562e-08			-1.18485	0.36	Y	N
FXR2_HUMAN	Fragile X mental retardation syndrome-related protein 2 OS=Homo sapiens GN=FXR2 PE=1 SV=2	1	15	1665271168	1713930624	1938267904	125309632	105224480	110934328	130442984	132796680	134936704	105396696	115667248	104654592	127849336	135762000	142858192	448169248	435816512	430201216	379908256	7.09052	151.433	-15.5724	2.759e-06			-1.19036	0.055	Y	N
G3BP1_HUMAN	Ras GTPase-activating protein-binding protein 1 OS=Homo sapiens GN=G3BP1 PE=1 SV=1	1	18	3048015616	3201050368	3401265920	748161216	738082944	741452096	773792448	733249152	779303744	827260416	660603392	785644416	733930880	659098496	864795008	1302967424	1296261120	1314494080	1265927424	1.60155	82.1037	-4.33198	0.0003896			-1.01352	0.936	Y	N
G3BP2_HUMAN	Ras GTPase-activating protein-binding protein 2 OS=Homo sapiens GN=G3BP2 PE=1 SV=2	0.91	1	14318199	8252286	9077226	2.8288e+06	1241565	2.00894e+06	799471	1805699	1.29446e+06	2.33038e+06	1.4442e+06	2477792	2645012	2.79477e+06	827782	3326913	2.79088e+06	4.85349e+06	4641319	25.6938	106.87	-5.20581	0.006			-1.03097	0.924	Y	N
G3P_HUMAN	Glyceraldehyde-3-phosphate dehydrogenase OS=Homo sapiens GN=GAPDH PE=1 SV=3	1	5	79825672	101392048	108214936	140317056	146146512	130766848	127079496	120970192	118538208	118925856	102180560	130213136	160681840	125323416	137282816	123238768	125666352	115605552	116144048	4.20705	16.2596	1.44155	0.044			-1.01452	0.907	Y	N
GAB1_HUMAN	GRB2-associated-binding protein 1 OS=Homo sapiens GN=GAB1 PE=1 SV=2	1	11	209451136	265703312	249029760	333814272	283748864	375817888	331514944	324516160	368523008	334041376	272318560	321044864	407977344	283773472	444788160	337624384	332277664	324441184	328988096	1.67814	19.4602	1.37172	0.045			-1.14411	0.494	Y	N
GABPA_HUMAN	GA-binding protein alpha chain OS=Homo sapiens GN=GABPA PE=1 SV=1	1	4	131379568	138405920	106286176	14357112	12858453	25094466	20473532	25260814	18066416	20825548	17345590	23872608	18367250	6493465	18203118	40443136	43129288	45401096	22561466	27.4891	112.971	-7.18928	0.005			1.21471	0.571	Y	N
GAPD1_HUMAN	GTPase-activating protein and VPS9 domain-containing protein 1 OS=Homo sapiens GN=GAPVD1 PE=1 SV=2	1	4	54772400	53556868	68203208	10729982	9765476	8799858	7341626	11225443	10020644	11471640	11312311	9838275	6296678	8879885	5981658	19449106	16715732	22278538	21824538	12.7351	108.303	-6.02596	8.645e-05			1.38458	0.095	Y	N
GBB4_HUMAN	Guanine nucleotide-binding protein subunit beta-4 OS=Homo sapiens GN=GNB4 PE=1 SV=3	0.71	1	2.17794e+06	1.19408e+06	729291	4826334	4534604	3.28526e+06	2.66441e+06	1.77996e+06	2.40108e+06	1.9078e+06	1388958	1121634	853864	1.24453e+06	907908	2.1879e+06	2837727	1.42312e+06	4.00037e+06	41.77	62.216	3.08345	0.048			4.20655	0.001	Y	N
GBLP_HUMAN	Guanine nucleotide-binding protein subunit beta-2-like 1 OS=Homo sapiens GN=GNB2L1 PE=1 SV=3	1	10	216096416	256522656	227687360	573608000	560427584	534128032	433085568	425545408	402322336	390658784	289846848	382849152	278950624	151231600	288518432	389106848	421983296	414377856	460779968	7.04111	36.1492	2.38205	0.001			2.32108	0.051	Y	N
GCC1_HUMAN	GRIP and coiled-coil domain-containing protein 1 OS=Homo sapiens GN=GCC1 PE=1 SV=1	0.91	2	5.96801e+06	31180048	32036820	8198428	6.06081e+06	7797334	10791534	6716054	7.43317e+06	11027371	1.89134e+06	5075902	5.39373e+06	5452.83	9127042	7122153	9036749	11276246	7.36157e+06	22.0433	93.5799	-3.1367	0.241			1.5184	0.417	Y	N
GCP60_HUMAN	Golgi resident protein GCP60 OS=Homo sapiens GN=ACBD3 PE=1 SV=4	1	15	1237826944	1399395072	1339227520	807395712	844779648	867980352	994428096	999116864	1039851136	1028632128	857425600	967168384	1125273984	777763264	1280250368	1068598592	1097667840	1110226816	878949696	10.3983	19.2005	-1.57786	0.001			-1.26313	0.29	Y	N
GDIB_HUMAN	Rab GDP dissociation inhibitor beta OS=Homo sapiens GN=GDI2 PE=1 SV=2	0.86	1	4688462	5539233	4.50615e+06	6.24918e+06	7062097	2.90869e+06	5442118	4.14891e+06	4.49067e+06	4.1739e+06	3.24815e+06	4104803	3.49955e+06	2.40762e+06	3.41875e+06	3.84837e+06	4955679	4694374	4.39478e+06	10.6294	28.8528	1.10086	0.923			1.73924	0.207	Y	N
GDIR1_HUMAN	Rho GDP-dissociation inhibitor 1 OS=Homo sapiens GN=ARHGDIA PE=1 SV=3	1	11	462953056	490565600	554264576	324018752	328933280	308370880	304527616	308308896	316403424	376623968	385047008	363218528	491683936	536771904	432369120	382954272	396824608	378153632	434386368	6.39725	22.215	-1.56845	0.008			-1.5196	0.015	Y	N
GEMI5_HUMAN	Gem-associated protein 5 OS=Homo sapiens GN=GEMIN5 PE=1 SV=2	1	6	121873456	124142632	169887312	10970623	17344904	17506584	9762980	8886787	15258158	8990402	10671148	10101591	8152854	7059465	6.0029e+06	19986768	27197868	23525224	37634384	28.1459	148.126	-9.07648	0.000547			2.15987	0.021	Y	N
GEPH_HUMAN	Gephyrin OS=Homo sapiens GN=GPHN PE=1 SV=1	0.96	2	25618246	19458400	8554609	1795780	19622.6	689625	1.54863e+06	877100	473014	50000	3814646	186804	1.09369e+06	413255	1.49551e+06	4981958	3687870	3.31946e+06	3.01554e+06	23.0679	176.039	-21.4094	0.092			-1.19857	0.509	Y	N
GGA1_HUMAN	ADP-ribosylation factor-binding protein GGA1 OS=Homo sapiens GN=GGA1 PE=1 SV=1	1	8	155166480	169905568	185056368	51342132	46976628	46058228	51080724	52033800	54722800	46520284	43842292	52750460	33218782	41863900	43913524	78679784	76651744	74931072	77172864	2.01194	71.921	-3.53331	9.533e-05			1.21329	0.134	Y	N
GGA3_HUMAN	ADP-ribosylation factor-binding protein GGA3 OS=Homo sapiens GN=GGA3 PE=1 SV=1	1	9	149347328	180121952	171243696	106170320	89097232	90343712	99653928	100388176	114542744	96004784	76110296	100380632	66225248	57466620	83274768	111806728	101236560	119693944	97529568	9.38695	33.8228	-1.75313	0.002			1.37999	0.073	Y	N
GIPC1_HUMAN	PDZ domain-containing protein GIPC1 OS=Homo sapiens GN=GIPC1 PE=1 SV=2	1	7	356470592	341180704	226943792	112622520	88255632	122177912	142260288	138832832	121379696	132668056	149131152	141827472	171320000	150197056	170195712	174633280	189104672	179774464	147578960	10.3211	46.0077	-2.86203	0.006			-1.52207	0.033	Y	N
GLOD4_HUMAN	Glyoxalase domain-containing protein 4 OS=Homo sapiens GN=GLOD4 PE=1 SV=1	1	4	228623024	241561632	249825024	13867598	14603948	16840112	20824398	21944768	20270130	18160200	17907738	19297908	25890560	21406476	30159464	67230344	67855160	65712528	55654728	8.90659	142.37	-15.8902	5.29e-05			-1.70942	0.016	Y	N
GLRX3_HUMAN	Glutaredoxin-3 OS=Homo sapiens GN=GLRX3 PE=1 SV=2	1	5	195066560	190646528	203638944	59108112	50882864	42221992	59683700	52426868	61961224	63789776	42882644	62503552	61768568	43114124	62079140	80907120	85146728	81511648	89826376	4.86588	70.7195	-3.87189	0.004			-1.0969	0.602	Y	N
GMEB2_HUMAN	Glucocorticoid modulatory element-binding protein 2 OS=Homo sapiens GN=GMEB2 PE=1 SV=1	0.96	2	30398344	26269832	34276320	832068	1337146	838394	908102	1.48901e+06	683671	590535	821778	672547	718139	1021987	272836	1.85843e+06	2.85142e+06	2.8999e+06	5.09599e+06	43.0275	182.392	-30.2381	0.0003494			1.49412	0.325	Y	N
GNL3_HUMAN	Guanine nucleotide-binding protein-like 3 OS=Homo sapiens GN=GNL3 PE=1 SV=1	1	18	1557012224	1664926336	1493494528	1454318848	1276015488	1456657024	1069820928	1085435264	1058164224	619678656	596147072	659977600	722719552	580927424	782306496	1100124160	1142863232	1133936768	1021428160	5.02575	36.5484	-1.12621	0.098			2.00723	0.006	Y	N
GOGA3_HUMAN	Golgin subfamily A member 3 OS=Homo sapiens GN=GOLGA3 PE=1 SV=2	0.98	2	23725666	16521620	20167754	8923594	3.06788e+06	9182360	11046250	8654196	8841346	8799947	7319608	10919268	6359545	7068554	11009843	12985963	10118173	5.88015e+06	6.6021e+06	37.041	50.339	-2.85329	0.076			-1.15416	0.612	Y	N
GOGA4_HUMAN	Golgin subfamily A member 4 OS=Homo sapiens GN=GOLGA4 PE=1 SV=1	1	8	36175744	35647952	31626964	53299332	43395732	56578112	47192724	46993068	52844776	42303992	46095544	39577048	47376588	38160768	42038316	43141416	48980832	46266844	37662848	11.041	16.1179	1.48161	0.023			1.20143	0.154	Y	N
GOGA5_HUMAN	Golgin subfamily A member 5 OS=Homo sapiens GN=GOLGA5 PE=1 SV=2	1	25	644891072	589877120	672512320	915933504	850174720	935194304	1039338624	1060044992	1038950784	1032957440	982390464	1019321856	1091156480	939720192	1244913408	974524480	992665280	952072128	921392896	3.1995	19.2661	1.41631	0.003			-1.21267	0.136	Y	N
GOGB1_HUMAN	Golgin subfamily B member 1 OS=Homo sapiens GN=GOLGB1 PE=1 SV=2	1	42	346542784	367233280	438360032	485664384	417465120	537428032	578036224	560496448	570371328	612890368	552101184	608307072	495807104	493039072	585643264	515431072	512198432	538513984	472980384	5.33336	16.6719	1.25034	0.094			-1.09297	0.385	Y	N
GOPC_HUMAN	Golgi-associated PDZ and coiled-coil motif-containing protein OS=Homo sapiens GN=GOPC PE=1 SV=1	1	4	97066504	109972432	136154256	41117192	40435168	38141636	37980676	45123456	42958136	38372312	32424926	34569388	29408472	31113170	39895148	51410168	57210072	59240492	57755624	6.0954	62.1807	-2.86725	0.007			1.19197	0.183	Y	N
GORS2_HUMAN	Golgi reassembly-stacking protein 2 OS=Homo sapiens GN=GORASP2 PE=1 SV=3	1	14	883989824	899562752	901246144	1921214080	1875640448	2165492736	2138621824	2294582272	2635728640	2492690176	2263511552	2409946368	2717292800	2547249152	2750013184	2185385472	2123412480	2166570752	1691308800	11.5107	31.8515	2.22078	0.003			-1.34419	0.009	Y	N
GOSR2_HUMAN	Golgi SNAP receptor complex member 2 OS=Homo sapiens GN=GOSR2 PE=1 SV=2	1	2	14529868	12900601	11237220	47423480	43037964	49880328	58599708	58676020	56100204	55299064	53736820	57941680	66931644	57717232	69164888	43164928	43479732	44741460	51288732	8.33854	40.1705	3.62943	0.000431			-1.38101	0.012	Y	Y
GPAM1_HUMAN	GPALPP motifs-containing protein 1 OS=Homo sapiens GN=GPALPP1 PE=1 SV=1	1	4	159171152	144874320	130336752	16984866	19538154	23150390	18937788	23539176	19191922	17966644	16539762	15009929	24680012	25734588	28843506	48164496	48000704	51136236	41212268	8.90995	113.397	-7.27933	0.0001462			-1.3282	0.064	Y	N
GPBP1_HUMAN	Vasculin OS=Homo sapiens GN=GPBP1 PE=1 SV=1	0.97	2	40272160	40711728	41097076	10962640	11168793	18855486	16118818	13910544	12466142	10980481	12809980	9173713	12710398	14590626	17596148	14918294	13892203	13732081	15058978	4.75543	61.2481	-2.97853	0.024			-1.0954	0.606	Y	N
GPKOW_HUMAN	G patch domain and KOW motifs-containing protein OS=Homo sapiens GN=GPKOW PE=1 SV=2	1	18	1279917312	1205995776	1306674816	66057932	69271120	68837192	77804416	88439848	85456000	76247304	74667016	58014752	77953888	89208904	80150680	281690560	284173952	295267712	276166976	2.8229	156.999	-18.576	5.708e-07			-1.21133	0.032	Y	N
GPN1_HUMAN	GPN-loop GTPase 1 OS=Homo sapiens GN=GPN1 PE=1 SV=1	1	6	424203360	452731904	475385344	39080848	46242552	38725664	41049796	45414552	39463416	43842640	33825700	45545724	41517792	42835760	49696856	122981856	110311856	121225968	112822336	5.31574	136.69	-10.9015	2.904e-05			-1.08062	0.386	Y	N
GPT11_HUMAN	G patch domain-containing protein 11 OS=Homo sapiens GN=GPATCH11 PE=1 SV=3	1	8	353683328	423297920	432241600	17383634	20446112	19228154	28948196	26974298	31516388	28307736	16237484	17801858	32983772	30096638	40156544	94179528	91457880	82123712	100840352	8.42088	155.178	-21.1929	6.048e-06			-1.80934	0.008	Y	N
GPTC1_HUMAN	G patch domain-containing protein 1 OS=Homo sapiens GN=GPATCH1 PE=1 SV=1	1	16	721803392	759840384	773062720	193856928	89043312	173800896	138668992	130679128	140433872	190787952	190922368	177182208	169695536	190811280	162175344	270877152	277016288	268614496	196873664	14.9262	87.7323	-4.93694	0.02			-1.14447	0.525	Y	N
GPTC4_HUMAN	G patch domain-containing protein 4 OS=Homo sapiens GN=GPATCH4 PE=1 SV=2	1	13	855269632	988429952	950676224	245591120	212993552	229785920	228309568	235360640	236438128	199357696	164604976	176489040	228514128	169849984	233529088	360436608	371600640	398901280	360531584	4.86225	83.8931	-4.05941	1.992e-05			1.08938	0.466	Y	N
GRB2_HUMAN	Growth factor receptor-bound protein 2 OS=Homo sapiens GN=GRB2 PE=1 SV=1	1	3	34150600	43668180	54139156	11045947	6.87129e+06	6.52039e+06	6.31511e+06	10222472	11328171	8562338	9659382	11544662	11898789	15420582	9817611	15904221	15871503	14961708	23150064	21.8098	88.2756	-5.39978	0.002			-1.51966	0.117	Y	N
GRDN_HUMAN	Girdin OS=Homo sapiens GN=CCDC88A PE=1 SV=2	1	17	62001152	59303636	66066464	233306528	180630528	257011328	221708400	225459824	237239376	263589168	214549984	215708448	239830000	203099440	270704768	189177888	203568960	200345568	187656032	4.07393	37.2016	3.58085	0.004			-1.06362	0.652	Y	N
GRIN1_HUMAN	G protein-regulated inducer of neurite outgrowth 1 OS=Homo sapiens GN=GPRIN1 PE=1 SV=2	1	26	381244768	403917728	391140128	797659968	734943936	869988992	845781632	854199168	944319552	993068160	890600320	961786176	794066496	641487104	890202560	795451584	773797056	800486208	640870528	10.0199	27.5893	2.0425	0.002			1.03304	0.74	Y	N
GRP78_HUMAN	78 kDa glucose-regulated protein OS=Homo sapiens GN=HSPA5 PE=1 SV=2	1	3	72109376	69095304	94754184	208394880	164032160	196324064	171430016	186584208	177806800	220730176	195963920	215360400	182522912	198546880	192584912	171215872	153132512	154377040	201279120	13.1903	29.3511	2.41038	0.003			-1.00862	0.877	Y	N
GRSF1_HUMAN	G-rich sequence factor 1 OS=Homo sapiens GN=GRSF1 PE=1 SV=3	0.99	2	60612476	42026660	51656920	7698254	7460590	6717791	4.83409e+06	8824124	13097970	6011471	4.1271e+06	7303973	6063024	13529269	6.40518e+06	19365518	24148434	18567088	20483544	11.9507	113.464	-7.05301	0.0009816			-1.18837	0.731	Y	N
GSE1_HUMAN	Genetic suppressor element 1 OS=Homo sapiens GN=GSE1 PE=1 SV=3	1	3	58031752	49918612	64603376	3.37454e+06	2.35288e+06	3.38111e+06	5770924	6026216	3.80956e+06	2.85748e+06	4.32488e+06	3988786	1.46263e+06	2.09496e+06	3.05478e+06	12008006	12481506	13857822	15442758	11.484	157.31	-18.9442	0.0001188			1.3775	0.242	Y	N
GSTM2_HUMAN	Glutathione S-transferase Mu 2 OS=Homo sapiens GN=GSTM2 PE=1 SV=2	0.75	1	12908654	14684892	11585911	736024	1.96516e+06	1.82986e+06	1.17761e+06	1.57961e+06	1.3669e+06	1.0988e+06	878343	1.21564e+06	3.19024e+06	849590	2072565	3.11883e+06	2.31891e+06	3351255	2.08735e+06	22.4577	127.645	-8.64689	0.016			-1.349	0.644	Y	N
GSTO1_HUMAN	Glutathione S-transferase omega-1 OS=Homo sapiens GN=GSTO1 PE=1 SV=2	0.38	1	4804639	27897914	25440288	2.08855e+06	2.00799e+06	3895191	3.81778e+06	2.88842e+06	5.52635e+06	3.10853e+06	1.63403e+06	2051166	2319480	831625	1.87308e+06	2285179	7921876	7.00873e+06	3.69204e+06	51.1537	141.237	-7.27537	0.075			1.59065	0.264	Y	N
GTF2I_HUMAN	General transcription factor II-I OS=Homo sapiens GN=GTF2I PE=1 SV=2	1	11	275985472	261990496	316816992	37549868	27487640	37276324	28337442	32021696	35591848	22905142	22795072	23370998	21088120	20421038	21994896	69242088	78568808	64808728	64799864	9.35636	135.693	-8.35462	0.0002913			1.61114	0.04	Y	N
GTSE1_HUMAN	G2 and S phase-expressed protein 1 OS=Homo sapiens GN=GTSE1 PE=1 SV=2	0.99	2	17454032	21885920	20501680	10722002	12831838	13450312	12717604	13303357	13113682	11277742	12514126	11491436	9017199	7.39435e+06	9297491	14454631	15892646	13836476	9508445	20.4739	30.657	-1.61716	0.008			1.43934	0.022	Y	N
GUAA_HUMAN	GMP synthase [glutamine-hydrolyzing] OS=Homo sapiens GN=GMPS PE=1 SV=1	1	7	138210016	132695712	155892032	30641738	26326418	29007572	22252242	20896812	13045813	20628300	14196512	19242512	9652469	13531400	14921191	33399328	45077676	33600504	36342264	14.7745	116.548	-4.96417	1.78e-05			2.25628	0.016	Y	N
GWL_HUMAN	Serine/threonine-protein kinase greatwall OS=Homo sapiens GN=MASTL PE=1 SV=1	1	2	16298702	16384821	18600474	956740	750687	1.1752e+06	782654	729472	1.29936e+06	541731	1.32398e+06	178923	115806	516440	580687	2938461	2.43313e+06	2108016	1.95807e+06	18.3934	169.234	-17.7907	0.0007949			2.37658	0.171	Y	N
H1BP3_HUMAN	HCLS1-binding protein 3 OS=Homo sapiens GN=HS1BP3 PE=1 SV=1	1	6	277444256	277552320	292551072	45014180	37695548	51763848	52481792	50958028	48002352	43026260	52260064	48810176	49709288	63605480	58296796	103050488	91886424	94584288	93478984	5.2129	99.839	-6.30271	0.002			-1.27617	0.106	Y	N
H2A1B_HUMAN	Histone H2A type 1-B/E OS=Homo sapiens GN=HIST1H2AB PE=1 SV=2	1	7	9817979904	9821624320	8888853504	1817590144	1869298432	1859952384	1916442624	2215834880	1937745280	1698690304	1696331648	1686522368	2686423552	2524736256	2338347264	3527291648	3516606976	3637829120	3646693632	1.94559	88.7277	-5.14319	0.0001868			-1.36105	0.014	Y	N
H2AW_HUMAN	Core histone macro-H2A.2 OS=Homo sapiens GN=H2AFY2 PE=2 SV=3	0.99	2	116399408	127384096	122524656	37676552	38607280	50779020	40494024	42373100	44695868	38024200	27983236	28981986	42895400	29488108	39924576	52661244	50017708	54651284	55818912	4.76623	63.7577	-2.88289	0.005			1.13138	0.446	Y	N
H2AX_HUMAN	Histone H2A.x OS=Homo sapiens GN=H2AFX PE=1 SV=2	0.94	1	130441656	142720016	148824928	17471480	21995006	18087650	22524860	22145132	19441972	15505372	13340382	22865526	25208254	32511282	24426286	33381540	22261580	16185278	13416653	41.5475	110.151	-7.33199	0.0001234			-1.42728	0.041	Y	N
H2AZ_HUMAN	Histone H2A.Z OS=Homo sapiens GN=H2AFZ PE=1 SV=2	0.99	2	224048736	234199696	216330752	32297078	31510580	38698580	40873348	42000660	34865136	32714468	30459740	31580946	61122996	46687040	49666096	76207624	83883992	85575304	74483208	6.88051	101.108	-6.58086	0.0003673			-1.53626	0.016	Y	N
H2B1B_HUMAN	Histone H2B type 1-B OS=Homo sapiens GN=HIST1H2BB PE=1 SV=2	1	11	8818285568	9247102976	8349051392	1880329216	1808813824	1839186304	2083941504	2096413952	2019156224	1874832000	1792160512	1793486976	2795972352	2476737792	2309322752	3558296832	3457688576	3585272320	3641261568	2.15792	82.351	-4.77801	6.769e-05			-1.37149	0.027	Y	N
H2B1M_HUMAN	Histone H2B type F-S OS=Homo sapiens GN=H2BFS PE=1 SV=2	1	2	1074063616	1183498752	1129990272	278097600	189864368	307809504	329798304	345800000	323511168	306210240	308275200	304329120	414829216	320283136	379720352	477861792	494676928	499786144	455000352	4.19049	70.9141	-4.36669	0.008			-1.43706	0.107	Y	N
H31T_HUMAN	Histone H3.3 OS=Homo sapiens GN=H3F3A PE=1 SV=2	1	5	1671132928	1719186304	1285391872	462875520	376377536	555003904	783730944	827177856	702851776	521994496	639269120	634653824	1116270976	857775680	907921472	884416640	945849600	994502080	635269184	18.456	47.2831	-3.35355	0.001			-2.06703	0.008	Y	N
H4_HUMAN	Histone H4 OS=Homo sapiens GN=HIST1H4A PE=1 SV=2	1	9	12584770560	13323319296	12488211456	1921044480	1991871104	2115213696	2279897088	2422919168	2199268608	2053941760	2091890048	2030650752	3161579520	2903737856	2705338880	4464168448	4599556096	4787689984	4789305344	3.3935	98.5699	-6.36952	2.04e-06			-1.45495	0.004	Y	N
HAP28_HUMAN	28 kDa heat- and acid-stable phosphoprotein OS=Homo sapiens GN=PDAP1 PE=1 SV=1	1	6	869635520	664819328	689738176	130348992	114200296	136509392	160022064	140914256	160527984	170061696	162187568	159456224	263748304	217763200	279787456	290202304	289561696	275407744	282492640	2.44276	84.3356	-5.83688	0.0001858			-1.99785	0.003	Y	N
HAT1_HUMAN	Histone acetyltransferase type B catalytic subunit OS=Homo sapiens GN=HAT1 PE=1 SV=1	0.97	2	62992880	64608192	41768364	1.99305e+06	673253	3878758	516591	4483258	1.69886e+06	258145	9204565	9244527	2.56913e+06	3.39016e+06	774455	9064075	9911689	8895630	11239424	10.9547	163.872	-25.8774	0.016			-1.02883	0.905	Y	N
HAUS2_HUMAN	HAUS augmin-like complex subunit 2 OS=Homo sapiens GN=HAUS2 PE=1 SV=1	0.75	1	56783516	52436464	65139400	424771	289971	2.06647e+06	1.6875e+06	2.51349e+06	5387483	1.66473e+06	3.25294e+06	2905738	5.54573e+06	1.39515e+06	4.14452e+06	13348521	10817366	13081034	15849418	15.5067	168.971	-62.6918	0.016			-3.98581	0.101	Y	N
HAUS6_HUMAN	HAUS augmin-like complex subunit 6 OS=Homo sapiens GN=HAUS6 PE=1 SV=2	1	3	28424524	27705000	29584044	2.12267e+06	3.17146e+06	6548153	3.78871e+06	5250419	4068170	6206092	5.38247e+06	4.26617e+06	3.89452e+06	2532934	4.17437e+06	3549459	7819418	2.8576e+06	6140524	45.2282	110.864	-7.23792	0.024			1.117	0.954	Y	N
HAUS8_HUMAN	HAUS augmin-like complex subunit 8 OS=Homo sapiens GN=HAUS8 PE=1 SV=3	1	5	81025392	62265776	59561180	17388848	16534823	13442426	23679144	18209770	21941992	19902240	21505072	16265736	19836552	25040950	19450426	27540094	27003022	29973970	23003804	10.7497	71.0115	-4.28265	0.000378			-1.3581	0.054	Y	N
HBA_HUMAN	Hemoglobin subunit alpha OS=Homo sapiens GN=HBA1 PE=1 SV=2	1	6	1262045696	1262390144	1330665472	3604769024	3609357312	3659780608	3837881856	3790370048	3695098624	2202422784	2103186944	2205334784	3891376896	3383829248	3794564096	3134285312	3037947136	3217667840	3400105216	4.80816	35.9726	2.82065	0.000113			-1.01801	0.746	Y	N
HBD_HUMAN	Hemoglobin subunit beta OS=Homo sapiens GN=HBB PE=1 SV=2	0.99	1	13242013	14397921	12802552	63660004	47253872	67056412	69414288	74440424	68690112	28487278	23755714	35912312	66303020	25954976	63328840	38598008	40470544	54244728	31382010	23.2049	52.4917	4.40058	0.003			1.14386	0.58	Y	N
HBS1L_HUMAN	HBS1-like protein OS=Homo sapiens GN=HBS1L PE=1 SV=1	1	10	320108192	366618624	391361632	77221344	88701168	80202480	64139396	79541288	69995488	69964448	58373364	72437536	55084916	44755276	56293032	115592600	108534976	124142816	121213800	5.85885	96.5049	-4.38025	7.81e-05			1.57638	0.011	Y	N
HCD2_HUMAN	3-hydroxyacyl-CoA dehydrogenase type-2 OS=Homo sapiens GN=HSD17B10 PE=1 SV=3	0.75	1	125647	147129	572402	1.94076e+06	1.054e+06	984759	801728	838270	1.03288e+06	361944	366990	713604	422813	89997.2	218868	698157	255774	952318	1.11248e+06	49.5311	76.4074	4.7085	0.051			5.4389	0.037	Y	N
HCFC1_HUMAN	Host cell factor OS=Homo sapiens GN=HCFC1 PE=1 SV=2	1	20	1360144640	1474446720	1572973824	367671776	336986112	375020928	352035360	379864096	383666720	357940032	314318368	359491840	280131808	199429616	313758240	576638720	593965696	589026432	591250688	1.30315	84.2977	-4.08229	2.011e-05			1.36096	0.133	Y	N
HDDC2_HUMAN	HD domain-containing protein 2 OS=Homo sapiens GN=HDDC2 PE=1 SV=1	1	7	657955072	685132480	563959360	32635072	36976916	34541988	43645552	41242048	43698468	39622548	36048132	33688288	46207224	66879472	38945224	167405152	142827824	148194304	153945088	6.90182	154.582	-18.3099	1.283e-05			-1.45968	0.151	Y	N
HDGF_HUMAN	Hepatoma-derived growth factor OS=Homo sapiens GN=HDGF PE=1 SV=1	0.99	3	58708460	60962204	35780728	1.12358e+06	362965	3.07513e+06	427013	688619	1269736	1.1775e+06	649111	729643	2.13344e+06	748988	2.82671e+06	6791166	9215205	4966114	7.81711e+06	24.8532	189.822	-34.0777	0.019			-1.25154	0.598	Y	N
HDGR2_HUMAN	Hepatoma-derived growth factor-related protein 2 OS=Homo sapiens GN=HDGFRP2 PE=1 SV=1	1	2	56188132	65595600	65056600	11596980	10886367	8559959	10455662	15172709	14805788	10666667	6881188	7.75814e+06	8483660	10108918	17394500	21468572	21412526	22827958	23110316	4.00958	100.855	-6.0187	0.000368			-1.15925	0.682	Y	N
HELLS_HUMAN	Lymphoid-specific helicase OS=Homo sapiens GN=HELLS PE=1 SV=1	0.71	1	10194096	9102426	13700907	4765572	3678517	3.92329e+06	2.43539e+06	2266623	6.78619e+06	4974875	3947328	2227448	1.22731e+06	873344	770733	3.98633e+06	7.6947e+06	5.40197e+06	6.16613e+06	26.6003	79.2954	-2.6681	0.004			4.30711	0.002	Y	N
HINT1_HUMAN	Histidine triad nucleotide-binding protein 1 OS=Homo sapiens GN=HINT1 PE=1 SV=2	1	2	254251792	255886176	263213424	27394758	21912230	25729744	36703368	39363636	39259296	28914560	29324368	33584920	59474864	27698454	39100368	73737704	82938448	80604096	61315796	13.0059	118.133	-10.3063	0.0006177			-1.68282	0.155	Y	N
HMGB1_HUMAN	High mobility group protein B1 OS=Homo sapiens GN=HMGB1 PE=1 SV=3	1	8	922634112	973142464	915131392	173007344	161513040	157243664	263681520	253906048	261700656	246256080	178844832	204307376	377167968	250620336	361843264	356265568	367293568	410876608	431449984	9.09005	77.7519	-5.71597	3.643e-06			-2.01241	0.029	Y	N
HMGB3_HUMAN	High mobility group protein B3 OS=Homo sapiens GN=HMGB3 PE=1 SV=4	1	3	247755920	247786496	236534592	37133720	37250436	37572292	61761160	58633376	59799512	55611096	55031588	56526640	90438112	74897848	74389400	108253216	100646928	105421784	102697200	3.17123	82.0694	-6.53894	3.083e-05			-2.14124	0.007	Y	N
HMMR_HUMAN	Hyaluronan mediated motility receptor OS=Homo sapiens GN=HMMR PE=1 SV=2	0.93	1	6.79235e+06	5693287	11787764	1.78642e+06	781275	1.59371e+06	914091	2.29076e+06	1.17941e+06	1.68591e+06	1.2585e+06	2.71189e+06	938374	2059618	3.19196e+06	3.43566e+06	2.47998e+06	1.48356e+06	1005545	51.4509	100.513	-5.83299	0.007			-1.48747	0.488	Y	N
HN1_HUMAN	Hematological and neurological expressed 1 protein OS=Homo sapiens GN=HN1 PE=1 SV=3	1	6	466412960	418457760	353005920	57867656	56474252	62978524	65044580	61240320	60699560	78038448	80546880	69661448	106382176	106487632	88887952	140416736	140938336	135649312	81007248	23.3686	100.258	-6.98102	0.0004445			-1.70177	0.004	Y	N
HN1L_HUMAN	Hematological and neurological expressed 1-like protein OS=Homo sapiens GN=HN1L PE=1 SV=1	1	8	1679247104	1555296256	1405432320	275388256	219958704	296377376	312212704	287244192	331148352	347282912	332282176	334943264	558833984	412969472	477170048	624529280	634505728	669355584	637438208	3.02472	85.9023	-5.86059	0.0002995			-1.83015	0.008	Y	N
HNRDL_HUMAN	Heterogeneous nuclear ribonucleoprotein D-like OS=Homo sapiens GN=HNRPDL PE=1 SV=3	1	8	681813312	787469312	837763136	92582584	81149048	100619120	96452056	95519384	98088840	112256424	95664432	87869728	131880144	127625152	133561856	228773120	233012768	257843168	224126128	6.37756	116.806	-8.40911	1.695e-05			-1.43272	0.024	Y	N
HNRH1_HUMAN	Heterogeneous nuclear ribonucleoprotein H OS=Homo sapiens GN=HNRNPH1 PE=1 SV=4	1	13	1828513152	2121544704	2039448448	230097440	230110448	221476704	285861984	283061696	271930048	244955568	252253408	262008928	350849152	336007520	398428224	691783296	680412864	639616448	612990272	5.56078	114.53	-8.78633	0.0001624			-1.59206	0.009	Y	N
HNRH3_HUMAN	Heterogeneous nuclear ribonucleoprotein H3 OS=Homo sapiens GN=HNRNPH3 PE=1 SV=2	1	3	165425072	150511056	143214960	17387576	14142333	19817258	21551568	21852978	22278184	18685210	19838144	17542226	24868140	20790450	21312084	46541552	41721196	44288392	35698512	11.1201	118.648	-8.94209	0.0004625			-1.30427	0.091	Y	N
HNRL1_HUMAN	Heterogeneous nuclear ribonucleoprotein U-like protein 1 OS=Homo sapiens GN=HNRNPUL1 PE=1 SV=2	1	4	43691200	303638112	380134592	19101324	22742918	13396470	15781746	11828745	15849064	7285274	1.62813e+06	10956473	12049773	944476	13730340	48955956	50534540	49175488	72287304	20.6151	200.242	-13.169	0.075			2.06704	0.299	Y	N
HNRPC_HUMAN	Heterogeneous nuclear ribonucleoproteins C1/C2 OS=Homo sapiens GN=HNRNPC PE=1 SV=4	1	8	560762432	631952064	571918592	43823732	47588524	47587080	51084120	47312544	43487468	41375948	43599260	48714736	65470352	67557768	53381276	118906440	145592528	146453616	136500160	9.34512	141.655	-12.6953	1.612e-06			-1.34108	0.046	Y	N
HNRPD_HUMAN	Heterogeneous nuclear ribonucleoprotein D0 OS=Homo sapiens GN=HNRNPD PE=1 SV=1	1	13	2503642112	2917268480	2992054272	253921840	269319200	289243232	291861280	288124608	317940064	288991808	289989088	276829568	329717792	309735904	358110048	799864128	791255616	845184768	773100864	3.82092	130.651	-10.3546	1.384e-05			-1.22779	0.023	Y	N
HNRPF_HUMAN	Heterogeneous nuclear ribonucleoprotein F OS=Homo sapiens GN=HNRNPF PE=1 SV=3	1	6	676280960	758061056	765190144	74065424	70765464	74297184	66347064	64437864	76261768	60816988	43950232	45433208	58750388	64770884	72632072	195947440	203419680	207901792	186554544	4.70716	140.156	-10.0377	4.684e-05			1.11713	0.198	Y	N
HNRPK_HUMAN	Heterogeneous nuclear ribonucleoprotein K OS=Homo sapiens GN=HNRNPK PE=1 SV=1	1	33	46050820096	49866899456	49479925760	3313933824	3352651776	3618750208	3944852224	3808793088	3585109504	3534575360	3513549312	3740965888	4883664896	4547262464	5147392512	13038408704	13046393856	13287218176	12028113920	4.35779	144.008	-14.1364	2.629e-07			-1.41739	0.002	Y	N
HNRPL_HUMAN	Heterogeneous nuclear ribonucleoprotein L OS=Homo sapiens GN=HNRNPL PE=1 SV=2	1	19	3394098688	4291268864	4454216704	276958336	249030592	272871520	243110224	276229952	265478320	247370384	223044272	218037552	249942064	284053024	260560256	983231296	1025425920	1073049600	1064778432	3.97576	156.299	-15.1961	0.0002321			1.00542	0.915	Y	N
HNRPM_HUMAN	Heterogeneous nuclear ribonucleoprotein M OS=Homo sapiens GN=HNRNPM PE=1 SV=3	1	22	1035720704	1004715200	983879616	226296944	214591920	225153840	185276480	216046064	203754320	164921792	163712688	156386864	171831888	181298352	179349984	355695072	364160672	374578432	392321888	4.24412	95.798	-4.54072	3.596e-07			1.25083	0.0006878	Y	N
HNRPQ_HUMAN	Heterogeneous nuclear ribonucleoprotein Q OS=Homo sapiens GN=SYNCRIP PE=1 SV=2	1	13	1121482496	1086978048	1220728448	107093000	104436648	108532232	113239616	127963928	118090096	110911560	94557880	98452560	117814184	125109704	125648392	295299552	310940768	305637792	304691648	2.13886	134.137	-10.7141	5.559e-05			-1.15157	0.009	Y	N
HNRPR_HUMAN	Heterogeneous nuclear ribonucleoprotein R OS=Homo sapiens GN=HNRNPR PE=1 SV=1	1	21	4414291968	5002281472	5237896704	193991120	195809328	231001120	235781088	243770640	236555840	178722448	186618896	210094832	271234432	270590752	311680224	1075508096	1060410432	1128933888	1107335936	2.82714	166.535	-23.6057	2.272e-06			-1.37484	0.013	Y	N
HNRPU_HUMAN	Heterogeneous nuclear ribonucleoprotein U OS=Homo sapiens GN=HNRNPU PE=1 SV=6	1	31	7237645824	7820321792	8706826240	853675264	781936512	850875328	816471040	780476672	792203456	670935808	615802624	716580544	746654336	638279168	830180608	2209054208	2188531712	2297837824	2151031552	2.81698	136.041	-9.55758	3.646e-05			1.12251	0.251	Y	N
HORN_HUMAN	Hornerin OS=Homo sapiens GN=HRNR PE=1 SV=2	1	13	227286144	209074528	112647760	115351640	98549888	120011480	36579480	96252240	251412688	133828792	359253024	230931584	320830240	219613536	299355680	187285712	179516960	195903696	197010320	4.31226	50.2811	-1.64417	0.169			-2.51502	0.006	Y	N
HP1B3_HUMAN	Heterochromatin protein 1-binding protein 3 OS=Homo sapiens GN=HP1BP3 PE=1 SV=1	1	13	776041344	811570624	754833856	79267912	70929992	95938088	106191920	116048408	106839296	78872880	72191952	70651320	114446344	51420060	116679448	215459904	250440544	234104656	209706768	8.15297	125.769	-9.51688	0.0009005			-1.14793	0.799	Y	N
HS105_HUMAN	Heat shock protein 105 kDa OS=Homo sapiens GN=HSPH1 PE=1 SV=1	1	31	2662213888	3429365504	3912129792	705104064	668916736	765651200	788572096	812043008	810060736	819590336	652449792	819389824	690172672	573297408	752714944	1229880320	1174415232	1270812928	1229851264	3.22745	87.7468	-4.67535	0.003			1.06125	0.526	Y	N
HS74L_HUMAN	Heat shock 70 kDa protein 4L OS=Homo sapiens GN=HSPA4L PE=1 SV=2	1	5	385750368	363265824	378866336	296102624	292370720	349211648	288455072	309583712	269256480	293385632	451250784	343036096	440818592	397383744	375558560	361589728	371479200	372234272	404529984	4.95102	16.2634	-1.20284	0.071			-1.29442	0.026	Y	N
HS90A_HUMAN	Heat shock protein HSP 90-alpha OS=Homo sapiens GN=HSP90AA1 PE=1 SV=5	1	9	199959808	194192944	126543560	309801376	295550304	341548288	266545424	265628736	291318816	320685536	310910912	293467296	231333744	136386784	262909232	280097312	263544032	284251488	198084848	15.5769	25.636	1.81853	0.044			1.50151	0.153	Y	N
HS90B_HUMAN	Heat shock protein HSP 90-beta OS=Homo sapiens GN=HSP90AB1 PE=1 SV=4	1	11	211799744	246144240	239646896	391030944	309808544	381695072	313838016	332781280	330807456	360826752	351803168	356531488	258514784	194961120	282245216	315075872	316155360	346887072	312369920	5.03836	20.4155	1.55182	0.012			1.47139	0.051	Y	N
HSP71_HUMAN	Heat shock 70 kDa protein 1 OS=Homo sapiens GN=HSPA1A PE=1 SV=5	1	57	47753756672	48268505088	51030802432	74101841920	72941494272	75474132992	72113799168	75320942592	72570421248	78332387328	74817388544	79506489344	70600736768	65757188096	75373649920	69411643392	69425086464	72107278336	70949576704	1.85421	15.6773	1.51318	0.0004692			1.05094	0.323	Y	N
HSP74_HUMAN	Heat shock 70 kDa protein 4 OS=Homo sapiens GN=HSPA4 PE=1 SV=4	1	4	101270800	93347448	102094072	21899048	12972446	30003120	20172720	17644426	20565724	22896058	18047244	19227962	17413362	15649007	19355736	31340020	37788412	39182272	35050112	9.64402	93.1619	-4.57363	0.022			1.23764	0.584	Y	N
HSP76_HUMAN	Heat shock 70 kDa protein 6 OS=Homo sapiens GN=HSPA6 PE=1 SV=2	1	16	19505102848	21192880128	21284599808	31054651392	30423465984	33471356928	30751307776	32204756992	31816638464	35050962944	31078545408	34252804096	31842779136	26690803712	33501665280	29886453760	31178424320	30923937792	26442967040	7.3721	17.0027	1.53187	0.0004659			1.03166	0.675	Y	N
HSP7C_HUMAN	Heat shock cognate 71 kDa protein OS=Homo sapiens GN=HSPA8 PE=1 SV=1	1	35	3010410752	2983700736	3079593472	6834436608	6578944512	6911631360	6780327936	7036292096	7093980160	7538513408	7070401024	7441643008	6232634368	5703331840	6565524480	6212263424	6361295360	6395749888	6077496832	2.33738	26.9502	2.23999	7.868e-06			1.09856	0.134	Y	N
HTR5A_HUMAN	HEAT repeat-containing protein 5A OS=Homo sapiens GN=HEATR5A PE=1 SV=2	0.67	1	1.70695e+06	1.14651e+06	1215223	378618	514065	436537	201769	43988.4	100768	73397.5	55112.1	30299.2	30585.7	55687.8	90795.4	33231.3	50000	50000	50000	18.3033	130.421	-3.06096	0.003			7.50679	0.016	Y	N
HTSF1_HUMAN	HIV Tat-specific factor 1 OS=Homo sapiens GN=HTATSF1 PE=1 SV=1	0.86	1	34472944	43962808	58022888	4502982	9507476	10176231	10520358	9886900	10772964	4.6162e+06	8741000	9351219	11971914	4032007	13429068	14836792	15376222	16193442	27555036	32.8213	98.3681	-5.64189	0.008			-1.21691	0.791	Y	N
HXB9_HUMAN	Homeobox protein Hox-B9 OS=Homo sapiens GN=HOXB9 PE=1 SV=2	1	4	206334304	212905504	227238656	10771094	12319170	10931267	10071379	12409326	13565648	12239972	9379363	10356538	23434862	18244462	14088186	43716884	43876424	53996944	49581664	10.3667	156.567	-19.002	2.528e-06			-1.63918	0.074	Y	N
I2BP2_HUMAN	Interferon regulatory factor 2-binding protein 2 OS=Homo sapiens GN=IRF2BP2 PE=1 SV=2	1	13	875083584	910114880	981597376	32467336	31358956	40581464	33097146	40249852	43934584	38211272	37955052	38887272	40712708	39395840	41390796	176793840	192497616	201600944	193109376	5.41479	170.525	-26.4999	0.0001017			-1.1637	0.186	Y	N
ICAL_HUMAN	Calpastatin OS=Homo sapiens GN=CAST PE=1 SV=4	1	4	53602448	64330288	84280008	2820539	1.95341e+06	4.05256e+06	6446427	3.86318e+06	5.47409e+06	5.70251e+06	4965035	4667116	4.05577e+06	5.37351e+06	4879894	11161366	11954188	16317582	12731390	17.4556	156.254	-22.9097	0.0005934			-1.62116	0.119	Y	N
IDI1_HUMAN	Isopentenyl-diphosphate Delta-isomerase 1 OS=Homo sapiens GN=IDI1 PE=1 SV=2	0.75	1	11478355	14039196	14306711	2.79592e+06	2.78733e+06	2.77334e+06	3.12755e+06	2029854	857812	1.50228e+06	1.05505e+06	2.01301e+06	1.61493e+06	670706	204344	4020094	2.53389e+06	2.79839e+06	2331431	25.9263	119.213	-4.76561	0.002			3.35609	0.126	Y	N
IF2B_HUMAN	Eukaryotic translation initiation factor 2 subunit 2 OS=Homo sapiens GN=EIF2S2 PE=1 SV=2	1	5	164148432	175826736	153325664	29874482	22390342	29999374	33028518	33664380	26847668	19965876	34793456	32553866	40838216	21282638	38930576	53603912	57545876	66796760	51525084	11.79	97.9531	-5.99654	0.0008593			-1.22838	0.509	Y	N
IF2B1_HUMAN	Insulin-like growth factor 2 mRNA-binding protein 1 OS=Homo sapiens GN=IGF2BP1 PE=1 SV=1	1	17	2736377600	2845803776	2926345472	323410464	364867328	307628928	279236768	300591488	295082400	253716768	229835456	246874208	275619456	227779408	313552416	820145664	791818624	826595584	679542336	8.76758	133.01	-8.5435	0.0001164			1.21905	0.147	Y	N
IF2B2_HUMAN	Insulin-like growth factor 2 mRNA-binding protein 2 OS=Homo sapiens GN=IGF2BP2 PE=1 SV=2	1	7	535987424	550080576	537170880	106158600	69754384	94090104	97540560	97914120	92150256	79989024	83804872	74158136	80444448	91735920	94696336	182967072	188216336	196937232	177820160	4.37508	104.8	-6.01193	0.005			1.01171	0.995	Y	N
IF2P_HUMAN	Eukaryotic translation initiation factor 5B OS=Homo sapiens GN=EIF5B PE=1 SV=3	1	19	603674496	700563520	809208000	124393104	113681600	128491192	122197560	114078760	109859144	105241496	87355512	98913592	94041032	53090740	100521560	221246912	225793392	242153968	207695152	6.33872	112.394	-5.76553	0.0005678			1.48016	0.165	Y	N
IF4A1_HUMAN	Eukaryotic initiation factor 4A-I OS=Homo sapiens GN=EIF4A1 PE=1 SV=1	1	9	217271936	223598496	245965456	229464704	256237104	260276672	190371872	196040416	185428160	187937952	176037264	192389744	145348832	120809568	148653072	208145568	216322048	204125456	219976160	3.43261	20.6893	1.08611	0.205			1.79836	0.003	Y	N
IF4B_HUMAN	Eukaryotic translation initiation factor 4B OS=Homo sapiens GN=EIF4B PE=1 SV=2	1	33	10516979712	10307043328	11101772800	1482327168	1383528064	1704168704	1864096640	1753691392	2192304640	1939863424	1657381632	1765394048	2420899328	2339022592	2650305536	3795919872	3785672960	3865497856	3847677184	1.01736	98.7846	-6.98591	0.0002834			-1.62149	0.005	Y	N
IF4E2_HUMAN	Eukaryotic translation initiation factor 4E type 2 OS=Homo sapiens GN=EIF4E2 PE=1 SV=1	0.75	1	22084006	19833128	21915538	432886	502325	1.00997e+06	506260	382737	1.02953e+06	1.75018e+06	373549	344953	1.76189e+06	273763	984278	3.39732e+06	4898040	2.97402e+06	6729064	37.7847	174.489	-32.8158	0.005			-1.55252	0.703	Y	N
IF4G1_HUMAN	Eukaryotic translation initiation factor 4 gamma 1 OS=Homo sapiens GN=EIF4G1 PE=1 SV=3	1	49	7164124672	7359526912	8117787136	1415593088	1461419520	1602808064	1596121472	1615167104	1669924864	1528668032	1454122752	1522451200	1434186368	1151574912	1559510912	2754181120	2775063296	2806254080	2602296832	3.31557	92.7415	-5.05409	6.946e-06			1.08071	0.46	Y	N
IF4G2_HUMAN	Eukaryotic translation initiation factor 4 gamma 2 OS=Homo sapiens GN=EIF4G2 PE=1 SV=1	1	29	2157276928	2163445248	2124900096	1117143936	1050152576	1165696640	1159450880	1164206592	1186724736	1062486400	960045632	1026115648	1145328896	906288512	1221492224	1345265664	1319567232	1399084288	1274796032	3.88704	33.9438	-1.93388	0.002			1.0183	0.813	Y	N
IF4G3_HUMAN	Eukaryotic translation initiation factor 4 gamma 3 OS=Homo sapiens GN=EIF4G3 PE=1 SV=2	1	8	448771040	683372864	871633792	142331648	114783752	168536016	152494896	146138832	140481664	135272448	96864824	130691072	115857952	91480792	136017616	219401936	235722448	246287904	232856912	4.73944	99.5176	-4.70756	0.005			1.23968	0.249	Y	N
IF4H_HUMAN	Eukaryotic translation initiation factor 4H OS=Homo sapiens GN=EIF4H PE=1 SV=5	1	11	2829790720	2359257088	2325722624	662608768	672968832	659602176	739603840	767871296	784856000	805520384	824480576	769431232	1129315840	1233208320	978007552	1228338176	1188724096	1200345856	1054352896	6.63807	61.4077	-3.76646	0.002			-1.6743	0.016	Y	N
IF5_HUMAN	Eukaryotic translation initiation factor 5 OS=Homo sapiens GN=EIF5 PE=1 SV=2	1	34	14344228864	17494640640	17552011264	7812226048	6956622336	8028453376	8383690752	8568831488	8655700992	8735895552	7271190528	8411425280	9048848384	7456254976	9668049920	10181623808	9831105536	10298967040	10212381696	2.03358	35.776	-2.16652	0.001			-1.14808	0.227	Y	N
IF5A1_HUMAN	Eukaryotic translation initiation factor 5A-1 OS=Homo sapiens GN=EIF5A PE=1 SV=2	1	13	4623700992	5242654208	4234438912	1226998784	1129905920	1252088192	1350427776	1460796928	1341840768	1201146240	1049163520	1255815040	1700843648	1342125184	1473724160	2089304832	2028180352	2088624384	2026085760	1.73513	71.4179	-3.90713	0.0003143			-1.25151	0.067	Y	N
IFT27_HUMAN	Intraflagellar transport protein 27 homolog OS=Homo sapiens GN=IFT27 PE=1 SV=1	1	8	530859296	694392512	701373376	52271192	55622152	54038016	63990960	72591144	61645772	60883692	55009396	63741956	80617072	56858304	69107248	166829312	171551200	176796640	168759504	2.53401	136.373	-11.8978	0.0009463			-1.27574	0.143	Y	N
IGBP1_HUMAN	Immunoglobulin-binding protein 1 OS=Homo sapiens GN=IGBP1 PE=1 SV=1	1	13	1253199232	1189316608	1376696832	308466080	348799936	318736576	326983392	325986720	324844352	317213024	302720736	311032128	428477504	473034432	430297120	528334016	576640704	541178624	635554560	8.41201	72.1909	-3.91312	2.099e-05			-1.36455	0.003	Y	N
IKBB_HUMAN	NF-kappa-B inhibitor beta OS=Homo sapiens GN=NFKBIB PE=1 SV=2	0.75	1	9383936	10879960	10359962	50000	63055.7	184182	50000	50000	267437	216143	475794	50000	50000	353363	209388	50000	50000	1.07074e+06	1.13013e+06	105.517	191.555	-103.028	0.162			-2.06149	0.919	Y	N
ILF3_HUMAN	Interleukin enhancer-binding factor 3 OS=Homo sapiens GN=ILF3 PE=1 SV=3	1	20	1961413248	2051384704	2195597056	117797416	151620080	139651600	153023200	138893248	171885408	138671712	124919736	124943240	163201392	94237904	168038848	464738720	452254720	503211136	392863936	10.0905	152.016	-15.1769	0.0001126			-1.04011	0.958	Y	N
ILKAP_HUMAN	Integrin-linked kinase-associated serine/threonine phosphatase 2C OS=Homo sapiens GN=ILKAP PE=1 SV=1	1	8	580915072	633476608	676007744	45152212	44325644	42095784	46220312	48394716	55279176	47658376	40699332	45534616	41326988	42160900	44956452	175334880	154509568	158818624	169802976	5.843	149.637	-14.3676	2.028e-05			1.02436	0.503	Y	N
IMA1_HUMAN	Importin subunit alpha-1 OS=Homo sapiens GN=KPNA2 PE=1 SV=1	1	6	87225536	85668568	97766616	97317760	94412368	104085424	89337488	87298664	89931184	100493632	92179328	92836760	81312624	69683272	90594904	90917424	92952888	90970008	87534816	2.4821	9.18246	1.09294	0.158			1.22445	0.098	Y	N
IMA4_HUMAN	Importin subunit alpha-4 OS=Homo sapiens GN=KPNA3 PE=1 SV=2	1	9	278677056	346690720	329139936	13023164	17633162	18649400	25337444	18559472	22121318	20747844	16044712	25330604	26885458	23514388	29017612	74202928	69266536	67946192	61379628	7.74759	153.133	-19.359	0.0001061			-1.61071	0.03	Y	N
IMA5_HUMAN	Importin subunit alpha-5 OS=Homo sapiens GN=KPNA1 PE=1 SV=3	1	4	85173704	98180488	101722368	11530923	13880841	12489283	12786074	10660425	9741117	11036207	7677739	8687714	13138530	8144421	10677518	22082578	28652938	27208242	30459010	13.2839	126.505	-7.5216	1.219e-05			1.18587	0.311	Y	N
IMA7_HUMAN	Importin subunit alpha-7 OS=Homo sapiens GN=KPNA6 PE=1 SV=1	0.75	1	1.77008e+06	9260060	6.77302e+06	509084	255952	1.04705e+06	265951	1.1347e+06	2.04697e+06	1.10696e+06	194069	403394	1845990	137345	1.1428e+06	1.88308e+06	1.94032e+06	2.02403e+06	2.72598e+06	18.3221	140.829	-9.8247	0.028			-1.72516	0.798	Y	N
IMDH2_HUMAN	Inosine-5'-monophosphate dehydrogenase 2 OS=Homo sapiens GN=IMPDH2 PE=1 SV=2	0.36	1	2.32014e+06	1.94349e+06	2.51761e+06	3.06765e+06	2.2409e+06	1.07666e+06	1.34807e+06	804924	1399389	1.1862e+06	931548	825076	414789	481296	206022	1729675	1.1201e+06	1.1297e+06	685047	36.7999	61.5804	-1.06202	0.695			5.79364	0.014	Y	N
INT12_HUMAN	Integrator complex subunit 12 OS=Homo sapiens GN=INTS12 PE=1 SV=1	1	3	72318896	73222096	62918128	8630548	5276215	10357305	4768948	5.01455e+06	5947806	4586703	4.06295e+06	7.69277e+06	5130653	3.69592e+06	4312717	15412048	14108667	15847028	13320390	7.94113	143.142	-8.59127	0.006			1.84668	0.083	Y	N
IP6K1_HUMAN	Inositol hexakisphosphate kinase 1 OS=Homo sapiens GN=IP6K1 PE=1 SV=3	0.94	2	29763030	28081760	26605928	6.99708e+06	6563058	7185868	6269880	5.29488e+06	7133262	6.16674e+06	6.41778e+06	6260121	7148394	6261263	6266768	9658955	9971406	9773324	14344149	20.8022	83.1048	-4.0707	6.622e-06			1.05436	0.364	Y	N
IPO7_HUMAN	Importin-7 OS=Homo sapiens GN=IPO7 PE=1 SV=1	1	4	44324904	53196072	54392072	36666832	36447368	34107492	32961388	36092960	43637404	37563344	29147958	47020288	20532680	14987416	23575426	35780696	35242092	31153356	34212656	6.06374	31.0505	-1.41681	0.023			1.81438	0.041	Y	N
IPP2_HUMAN	Protein phosphatase inhibitor 2 OS=Homo sapiens GN=PPP1R2 PE=1 SV=2	1	3	67080560	58366312	57215448	6.69187e+06	6.12603e+06	7458478	7.55429e+06	8371576	7.8043e+06	7.86453e+06	10122868	7593293	10991752	15183921	11314234	18857894	17739934	19610112	18452166	4.18613	112.498	-9.00863	9.736e-06			-1.84894	0.013	Y	N
IPYR_HUMAN	Inorganic pyrophosphatase OS=Homo sapiens GN=PPA1 PE=1 SV=2	1	5	292538880	312157728	302299104	66376148	60739104	54387264	64497496	60588568	64367276	57743552	57600292	69518504	61345476	67721160	77710344	112359312	120297856	119108976	118624472	3.02922	89.0272	-4.99715	0.0004817			-1.13925	0.225	Y	N
IRAK1_HUMAN	Interleukin-1 receptor-associated kinase 1 OS=Homo sapiens GN=IRAK1 PE=1 SV=2	1	3	29104370	26387888	22871850	31738078	35291764	29406382	27105852	20647548	22169272	25105356	21239544	20316000	10658835	3.85621e+06	14031638	27667686	27143258	23626250	13818744	27.8329	36.3986	1.23062	0.08			3.37819	0.073	Y	N
IRS2_HUMAN	Insulin receptor substrate 2 OS=Homo sapiens GN=IRS2 PE=1 SV=2	0.74	1	42924324	48497684	56129060	16872794	15686278	17618320	15472788	15379113	13811451	17899976	16862040	13430652	12889820	12450636	12390844	20664070	22643750	20846992	22252566	4.59689	66.0564	-2.94059	0.002			1.32986	0.008	Y	N
IST1_HUMAN	IST1 homolog OS=Homo sapiens GN=KIAA0174 PE=1 SV=1	1	8	417296896	403993856	411360960	172031952	165796976	192343504	213099840	193683040	210108672	229404528	221711232	220940464	295416800	255140672	296773984	260435536	266428528	273567200	223659008	8.68416	33.3514	-2.325	0.002			-1.59822	0.002	Y	N
ISY1_HUMAN	Pre-mRNA-splicing factor ISY1 homolog OS=Homo sapiens GN=ISY1 PE=1 SV=2	1	4	71203440	103951704	70541712	10197197	9657804	8325952	11850065	13105527	7.39876e+06	9396628	5.37232e+06	4209475	12152332	8429720	15445084	25765388	25508234	29075008	26822486	6.06245	128.361	-8.71854	0.0008007			-1.27842	0.34	Y	N
ITPK1_HUMAN	Inositol-tetrakisphosphate 1-kinase OS=Homo sapiens GN=ITPK1 PE=1 SV=2	0.74	1	41716472	41539588	41373720	4671622	6747863	4.63687e+06	10621962	4711101	4195590	3.41388e+06	5.65109e+06	5.12818e+06	6050883	7539411	7967805	10530946	10373724	7614227	8380242	15.7506	113.638	-7.76202	0.004			-1.34265	0.122	Y	N
JIP4_HUMAN	C-jun-amino-terminal kinase-interacting protein 4 OS=Homo sapiens GN=SPAG9 PE=1 SV=4	1	9	157480448	177005440	182073984	28236808	18335538	27216834	24897838	25947356	31852526	33584944	27678850	35076176	20708238	15478664	23718422	59377380	55515772	56436144	45163764	11.4477	110.205	-7.00048	0.002			1.23176	0.333	Y	N
JPH1_HUMAN	Junctophilin-1 OS=Homo sapiens GN=JPH1 PE=1 SV=2	1	11	198490960	216467216	244637984	443643648	375921888	606124480	468220768	495047680	501086624	494964000	434066112	450711200	566447296	503098240	655523008	426623680	447573568	456920640	453067904	3.02763	30.4295	2.16146	0.02			-1.20999	0.287	Y	N
JUN_HUMAN	Transcription factor AP-1 OS=Homo sapiens GN=JUN PE=1 SV=2	1	3	84505120	90539440	93183344	59222000	58037184	68721232	76208040	68177464	76206648	83921856	65978776	78430504	104103288	89994872	103533624	80687584	79299376	82676256	91790272	6.727	18.1768	-1.44224	0.008			-1.60034	0.003	Y	N
K0754_HUMAN	Uncharacterized protein KIAA0754 OS=Homo sapiens GN=KIAA0754 PE=1 SV=3	0.44	1	6.4062e+06	2508918	2.27565e+06	12088661	9948665	11572298	5887084	11791013	8700633	13143699	16774818	11557920	16193677	10268721	14378073	10532778	14777652	13367380	14160710	14.1988	43.101	3.00333	0.062			-1.21514	0.32	Y	Y
K0825_HUMAN	Uncharacterized protein KIAA0825 OS=Homo sapiens GN=KIAA0825 PE=2 SV=2	0.61	1	23205140	23330422	22891180	19036376	15147982	9758788	2.54707e+06	9319631	18189766	21678104	20188550	20724148	30622148	19894050	24533644	16148209	18648372	14159801	20763566	16.5402	37.5722	-1.57992	0.128			-1.70789	0.086	Y	N
K0907_HUMAN	UPF0469 protein KIAA0907 OS=Homo sapiens GN=KIAA0907 PE=1 SV=1	1	4	117465856	99245144	101395848	13842073	10216331	8403693	9270872	7229575	18330260	25842412	4155120	11495817	5.4882e+06	6535598	4548576	17769406	21136800	22610224	19026800	10.7109	135.81	-9.79933	0.002			1.95881	0.025	Y	N
K1143_HUMAN	Uncharacterized protein KIAA1143 OS=Homo sapiens GN=KIAA1143 PE=1 SV=2	1	6	474195168	470083776	461514336	69004872	68833160	76463728	72955536	70419760	81698584	87811320	79560416	67717632	125936200	115683080	101092552	155985392	159636544	166955632	173511408	4.75486	98.9747	-6.55988	0.0001776			-1.5992	0.007	Y	N
K1522_HUMAN	Uncharacterized protein KIAA1522 OS=Homo sapiens GN=KIAA1522 PE=1 SV=2	1	6	30391768	23212652	33735696	139747328	115001208	152100032	164160832	185004992	165114672	159918016	137405840	143040608	166871904	181814288	192747712	138346496	147878192	133944384	140032992	4.15246	43.1163	4.65821	0.0005666			-1.3308	0.053	Y	N
K1671_HUMAN	Uncharacterized protein KIAA1671 OS=Homo sapiens GN=KIAA1671 PE=1 SV=2	1	3	11924897	9601608	13430734	8831939	8563316	8379492	6018077	7.13691e+06	9689474	9071690	4720125	6449146	4389745	3.83212e+06	5.82047e+06	6992415	8390190	10572728	9775140	17.6516	34.9049	-1.35626	0.092			1.8355	0.035	Y	N
K1C10_HUMAN	Keratin, type I cytoskeletal 10 OS=Homo sapiens GN=KRT10 PE=1 SV=5	1	63	16452487168	20294998016	22326069248	18881728512	13871304704	13168807936	5067270144	9183283200	14099263488	23782387712	34700361728	28133515264	26729244672	22215477248	21418070016	18968193024	18903998464	18631925760	18906060800	0.795995	39.5627	-1.28639	0.153			-1.53223	0.04	Y	N
K1C14_HUMAN	Keratin, type I cytoskeletal 14 OS=Homo sapiens GN=KRT14 PE=1 SV=4	1	12	433772640	442907008	320973952	377056416	293768672	218924720	54872388	260443584	341597664	397472928	663382208	508543552	502456384	650715648	486036992	376847392	387599840	373803744	340770112	5.46561	40.271	-1.34606	0.185			-1.84233	0.037	Y	N
K1C16_HUMAN	Keratin, type I cytoskeletal 16 OS=Homo sapiens GN=KRT16 PE=1 SV=4	1	8	786808768	722228288	578380416	435628736	514054272	266216496	107931992	399456576	411903200	448013536	713871552	498303616	576002816	755895808	626058432	511427616	528820096	529710752	572955072	4.89169	36.0172	-1.71677	0.085			-1.6103	0.11	Y	N
K1C9_HUMAN	Keratin, type I cytoskeletal 9 OS=Homo sapiens GN=KRT9 PE=1 SV=3	1	50	14610098176	15272150016	7993184768	10258805760	6414703616	7518426112	2546939648	5962285568	11457580032	10825227264	20470065152	17309671424	17085392896	12661389312	16316721152	11660749824	11668630528	11770158080	11323034624	1.6792	43.0174	-1.56562	0.174			-1.90409	0.022	Y	N
K1H1_HUMAN	Keratin, type I cuticular Ha3-II OS=Homo sapiens GN=KRT33B PE=2 SV=3	0.74	1	24325.1	803.277	89030.1	4861.06	5149.88	96357.6	313096	3115.74	8277528	904087	97300.2	50223.9	145862	37761516	42559	1.33475e+06	1.65145e+06	484680	1.30364e+06	41.7275	307.251	-1.07324	0.953			-356.778	0.201	Y	Y
K22E_HUMAN	Keratin, type II cytoskeletal 2 epidermal OS=Homo sapiens GN=KRT2 PE=1 SV=2	1	41	8065918464	8053521408	10240714752	9032891392	5879478784	6047253504	2229548288	3879214848	6215320064	9735823360	15350931456	11208902656	12929126400	11028303872	8962236416	8456497664	8609313792	8772796416	8642878464	1.50831	39.8869	-1.25766	0.221			-1.57062	0.062	Y	N
K2C1_HUMAN	Keratin, type II cytoskeletal 1 OS=Homo sapiens GN=KRT1 PE=1 SV=6	1	48	24511162368	24196433920	21149630464	22150973440	16339308544	15872671744	6696215552	12873204736	22494818304	22751377408	42091847680	30985750528	32877074432	28832272384	26171590656	23058575360	22580211712	23534020608	21852868608	3.15193	36.9378	-1.28502	0.12			-1.61656	0.025	Y	N
K2C4_HUMAN	Keratin, type II cytoskeletal 4 OS=Homo sapiens GN=KRT4 PE=1 SV=4	0.82	1	32931.8	7549.92	50000	8650415	14059374	1.4866e+06	4.96311e+06	31292.1	4.17738e+06	2.70576e+06	218933	1.03637e+06	8744450	50000	14883199	3.08346e+06	1.49282e+06	2.6786e+06	8745390	80.8674	126.954	267.418	0.102			1.02191	0.477	Y	N
K2C5_HUMAN	Keratin, type II cytoskeletal 5 OS=Homo sapiens GN=KRT5 PE=1 SV=3	1	13	586882752	587990208	539375424	505954304	483007520	291261920	102475480	309999232	400724800	492943072	958424576	643873728	688476608	700864448	614607360	530920512	521205728	520550912	478859296	4.51827	38.3994	-1.33902	0.209			-1.56531	0.108	Y	N
K2C6A_HUMAN	Keratin, type II cytoskeletal 6A OS=Homo sapiens GN=KRT6A PE=1 SV=3	1	21	4594659840	4405449728	4290726400	3580978432	2830009344	2456304128	821969536	1947438336	2921735168	3686533632	7267315712	4140263936	4869975552	4403709440	3843652864	3630332672	3594704896	3883386368	3805966080	3.71395	39.6277	-1.49886	0.059			-1.47929	0.047	Y	N
K2C8_HUMAN	Keratin, type II cytoskeletal 8 OS=Homo sapiens GN=KRT8 PE=1 SV=7	0.99	2	31331032	23388804	29619692	335901	4.11421e+06	3.73999e+06	1.02525e+06	1.99057e+06	1.91273e+06	784799	1.30569e+06	1.61855e+06	1.03925e+06	6.51454e+06	1.06604e+06	4.30033e+06	6713681	5302489	7676080	24.9037	150.191	-10.2977	0.075			-1.05247	0.919	Y	N
K6PF_HUMAN	6-phosphofructokinase, muscle type OS=Homo sapiens GN=PFKM PE=1 SV=2	0.35	1	24705592	45246664	73437952	59602448	76838488	60803932	77397600	152496032	68625680	70602264	40833484	99681984	52898880	26115488	58319088	70049056	75866192	73524928	75886336	3.7309	47.3472	1.37558	0.325			1.43625	0.239	Y	N
KAD1_HUMAN	Adenylate kinase isoenzyme 1 OS=Homo sapiens GN=AK1 PE=1 SV=3	0.75	1	153898864	142546896	148904240	146509296	148518976	147854752	147133472	155506560	140559392	160223168	213839120	162550096	209710144	175011520	191815232	159557104	166372832	166692224	176352464	4.12984	14.6416	-1.00557	0.842			-1.30178	0.037	Y	N
KAISO_HUMAN	Transcriptional regulator Kaiso OS=Homo sapiens GN=ZBTB33 PE=1 SV=2	1	7	187391664	220508592	231209088	113841072	99073584	137417808	86349224	79700296	79181104	76187160	71710336	82408704	51535316	39119576	62619368	104045088	105958200	127180592	88160936	15.0684	55.5034	-1.82429	0.009			2.28566	0.01	Y	N
KANK2_HUMAN	KN motif and ankyrin repeat domain-containing protein 2 OS=Homo sapiens GN=KANK2 PE=1 SV=1	1	3	4470030	9164193	10194634	9846796	9388241	9608292	6948884	7427183	9363344	10315280	5602693	8604669	5512126	3032228	5.41747e+06	8992770	7.97749e+06	6.31954e+06	7913278	14.157	30.6418	1.21044	0.434			2.06587	0.06	Y	N
KAP2_HUMAN	cAMP-dependent protein kinase type II-alpha regulatory subunit OS=Homo sapiens GN=PRKAR2A PE=1 SV=2	1	10	738482496	829143936	830424768	133854656	129771872	133006552	137921264	132098296	135080576	125222536	105168984	101030520	137109184	126617792	129490544	270089504	259426176	280813600	292781824	5.18854	106.72	-6.04602	0.0002372			1.00869	0.747	Y	N
KC1A_HUMAN	Casein kinase I isoform alpha OS=Homo sapiens GN=CSNK1A1 PE=1 SV=2	0.98	2	17198962	24876876	23294840	28046204	29928430	26541344	20867032	21451870	20454908	19024048	14914108	16810378	15662941	12647783	12670026	14969357	14864949	13078588	8861580	22.0677	26.7963	1.29287	0.133			2.06233	0.003	Y	N
KC1E_HUMAN	Casein kinase I isoform epsilon OS=Homo sapiens GN=CSNK1E PE=1 SV=1	0.94	2	20163870	19793316	21143794	17314430	18863118	18147118	13825013	17363272	14093736	12958332	14443006	13371786	10653346	12453120	10348849	15377831	14452217	15961760	18090920	9.66832	22.4389	-1.12474	0.022			1.6238	0.006	Y	N
KC1G3_HUMAN	Casein kinase I isoform gamma-3 OS=Homo sapiens GN=CSNK1G3 PE=1 SV=2	0.84	1	50000	7518.06	68569.8	1309746	482056	407169	314107	62471.9	43063.4	692453	50000	1.00073e+06	51998.7	37045.4	93892.4	370440	25824.9	59171.4	201700	95.6778	129.234	17.44	0.188			12.0204	0.007	Y	Y
KCAB3_HUMAN	Voltage-gated potassium channel subunit beta-3 OS=Homo sapiens GN=KCNAB3 PE=2 SV=2	0.68	1	117334248	108865856	115228600	34249632	36527072	32843856	32547126	36661280	29151770	40317544	35677188	37990256	39133052	33204962	38770956	55244744	49762008	61107428	36097720	21.1511	63.5507	-3.29499	1.42e-05			-1.07227	0.346	Y	N
KCC4_HUMAN	Calcium/calmodulin-dependent protein kinase type IV OS=Homo sapiens GN=CAMK4 PE=1 SV=1	0.87	1	7.42705e+06	8120457	6.46044e+06	890164	204671	994834	1.49394e+06	1121561	731700	1.80714e+06	510098	534878	1.67947e+06	1.47357e+06	1.21599e+06	2.73797e+06	3.07058e+06	2.45337e+06	3.00471e+06	10.0002	114.981	-10.5318	0.036			-2.09078	0.204	Y	N
KCRB_HUMAN	Creatine kinase B-type OS=Homo sapiens GN=CKB PE=1 SV=1	1	4	74884416	67597752	90641296	28727102	22560532	18778684	22192664	25161170	22288360	18910360	12536363	22398832	12647502	21552168	16572770	34070288	28140450	29056952	29041428	8.96445	77.0495	-3.32718	0.002			1.38001	0.172	Y	N
KDIS_HUMAN	Kinase D-interacting substrate of 220 kDa OS=Homo sapiens GN=KIDINS220 PE=1 SV=3	1	17	115666200	140503312	137683968	382923296	354011296	412999488	284080096	270636896	268156048	257336464	224677616	260132640	115710632	109985880	141407952	245368864	229583280	231504352	223368128	3.99319	43.8941	2.9197	0.0002634			3.13244	0.0007103	Y	N
KDM3B_HUMAN	Lysine-specific demethylase 3B OS=Homo sapiens GN=KDM3B PE=1 SV=2	1	4	56833440	57226368	65069148	3284873	3.95913e+06	5212102	1.96228e+06	3.12853e+06	3.27504e+06	2.86253e+06	3.27215e+06	1.31723e+06	2.50354e+06	2.43098e+06	1.02838e+06	8221935	10232590	8983219	10892271	12.5639	166.107	-14.3808	0.001			2.08894	0.096	Y	N
KHDR1_HUMAN	KH domain-containing, RNA-binding, signal transduction-associated protein 1 OS=Homo sapiens GN=KHDRBS1 PE=1 SV=1	1	6	476286560	473002528	522500512	35609392	29414856	34265532	28291340	30269420	32173180	32587082	27756650	33345214	33274770	28921356	29124784	112228992	130004464	122852632	109025160	8.15648	154.715	-14.8232	2.45e-05			1.08726	0.332	Y	N
KI67_HUMAN	Antigen KI-67 OS=Homo sapiens GN=MKI67 PE=1 SV=2	1	32	1087858048	1165006976	1396950144	594266048	593009792	657283968	484704736	455850656	464297184	419544960	385607744	419923488	258948736	218315120	285610976	630974400	659052288	638132096	625393344	2.30734	59.1456	-1.97869	0.005			2.41791	0.003	Y	N
KIF11_HUMAN	Kinesin-like protein KIF11 OS=Homo sapiens GN=KIF11 PE=1 SV=2	1	10	151788880	146779216	135006336	34659940	26344264	40381916	23292214	31854442	35758968	26512696	26579460	29138280	25905674	19449766	21572772	50577532	44733588	48698380	35036596	15.4726	93.8254	-4.27647	0.005			1.51485	0.062	Y	N
KIF14_HUMAN	Kinesin-like protein KIF14 OS=Homo sapiens GN=KIF14 PE=1 SV=1	1	5	37015144	37341540	45454084	33805292	38429672	34471516	25008194	22625484	17169368	15113188	16904850	15401270	8926071	11643534	10917218	27266068	26951072	23194922	24199482	7.93573	48.6501	-1.12281	0.237			3.38892	0.0009409	Y	N
KIF15_HUMAN	Kinesin-like protein KIF15 OS=Homo sapiens GN=KIF15 PE=1 SV=1	0	1	17652652	19836156	23395834	5955979	4984251	5.03629e+06	5.27069e+06	7.31599e+06	7241069	6.14199e+06	7537806	7780774	8092159	4402205	7435394	10778817	9384594	10863056	10394981	6.55202	64.6635	-3.81088	0.0003414			-1.24744	0.425	Y	N
KIF23_HUMAN	Kinesin-like protein KIF23 OS=Homo sapiens GN=KIF23 PE=1 SV=3	0.98	1	25338428	28899208	26177408	7.80608e+06	7813376	6.54482e+06	5.14935e+06	2.81431e+06	4.77276e+06	2.24499e+06	2.05927e+06	3.47897e+06	2.17882e+06	1.92772e+06	1.62649e+06	9146232	8282422	7.63471e+06	9302259	9.07556	112.646	-3.62814	0.000137			3.86607	0.0003791	Y	N
KIF2A_HUMAN	Kinesin-like protein KIF2A OS=Homo sapiens GN=KIF2A PE=1 SV=3	0.87	1	16377408	16405315	15343807	1.34997e+06	325288	276386	6648.1	10781.6	18160	326738	50000	236974	50000	26158.2	50000	1.73495e+06	1.07812e+06	677986	48069.5	79.9991	193.51	-24.6594	0.02			15.4699	0.1	Y	N
KIF4A_HUMAN	Chromosome-associated kinesin KIF4A OS=Homo sapiens GN=KIF4A PE=1 SV=3	1	5	70018416	65345432	78500960	5872971	7.69911e+06	7.60907e+06	4337859	5.69704e+06	4229902	4.60553e+06	5.14044e+06	4128054	3.89526e+06	4229738	5238242	18288398	20691696	18889180	17160952	7.86386	149.125	-10.0969	0.0001026			1.58503	0.021	Y	N
KIF7_HUMAN	Kinesin-like protein KIF7 OS=Homo sapiens GN=KIF7 PE=1 SV=2	1	2	6613109	6.02455e+06	9459728	1.92406e+06	1.66659e+06	1264488	883833	1.34874e+06	1.83622e+06	1.15035e+06	1.33062e+06	864645	2.09924e+06	1.00736e+06	664260	1.06683e+06	2178675	1497827	1.2319e+06	32.7944	103.156	-4.55134	0.001			1.28754	0.409	Y	N
KIFC1_HUMAN	Kinesin-like protein KIFC1 OS=Homo sapiens GN=KIFC1 PE=1 SV=2	0.97	2	104542280	77471208	60670732	58602832	76861408	95688256	59685392	65948252	85582328	65004944	120070096	128731824	61403620	149465456	84998976	88466368	98057840	92583184	90041104	4.55581	32.6818	-1.04989	0.847			-1.27997	0.551	Y	N
KIN17_HUMAN	DNA/RNA-binding protein KIN17 OS=Homo sapiens GN=KIN PE=1 SV=2	1	4	123033400	117016120	132375592	14354817	9852765	5978255	8601076	15533937	12750173	10345844	8952190	8940662	12985577	18320366	15134436	31654938	35039292	34382464	34533288	4.49665	136.266	-12.3377	0.009			-1.53848	0.188	Y	N
KINH_HUMAN	Kinesin-1 heavy chain OS=Homo sapiens GN=KIF5B PE=1 SV=1	1	38	3416779776	3335767296	3683922432	331380640	332201312	362272320	358781344	385454816	386563328	307502848	327135648	310852736	357284384	343940096	410691616	965819520	951543296	952186880	921894848	1.95392	132.805	-10.1734	6.385e-07			-1.08389	0.289	Y	N
KITH_HUMAN	Thymidine kinase, cytosolic OS=Homo sapiens GN=TK1 PE=1 SV=2	0.99	2	52889540	68033248	60266856	28773038	20416096	31453574	19215616	28028148	29537464	12585832	16060210	23444932	20763536	19914618	8453223	30997518	29172238	30859048	27003588	6.31852	59.6804	-2.24682	0.011			1.64137	0.19	Y	N
KIZ_HUMAN	Centrosomal protein kizuna OS=Homo sapiens GN=PLK1S1 PE=1 SV=2	0.58	1	4.07642e+06	6012846	8135551	6.49985e+06	2.84611e+06	1.01746e+06	4681332	5285524	5293231	3822337	5348329	4888430	2.13936e+06	18376734	6.21147e+06	6731328	6.06716e+06	5.66821e+06	8732176	20.0138	70.0407	-1.75857	0.278			-2.57903	0.358	Y	N
KLC1_HUMAN	Kinesin light chain 1 OS=Homo sapiens GN=KLC1 PE=1 SV=2	1	16	763052864	778115328	822439680	149802144	124517192	165450176	172204496	167481872	155831776	143050976	117320440	142915680	114296928	114315104	154693024	276243680	276257408	262592848	240799840	6.34039	98.2922	-5.37465	0.001			1.14731	0.343	Y	N
KLC2_HUMAN	Kinesin light chain 2 OS=Homo sapiens GN=KLC2 PE=1 SV=1	0.97	1	6.59481e+06	6368041	7213754	908832	1.49107e+06	2.15173e+06	903400	1.56277e+06	1.35715e+06	1.33795e+06	163314	1.45368e+06	9628.12	434292	261861	2.214e+06	1.9035e+06	3668276	3.62745e+06	32.4656	113.977	-4.43282	0.023			6.44908	0.154	Y	N
KLRG2_HUMAN	Killer cell lectin-like receptor subfamily G member 2 OS=Homo sapiens GN=KLRG2 PE=2 SV=3	1	3	136321168	140286064	165330400	132532352	141226480	142046080	146106352	137265392	148815088	162794112	119949696	131922096	120931056	116008840	136824320	124877640	129504480	139642752	135296032	4.89341	10.1043	-1.06285	0.445			1.11248	0.147	Y	N
KMT2A_HUMAN	Histone-lysine N-methyltransferase 2A OS=Homo sapiens GN=KMT2A PE=1 SV=5	0.95	2	19504734	14866670	27528856	1436138	1.07015e+06	2.06262e+06	577980	1.17564e+06	1.15104e+06	976630	494045	987283	627150	269712	338777	2452540	2.46455e+06	2.02208e+06	3.02297e+06	16.4748	174.938	-13.5482	0.0005673			3.6976	0.015	Y	N
KNOP1_HUMAN	Lysine-rich nucleolar protein 1 OS=Homo sapiens GN=KNOP1 PE=1 SV=1	1	22	1573518336	2318814720	2277669120	616762944	435355776	647330176	615984128	657277824	627146688	547769536	330850560	533080384	626297856	496900672	703738112	896809024	945614080	969225600	813349632	7.60101	74.0976	-3.63059	0.002			-1.07502	0.659	Y	N
KPYM_HUMAN	Pyruvate kinase isozymes M1/M2 OS=Homo sapiens GN=PKM2 PE=1 SV=4	1	22	1077197824	1307198720	1374866304	620201088	616395328	639993408	445681792	452405920	451441248	353772736	309490848	377692992	289892128	222085520	311767936	600223936	626651840	651567040	629410240	3.35381	62.6559	-2.00324	0.01			2.27812	0.014	Y	N
KRR1_HUMAN	KRR1 small subunit processome component homolog OS=Homo sapiens GN=KRR1 PE=1 SV=4	0.78	1	28655732	30861482	33114906	548768	940408	3.01429e+06	1335676	2.63534e+06	1.20555e+06	377594	1.39254e+06	1.89296e+06	2.5449e+06	562050	2.30457e+06	8.2575e+06	7045800	9061803	8732181	10.6721	164.194	-20.5691	0.022			-1.20163	0.739	Y	N
KRT85_HUMAN	Keratin, type II cuticular Hb5 OS=Homo sapiens GN=KRT85 PE=1 SV=1	0.89	1	545754	369645	309094	134457	292749	234723	1.66785e+06	39051.7	14554187	1.33939e+06	50000	1.04366e+06	4545.13	70977648	579287	1.68581e+06	3.02269e+06	1.68611e+06	5343893	58.7933	297.969	-1.84989	0.097			-108.11	0.754	Y	N
KTNB1_HUMAN	Katanin p80 WD40-containing subunit B1 OS=Homo sapiens GN=KATNB1 PE=1 SV=1	0.74	1	2.01839e+06	3.03343e+06	2.73986e+06	258598	85805.9	483011	351376	305114	254185	151623	37670.4	341442	1605.05	103295	283098	123810	38323.6	27481.3	533.572	112.066	145.217	-9.41688	0.034			2.13253	0.373	Y	N
KTU_HUMAN	Protein kintoun OS=Homo sapiens GN=KTU PE=1 SV=2	1	8	124473168	143635056	132886640	30398628	27520974	34453540	29631342	36381632	30209670	34189988	38462952	32715948	35929612	37270940	31309346	50514808	45427044	50026072	42550688	8.09948	78.5453	-4.34103	0.0001427			-1.13139	0.214	Y	N
KV304_HUMAN	Ig kappa chain V-III region Ti OS=Homo sapiens PE=1 SV=1	0.41	1	263372416	291791648	390139392	20227648	21332398	22668628	22407264	24748790	11923480	21514140	17918992	16276076	20451738	18046368	23444692	73767248	82354664	81382936	93493912	9.82124	157.744	-14.7178	0.0009888			1.0369	0.657	Y	N
L2GL1_HUMAN	Lethal(2) giant larvae protein homolog 1 OS=Homo sapiens GN=LLGL1 PE=1 SV=3	1	17	96998952	113260912	123347672	374515872	387606496	372794912	316334848	346345952	350330240	310371328	259827248	311524480	308238464	266839104	371292672	282192832	305271744	302457088	271021120	5.65916	34.3616	3.40195	0.003			1.19923	0.182	Y	N
LA_HUMAN	Lupus La protein OS=Homo sapiens GN=SSB PE=1 SV=2	1	18	2335921920	2618674944	2464723200	205817680	214231664	214111104	217877328	235855440	193516800	186154688	158907744	189105312	233572704	214724080	239105744	660925696	646972736	635820992	519026752	10.5984	142.007	-11.6994	2.323e-05			-1.08396	0.121	Y	N
LAP2_HUMAN	Protein LAP2 OS=Homo sapiens GN=ERBB2IP PE=1 SV=2	1	23	230739712	244294448	275165824	645452672	612290496	652958784	542916288	564758336	586491776	651259648	592475712	637890816	506688128	490364608	545779264	515926656	492545760	489756608	500400768	2.35063	28.5331	2.54692	0.001			1.23844	0.008	Y	N
LAP2A_HUMAN	Lamina-associated polypeptide 2, isoform alpha OS=Homo sapiens GN=TMPO PE=1 SV=2	1	6	221149344	208788080	220686688	28844580	31091562	31463224	25484414	27421930	28731942	26569018	34234024	28167256	27510864	35763152	27294024	68023576	66606732	68658768	77042296	6.7324	116.215	-7.11848	1.842e-06			1.00918	0.873	Y	N
LAP2B_HUMAN	Lamina-associated polypeptide 2, isoforms beta/gamma OS=Homo sapiens GN=TMPO PE=1 SV=2	1	34	9928844288	9768781824	10176336896	31030769664	31494363136	32806475776	33940709376	35915124736	35242233856	34541588480	33705805824	34198415360	41178337280	37990445056	42145865728	30541006848	30938478592	31888953344	33170755584	3.69769	36.2043	3.19113	1.801e-06			-1.27255	0.006	Y	N
LAR1B_HUMAN	La-related protein 1B OS=Homo sapiens GN=LARP1B PE=1 SV=2	1	8	1127533312	1318449792	1525459072	95382400	103001240	114052512	114320344	131072224	113907304	106590568	81059856	104472440	119257816	82575672	99141120	328851712	347043904	335999456	336382688	2.22432	146.157	-12.7112	7.865e-05			1.03808	0.724	Y	N
LAR4B_HUMAN	La-related protein 4B OS=Homo sapiens GN=LARP4B PE=1 SV=3	1	8	170443728	170370880	201600688	20597720	21908178	15321848	16730178	17919138	21850044	19063794	18175956	19674644	21856008	16632561	22090664	42949872	42764460	44508700	42470200	2.1122	130.271	-9.37985	0.0003895			-1.04758	0.747	Y	N
LARP1_HUMAN	La-related protein 1 OS=Homo sapiens GN=LARP1 PE=1 SV=2	1	46	7910585856	8133018624	9601720320	654333184	702532608	701128896	748910720	722085376	737646016	809332352	698580352	730356416	608623744	653735168	675528640	2216932096	2246731008	2326588416	2276246528	2.06201	143.757	-12.4613	0.0001202			1.06198	0.197	Y	N
LARP4_HUMAN	La-related protein 4 OS=Homo sapiens GN=LARP4 PE=1 SV=3	1	12	973087360	968993408	992452416	145954192	137186640	161003296	149443712	147229504	158814304	146425696	140063120	133574760	160017840	125925816	172462048	314592192	333715648	336466624	312518688	3.85816	109.456	-6.60716	0.0004601			-1.03211	0.828	Y	N
LARP7_HUMAN	La-related protein 7 OS=Homo sapiens GN=LARP7 PE=1 SV=1	1	10	220828656	246034400	247536608	6.37881e+06	6.80149e+06	8504189	7.29414e+06	7.37694e+06	10245152	6.52524e+06	6.36295e+06	9214781	10678230	4.75117e+06	11248827	40862412	39263324	42241696	37876040	4.73797	176.883	-32.9452	9.859e-05			-1.23029	0.661	Y	N
LASP1_HUMAN	LIM and SH3 domain protein 1 OS=Homo sapiens GN=LASP1 PE=1 SV=2	1	8	255175968	313358976	257320768	59726652	60521268	59386908	64059000	66070748	72485824	78032952	56836392	70039928	99588896	59837968	111364624	117181488	118965168	121586048	78469312	18.7689	77.191	-4.59741	0.002			-1.50746	0.188	Y	N
LATS1_HUMAN	Serine/threonine-protein kinase LATS1 OS=Homo sapiens GN=LATS1 PE=1 SV=1	0.85	1	2.89818e+06	1.91318e+06	3.10605e+06	2570497	2.09888e+06	2633040	1.53591e+06	1.66141e+06	1.60302e+06	1.40873e+06	1.12019e+06	1.09539e+06	559903	579077	296087	2.30038e+06	1.68402e+06	2.65326e+06	1.84071e+06	20.8332	52.0069	-1.08422	0.728			5.08855	0.011	Y	N
LBR_HUMAN	Lamin-B receptor OS=Homo sapiens GN=LBR PE=1 SV=2	1	22	1795911424	1873812992	1881193472	8203758080	8010622976	8868798464	6699887104	6693569024	6863426048	5556713472	5066378752	5332294144	5055480320	4236016128	5104735232	5682918912	5626329088	6037679616	5795993088	3.14869	41.7881	4.51874	3.553e-05			1.74234	0.004	Y	Y
LCAP_HUMAN	Leucyl-cystinyl aminopeptidase OS=Homo sapiens GN=LNPEP PE=1 SV=3	0.75	1	50817.8	50000	50000	4689781	5.08748e+06	6126102	5.17146e+06	4604287	5685738	5931115	5015318	8.01439e+06	3.67803e+06	3.67377e+06	3.66935e+06	3.26914e+06	1.83049e+06	2.26343e+06	2.0538e+06	26.9749	57.7952	105.448	0.081			1.44299	0.045	Y	N
LDHA_HUMAN	L-lactate dehydrogenase A chain OS=Homo sapiens GN=LDHA PE=1 SV=2	1	8	322349408	288661408	314390592	320537120	299990784	387411072	304206080	252587632	300997088	227767536	243028112	373679616	182981440	169972816	203450272	340982848	325986688	306792160	294116512	6.52632	23.1609	1.08919	0.412			1.81152	0.005	Y	N
LDHB_HUMAN	L-lactate dehydrogenase B chain OS=Homo sapiens GN=LDHB PE=1 SV=2	1	9	330009920	429014912	345665536	420816128	394937696	427105664	355933152	368464448	344141792	321191744	252651856	318632544	286076128	170384496	285860512	354563712	379578080	379636704	409515552	5.90245	20.8733	1.12507	0.261			1.67429	0.085	Y	N
LGUL_HUMAN	Lactoylglutathione lyase OS=Homo sapiens GN=GLO1 PE=1 SV=4	1	3	46923116	50462936	44544968	14531284	15545140	18771178	11590266	16490576	14650074	17513386	14652011	20003676	22926344	14883460	15601718	23688276	24558644	27049452	26259120	6.0577	57.9816	-2.90559	0.001			-1.09343	0.66	Y	N
LIMA1_HUMAN	LIM domain and actin-binding protein 1 OS=Homo sapiens GN=LIMA1 PE=1 SV=1	1	13	423328960	480957792	512924096	49428672	58002936	50387520	48032160	46101580	57634888	38116308	43079704	39299100	37994372	30406168	38487120	116201864	121465888	123276216	126020584	3.40101	136.67	-8.97997	9.422e-06			1.4765	0.017	Y	N
LIMD1_HUMAN	LIM domain-containing protein 1 OS=Homo sapiens GN=LIMD1 PE=1 SV=1	1	12	990793600	1212820608	1371319552	251838080	264209856	240407952	254578480	250437920	260320512	252966240	190655296	218356880	218499056	208713024	269699488	432310016	438840800	442757152	395030464	5.12544	93.2152	-4.7259	0.002			1.08544	0.386	Y	N
LIN54_HUMAN	Protein lin-54 homolog OS=Homo sapiens GN=LIN54 PE=1 SV=3	0.96	2	23979580	30468172	35276736	7130169	7257702	7425224	7854428	8.22462e+06	3.89567e+06	9240951	4942312	5.96494e+06	5.87241e+06	4.74937e+06	8024333	14327106	8438746	7670995	9497385	29.9587	87.5764	-4.11333	0.006			1.16985	0.358	Y	N
LIN7A_HUMAN	Lin-7 homolog C OS=Homo sapiens GN=LIN7C PE=1 SV=1	0.75	1	3.63048e+06	3.85755e+06	1.71075e+06	6276202	8724145	8406233	5.34477e+06	9582290	8961891	8382491	9381511	8744844	10441268	11255626	12759075	9616429	8994742	6.44097e+06	9789548	17.806	39.1137	2.54453	0.049			-1.47206	0.043	Y	N
LIN9_HUMAN	Protein lin-9 homolog OS=Homo sapiens GN=LIN9 PE=1 SV=1	0.92	2	33792524	36858256	35079012	6.19696e+06	8014056	6737468	4.52771e+06	6.51419e+06	5.33186e+06	5.03951e+06	4.70672e+06	3.62765e+06	5111448	6134276	3.98614e+06	8387411	8100210	9160690	10635461	12.5135	108.196	-5.04713	0.000883			1.37531	0.102	Y	N
LIPA1_HUMAN	Liprin-alpha-1 OS=Homo sapiens GN=PPFIA1 PE=1 SV=1	1	5	18692454	27452032	29204788	85263680	73848608	87091176	64104284	65096432	66267048	58905144	50823952	55525552	40129340	29524882	38200920	56113304	50536024	51015936	49878756	5.50532	40.7783	3.2675	0.007			2.28272	0.004	Y	N
LMAN1_HUMAN	Protein ERGIC-53 OS=Homo sapiens GN=LMAN1 PE=1 SV=2	1	4	12029248	6.1139e+06	7.88927e+06	36207396	30184908	45504828	44148408	45174232	49738136	53880244	55879348	50014252	30468754	28803534	32248856	30555686	27840170	29677894	32413046	6.31093	46.2845	4.29838	0.006			1.22264	0.251	Y	N
LMNB1_HUMAN	Lamin-B1 OS=Homo sapiens GN=LMNB1 PE=1 SV=2	1	10	44064108	30838482	36320344	157880992	138079168	144850512	146667680	174827216	165996272	183595728	132649296	160694208	163076704	156714544	171008816	129920528	136467808	130007568	133862888	2.40329	38.7954	3.96331	0.002			-1.1134	0.092	Y	N
LMNB2_HUMAN	Lamin-B2 OS=Homo sapiens GN=LMNB2 PE=1 SV=3	1	4	11888556	13153021	11993716	46058120	43618100	48205920	41382264	40268792	46913304	43891800	42139536	45730044	48132240	37340840	53650320	41236028	37540484	36296112	43783372	8.63526	36.4724	3.72299	7.903e-06			-1.009	0.991	Y	N
LMO7_HUMAN	LIM domain only protein 7 OS=Homo sapiens GN=LMO7 PE=1 SV=2	1	5	43310784	46433148	68740744	13169404	14391545	11840311	16015188	11506091	15649107	17158512	13179052	12570981	11689374	11460815	14110271	23699246	20862662	18202516	19493496	11.453	80.1629	-4.02233	0.005			1.05746	0.548	Y	N
LN28B_HUMAN	Lin-28 homolog B OS=Homo sapiens GN=LIN28B PE=1 SV=1	0.97	2	18660880	24995574	27874888	1608986	1.29253e+06	1.74535e+06	2306427	1.82072e+06	1.81108e+06	1.54911e+06	533712	1.00879e+06	2.91468e+06	3.66768e+06	3.1943e+06	4.42774e+06	4967642	5.21578e+06	6.31948e+06	15.2071	146.426	-15.3935	9.185e-05			-2.10392	0.003	Y	N
LNP_HUMAN	Protein lunapark OS=Homo sapiens GN=LNP PE=1 SV=2	0.93	2	16264449	19467766	7006381	23324532	14151857	24499414	19624222	26811378	24004108	29486596	38185920	39441792	33159982	13978555	29132456	24348584	22933482	26754496	12792485	28.3266	38.3149	1.45011	0.314			-1.23066	0.627	Y	N
LPHN2_HUMAN	Latrophilin-2 OS=Homo sapiens GN=LPHN2 PE=1 SV=2	0.58	1	5869407	9189237	9363830	22524180	20385328	17990856	17119932	20387812	17379914	13093002	18802050	17189408	19061308	13884792	18779366	14412302	17319864	20171128	17792394	13.5668	29.7748	2.49362	0.015			1.17738	0.25	Y	Y
LPP_HUMAN	Lipoma-preferred partner OS=Homo sapiens GN=LPP PE=1 SV=1	1	6	136788752	201509616	174414848	27366798	11151322	20565324	31990772	29187124	37143528	32139454	29170796	22719342	30724490	25364294	31597916	58644836	56791416	62012808	91974880	24.5773	108.624	-8.67778	0.007			-1.48412	0.223	Y	N
LRC40_HUMAN	Leucine-rich repeat-containing protein 40 OS=Homo sapiens GN=LRRC40 PE=1 SV=1	0.72	1	6967432	6298554	5.19665e+06	2.88703e+06	3.39219e+06	2.96965e+06	1.58155e+06	2.00566e+06	1.61946e+06	2.02432e+06	1.48153e+06	1.63767e+06	907753	995857	928486	2.24071e+06	2.86663e+06	1.33224e+06	2.52196e+06	29.3394	71.5	-1.9962	0.005			3.26573	0.0001806	Y	N
LRC59_HUMAN	Leucine-rich repeat-containing protein 59 OS=Homo sapiens GN=LRRC59 PE=1 SV=1	1	11	543593152	633884416	658591168	1938292352	1849924864	1866076800	2151021056	2212249344	2045944448	2207692544	1662560512	2178693632	2450198016	1951331072	2332685824	1743166592	1811783936	1860472832	1798943616	2.67353	35.7822	3.07957	0.002			-1.19099	0.128	Y	N
LRIF1_HUMAN	Ligand-dependent nuclear receptor-interacting factor 1 OS=Homo sapiens GN=LRIF1 PE=1 SV=1	0.71	1	6423967	6.43409e+06	5.2182e+06	6742548	5509786	6422019	3.80951e+06	2677080	2651981	1.92917e+06	1.55775e+06	2.03961e+06	1.54401e+06	593286	1402450	4.39372e+06	3.52728e+06	3294445	4687824	16.8541	60.7445	1.03309	0.735			5.27562	0.025	Y	N
LRP12_HUMAN	Low-density lipoprotein receptor-related protein 12 OS=Homo sapiens GN=LRP12 PE=1 SV=1	0.98	1	72091816	73255248	81138448	69734528	68072840	82867440	74226096	68289360	64969776	77039000	95387344	72125864	97155008	98526224	84929896	76970056	81603472	72559128	84303592	6.56603	14.0255	-1.02633	0.717			-1.2716	0.039	Y	N
LRP6_HUMAN	Low-density lipoprotein receptor-related protein 6 OS=Homo sapiens GN=LRP6 PE=1 SV=1	0.7	1	4382102	3.87812e+06	5030549	2.58955e+06	3.33694e+06	2.5934e+06	3.10721e+06	2.91337e+06	3.80751e+06	4.11724e+06	3.59701e+06	2969364	2749644	2722930	4.265e+06	2.4013e+06	2528751	2.69034e+06	2.03397e+06	11.5742	21.7059	-1.55997	0.017			-1.14292	0.536	Y	Y
LRRF1_HUMAN	Leucine-rich repeat flightless-interacting protein 1 OS=Homo sapiens GN=LRRFIP1 PE=1 SV=2	1	2	31198312	28438266	38022504	2867528	1.58501e+06	1.81386e+06	2806260	2.0286e+06	1.25717e+06	2.54476e+06	1.84448e+06	2.57611e+06	3012899	2.44012e+06	3.50103e+06	8698748	8578139	7023605	9078944	10.8608	150.722	-15.5846	0.001			-1.4289	0.159	Y	N
LS14A_HUMAN	Protein LSM14 homolog A OS=Homo sapiens GN=LSM14A PE=1 SV=3	1	4	346614656	401238112	458768608	36623184	36889508	36395976	39855360	39590612	30054220	32343054	30467724	34686220	37835468	31818688	42075932	110374176	116996208	114632424	108411304	3.47586	140.577	-10.9784	0.001			-1.01657	0.914	Y	N
LS14B_HUMAN	Protein LSM14 homolog B OS=Homo sapiens GN=LSM14B PE=1 SV=1	1	5	285922336	281952768	273203008	20896362	20275662	14368516	14829649	20179504	14107288	17381644	17034414	13471225	21695066	19022122	28532228	75714432	73098440	67256056	57635700	11.7143	153.153	-15.1435	0.002			-1.24683	0.264	Y	N
LSG1_HUMAN	Large subunit GTPase 1 homolog OS=Homo sapiens GN=LSG1 PE=1 SV=2	1	8	196970992	232690544	238521712	97829520	72251880	84116880	115797816	103911760	89476704	85559392	71946360	75592960	99042832	70173496	111130168	125863832	130707272	124848808	123511904	2.48313	49.3823	-2.62859	0.001			-1.10287	0.627	Y	N
LSM12_HUMAN	Protein LSM12 homolog OS=Homo sapiens GN=LSM12 PE=1 SV=2	0.99	2	124548712	132136248	137517744	23969208	22926400	22502970	23369968	18029384	21049950	22190540	19982476	20406524	15959657	10474613	21283502	42291792	47581648	51345072	47096104	7.88781	108.997	-5.68027	4.651e-06			1.45435	0.18	Y	N
LTV1_HUMAN	Protein LTV1 homolog OS=Homo sapiens GN=LTV1 PE=1 SV=1	1	10	662386304	699497664	658948416	199607792	161517728	240487440	217223696	242167232	230993408	222559280	212739968	226838272	253742336	228699968	292944576	342315424	337702336	351943840	292340896	8.00299	59.0491	-3.35902	0.007			-1.28885	0.139	Y	N
LUZP1_HUMAN	Leucine zipper protein 1 OS=Homo sapiens GN=LUZP1 PE=1 SV=2	1	12	353859040	373576512	402710656	112197024	120237336	121298168	84892320	92475528	100444576	115591904	87266368	105564768	98482696	175223856	86890560	143478704	145331408	159226016	196338832	15.2241	70.1166	-3.19492	4.414e-05			-1.01941	0.905	Y	N
LYPA2_HUMAN	Acyl-protein thioesterase 2 OS=Homo sapiens GN=LYPLA2 PE=1 SV=1	1	4	216715472	209399952	201806288	234496448	226792448	138721536	157088816	282502176	211105072	202624640	146217376	208274160	138586688	194134208	78768784	188622464	137437776	137457072	78754504	33.1243	26.2359	-1.04652	0.713			1.45814	0.266	Y	N
LYPL1_HUMAN	Lysophospholipase-like protein 1 OS=Homo sapiens GN=LYPLAL1 PE=1 SV=3	1	4	88411032	91829600	85852072	14405334	14847650	23193104	21853718	22587504	18752876	15790239	17349660	27896734	21543276	10522584	16076390	31803158	40705880	32766862	27678660	16.3827	89.534	-5.07364	0.008			1.0894	0.713	Y	N
LYRIC_HUMAN	Protein LYRIC OS=Homo sapiens GN=MTDH PE=1 SV=2	1	27	3325849600	3608708608	4106231808	5104297472	4870148096	5392248832	5683958272	5772466688	5819952640	5706016768	4972698112	5736236032	6763730432	5312807936	7556332032	5341420032	5430641152	5673231872	4993164800	5.25545	20.5767	1.39181	0.018			-1.27762	0.144	Y	N
LYSC_HUMAN	Lysozyme C OS=Homo sapiens GN=LYZ PE=1 SV=1	0.5	1	737566	485971	420112	4418667	829221	1.20425e+06	514954	602417	707916	1.73349e+06	1.83739e+06	1.14656e+06	1.27764e+06	2438828	1.14615e+06	2.01576e+06	1.4341e+06	1.27924e+06	1745229	20.2716	79.5782	3.9255	0.146			1.32689	0.908	Y	N
LYST_HUMAN	Lysosomal-trafficking regulator OS=Homo sapiens GN=LYST PE=1 SV=3	0.75	1	40430856	39762216	19177328	56122976	40419532	57746768	8518844	57412280	55347872	60260008	56991508	46844104	72975456	68479944	64180784	52254620	57496420	58718336	59758264	5.84032	35.5987	1.55267	0.179			-1.3328	0.11	Y	N
LZIC_HUMAN	Protein LZIC OS=Homo sapiens GN=LZIC PE=1 SV=1	1	4	347148544	358464576	324956416	77951952	69700296	71691424	79419160	75464432	68872960	72176496	64157372	67338936	87434624	92805744	90286640	124155728	144533536	138195520	138558448	6.33619	85.5411	-4.69842	4.988e-06			-1.23335	0.012	Y	N
LZTL1_HUMAN	Leucine zipper transcription factor-like protein 1 OS=Homo sapiens GN=LZTFL1 PE=1 SV=1	0.71	1	20855492	19997008	15777468	3.64894e+06	1.58962e+06	5769571	3.83401e+06	5134579	3433006	3673300	6.96834e+06	4539458	5.04219e+06	2.26221e+06	4556376	7.47052e+06	7061081	9005660	560533	62.0396	88.2193	-5.14438	0.037			-1.07746	0.765	Y	N
LZTS2_HUMAN	Leucine zipper putative tumor suppressor 2 OS=Homo sapiens GN=LZTS2 PE=2 SV=2	1	5	27878936	23185016	22032006	26415284	20663234	26075752	33296962	26736840	31932040	34533620	21409800	28277250	29373234	27717232	41110940	28566124	27667002	28164654	30080584	3.63777	19.6247	1.0008	0.999			-1.34239	0.135	Y	N
M18BP_HUMAN	Mis18-binding protein 1 OS=Homo sapiens GN=MIS18BP1 PE=1 SV=1	0	1	24679130	29399564	29857596	71035880	32598222	85029664	78326056	85147736	117175144	64125104	69927088	100358208	100127496	59307212	68644000	78020192	75944608	77414304	34106632	32.4349	42.0768	2.2477	0.124			-1.20892	0.518	Y	N
M21D2_HUMAN	Protein MB21D2 OS=Homo sapiens GN=MB21D2 PE=1 SV=3	0.71	1	6257291	11237390	11518362	7492898	5097372	6343887	3.49532e+06	4060741	6052433	6095980	4.80925e+06	3106634	2.1484e+06	2.07902e+06	1943563	3.69238e+06	4521510	5612477	6023969	21.3156	54.4074	-1.53231	0.172			3.06826	0.007	Y	N
M4K4_HUMAN	Mitogen-activated protein kinase kinase kinase kinase 4 OS=Homo sapiens GN=MAP4K4 PE=1 SV=2	1	3	23636416	20370364	23817312	35618136	36518972	46210956	41754476	50761516	51977972	29655702	34265032	36899460	28800584	21588460	25204076	36040372	37334268	49030804	28362822	22.6398	30.6648	1.74493	0.008			1.56559	0.019	Y	N
M4K5_HUMAN	Mitogen-activated protein kinase kinase kinase kinase 5 OS=Homo sapiens GN=MAP4K5 PE=1 SV=1	0.99	2	43429592	46050228	63448608	37521356	36187360	34788288	20968550	22595916	21815400	20288362	19435838	21795208	11427828	10546730	11235906	26172350	26473676	29051774	21945124	11.3569	53.5674	-1.40952	0.103			3.26695	3.954e-06	Y	N
MA7D1_HUMAN	MAP7 domain-containing protein 1 OS=Homo sapiens GN=MAP7D1 PE=1 SV=1	0.99	3	23896762	28178240	31327892	2394088	1.11105e+06	1751757	1.80456e+06	2412332	1.49958e+06	1.82298e+06	1.34274e+06	1.38936e+06	1800148	2.30897e+06	2.33126e+06	5.6428e+06	4.51788e+06	4.47652e+06	4.07189e+06	14.4187	154.481	-15.8654	0.003			-1.22513	0.393	Y	N
MA7D2_HUMAN	MAP7 domain-containing protein 2 OS=Homo sapiens GN=MAP7D2 PE=1 SV=2	0.97	2	12458311	10316266	6.78396e+06	1.30884e+06	1.89724e+06	2.11399e+06	728281	1.31063e+06	2.1907e+06	4416901	1678477	1.99748e+06	1.82366e+06	1.883e+06	2.11239e+06	4452940	3.23032e+06	3191078	3.9424e+06	16.3859	99.9462	-5.55603	0.002			-1.09379	0.541	Y	N
MA7D3_HUMAN	MAP7 domain-containing protein 3 OS=Homo sapiens GN=MAP7D3 PE=1 SV=2	1	24	1349359872	1427794688	1629458304	845605824	820118528	902982144	817837440	811965056	829331840	826206400	716508672	786772096	755071232	710782976	855804544	982602560	980308160	995296768	976044608	0.841937	30.2449	-1.7155	0.003			1.10641	0.192	Y	N
MACF1_HUMAN	Microtubule-actin cross-linking factor 1, isoforms 1/2/3/5 OS=Homo sapiens GN=MACF1 PE=1 SV=3	1	13	147599616	141941744	177666304	81392032	75905632	99234448	83225704	90258504	99060016	84383952	81539488	83642872	64412324	61288220	81033616	100712624	102597728	100109872	96529768	2.53737	34.0129	-1.82124	0.005			1.24088	0.139	Y	N
MACOI_HUMAN	Macoilin OS=Homo sapiens GN=TMEM57 PE=1 SV=1	1	2	17085492	14655143	2.89395e+06	19175652	5.43538e+06	14350710	18753192	16575708	16964106	18448048	16364700	19389226	19447262	11934833	16212555	16381882	20739490	20239658	3.13197e+06	54.4056	32.6552	1.12494	0.744			-1.22157	0.514	Y	N
MAGA4_HUMAN	Melanoma-associated antigen 4 OS=Homo sapiens GN=MAGEA4 PE=1 SV=2	0.61	1	196133008	181105536	101309280	177877952	132762912	240406288	135848080	165182672	201773152	156229552	327544384	144409264	235561200	275318400	129361656	137168944	146131408	178210928	248676656	28.4923	32.8403	1.1515	0.604			-1.16186	0.676	Y	N
MAGD1_HUMAN	Melanoma-associated antigen D1 OS=Homo sapiens GN=MAGED1 PE=1 SV=3	1	8	297955008	295772000	341289920	509841888	484885472	536966848	388900736	416068256	446208448	492998464	470003104	463462720	341287968	306607200	379217472	416582336	465630944	429647712	450182336	4.9304	19.8618	1.63815	0.002			1.49126	0.011	Y	N
MAGD2_HUMAN	Melanoma-associated antigen D2 OS=Homo sapiens GN=MAGED2 PE=1 SV=2	1	18	996067072	1041656960	1027351680	852933120	792691520	915092928	720583872	766569280	806457472	714643328	863961856	744363264	640694976	555721024	649948480	849034048	818624640	825329600	726279424	6.7045	17.9693	-1.19696	0.038			1.3869	0.008	Y	N
MAGI3_HUMAN	Membrane-associated guanylate kinase, WW and PDZ domain-containing protein 3 OS=Homo sapiens GN=MAGI3 PE=1 SV=2	0.61	1	4.71411e+06	1.53728e+06	2.54696e+06	787.018	222903	485967	50000	1131684	1.46599e+06	10277	1.43158e+06	149847	50000	101723	50000	930.654	771681	685928	1.06868e+06	71.4503	140.521	-12.398	0.178			3.51799	0.212	Y	N
MAP1B_HUMAN	Microtubule-associated protein 1B OS=Homo sapiens GN=MAP1B PE=1 SV=1	1	4	51695256	47859328	66563092	2.64126e+06	2462701	5319867	2.21761e+06	2088104	2.00806e+06	1.40445e+06	3.40285e+06	3754310	1789713	931942	2432767	10672780	7.66145e+06	7468476	8922441	17.0014	169.528	-15.9363	0.003			2.02231	0.131	Y	N
MAP4_HUMAN	Microtubule-associated protein 4 OS=Homo sapiens GN=MAP4 PE=1 SV=2	1	41	3801750784	4059779840	4843915776	337831552	271225280	376991264	335543136	360960416	376444480	380139328	348545632	382101344	339773344	286775936	337737568	1086022912	1075222784	1111295488	1112565248	1.6978	144.677	-12.8852	5.321e-05			1.02257	0.894	Y	N
MAP9_HUMAN	Microtubule-associated protein 9 OS=Homo sapiens GN=MAP9 PE=1 SV=3	0.85	1	12796950	13579045	16115888	4.14554e+06	4.39489e+06	5.69253e+06	3467578	3.66157e+06	4.70023e+06	4.19034e+06	3787178	4.14248e+06	3.96884e+06	3.2383e+06	5.17758e+06	7665317	5.11989e+06	7174942	7.75025e+06	17.7771	67.9889	-2.98546	0.001			1.14923	0.431	Y	N
MAPK2_HUMAN	Putative serine/threonine-protein kinase PRKY OS=Homo sapiens GN=PRKY PE=5 SV=1	0.75	1	10364943	8.2515e+06	7263371	11457768	5981192	11960503	11545070	12809367	8806847	12357378	8678960	13256713	9198099	7.24926e+06	14081635	11860248	14847956	8436226	7.26447e+06	32.4187	24.3375	1.136	0.735			-1.03842	0.886	Y	N
MARE1_HUMAN	Microtubule-associated protein RP/EB family member 1 OS=Homo sapiens GN=MAPRE1 PE=1 SV=3	1	11	1197898752	1301839104	1221555584	281607232	232068752	247664272	297749184	286634528	245042480	257025808	250479232	271737472	309633792	190740448	325922784	516888064	498543328	503768096	508016384	1.531	87.8551	-4.88782	0.0002353			-1.08532	0.774	Y	N
MARE2_HUMAN	Microtubule-associated protein RP/EB family member 2 OS=Homo sapiens GN=MAPRE2 PE=1 SV=1	1	9	508451008	563208896	489218560	208279200	157543120	232165088	207451216	206934496	181882336	189288544	168579504	198829680	129589128	110707752	151897888	284276640	256953664	267767792	283201792	4.80352	59.0186	-2.61022	0.008			1.52472	0.05	Y	N
MARK3_HUMAN	MAP/microtubule affinity-regulating kinase 3 OS=Homo sapiens GN=MARK3 PE=1 SV=2	1	27	340925856	397572768	403277984	1640635904	1430123776	1819364864	1307291136	1330838912	1325281920	1100212096	972230016	1149058176	888334144	610858432	981293568	1107432704	1098922240	1114858496	1027108416	3.72632	43.4515	4.28291	0.0001209			1.97144	0.025	Y	Y
MAT1_HUMAN	CDK-activating kinase assembly factor MAT1 OS=Homo sapiens GN=MNAT1 PE=1 SV=1	1	4	112680032	116455272	104117176	12216746	10935570	10865174	10233598	11940463	11683464	11647432	11088120	12304221	12303356	10916646	10773518	33143280	31613374	23535626	28931412	14.408	131.901	-9.7965	1.744e-06			1.00071	0.986	Y	N
MATR3_HUMAN	Matrin-3 OS=Homo sapiens GN=MATR3 PE=1 SV=2	1	19	1918412544	1859949056	2157706752	208067136	205696176	214425872	199259472	207560704	215837936	205960096	183975472	213254832	177572656	182280048	198671104	553317376	546412480	565893376	494025760	5.8595	132.689	-9.44949	0.0001694			1.12473	0.059	Y	N
MAVS_HUMAN	Mitochondrial antiviral-signaling protein OS=Homo sapiens GN=MAVS PE=1 SV=2	1	11	301768512	301076448	302362336	506867936	494316288	470853504	547809024	567204672	586255104	636455680	622613952	673006848	523474624	468118880	571475456	513834816	538678400	544443328	492372576	4.59196	23.8489	1.62619	0.002			-1.06184	0.433	Y	N
MAZ_HUMAN	Myc-associated zinc finger protein OS=Homo sapiens GN=MAZ PE=1 SV=1	1	6	124896032	180990800	206042368	15210795	8435690	18742952	15424075	15207248	14455236	17813444	8561492	10467842	15597971	18398354	15445641	37470252	48857608	41919836	45945736	11.3685	145.716	-12.0768	0.002			-1.16637	0.486	Y	N
MB12A_HUMAN	Multivesicular body subunit 12A OS=Homo sapiens GN=MVB12A PE=1 SV=1	0.75	1	30827932	30191802	38898272	50322372	51579248	43196928	41541460	35791316	35184788	33726200	29394016	34950416	39566300	31382392	47390548	42478240	38487496	35518616	30561976	13.659	18.9601	1.45218	0.023			1.22612	0.206	Y	N
MBB1A_HUMAN	Myb-binding protein 1A OS=Homo sapiens GN=MYBBP1A PE=1 SV=2	1	3	26272392	29399432	31670014	3136714	3115399	3.89737e+06	1.36335e+06	2.22913e+06	3.18052e+06	944821	498778	1.75587e+06	1103109	876154	624433	3.3674e+06	3.70206e+06	3514850	2.79491e+06	11.6998	154.878	-8.60555	3.756e-05			3.8981	0.006	Y	N
MBD3_HUMAN	Methyl-CpG-binding domain protein 3 OS=Homo sapiens GN=MBD3 PE=1 SV=1	1	3	41757264	38897552	30669672	3348414	1.8175e+06	2593966	1.89968e+06	1.97519e+06	2.8595e+06	2.92732e+06	2212834	1.96672e+06	2.44449e+06	3.32495e+06	2.10567e+06	6404895	6161456	7.97857e+06	5890579	14.1776	154.681	-14.3462	0.0008513			-1.01485	0.91	Y	N
MBNL1_HUMAN	Muscleblind-like protein 1 OS=Homo sapiens GN=MBNL1 PE=1 SV=2	1	3	79957936	157569280	157798880	6102334	8488967	6305927	5989368	7502939	8159234	6355930	4674348	7.31e+06	6374883	6233008	7181944	23686946	18566628	17343284	17128468	16.0041	171.716	-18.9176	0.002			1.05596	0.722	Y	N
MCCA_HUMAN	Methylcrotonoyl-CoA carboxylase subunit alpha, mitochondrial OS=Homo sapiens GN=MCCC1 PE=1 SV=3	1	18	353740992	425563584	462741728	864441600	862006336	877153856	774441152	838248640	843690944	740677568	675202368	759450624	581859392	429995840	603181120	680494912	708383104	746354944	728424512	3.94617	27.3026	2.09622	0.011			1.6121	0.045	Y	N
MCES_HUMAN	mRNA cap guanine-N7 methyltransferase OS=Homo sapiens GN=RNMT PE=1 SV=1	0.75	1	16152243	19446936	16201042	271926	997341	50000	588490	620305	326385	1.02418e+06	96344.7	375253	1.07425e+06	332824	469711	1.83123e+06	1.81213e+06	4267165	3.64707e+06	43.5607	180.377	-39.2644	0.215			-1.4226	0.419	Y	N
MCM10_HUMAN	Protein MCM10 homolog OS=Homo sapiens GN=MCM10 PE=1 SV=2	1	3	30099004	26684914	25652012	25111142	14142922	26675510	18699604	22162732	19398970	14364196	16767172	11186654	13397333	9720171	21937204	30299030	26448320	21110806	25556906	14.5921	32.1127	-1.25036	0.328			1.46332	0.27	Y	N
MCM3_HUMAN	DNA replication licensing factor MCM3 OS=Homo sapiens GN=MCM3 PE=1 SV=3	0.75	1	3.58146e+06	6.62427e+06	6330676	2450743	1153933	1.82998e+06	1295412	418015	273794	50000	50000	866648	50000	50000	668458	1.22451e+06	1.43e+06	2.23008e+06	2750940	37.1652	127.331	-3.04277	0.019			7.07215	0.157	Y	N
MCM4_HUMAN	DNA replication licensing factor MCM4 OS=Homo sapiens GN=MCM4 PE=1 SV=5	0.94	1	8151468	8646372	13353659	1.43712e+06	1.3187e+06	1.67351e+06	527141	1.04211e+06	1.00874e+06	421442	640790	964600	299326	318735	220850	1.4206e+06	1.51735e+06	639923	726225	42.4542	149.732	-6.80723	0.002			5.27987	0.0006458	Y	N
MCM6_HUMAN	DNA replication licensing factor MCM6 OS=Homo sapiens GN=MCM6 PE=1 SV=1	1	4	65939268	61819672	57083172	5772734	3639935	6.22893e+06	7.6926e+06	6.07454e+06	4.09971e+06	2983132	4759942	5.49955e+06	1.67837e+06	2.56015e+06	4919380	13352973	9339112	11463346	4.55518e+06	39.1436	147.607	-11.8173	0.003			1.70799	0.184	Y	N
MD2L1_HUMAN	Mitotic spindle assembly checkpoint protein MAD2A OS=Homo sapiens GN=MAD2L1 PE=1 SV=1	1	3	77741448	131020096	133546384	54880596	38823860	63211992	51599540	36174792	38319768	30488668	25017410	70022296	64353272	21836016	34984084	59065020	58911548	61230608	57813500	2.41335	59.2408	-2.18147	0.03			1.29497	0.406	Y	N
MD2L2_HUMAN	Mitotic spindle assembly checkpoint protein MAD2B OS=Homo sapiens GN=MAD2L2 PE=1 SV=2	1	3	101261440	125851248	130534728	99960424	104609808	102613808	87430696	91617296	76653952	89832096	64374212	80435904	81158608	51352564	70177280	90384256	94957248	94710944	84805600	5.21938	23.6615	-1.16428	0.204			1.51555	0.084	Y	N
MDC1_HUMAN	Mediator of DNA damage checkpoint protein 1 OS=Homo sapiens GN=MDC1 PE=1 SV=3	1	14	392698560	420396960	524753728	51670624	40736476	46458704	41877412	44655472	47546416	40428116	40653900	43835128	28371256	27940252	28383112	114960728	114746016	100241256	94330128	9.82959	140.231	-9.63412	5.232e-05			1.63961	0.019	Y	N
MDN1_HUMAN	Midasin OS=Homo sapiens GN=MDN1 PE=1 SV=2	0.43	1	933263488	887186112	945205696	152732880	174309440	230302496	184064528	166502000	186383280	179116576	202009280	164981568	157362112	152818400	194548784	372126496	354845824	415563072	397585088	6.98108	94.25	-4.9622	0.005			1.10425	0.569	Y	N
MED1_HUMAN	Mediator of RNA polymerase II transcription subunit 1 OS=Homo sapiens GN=MED1 PE=1 SV=4	1	5	101336576	152102288	165172048	16296042	14236496	20701526	16580001	18799410	15003072	12849078	8421817	17094304	13696761	7177875	12245507	30894010	34155308	35105272	36961576	7.40932	135.522	-8.17056	0.0005878			1.54692	0.133	Y	N
MED6_HUMAN	Mediator of RNA polymerase II transcription subunit 6 OS=Homo sapiens GN=MED6 PE=1 SV=2	0.98	2	39246376	53170480	40074280	14914832	13021230	13191098	13690556	13085972	14613982	16953454	15331518	12003051	13768946	11182745	9936451	19286248	21468340	23291100	15954371	15.7755	67.0625	-3.2215	0.002			1.17883	0.206	Y	N
MEF2D_HUMAN	Myocyte-specific enhancer factor 2D OS=Homo sapiens GN=MEF2D PE=1 SV=1	1	3	314215872	288122368	339243008	4.78837e+06	7.76287e+06	6541693	7.93972e+06	5445079	3.80784e+06	6.89852e+06	6.31208e+06	5721089	12839420	7245324	7409076	56775524	71670760	71652240	59546696	12.1337	186.684	-49.3157	0.0004713			-1.44	0.218	Y	N
MEFV_HUMAN	Pyrin OS=Homo sapiens GN=MEFV PE=1 SV=1	0.38	1	147195072	152289424	140048880	11352498	14328318	20285756	13523603	22013306	22597298	16976452	28318086	22005684	37903176	46904360	36346996	50395188	54366872	52159824	8851.5	66.7802	105.614	-9.56202	0.005			-2.63571	0.015	Y	N
MET2A_HUMAN	Methyltransferase-like protein 2A OS=Homo sapiens GN=METTL2A PE=1 SV=5	0.66	1	6248725	9113146	12548949	1.99533e+06	3.82696e+06	3.81983e+06	1173743	3.36151e+06	1.11113e+06	1.58535e+06	448268	2.81592e+06	2412083	499655	1.68338e+06	1.73704e+06	3.99541e+06	3546603	4650967	35.8617	96.7718	-2.89468	0.023			2.09834	0.195	Y	N
MFAP1_HUMAN	Microfibrillar-associated protein 1 OS=Homo sapiens GN=MFAP1 PE=1 SV=2	1	7	477097312	496337056	607914752	91692880	80259504	98084104	106600552	107682832	116982048	93695680	64918448	91081064	108309464	81384264	161559216	203990544	194369424	188993280	165537104	8.68473	97.0213	-5.85606	7.474e-05			-1.30076	0.374	Y	N
MFF_HUMAN	Mitochondrial fission factor OS=Homo sapiens GN=MFF PE=1 SV=1	1	2	1.24333e+06	2.46497e+06	4.05206e+06	4848095	9678258	6685607	7262918	9441227	7460361	9124672	9500922	6.83147e+06	13635347	17525908	12424672	8765284	5.49122e+06	8567286	11689002	29.3446	52.4893	2.73337	0.067			-2.05478	0.045	Y	N
MGN2_HUMAN	Protein mago nashi homolog 2 OS=Homo sapiens GN=MAGOHB PE=1 SV=1	0.75	1	105839216	122922864	114958912	9736703	13703700	7.16332e+06	7362608	6.15904e+06	7.64639e+06	7462442	6.44056e+06	11120132	8088542	7.59458e+06	14830848	34896192	32320724	30658902	33452548	5.45692	146.089	-11.2313	0.004			1.00294	0.958	Y	N
MICA3_HUMAN	Protein MICAL-3 OS=Homo sapiens GN=MICAL3 PE=1 SV=1	0.59	1	42880780	42762796	57221848	3.27262e+06	3.24766e+06	3.396e+06	3.16504e+06	4387519	3506383	3.27879e+06	2976029	2.77167e+06	4.00207e+06	2.05064e+06	3.99414e+06	11259105	8.16878e+06	12772250	11755925	18.0437	152.619	-14.4072	0.001			-1.01317	0.899	Y	N
MIF_HUMAN	Macrophage migration inhibitory factor OS=Homo sapiens GN=MIF PE=1 SV=4	0.98	2	15654498	38897692	32550092	6593932	7516399	10632851	8649418	14823224	11723613	9338245	4529518	9845900	16758022	1.30292e+06	14279960	15282566	12543523	16404298	14188463	11.2647	73.9582	-3.52025	0.031			-1.30706	0.853	Y	N
MILK1_HUMAN	MICAL-like protein 1 OS=Homo sapiens GN=MICALL1 PE=1 SV=2	1	14	180820128	177928144	213495408	209893392	189337248	221992704	218521792	214373648	219143696	215441904	210681920	197096448	177378480	184542368	206831760	219556624	220488416	210967104	218127136	1.98924	8.04249	1.08559	0.329			1.09226	0.249	Y	N
MINA_HUMAN	Bifunctional lysine-specific demethylase and histidyl-hydroxylase MINA OS=Homo sapiens GN=MINA PE=1 SV=1	0.99	2	14368052	10714053	14895344	1.18202e+06	2.95326e+06	1.83417e+06	1.82384e+06	2.44248e+06	1.61554e+06	1.11954e+06	1.19613e+06	695418	1.37441e+06	834028	517425	2821525	2526218	3392217	2.05591e+06	20.7286	130.952	-6.69701	0.01			2.18993	0.11	Y	N
MIO_HUMAN	WD repeat-containing protein mio OS=Homo sapiens PE=1 SV=2	0.75	1	13130040	14208391	10602624	3.85556e+06	3.81893e+06	2.42351e+06	2.91951e+06	2.71091e+06	1.86032e+06	2.28673e+06	1275255	2.56995e+06	2.119e+06	1.49291e+06	2623280	6958746	2935051	4.34494e+06	5.48828e+06	34.6284	95.4027	-3.75728	0.004			1.61952	0.097	Y	N
MK67I_HUMAN	MKI67 FHA domain-interacting nucleolar phosphoprotein OS=Homo sapiens GN=MKI67IP PE=1 SV=1	1	6	238763472	251224752	245423488	55739384	59158988	60842924	68679584	73450936	67093236	55881068	45041744	59371180	70254392	73395152	72869592	106904752	111952288	95396704	99542912	7.15469	75.8043	-4.18463	1.182e-05			-1.23203	0.005	Y	N
MKL1_HUMAN	MKL/myocardin-like protein 1 OS=Homo sapiens GN=MKL1 PE=1 SV=1	0.74	1	17606320	18995688	19629794	689715	247399	550585	589008	513210	777251	625883	422927	148263	416378	472417	240350	2.54078e+06	2.72402e+06	3487023	3.20298e+06	14.5196	183.519	-37.7978	0.006			1.31755	0.578	Y	N
MKL2_HUMAN	MKL/myocardin-like protein 2 OS=Homo sapiens GN=MKL2 PE=1 SV=3	0.78	1	7205821	5.87527e+06	9770492	1.39555e+06	781343	633831	1.58043e+06	469879	1.11201e+06	719774	3.21359e+06	1.27289e+06	1.41338e+06	729114	589585	2.12987e+06	1.70014e+06	2.10531e+06	1.96621e+06	9.97971	116.463	-8.13015	0.003			1.02879	0.909	Y	N
MKRN2_HUMAN	Probable E3 ubiquitin-protein ligase makorin-2 OS=Homo sapiens GN=MKRN2 PE=1 SV=2	1	4	125006528	148891584	153414256	20746872	19741434	33796232	30438512	34737440	23498578	22771006	37405000	39964932	38311704	14883572	40913424	60787984	61810904	59861420	24381302	35.2672	91.1612	-5.75237	0.004			-1.26687	0.669	Y	N
MLX_HUMAN	Max-like protein X OS=Homo sapiens GN=MLX PE=1 SV=2	1	3	134140424	153030192	153537376	37951616	41240712	32913826	39797544	38376012	39142760	43652760	29359744	41909044	42898516	54412152	47436160	50989752	64233544	62742072	56627736	10.3571	71.8095	-3.93117	0.0001608			-1.29116	0.056	Y	N
MMGT1_HUMAN	Membrane magnesium transporter 1 OS=Homo sapiens GN=MMGT1 PE=1 SV=1	1	9	466517504	475607488	434010720	1369706240	1289491072	1410268672	1628251136	1806336512	1695129600	1594535424	1476965376	1610046208	2297814016	2111786624	1757606784	1447522176	1484640768	1507655168	1469147776	1.71631	39.664	2.95717	9.57e-06			-1.51548	0.026	Y	N
MMTA2_HUMAN	Multiple myeloma tumor-associated protein 2 OS=Homo sapiens GN=MMTAG2 PE=1 SV=1	1	6	470385600	628891584	507212256	149245744	154847440	183601968	174035936	180819520	233484256	159448880	235818672	231789664	329779904	285659456	243380992	302723104	291839456	363406656	276846368	12.3031	52.4542	-3.29404	0.0006075			-1.76098	0.008	Y	N
MOB1B_HUMAN	MOB kinase activator 1A OS=Homo sapiens GN=MOB1A PE=1 SV=4	0.75	1	22375754	36488232	14004094	3.91292e+06	1.75458e+06	6159418	6154393	6171196	4.39631e+06	1.90019e+06	6.35122e+06	6.53857e+06	9560328	2837969	6.70704e+06	13727493	13176838	13367907	12492246	3.93324	102.216	-6.16121	0.018			-1.61541	0.398	Y	N
MOB3A_HUMAN	MOB kinase activator 3A OS=Homo sapiens GN=MOB3A PE=1 SV=1	1	6	606599424	719319040	714419328	187610560	193709840	204979840	222557552	242800512	240005152	269721376	215048336	255232016	388272928	261779280	349869920	323836960	345900256	351301216	359994784	4.46509	55.1861	-3.48002	0.0003809			-1.70548	0.042	Y	N
MOB3B_HUMAN	MOB kinase activator 3B OS=Homo sapiens GN=MOB3B PE=1 SV=2	0.99	2	46686680	87035664	76544928	35817276	37331368	31840126	32603040	49238800	40640212	26522074	13025212	34043040	39234724	32390688	26049384	38410072	27952864	36221064	28994150	15.8081	46.6251	-2.00276	0.065			1.07488	0.564	Y	N
MOC2B_HUMAN	Molybdopterin synthase catalytic subunit OS=Homo sapiens GN=MOCS2 PE=1 SV=1	0.99	2	98755720	86117136	75814560	9346400	11320867	9917833	8450766	9553617	7904185	8.21906e+06	7074502	5.44007e+06	8362497	11616998	6485345	18557822	13266519	11160791	10905362	26.3601	134.74	-8.52335	4.363e-05			1.15569	0.424	Y	N
MOES_HUMAN	Moesin OS=Homo sapiens GN=MSN PE=1 SV=3	1	16	912236352	923038336	933183296	301684224	312603648	347701184	281239200	284317568	300559360	288147872	319043456	317906752	294493536	261137456	309137408	445067904	439916288	448352320	393806368	5.9188	60.6063	-2.87785	0.001			1.11242	0.181	Y	N
MOSC2_HUMAN	MOSC domain-containing protein 2, mitochondrial OS=Homo sapiens GN=MARC2 PE=1 SV=1	1	3	6.81708e+06	6.64768e+06	10490537	28552660	33825312	26313750	26362952	24850834	29048494	26363102	22869268	25374074	23565676	16923694	23631934	24590644	25116902	21143622	27142208	10.1735	37.0381	3.70238	0.004			1.38319	0.077	Y	N
MP2K2_HUMAN	Dual specificity mitogen-activated protein kinase kinase 2 OS=Homo sapiens GN=MAP2K2 PE=1 SV=1	0.75	1	6.33108e+06	6618495	3.9359e+06	2.3717e+06	2.22599e+06	2.37112e+06	2373209	2.43342e+06	3.6023e+06	1.16094e+06	1.29842e+06	3.54298e+06	1.83002e+06	1.0368e+06	3.92726e+06	4.97268e+06	2.80877e+06	4.57944e+06	3875084	23.3836	56.4	-2.42301	0.034			1.02572	0.698	Y	N
MPH6_HUMAN	M-phase phosphoprotein 6 OS=Homo sapiens GN=MPHOSPH6 PE=1 SV=2	0.87	1	12982244	16447514	22469512	490511	50000	1.21056e+06	1210666	199230	551393	485373	71220.1	5118.48	422026	1.27261e+06	438796	598487	419704	509847	491294	14.5681	184.88	-29.6386	0.235			-1.21836	0.443	Y	N
MPIP3_HUMAN	M-phase inducer phosphatase 3 OS=Homo sapiens GN=CDC25C PE=1 SV=2	1	6	86117912	102105352	107342256	16192689	18084940	16108838	13567388	14396785	16294245	13614672	9943025	11677664	12832156	9956142	17754652	27335828	32583046	26318044	32331892	11.0614	113.459	-5.86597	0.0001249			1.24279	0.28	Y	N
MPP10_HUMAN	U3 small nucleolar ribonucleoprotein protein MPP10 OS=Homo sapiens GN=MPHOSPH10 PE=1 SV=2	1	5	128125032	153349360	120493024	21215248	17358596	21080472	23325772	20163374	23388442	18053696	16724057	20780108	24010962	20726502	22189802	49792188	46615244	39088720	40449616	11.5262	109.173	-6.73828	4.365e-05			-1.12192	0.22	Y	N
MPP6_HUMAN	MAGUK p55 subfamily member 6 OS=Homo sapiens GN=MPP6 PE=1 SV=2	0.75	1	1.27516e+06	1.57121e+06	221018	10762540	10513736	11956072	11696804	12008556	11870429	11384924	10532844	10315971	8103152	8768409	9333674	8939452	8.0873e+06	8.28959e+06	7371755	7.90005	47.6491	10.8341	0.05			1.26816	0.014	Y	N
MPRI_HUMAN	Cation-independent mannose-6-phosphate receptor OS=Homo sapiens GN=IGF2R PE=1 SV=2	1	64	427595008	591873152	637183808	2725811968	2522239744	2942347776	2921939968	2925366016	2975941888	3241893376	1587070336	3142373888	2732638720	1273880704	3096229120	2215364864	2306795008	2304209152	2009209088	6.32644	46.0238	4.94395	0.003			1.15313	0.53	Y	N
MPRIP_HUMAN	Myosin phosphatase Rho-interacting protein OS=Homo sapiens GN=MPRIP PE=1 SV=3	0.75	1	15999367	21535252	22100780	1.9403e+06	1.48435e+06	1.49285e+06	1.84039e+06	1.7761e+06	1.68124e+06	846616	1698627	1339952	1.43962e+06	1.47895e+06	1.10011e+06	4526057	4244282	5372178	3.72694e+06	15.4011	148.858	-12.1272	6.27e-05			1.22366	0.193	Y	N
MRE11_HUMAN	Double-strand break repair protein MRE11A OS=Homo sapiens GN=MRE11A PE=1 SV=3	1	29	4115290624	4362750464	4464944640	980940800	948682496	956489984	1089020928	1111802112	1120155136	977973632	838921024	941330624	970308160	859419456	1004677440	1692817664	1723791872	1697495424	1488381312	6.60454	83.8485	-4.48457	3.388e-05			1.01824	0.714	Y	N
MRP_HUMAN	MARCKS-related protein OS=Homo sapiens GN=MARCKSL1 PE=1 SV=2	1	5	70752336	90288528	72462552	344712512	304227232	379373536	389427360	412339168	429364960	463306880	453487744	431697152	672157760	449467264	653471488	375951456	374217664	389545824	382554208	1.83426	48.6319	4.40385	0.0001543			-1.72622	0.036	Y	Y
MRP5_HUMAN	Multidrug resistance-associated protein 5 OS=Homo sapiens GN=ABCC5 PE=1 SV=2	0.99	2	50000	494732	337161	6979823	8198981	7625139	3.59369e+06	8026119	7.47129e+06	5894671	3.6505e+06	5410792	3.70907e+06	2.08273e+06	2.79893e+06	2.08848e+06	2.43649e+06	3358901	5.43256e+06	45.0949	65.5547	25.858	0.235			2.65448	0.02	Y	Y
MRT4_HUMAN	mRNA turnover protein 4 homolog OS=Homo sapiens GN=MRTO4 PE=1 SV=2	0.64	1	19494834	20930852	36460320	4.11656e+06	6746523	1.41718e+06	4179092	3.4734e+06	2.42444e+06	2.04951e+06	2876079	136838	1.09746e+06	2894577	944075	5014344	9039812	6.16589e+06	12559252	41.0773	140.929	-6.26094	0.035			2.48784	0.217	Y	N
MS18A_HUMAN	Protein Mis18-alpha OS=Homo sapiens GN=MIS18A PE=1 SV=1	1	3	185940512	201527136	166351120	53080592	41932892	43533696	48383020	36695076	46050684	37051904	40762016	45660740	47566800	29063874	37208496	66622372	72246464	81961696	73199080	8.62416	84.2743	-3.99733	0.0001746			1.21704	0.279	Y	N
MSH6_HUMAN	DNA mismatch repair protein Msh6 OS=Homo sapiens GN=MSH6 PE=1 SV=2	0.46	1	1.64889e+06	9758421	2.34923e+06	50000	50000	50000	50000	217460	50000	50000	152165	50000	50000	50000	50000	1.34668e+06	294332	168154	775271	82.8513	259.011	-91.7103	0.001			1		Y	N
MTA1_HUMAN	Metastasis-associated protein MTA1 OS=Homo sapiens GN=MTA1 PE=1 SV=1	1	4	102515920	99429024	115073608	5697057	5.57728e+06	5139725	3.9275e+06	3.19766e+06	5.68637e+06	3.3818e+06	3.4393e+06	4.24157e+06	4843789	2.87233e+06	3.3938e+06	20964420	15666803	20417278	17037954	13.9097	171.435	-19.3138	2.261e-06			1.47742	0.11	Y	N
MTA2_HUMAN	Metastasis-associated protein MTA2 OS=Homo sapiens GN=MTA2 PE=1 SV=1	1	4	58234504	72401360	70793832	3703405	5044618	5501311	3.11774e+06	3962002	5648282	3.70033e+06	5369615	2766066	2.24098e+06	1.74855e+06	3.64909e+06	13612460	14292513	15445120	17315210	10.6817	159.668	-14.1361	0.0002084			1.86544	0.073	Y	N
MTM1_HUMAN	Myotubularin OS=Homo sapiens GN=MTM1 PE=1 SV=2	0.53	1	279382	507857	417180	1.25103e+06	1.27836e+06	3407507	1.93177e+06	1303756	2458827	1.83971e+06	1797568	2.04651e+06	1.95482e+06	1.8556e+06	3254966	829203	200834	772485	234072	66.3634	53.8757	4.92927	0.027			-1.19008	0.541	Y	Y
MTMR6_HUMAN	Myotubularin-related protein 6 OS=Homo sapiens GN=MTMR6 PE=1 SV=2	0.97	2	41873848	30998140	32462340	11894862	15066473	13739445	9148698	10812929	10188064	7196048	13075069	8839637	5.65592e+06	6913145	6939066	14685854	13485718	14467938	12120358	8.54195	73.2994	-2.58802	0.002			2.08635	0.002	Y	N
MTMRE_HUMAN	Myotubularin-related protein 14 OS=Homo sapiens GN=MTMR14 PE=1 SV=2	0.98	2	8.38699e+06	11021695	10163817	2269572	3.15832e+06	4.83366e+06	3.40757e+06	3.96184e+06	5853576	3678009	4.16169e+06	1.03588e+06	3.52503e+06	2.45239e+06	3027804	5005323	3.61392e+06	4307486	6701136	26.9849	61.7092	-2.88188	0.026			1.13951	0.727	Y	N
MYH9_HUMAN	Myosin-9 OS=Homo sapiens GN=MYH9 PE=1 SV=4	1	57	2969773312	3215209728	3955063296	494146912	512245696	530494368	442901504	448497952	460101664	404753664	383444992	431516384	331018400	301983392	351108544	940385344	926640128	969355776	938938624	1.91774	122.175	-6.59778	0.001			1.5617	0.003	Y	N
MYO6_HUMAN	Myosin-VI OS=Homo sapiens GN=MYO6 PE=1 SV=4	1	22	1060213056	1178927616	1364929792	340674240	345288032	380713856	337498944	330719520	322505888	212954224	201744320	235237840	216394464	179118608	231178480	461337152	475626400	501749792	517002016	5.13463	84.7055	-3.37879	0.0008251			1.70208	0.01	Y	N
MYPT1_HUMAN	Protein phosphatase 1 regulatory subunit 12A OS=Homo sapiens GN=PPP1R12A PE=1 SV=1	1	10	175507712	213593952	245749520	35781992	26458558	39466756	43170064	39605680	41416832	45045664	39927568	50546164	53749244	33192688	42314064	79964096	78464192	80698480	75824424	2.73483	96.2411	-6.24194	0.0003666			-1.27086	0.273	Y	N
N4BP1_HUMAN	NEDD4-binding protein 1 OS=Homo sapiens GN=N4BP1 PE=1 SV=3	0.84	1	7907830	7081643	5.74563e+06	3.02122e+06	1.244e+06	912896	1.33673e+06	2.09309e+06	1.0056e+06	2.39971e+06	2.25726e+06	2.20962e+06	2677123	1443346	3.16499e+06	3055038	4.71449e+06	1.90673e+06	5.53559e+06	42.9078	73.9404	-4.00437	0.044			-1.40697	0.389	Y	N
NAA10_HUMAN	N-alpha-acetyltransferase 10, NatA catalytic subunit OS=Homo sapiens GN=NAA10 PE=1 SV=1	1	7	430576224	417927360	411997248	38638360	36069600	44463584	27970310	40917096	37782000	40425448	33949648	29098340	38169180	30472210	37375096	104708224	116261496	106504776	123975296	7.95723	140.682	-10.5772	0.0004197			1.12409	0.281	Y	N
NAA50_HUMAN	N-alpha-acetyltransferase 50, NatE catalytic subunit OS=Homo sapiens GN=NAA50 PE=1 SV=1	1	11	1036642944	1268684288	1121737856	555469312	480380704	564371968	510232064	563211328	505233088	499366112	416119648	512326688	578921472	419155840	530576960	676547840	666674944	687107008	701764288	2.19953	42.2258	-2.14162	0.000677			1.04682	0.665	Y	N
NACA_HUMAN	Nascent polypeptide-associated complex subunit alpha OS=Homo sapiens GN=NACA PE=1 SV=1	1	3	1138930816	1090549120	1086368000	422280000	433601920	424904448	504350784	482497952	448548576	436140032	396790976	437868000	570397632	577844928	570079296	566511680	590570176	590527040	617130368	3.49773	44.4419	-2.58892	1.163e-05			-1.34161	4.857e-05	Y	N
NADAP_HUMAN	Kanadaptin OS=Homo sapiens GN=SLC4A1AP PE=1 SV=1	1	10	616230208	647220288	703181760	57216244	39929908	58950332	57567192	58943668	61656504	44855012	46838704	42547092	56512924	58784112	66197548	162732656	151451376	162554736	151304288	4.14305	143.12	-12.5988	0.001			-1.16271	0.322	Y	N
NAF1_HUMAN	H/ACA ribonucleoprotein complex non-core subunit NAF1 OS=Homo sapiens GN=NAF1 PE=1 SV=2	0.74	1	27961968	38454316	40939312	2.08922e+06	2581868	1.79529e+06	3.69935e+06	4232275	2.42906e+06	3904075	2.056e+06	3.44446e+06	5946186	4916522	3334519	12561700	8756668	8.37393e+06	10641863	19.1072	139.231	-16.6021	6.495e-05			-2.19554	0.026	Y	N
NANP_HUMAN	N-acylneuraminate-9-phosphatase OS=Homo sapiens GN=NANP PE=1 SV=1	1	5	120695416	162671328	180592528	27839346	36017044	24955652	28360634	32079852	35775156	29770040	24175236	30094548	36935820	33910908	36241584	47138700	57127076	52892204	69243936	16.5553	93.7554	-5.22406	0.0005578			-1.20579	0.205	Y	N
NASP_HUMAN	Nuclear autoantigenic sperm protein OS=Homo sapiens GN=NASP PE=1 SV=2	1	11	618593856	671298816	599854016	70697456	62014664	79175944	74765960	82161616	83647456	103349320	98598768	113536784	83946080	72272936	82899768	199567760	209031920	216222560	146154784	16.4984	117.475	-8.91861	0.0001398			-1.12851	0.23	Y	N
NAT10_HUMAN	N-acetyltransferase 10 OS=Homo sapiens GN=NAT10 PE=1 SV=1	1	10	272550272	291986080	315456064	66635352	76190088	82560056	39034500	40205364	36248948	31627074	21684692	28772166	12178276	12747040	16683574	83053968	82441424	83233144	74910552	4.96086	120.351	-3.90439	0.0001365			5.41676	0.0003542	Y	N
NAT6_HUMAN	N-acetyltransferase 6 OS=Homo sapiens GN=NAT6 PE=2 SV=2	0.98	2	28467260	28772004	32756432	1.14882e+06	971925	553363	387958	1.01958e+06	1520237	1551456	759398	1152419	1.78948e+06	1.83719e+06	408869	4984667	5580612	6768156	5263477	13.89	174.756	-33.6545	0.003			-1.50912	0.669	Y	N
NB5R1_HUMAN	NADH-cytochrome b5 reductase 1 OS=Homo sapiens GN=CYB5R1 PE=1 SV=1	0.64	1	1.48784e+06	1387832	2.0665e+06	2.94566e+06	1.59876e+06	2.09022e+06	1.35088e+06	601488	2233140	1.98355e+06	1843079	1.2642e+06	2.90706e+06	1.22197e+06	768398	2.43029e+06	517842	1.92312e+06	1.04812e+06	58.0209	39.5196	1.34246	0.273			1.35472	0.397	Y	N
NB5R3_HUMAN	NADH-cytochrome b5 reductase 3 OS=Homo sapiens GN=CYB5R3 PE=1 SV=3	0.87	1	13341226	19220000	16873780	8463094	7.13198e+06	9290703	7.94019e+06	7918711	7.96264e+06	7433125	7.84072e+06	7.18362e+06	9179461	11960819	8846372	9985875	8358705	9512556	9314412	7.35543	36.9123	-1.98648	0.009			-1.20497	0.212	Y	N
NBN_HUMAN	Nibrin OS=Homo sapiens GN=NBN PE=1 SV=1	1	5	100886320	113748944	107218480	6.28012e+06	2.68845e+06	4.8784e+06	2.40352e+06	4.48728e+06	1.86436e+06	2.40141e+06	2.38036e+06	1.18359e+06	889297	4.24375e+06	3051026	12063769	15049387	16867516	13311649	14.6057	180.883	-23.2436	0.005			1.69194	0.309	Y	N
NCAM1_HUMAN	Neural cell adhesion molecule 1 OS=Homo sapiens GN=NCAM1 PE=1 SV=3	1	6	15139581	17626928	12416711	70194984	59182920	66966564	74119640	76814952	88629560	104975472	78146392	98002080	101768744	43635712	108666200	62988480	64457468	59508580	63270040	3.40351	47.9932	4.34552	0.001			-1.294	0.598	Y	Y
NCBP2_HUMAN	Nuclear cap-binding protein subunit 2 OS=Homo sapiens GN=NCBP2 PE=1 SV=1	0.75	1	83060072	93718856	89695048	5095522	11128726	6966328	6146514	4.24874e+06	5433748	3770979	1.28868e+06	4240687	5.34909e+06	5.96078e+06	5.08072e+06	25153614	23227964	21292592	24073912	6.96523	157.002	-11.4906	0.007			1.41487	0.32	Y	N
NCK1_HUMAN	Cytoplasmic protein NCK1 OS=Homo sapiens GN=NCK1 PE=1 SV=1	1	21	2232451328	2583095040	2686912256	833240512	812281216	836208960	878293120	890098432	855144768	912821824	791547328	937924032	1181611264	981124160	1201139840	1257239296	1267198080	1291362304	1287752576	1.28269	53.9144	-3.02308	0.002			-1.35546	0.041	Y	N
NCK2_HUMAN	Cytoplasmic protein NCK2 OS=Homo sapiens GN=NCK2 PE=1 SV=2	1	11	705380224	784693760	838165120	235889264	250200096	232405168	265678176	282277152	261298560	263966480	227458304	257225648	333792736	289932128	367619776	364939872	392451040	410047456	403945024	5.08678	57.1841	-3.24044	0.0003709			-1.37975	0.034	Y	N
NCOA6_HUMAN	Nuclear receptor coactivator 6 OS=Homo sapiens GN=NCOA6 PE=1 SV=3	0.95	2	19304756	12693890	29113436	50000	50000	50000	202891	50000	71609.4	50000	3247.86	50000	36831.9	492358	629722	1.02566e+06	445358	221556	50000	97.6373	213.354	-407.414	0.000204			-7.72608	0.005	Y	N
NCOA7_HUMAN	Nuclear receptor coactivator 7 OS=Homo sapiens GN=NCOA7 PE=1 SV=2	0.95	2	5735716	10557858	13646646	5246923	5562451	4853707	6407304	6802230	5.25937e+06	5055561	5915860	7553631	4.19065e+06	7227341	8861256	3428251	5968575	12160238	9343986	49.4833	36.5496	-1.91152	0.147			-1.29472	0.442	Y	N
NCOR1_HUMAN	Nuclear receptor corepressor 1 OS=Homo sapiens GN=NCOR1 PE=1 SV=2	0.92	1	4.19765e+06	3.68279e+06	6.40224e+06	368428	185125	185217	303852	303065	492848	285918	298316	122197	343721	77085.7	190338	791604	958014	1259989	1584828	30.429	167.162	-19.333	0.000726			1.20883	0.577	Y	N
NCPR_HUMAN	NADPH--cytochrome P450 reductase OS=Homo sapiens GN=POR PE=1 SV=2	0.75	1	50000	109472	408295	7181719	7444488	9584529	9422705	6939529	7956426	8965363	7.76556e+06	8713875	7.44242e+06	5.89315e+06	7.59495e+06	4798206	7426104	4.52509e+06	5.72188e+06	23.3147	52.4526	42.642	0.201			1.15672	0.305	Y	N
NDE1_HUMAN	Nuclear distribution protein nudE homolog 1 OS=Homo sapiens GN=NDE1 PE=1 SV=2	0.75	1	23976402	16988632	18542144	9260048	6.82528e+06	7.99087e+06	6152868	6022670	6.41198e+06	4.50445e+06	5771255	5.61111e+06	8158389	14127887	7375603	6929099	7268632	5.36862e+06	4491498	21.7761	58.8117	-2.47162	0.003			-1.232	0.493	Y	N
NDKB_HUMAN	Nucleoside diphosphate kinase B OS=Homo sapiens GN=NME2 PE=1 SV=1	1	8	928818304	1118903424	1077441536	307622368	314801664	325469408	335789088	328392288	336353216	349004224	333583072	338445152	322071424	289476640	309264672	457234368	453992352	482827232	459259424	2.84442	64.1093	-3.29696	0.001			1.02941	0.46	Y	N
NDUA8_HUMAN	NADH dehydrogenase [ubiquinone] 1 alpha subcomplex subunit 8 OS=Homo sapiens GN=NDUFA8 PE=1 SV=3	1	6	133654952	198690288	225723152	191894368	177940672	177652544	185166816	184075664	181875808	177687616	91489984	166115456	194745248	93149696	206004480	178492352	179638224	177379632	177044224	0.660063	22.1355	-1.01933	0.982			1.1085	0.593	Y	N
NEB1_HUMAN	Neurabin-1 OS=Homo sapiens GN=PPP1R9A PE=1 SV=2	0.85	2	5916098	9881852	14036596	13916388	12696430	13400117	15763157	14534161	16621243	12399640	10604250	10438518	11201868	10268830	16370217	11148011	12153528	12429112	13394513	7.52428	23.0263	1.34116	0.294			1.0574	0.649	Y	N
NEB2_HUMAN	Neurabin-2 OS=Homo sapiens GN=PPP1R9B PE=1 SV=2	1	6	161335216	171720320	173764416	13767474	16525522	17031364	14507969	15420414	16992422	14782803	13216592	13286792	14473317	13744015	19075568	40836680	42880072	40377804	37998984	4.94486	138.571	-10.7095	0.0002332			1.00067	0.957	Y	N
NEBL_HUMAN	Nebulette OS=Homo sapiens GN=NEBL PE=1 SV=1	0.95	2	59426916	70479960	67536656	18706076	18391536	17148304	17812054	20854182	22139428	22723706	19232676	16815506	30416838	26128568	29968926	29587752	28403384	30556530	33525446	7.17475	61.8543	-3.63979	0.0001941			-1.59485	0.003	Y	N
NECP1_HUMAN	Adaptin ear-binding coat-associated protein 1 OS=Homo sapiens GN=NECAP1 PE=1 SV=2	1	6	432768640	423571104	502004576	63085720	62042308	72591648	66155860	61858780	60489320	66082580	51847688	53293496	85014144	100020912	88915472	121802128	116400032	116406632	129376496	5.07384	109.7	-6.87005	1.28e-05			-1.38555	0.009	Y	N
NECP2_HUMAN	Adaptin ear-binding coat-associated protein 2 OS=Homo sapiens GN=NECAP2 PE=1 SV=1	1	6	704026944	803116672	820832704	146567904	166817872	143369376	161703776	146502544	145170944	138090784	116524432	163822656	189381920	189610448	199468032	283298240	286437952	278560672	284258976	1.17357	91.2082	-5.09677	1.734e-05			-1.26646	0.026	Y	N
NEDD1_HUMAN	Protein NEDD1 OS=Homo sapiens GN=NEDD1 PE=1 SV=1	1	2	16838124	19314586	16285507	4281766	4853708	4.62325e+06	4384800	3.8039e+06	4677053	4.37245e+06	3.43034e+06	3.36507e+06	4.88424e+06	3.84591e+06	4.45695e+06	6964928	8075500	7.16621e+06	7.21585e+06	6.68916	80.2279	-3.81127	7.087e-05			1.04335	0.6	Y	N
NEDD8_HUMAN	NEDD8 OS=Homo sapiens GN=NEDD8 PE=1 SV=1	1	2	106727832	140368336	105933648	32344004	36332812	31367784	35145400	47209928	30911556	23859596	18729224	26798800	20916988	61026392	29641580	44195024	40767828	33385008	41661084	11.6098	74.9725	-3.52872	0.001			-1.11535	0.981	Y	N
NELFA_HUMAN	Negative elongation factor A OS=Homo sapiens GN=WHSC2 PE=1 SV=3	1	6	192531632	223828768	249077968	13887564	12346174	14326870	9270013	15943250	12812543	12000695	14930446	13212345	10886843	28238422	15164256	30218530	37147616	40714152	50325296	21.1421	154.993	-16.406	3.174e-05			-1.33848	0.526	Y	N
NELFE_HUMAN	Negative elongation factor E OS=Homo sapiens GN=RDBP PE=1 SV=3	1	17	2137630848	2261033472	2032976384	147279168	130452128	158495872	144158784	149907184	155833440	154353504	139810256	139239536	202914544	164155472	210089664	535733376	544871936	560567808	561602304	2.28302	148.342	-14.7438	2.434e-05			-1.32307	0.049	Y	N
NEP1_HUMAN	Probable ribosome biogenesis protein NEP1 OS=Homo sapiens GN=EMG1 PE=1 SV=4	0.94	2	37216896	42129032	35211712	3148904	3.62632e+06	3759790	3.88101e+06	5566328	7510230	2.88102e+06	1.94863e+06	2.26235e+06	5481613	4291110	4.53419e+06	7600583	6.84351e+06	6656650	9048955	14.424	130.816	-10.874	6.073e-06			-1.35804	0.034	Y	N
NF2IP_HUMAN	NFATC2-interacting protein OS=Homo sapiens GN=NFATC2IP PE=1 SV=1	1	4	147812992	153160672	165101616	8497133	5678170	6434332	12721010	10242937	10508524	6425185	10599170	5.71817e+06	10895446	14723871	12377567	25200666	27824174	25819696	19140570	15.2755	156.26	-22.6144	0.0007286			-1.84365	0.017	Y	N
NFM_HUMAN	Neurofilament medium polypeptide OS=Homo sapiens GN=NEFM PE=1 SV=2	1	13	1764513024	1591992704	1748188800	302223200	295486176	325946688	292635744	281094400	270237824	251214528	276642784	272692928	249820000	222259008	256796544	589382144	627075072	568698688	634654848	5.16457	105.757	-5.52662	2.986e-06			1.26723	0.015	Y	N
NFRKB_HUMAN	Nuclear factor related to kappa-B-binding protein OS=Homo sapiens GN=NFRKB PE=1 SV=2	1	6	18644722	18619632	25454664	21315780	14395854	21341074	17088856	18403678	16975878	22415710	15158065	15624152	9023475	10776865	15881056	19481792	19980166	20174014	17100800	7.39777	24.6968	-1.09932	0.584			1.59895	0.09	Y	N
NHLC2_HUMAN	NHL repeat-containing protein 2 OS=Homo sapiens GN=NHLRC2 PE=1 SV=1	1	9	210203088	216730880	289235072	34903448	37461540	40490732	36048616	33382300	43826560	46887092	29014028	33503324	26561826	27450196	31278908	74233736	73349336	71252152	64091596	6.50335	113.615	-6.34588	0.0008604			1.32319	0.014	Y	N
NHRF1_HUMAN	Na(+)/H(+) exchange regulatory cofactor NHE-RF1 OS=Homo sapiens GN=SLC9A3R1 PE=1 SV=4	1	4	198721920	190738816	207277328	72223568	71100272	73028328	89777968	88052048	91325952	85409896	93381216	84500256	129947520	117277096	138258480	123965736	115845184	126074824	130618272	4.97811	41.2616	-2.75818	0.0001803			-1.78174	0.006	Y	N
NHRF2_HUMAN	Na(+)/H(+) exchange regulatory cofactor NHE-RF2 OS=Homo sapiens GN=SLC9A3R2 PE=1 SV=2	1	3	7.96481e+06	11441497	7.74529e+06	34802072	31744490	33707208	40959436	42277112	39779036	42868328	38238392	34413792	49591060	41997076	49687416	32985064	30859962	35847496	41860392	13.4911	40.9288	3.69237	0.007			-1.40918	0.013	Y	N
NIBL1_HUMAN	Niban-like protein 1 OS=Homo sapiens GN=FAM129B PE=1 SV=2	1	17	142694432	139977040	86738024	333487616	330669120	339680896	341845824	354529536	337689440	405972960	356464384	394721632	304951872	362691552	345592160	289077664	286912032	299333856	292924096	1.86546	32.1337	2.71741	0.024			-1.00936	0.909	Y	N
NKX25_HUMAN	Homeobox protein Nkx-2.5 OS=Homo sapiens GN=NKX2-5 PE=1 SV=1	1	5	510976224	541902208	513316320	56547096	54330368	54556472	48530532	52588580	54531400	58450348	60058732	51124416	72181424	50236084	63792284	145749312	152891776	166833312	145824656	6.49206	129.059	-9.46719	3.677e-07			-1.12558	0.419	Y	N
NMT1_HUMAN	Glycylpeptide N-tetradecanoyltransferase 1 OS=Homo sapiens GN=NMT1 PE=1 SV=2	1	19	1565847296	1607951488	1648076544	128731488	128935136	145959776	156742352	184996320	179799632	166825616	150055936	164088928	268387040	240412080	257295632	459362176	437479200	447723040	438858784	2.26162	127.026	-11.9464	6.133e-05			-1.89803	0.0003684	Y	N
NOB1_HUMAN	RNA-binding protein NOB1 OS=Homo sapiens GN=NOB1 PE=1 SV=1	1	3	117087840	116217960	128892224	29097796	27203522	26103166	20447896	29977060	21015638	15567237	42125688	17286460	13370574	33046478	20188334	39044048	37478940	40068492	50823948	14.5127	92.4878	-4.39537	5.682e-06			1.2372	0.397	Y	N
NOG2_HUMAN	Nucleolar GTP-binding protein 2 OS=Homo sapiens GN=GNL2 PE=1 SV=1	1	19	1162334080	1313143936	1444563328	248899328	229902320	283975328	251372816	258554144	259338640	180904480	151890960	162740416	210197648	155147696	229932896	448114240	456289024	414023168	408026016	5.59093	104.419	-5.13917	4.944e-05			1.28138	0.15	Y	N
NOL10_HUMAN	Nucleolar protein 10 OS=Homo sapiens GN=NOL10 PE=1 SV=1	1	4	160518592	186800016	137944048	35575912	28027594	47418252	31433306	36787492	46541820	21420744	30602792	28606496	35811096	16662388	33695420	55870752	62773448	66722196	35352148	25.2961	93.6256	-4.37088	0.003			1.28842	0.39	Y	N
NOL11_HUMAN	Nucleolar protein 11 OS=Homo sapiens GN=NOL11 PE=1 SV=1	0.74	1	6.37606e+06	4.02592e+06	4158326	2.09017e+06	592938	3.68464e+06	1.99189e+06	1.30459e+06	2.59638e+06	1.43081e+06	1.23592e+06	1.20054e+06	751456	1.41259e+06	1.26613e+06	3.35018e+06	1.95039e+06	3.16787e+06	3.58035e+06	24.1588	70.9264	-2.28657	0.185			1.85639	0.538	Y	N
NOL6_HUMAN	Nucleolar protein 6 OS=Homo sapiens GN=NOL6 PE=1 SV=2	0.63	1	1.02385e+06	1.12022e+06	860040	125194	50000	50000	50000	50000	50000	50000	50000	50000	50000	50000	50000	121970	50000	50000	50000	52.9248	161.005	-13.3401	0.127			1.50129	0.423	Y	N
NOL8_HUMAN	Nucleolar protein 8 OS=Homo sapiens GN=NOL8 PE=1 SV=1	0.84	1	6537365	8554191	10434115	2.96396e+06	2.83467e+06	2477761	1.7291e+06	2.09134e+06	2.26066e+06	2.89138e+06	854767	1.84139e+06	1749330	671232	1.94832e+06	3150005	3.70764e+06	4419638	5406100	23.346	86.035	-3.08416	0.007			1.8944	0.159	Y	N
NOLC1_HUMAN	Nucleolar phosphoprotein p130 OS=Homo sapiens GN=NOLC1 PE=1 SV=2	1	10	246369728	435543200	488185664	259180544	269080480	253901568	210936752	255352432	298010816	257862704	91128912	215660640	132896040	99642960	165232128	272072192	255535696	268181728	226716800	8.02944	44.2826	-1.49598	0.229			1.96636	0.04	Y	N
NONO_HUMAN	Non-POU domain-containing octamer-binding protein OS=Homo sapiens GN=NONO PE=1 SV=4	1	50	30514962432	29697583104	30320148480	2777110016	2482007552	2887272960	2407494400	2593481728	2512845568	2298735872	2547080448	2606125056	2177369856	2404471552	2207800064	8370011648	8494765056	8494722560	6950558208	9.32962	142.804	-11.1132	0.000238			1.19983	0.036	Y	N
NOP2_HUMAN	Putative ribosomal RNA methyltransferase NOP2 OS=Homo sapiens GN=NOP2 PE=1 SV=2	1	9	411014784	407422752	469623168	95669520	69492936	90668632	72878648	69111968	70351144	61471620	49958900	58765288	58409076	50806236	63813908	142751312	148395664	146891536	144246384	1.74814	107.791	-5.03481	0.0009003			1.47854	0.038	Y	N
NOP56_HUMAN	Nucleolar protein 56 OS=Homo sapiens GN=NOP56 PE=1 SV=4	1	17	1453136256	1778011520	1776126208	185805552	186492800	186648112	195630160	194909968	204885632	205339856	168776560	180373712	207357904	170084272	223342320	469109824	474398752	464153280	486217248	2.00059	126.204	-8.95841	0.0009343			-1.07485	0.504	Y	N
NOP58_HUMAN	Nucleolar protein 58 OS=Homo sapiens GN=NOP58 PE=1 SV=1	1	6	99790376	146653536	131425112	40278548	37918344	40972176	29403966	37813572	37101968	35813180	20268756	25146746	32893670	20536608	22257398	45760412	49870864	45393448	48248760	4.48531	80.4248	-3.17086	0.008			1.57448	0.079	Y	N
NOSIP_HUMAN	Nitric oxide synthase-interacting protein OS=Homo sapiens GN=NOSIP PE=1 SV=1	1	9	860962816	1015229120	955941312	103458352	89028864	122879664	113641872	104165536	117883344	104638376	109246568	103448624	144121152	134381328	129045080	261427776	261523328	275662560	216204992	10.2004	122.954	-8.98044	0.0002367			-1.2923	0.092	Y	N
NOTC1_HUMAN	Neurogenic locus notch homolog protein 1 OS=Homo sapiens GN=NOTCH1 PE=1 SV=4	0.62	1	1.96495e+06	1.70787e+06	1.00817e+06	4.05345e+06	2.35832e+06	2.99862e+06	3.86606e+06	4402168	3.4333e+06	5.67199e+06	2950813	2.40544e+06	4575184	5.984e+06	7.19717e+06	1.86916e+06	4597735	2427841	4199612	40.5972	47.3281	2.01034	0.054			-1.88689	0.036	Y	N
NP1L1_HUMAN	Nucleosome assembly protein 1-like 1 OS=Homo sapiens GN=NAP1L1 PE=1 SV=1	1	8	971865088	1098080384	1059918784	450517088	464246400	409006912	500293920	521788736	504732192	395517504	443654976	474520032	418177728	549224448	510900576	626204480	591171392	583061888	523768544	7.31961	41.4429	-2.36436	8.379e-05			-1.11674	0.331	Y	N
NP1L4_HUMAN	Nucleosome assembly protein 1-like 4 OS=Homo sapiens GN=NAP1L4 PE=1 SV=1	1	13	1523200512	1584850816	1713869824	722412800	712747968	713935168	807093440	794952256	806627008	733341632	666018944	709112640	791062720	756372544	855033728	944740928	944702912	963353600	1120050048	8.55947	38.6419	-2.2437	0.002			-1.1179	0.089	Y	N
NPAT_HUMAN	Protein NPAT OS=Homo sapiens GN=NPAT PE=1 SV=3	0.75	1	32549284	27297248	25953900	8.01426e+06	5.11034e+06	9160620	5901709	9387615	8289809	8.32545e+06	11428891	7240410	8647996	9691750	9709648	15592994	10961388	17170114	17022530	19.1306	69.0927	-3.8501	0.009			-1.25865	0.279	Y	N
NPL4_HUMAN	Nuclear protein localization protein 4 homolog OS=Homo sapiens GN=NPLOC4 PE=1 SV=3	1	10	194811088	229205440	222513888	165611888	177612736	173406992	135767584	138359488	149236704	133642464	100528248	141357248	112080120	85434432	138730576	164912288	178101280	154516656	165460416	5.82377	26.9099	-1.25143	0.033			1.53647	0.083	Y	N
NPM_HUMAN	Nucleophosmin OS=Homo sapiens GN=NPM1 PE=1 SV=2	1	10	1762698496	1817152000	1780998400	673868736	647516864	706746048	685841728	680226048	643241856	645853056	569462400	623578112	648910912	555619776	596871616	904961792	893955072	886729152	644480448	15.0855	54.859	-2.64325	0.0001862			1.12586	0.098	Y	N
[truncated: 1,285 more rows]

## Sheet: HRAS_interactome
Supplementary Data 5 - BirA*-HRASG12V Interactome identified by proximity labelling in PIP5K1A deficient cells
[truncated: 4,867 more rows]
