# Supplementary material for: Interrogating the protein interactomes of RAS isoforms identifies PIP5K1A as a KRAS-specific vulnerability
Source: Nat Commun. 2018 Sep 7;9:3646. doi: 10.1038/s41467-018-05692-6 (PMC6128905; doi:10.1038/s41467-018-05692-6)
Supplement: Supplementary file 8 — Supplementary Data 6 [file 41467_2018_5692_MOESM8_ESM.xlsx]

## Sheet: Sup_Data_6
Supplementary Data 6--Genes identified with characteristics similar to PIP5K1A
Common set of Genes Identified in the proximity labeling and CRISPR screen to be isoform specific
Gene Symbol	BIOID ISOFORM	CRISPR ISOFORM	Fold Change in BIOID	Log2 Ratio in CRISPR	ENRICHED in CRISPR screen
PIP5K1A	KRAS	KRAS	19.7788	-2.31351	Negatively
PKP2	KRAS	KRAS	6.75753	-0.5	Negatively
CANX	KRAS	KRAS	2.66258	1.05967	Positively
WDR20	KRAS	KRAS	4.11975	0.57	Positively
EPHA3	KRAS	KRAS	2.27649	-0.37688	Negatively
PHLDB2	KRAS	KRAS	3.5829	-1.06	Negatively
FAM126A	KRAS	KRAS	2.63938	-0.84	Negatively
LRRC59	KRAS	KRAS	2.32727	0.5	Positively
VANGL2	KRAS	KRAS	10.5214	0.5	Positively
SENP1	KRAS	KRAS	3.30611	-0.41	Negatively
MTM1	KRAS	KRAS	5.52693	1.36	Positively
VTI1B	KRAS	KRAS	3.0334	-0.5	Negatively
LRIF	NRAS	NRAS	2.28	0.62	Positively
Common set of Genes as Good or half as good as PIP5K1A, identified in proximity labeling and CRISPR screen to be affecting all three or two isoforms
Gene Symbol	BIOID ISOFORM	CRISPR ISOFORM	ENRICHED in CRISPR screen
ABHD12	KRAS, NRAS	KRAS, NRAS and HRAS	Positively
DEPDC1B	KRAS, NRAS	KRAS, NRAS and HRAS	Positively
VEZT	KRAS, NRAS	KRAS, NRAS and HRAS	Negatively
TMEM214	KRAS, NRAS	KRAS and HRAS	Negatively
SLC30A5	KRAS, NRAS	KRAS, NRAS and HRAS	Positively
VIMP	KRAS, NRAS	KRAS, NRAS and HRAS	Negatively
MBOAT7	KRAS, NRAS	KRAS and HRAS	Negatively
TMEM214	KRAS, NRAS	KRAS and HRAS	Negatively
SLC5A3	KRAS, NRAS and HRAS	KRAS and NRAS	Positively
PSEN1	KRAS, NRAS and HRAS	KRAS and NRAS	Positively
MARCKSL1	KRAS, NRAS and HRAS	KRAS and HRAS	Dual
EFNB3	KRAS, NRAS and HRAS	KRAS, NRAS and HRAS	Dual
SLC7A1	KRAS, NRAS and HRAS	KRAS, NRAS and HRAS	Negatively
DCUN1D3	KRAS, NRAS and HRAS	KRAS, NRAS and HRAS	Negatively
MARVELD2	KRAS, NRAS and HRAS	KRAS, NRAS and HRAS	Positively
NDUFAF2	KRAS, NRAS and HRAS	KRAS, NRAS and HRAS	Positively
STX3	KRAS, NRAS and HRAS	KRAS, NRAS and HRAS	Positively
SCARB1	KRAS, NRAS and HRAS	KRAS and NRAS	Positively
ZDHHC20	KRAS, NRAS and HRAS	KRAS, NRAS and HRAS	Positively
SLC23A2	KRAS, NRAS and HRAS	KRAS and HRAS	Negatively
ITFG3	KRAS, NRAS and HRAS	KRAS and HRAS	Dual
LYN	KRAS, NRAS and HRAS	KRAS and HRAS	Positively
STXBP3	KRAS, NRAS and HRAS	KRAS and NRAS	Negatively
BMPR2	KRAS, NRAS and HRAS	KRAS and HRAS	Negatively
ZDHHC18	KRAS, NRAS and HRAS	KRAS and NRAS	Negatively
SLC7A11	KRAS, NRAS and HRAS	KRAS, NRAS and HRAS	Positively
EFNB1	KRAS, NRAS and HRAS	KRAS and HRAS	Negatively
AAAS	KRAS, NRAS and HRAS	KRAS, NRAS and HRAS	Positively
CEP104	KRAS, NRAS and HRAS	HRAS and NRAS	Positively
SLC39A6	KRAS, NRAS and HRAS	KRAS, NRAS and HRAS	Negatively
MCAM	KRAS, NRAS and HRAS	KRAS, NRAS and HRAS	Negatively
ITGB1	KRAS, NRAS and HRAS	KRAS and NRAS	Negatively
CNNM3	KRAS, NRAS and HRAS	KRAS, NRAS and HRAS	Negatively
CSNK1G3	KRAS, NRAS and HRAS	KRAS, NRAS and HRAS	Positively
PTK7	KRAS, NRAS and HRAS	HRAS and NRAS	Positively
KIRREL	KRAS, NRAS and HRAS	KRAS, NRAS and HRAS	Negatively
ATP2B4	KRAS, NRAS and HRAS	KRAS and NRAS	Negatively
SIRPA	KRAS, NRAS and HRAS	KRAS and HRAS	Dual
FLOT1	KRAS, NRAS and HRAS	KRAS, NRAS and HRAS	Positively
BRAF	KRAS, NRAS and HRAS	KRAS, NRAS and HRAS	Negatively
LAMTOR1	KRAS, NRAS and HRAS	KRAS and NRAS	Positively
PHLDB1	KRAS, NRAS and HRAS	HRAS and NRAS	Positively
PKP4	KRAS, NRAS and HRAS	KRAS, NRAS and HRAS	Negatively
CCNY	KRAS, NRAS and HRAS	HRAS and NRAS	Negatively
FGFRL1	KRAS, NRAS and HRAS	KRAS and HRAS	Negatively
SEMA4C	KRAS, NRAS and HRAS	KRAS, NRAS and HRAS	Negatively
TULP3	KRAS, NRAS and HRAS	HRAS and NRAS	Positively
