# Supplementary material for: Interrogating the protein interactomes of RAS isoforms identifies PIP5K1A as a KRAS-specific vulnerability
Source: Nat Commun. 2018 Sep 7;9:3646. doi: 10.1038/s41467-018-05692-6 (PMC6128905; doi:10.1038/s41467-018-05692-6)
Supplement: Supplementary file 9 — Supplementary Data 7 [file 41467_2018_5692_MOESM9_ESM.xlsx]

## Sheet: Sheet1
Supplementary Data 7 Primers used in the study
Primer ID	Sequence 5'-3'	Note
F01	AATGATACGGCGACCACCGAGATCTACACTCTTTCCCTACACGACGCTCTTCCGATCTCATCTGCTAATtcttgtggaaaggacgaaacaccg	For CRISPR Barcoding of samples
F02	AATGATACGGCGACCACCGAGATCTACACTCTTTCCCTACACGACGCTCTTCCGATCTATTAGTCGGAGtcttgtggaaaggacgaaacaccg	For CRISPR Barcoding of samples
F03	AATGATACGGCGACCACCGAGATCTACACTCTTTCCCTACACGACGCTCTTCCGATCTTAGCGTACTACtcttgtggaaaggacgaaacaccg	For CRISPR Barcoding of samples
F04	AATGATACGGCGACCACCGAGATCTACACTCTTTCCCTACACGACGCTCTTCCGATCTCCAAGCAATGGtcttgtggaaaggacgaaacaccg	For CRISPR Barcoding of samples
F05	AATGATACGGCGACCACCGAGATCTACACTCTTTCCCTACACGACGCTCTTCCGATCTAGAATTGCCGAtcttgtggaaaggacgaaacaccg	For CRISPR Barcoding of samples
F06	AATGATACGGCGACCACCGAGATCTACACTCTTTCCCTACACGACGCTCTTCCGATCTACCTGTAACTGtcttgtggaaaggacgaaacaccg	For CRISPR Barcoding of samples
F07	AATGATACGGCGACCACCGAGATCTACACTCTTTCCCTACACGACGCTCTTCCGATCTGAATCCTCAGCtcttgtggaaaggacgaaacaccg	For CRISPR Barcoding of samples
F08	AATGATACGGCGACCACCGAGATCTACACTCTTTCCCTACACGACGCTCTTCCGATCTGCTTATGGTCCtcttgtggaaaggacgaaacaccg	For CRISPR Barcoding of samples
F09	AATGATACGGCGACCACCGAGATCTACACTCTTTCCCTACACGACGCTCTTCCGATCTTATTGCCTCCTtcttgtggaaaggacgaaacaccg	For CRISPR Barcoding of samples
F10	AATGATACGGCGACCACCGAGATCTACACTCTTTCCCTACACGACGCTCTTCCGATCTGCGAGTTATACtcttgtggaaaggacgaaacaccg	For CRISPR Barcoding of samples
F11	AATGATACGGCGACCACCGAGATCTACACTCTTTCCCTACACGACGCTCTTCCGATCTAGATCTCGAAAtcttgtggaaaggacgaaacaccg	For CRISPR Barcoding of samples
F12	AATGATACGGCGACCACCGAGATCTACACTCTTTCCCTACACGACGCTCTTCCGATCTGGTGCATTATCtcttgtggaaaggacgaaacaccg	For CRISPR Barcoding of samples
R02	CAAGCAGAAGACGGCATACGAGATATTAGTCGGGTGACTGGAGTTCAGACGTGTGCTCTTCCGATCTTCTACTATTCTTTCCCCTGCACTGT	For CRISPR Barcoding of samples
Illumina F (P5 & Illumina seq)	AATGATACGGCGACCACCGAGATCTACACTCTTTCCCTACACGACGCTCTTCCGATCT	For illumina sequencing
Illumina seq R	GTGACTGGAGTTCAGACGTGTGCTCTTCCGATCT	For illumina sequencing
v2-F	AATGGACTATCATATGCTTACCGTAACTTGAAAGTATTTCG	For sgRNA amplification from genomic DNA
v2-R	TCTACTATTCTTTCCCCTGCACTGTtgtgggcgatgtgcgctctg	For sgRNA amplification from genomic DNA
Array-F	TAACTTGAAAGTATTTCGATTTCTTGGCTTTATATATCTTGTGGAAAGGACGAAACACCG	For amplification of CRISPR library from oligo pool
Array-R	ACTTTTTCAAGTTGATAACGGACTAGCCTTATTTTAACTTGCTATTTCTAGCTCTAAAAC	For amplification of CRISPR library from oligo pool
Myc-KrasG12V-F	gcgcGGATCCGCCGCCACCATGGAACAAAAACTCATCTCAGAAGAGGATCTCACTGAATATAAACTT	For cloning in pWZL/pbabe vector
Myc-KrasG12V-R	GGCCGCGTCGACTTACATAATTACAC	For cloning in pWZL/pbabe vector
Myc-HrasG12V-F	gcgcGGATCCGCCGCCACCATGGAACAAAAACTCATCTCAGAAGAGGATCTCACGGAATATAAGCTG	For cloning in pWZL/pbabe vector
Myc-HrasG12V-R	CCGCGTCGACTCAGGAGAGCACA	For cloning in pWZL/pbabe vector
Myc-NrasG12V-F	gcgcGGATCCGCCGCCACCATGGAACAAAAACTCATCTCAGAAGAGGATCTCACTGAGTACAAACTGGTGGTGGTTG	For cloning in pWZL/pbabe vector
Myc-NrasG12V-R	CCGCGTCGACTTACATCACCACACAT	For cloning in pWZL/pbabe vector
HRAS/NRAS G12V-F	GAATAGATCTGAATTCATGACGGAATATAAG	For cloning in BIOID vector
HRAS/NRAS G12V--R	CTATACTCGAGGGATCCTCAGGAG	For cloning in BIOID vector
KRAS G12V-F	CGCGGATCCTATGACTGAATATAAACTTG	For cloning in BIOID vector
KRAS G12V-R	GCTATACTCGAGAAGCTTTTACATAATTACACACT	For cloning in BIOID vector
KRAS_F	CGCGGATCCCACCACCATCACCATCACCATCACCATCACggaggatccgaaaacctgtatttccagggaggatccACTGAATATAAACTTGTGGTAGTTGG	For cloning in pET21a vector
KRAS_R	CGCAAGCTTGTTACATAATTACACACTTTGTCTTTGACTTC	For cloning in pET21a vector
PIP5K1A_pGEX-6P2_F	CTGGGATCCGAAAACCTGTATTTCCAGGGAGGATCCGCGTCGGCCTCCTCC	For cloning in pGEX vector
PIP5K1A_pGEX-6P2-R	CGGGAATTCCTTAATGGGTGAACTCTGACTCTGC	For cloning in pGEX vector
PIP5K1A-KD-FP	CCTTCTCTAGGCGCCGGCCGGATCCGCCGCCACCATGGAACAAAAACTCATCTCAGAAGAGGATCTCGCGTCGGCCTCCTCCGGG	For cloning in PIP5K1A-Kinase dead in pWZL vector
PIP5K1A-KD-RP	ctgacacacattccacagggtcgacTTAATGGGTGAACTCTGACTCTGC	For cloning in PIP5K1A-Kinase dead in pWZL vector
