# Supplementary material for: Interrogating the protein interactomes of RAS isoforms identifies PIP5K1A as a KRAS-specific vulnerability
Source: Nat Commun. 2018 Sep 7;9:3646. doi: 10.1038/s41467-018-05692-6 (PMC6128905; doi:10.1038/s41467-018-05692-6)
Supplement: Supplementary file 10 — Supplementary Data 8 [file 41467_2018_5692_MOESM10_ESM.xlsx]

## Sheet: Sheet2
Supplementary Data 8- sgRNA Sequences for generating the CRISPR Library
gRNA ID	Gene Symbol	front_seq	sg_Sequence	Back_Seq	Final_Seq
sgSLC5A3_1	SLC5A3	GGAAAGGACGAAACACCG	GCTTTGCTGACTGTCACCGG	GTTTTAGAGCTAGAAATAGCAAGTTAAAATAAGGC	GGAAAGGACGAAACACCGGCTTTGCTGACTGTCACCGGGTTTTAGAGCTAGAAATAGCAAGTTAAAATAAGGC
sgSLC5A3_2	SLC5A3	GGAAAGGACGAAACACCG	GAAGCGCTGCAATGAACAAG	GTTTTAGAGCTAGAAATAGCAAGTTAAAATAAGGC	GGAAAGGACGAAACACCGGAAGCGCTGCAATGAACAAGGTTTTAGAGCTAGAAATAGCAAGTTAAAATAAGGC
sgSLC5A3_3	SLC5A3	GGAAAGGACGAAACACCG	CGTGAGTGGATACTTCCTGG	GTTTTAGAGCTAGAAATAGCAAGTTAAAATAAGGC	GGAAAGGACGAAACACCGCGTGAGTGGATACTTCCTGGGTTTTAGAGCTAGAAATAGCAAGTTAAAATAAGGC
sgSLC5A3_4	SLC5A3	GGAAAGGACGAAACACCG	GGTTTGAGGAAGTTAAGAGA	GTTTTAGAGCTAGAAATAGCAAGTTAAAATAAGGC	GGAAAGGACGAAACACCGGGTTTGAGGAAGTTAAGAGAGTTTTAGAGCTAGAAATAGCAAGTTAAAATAAGGC
sgSLC5A3_5	SLC5A3	GGAAAGGACGAAACACCG	AAGAAGCCCTGAAAATGCTG	GTTTTAGAGCTAGAAATAGCAAGTTAAAATAAGGC	GGAAAGGACGAAACACCGAAGAAGCCCTGAAAATGCTGGTTTTAGAGCTAGAAATAGCAAGTTAAAATAAGGC
sgF11R_1	F11R	GGAAAGGACGAAACACCG	AGAAAAGCCCGAGTAGGCAC	GTTTTAGAGCTAGAAATAGCAAGTTAAAATAAGGC	GGAAAGGACGAAACACCGAGAAAAGCCCGAGTAGGCACGTTTTAGAGCTAGAAATAGCAAGTTAAAATAAGGC
sgF11R_2	F11R	GGAAAGGACGAAACACCG	AGGCGGCAACAGCTATGGGG	GTTTTAGAGCTAGAAATAGCAAGTTAAAATAAGGC	GGAAAGGACGAAACACCGAGGCGGCAACAGCTATGGGGGTTTTAGAGCTAGAAATAGCAAGTTAAAATAAGGC
sgF11R_3	F11R	GGAAAGGACGAAACACCG	GACATAGGAAGAGTTGCTGA	GTTTTAGAGCTAGAAATAGCAAGTTAAAATAAGGC	GGAAAGGACGAAACACCGGACATAGGAAGAGTTGCTGAGTTTTAGAGCTAGAAATAGCAAGTTAAAATAAGGC
sgF11R_4	F11R	GGAAAGGACGAAACACCG	CCAGTATCAGAGGCTGACAG	GTTTTAGAGCTAGAAATAGCAAGTTAAAATAAGGC	GGAAAGGACGAAACACCGCCAGTATCAGAGGCTGACAGGTTTTAGAGCTAGAAATAGCAAGTTAAAATAAGGC
sgF11R_5	F11R	GGAAAGGACGAAACACCG	GAGAATCAGGGTTACAAGGA	GTTTTAGAGCTAGAAATAGCAAGTTAAAATAAGGC	GGAAAGGACGAAACACCGGAGAATCAGGGTTACAAGGAGTTTTAGAGCTAGAAATAGCAAGTTAAAATAAGGC
sgPSEN1_1	PSEN1	GGAAAGGACGAAACACCG	GCAGGTGGTGGAGCAAGATG	GTTTTAGAGCTAGAAATAGCAAGTTAAAATAAGGC	GGAAAGGACGAAACACCGGCAGGTGGTGGAGCAAGATGGTTTTAGAGCTAGAAATAGCAAGTTAAAATAAGGC
sgPSEN1_2	PSEN1	GGAAAGGACGAAACACCG	TGTGACTCTCTGCATGGTGG	GTTTTAGAGCTAGAAATAGCAAGTTAAAATAAGGC	GGAAAGGACGAAACACCGTGTGACTCTCTGCATGGTGGGTTTTAGAGCTAGAAATAGCAAGTTAAAATAAGGC
sgPSEN1_3	PSEN1	GGAAAGGACGAAACACCG	GCCACGCAGTCCATTCAGGG	GTTTTAGAGCTAGAAATAGCAAGTTAAAATAAGGC	GGAAAGGACGAAACACCGGCCACGCAGTCCATTCAGGGGTTTTAGAGCTAGAAATAGCAAGTTAAAATAAGGC
sgPSEN1_4	PSEN1	GGAAAGGACGAAACACCG	GTGAGGAATGGGAAGCCCAG	GTTTTAGAGCTAGAAATAGCAAGTTAAAATAAGGC	GGAAAGGACGAAACACCGGTGAGGAATGGGAAGCCCAGGTTTTAGAGCTAGAAATAGCAAGTTAAAATAAGGC
sgPSEN1_5	PSEN1	GGAAAGGACGAAACACCG	AAAGCCTCAGCAACAGCCAG	GTTTTAGAGCTAGAAATAGCAAGTTAAAATAAGGC	GGAAAGGACGAAACACCGAAAGCCTCAGCAACAGCCAGGTTTTAGAGCTAGAAATAGCAAGTTAAAATAAGGC
sgMARCKSL1_1	MARCKSL1	GGAAAGGACGAAACACCG	CAGAGCTCCAAGGCTCCCCG	GTTTTAGAGCTAGAAATAGCAAGTTAAAATAAGGC	GGAAAGGACGAAACACCGCAGAGCTCCAAGGCTCCCCGGTTTTAGAGCTAGAAATAGCAAGTTAAAATAAGGC
sgMARCKSL1_2	MARCKSL1	GGAAAGGACGAAACACCG	AGCGCCTGCTGCCTCCTCGG	GTTTTAGAGCTAGAAATAGCAAGTTAAAATAAGGC	GGAAAGGACGAAACACCGAGCGCCTGCTGCCTCCTCGGGTTTTAGAGCTAGAAATAGCAAGTTAAAATAAGGC
sgMARCKSL1_3	MARCKSL1	GGAAAGGACGAAACACCG	AAGCGTACCCACCTGGCCGT	GTTTTAGAGCTAGAAATAGCAAGTTAAAATAAGGC	GGAAAGGACGAAACACCGAAGCGTACCCACCTGGCCGTGTTTTAGAGCTAGAAATAGCAAGTTAAAATAAGGC
sgMARCKSL1_4	MARCKSL1	GGAAAGGACGAAACACCG	CCTGGCCGTTGGCCTTCGCG	GTTTTAGAGCTAGAAATAGCAAGTTAAAATAAGGC	GGAAAGGACGAAACACCGCCTGGCCGTTGGCCTTCGCGGTTTTAGAGCTAGAAATAGCAAGTTAAAATAAGGC
sgMARCKSL1_5	MARCKSL1	GGAAAGGACGAAACACCG	GGGCACTGCTCAGGAAGGGA	GTTTTAGAGCTAGAAATAGCAAGTTAAAATAAGGC	GGAAAGGACGAAACACCGGGGCACTGCTCAGGAAGGGAGTTTTAGAGCTAGAAATAGCAAGTTAAAATAAGGC
sgPLXNA1_1	PLXNA1	GGAAAGGACGAAACACCG	GTGGACCTCTCAAACCCCGG	GTTTTAGAGCTAGAAATAGCAAGTTAAAATAAGGC	GGAAAGGACGAAACACCGGTGGACCTCTCAAACCCCGGGTTTTAGAGCTAGAAATAGCAAGTTAAAATAAGGC
sgPLXNA1_2	PLXNA1	GGAAAGGACGAAACACCG	GCAGGTCCGCAGCAAAGCGC	GTTTTAGAGCTAGAAATAGCAAGTTAAAATAAGGC	GGAAAGGACGAAACACCGGCAGGTCCGCAGCAAAGCGCGTTTTAGAGCTAGAAATAGCAAGTTAAAATAAGGC
sgPLXNA1_3	PLXNA1	GGAAAGGACGAAACACCG	TGAGCGAGGCCACATTCCCG	GTTTTAGAGCTAGAAATAGCAAGTTAAAATAAGGC	GGAAAGGACGAAACACCGTGAGCGAGGCCACATTCCCGGTTTTAGAGCTAGAAATAGCAAGTTAAAATAAGGC
sgPLXNA1_4	PLXNA1	GGAAAGGACGAAACACCG	GCAGCAGCAGGAGCACCTGC	GTTTTAGAGCTAGAAATAGCAAGTTAAAATAAGGC	GGAAAGGACGAAACACCGGCAGCAGCAGGAGCACCTGCGTTTTAGAGCTAGAAATAGCAAGTTAAAATAAGGC
sgPLXNA1_5	PLXNA1	GGAAAGGACGAAACACCG	GCTGCCGGGCATGTGGGCTG	GTTTTAGAGCTAGAAATAGCAAGTTAAAATAAGGC	GGAAAGGACGAAACACCGGCTGCCGGGCATGTGGGCTGGTTTTAGAGCTAGAAATAGCAAGTTAAAATAAGGC
sgITGA6_1	ITGA6	GGAAAGGACGAAACACCG	GAGCAAGCACAGCTGCCCGG	GTTTTAGAGCTAGAAATAGCAAGTTAAAATAAGGC	GGAAAGGACGAAACACCGGAGCAAGCACAGCTGCCCGGGTTTTAGAGCTAGAAATAGCAAGTTAAAATAAGGC
sgITGA6_2	ITGA6	GGAAAGGACGAAACACCG	CAGAGAGCCAACAGAACGGG	GTTTTAGAGCTAGAAATAGCAAGTTAAAATAAGGC	GGAAAGGACGAAACACCGCAGAGAGCCAACAGAACGGGGTTTTAGAGCTAGAAATAGCAAGTTAAAATAAGGC
sgITGA6_3	ITGA6	GGAAAGGACGAAACACCG	GCTCCCAGAGCCAATCACAG	GTTTTAGAGCTAGAAATAGCAAGTTAAAATAAGGC	GGAAAGGACGAAACACCGGCTCCCAGAGCCAATCACAGGTTTTAGAGCTAGAAATAGCAAGTTAAAATAAGGC
sgITGA6_4	ITGA6	GGAAAGGACGAAACACCG	TGTACCTCCAAAATACACCT	GTTTTAGAGCTAGAAATAGCAAGTTAAAATAAGGC	GGAAAGGACGAAACACCGTGTACCTCCAAAATACACCTGTTTTAGAGCTAGAAATAGCAAGTTAAAATAAGGC
sgITGA6_5	ITGA6	GGAAAGGACGAAACACCG	GCTTGCTCTACCTGTCGGCG	GTTTTAGAGCTAGAAATAGCAAGTTAAAATAAGGC	GGAAAGGACGAAACACCGGCTTGCTCTACCTGTCGGCGGTTTTAGAGCTAGAAATAGCAAGTTAAAATAAGGC
sgABHD12_1	ABHD12	GGAAAGGACGAAACACCG	GCAGGTACAGAATGATAGGG	GTTTTAGAGCTAGAAATAGCAAGTTAAAATAAGGC	GGAAAGGACGAAACACCGGCAGGTACAGAATGATAGGGGTTTTAGAGCTAGAAATAGCAAGTTAAAATAAGGC
sgABHD12_2	ABHD12	GGAAAGGACGAAACACCG	CAGAGGAGGCGACCACCGCG	GTTTTAGAGCTAGAAATAGCAAGTTAAAATAAGGC	GGAAAGGACGAAACACCGCAGAGGAGGCGACCACCGCGGTTTTAGAGCTAGAAATAGCAAGTTAAAATAAGGC
sgABHD12_3	ABHD12	GGAAAGGACGAAACACCG	GGAAGAACCAGTCAAACCCA	GTTTTAGAGCTAGAAATAGCAAGTTAAAATAAGGC	GGAAAGGACGAAACACCGGGAAGAACCAGTCAAACCCAGTTTTAGAGCTAGAAATAGCAAGTTAAAATAAGGC
sgABHD12_4	ABHD12	GGAAAGGACGAAACACCG	TCAGCGTGCAGGATGAGCAG	GTTTTAGAGCTAGAAATAGCAAGTTAAAATAAGGC	GGAAAGGACGAAACACCGTCAGCGTGCAGGATGAGCAGGTTTTAGAGCTAGAAATAGCAAGTTAAAATAAGGC
sgABHD12_5	ABHD12	GGAAAGGACGAAACACCG	GCACGCTGAGGACGACCCGG	GTTTTAGAGCTAGAAATAGCAAGTTAAAATAAGGC	GGAAAGGACGAAACACCGGCACGCTGAGGACGACCCGGGTTTTAGAGCTAGAAATAGCAAGTTAAAATAAGGC
sgEFNB3_1	EFNB3	GGAAAGGACGAAACACCG	GGAGGTGTGTGCCTAACCAG	GTTTTAGAGCTAGAAATAGCAAGTTAAAATAAGGC	GGAAAGGACGAAACACCGGGAGGTGTGTGCCTAACCAGGTTTTAGAGCTAGAAATAGCAAGTTAAAATAAGGC
sgEFNB3_2	EFNB3	GGAAAGGACGAAACACCG	GGAGAGGAGTGAGGGCCAGG	GTTTTAGAGCTAGAAATAGCAAGTTAAAATAAGGC	GGAAAGGACGAAACACCGGGAGAGGAGTGAGGGCCAGGGTTTTAGAGCTAGAAATAGCAAGTTAAAATAAGGC
sgEFNB3_3	EFNB3	GGAAAGGACGAAACACCG	GGCCTGGAGAGCCTGCAGGG	GTTTTAGAGCTAGAAATAGCAAGTTAAAATAAGGC	GGAAAGGACGAAACACCGGGCCTGGAGAGCCTGCAGGGGTTTTAGAGCTAGAAATAGCAAGTTAAAATAAGGC
sgEFNB3_4	EFNB3	GGAAAGGACGAAACACCG	GAGAAGGAGGTTTGGGGCAG	GTTTTAGAGCTAGAAATAGCAAGTTAAAATAAGGC	GGAAAGGACGAAACACCGGAGAAGGAGGTTTGGGGCAGGTTTTAGAGCTAGAAATAGCAAGTTAAAATAAGGC
sgEFNB3_5	EFNB3	GGAAAGGACGAAACACCG	ATGCCCATGGAAAGAGACCG	GTTTTAGAGCTAGAAATAGCAAGTTAAAATAAGGC	GGAAAGGACGAAACACCGATGCCCATGGAAAGAGACCGGTTTTAGAGCTAGAAATAGCAAGTTAAAATAAGGC
sgDCBLD1_1	DCBLD1	GGAAAGGACGAAACACCG	GAGAAGATAGTCAGAAGCAC	GTTTTAGAGCTAGAAATAGCAAGTTAAAATAAGGC	GGAAAGGACGAAACACCGGAGAAGATAGTCAGAAGCACGTTTTAGAGCTAGAAATAGCAAGTTAAAATAAGGC
sgDCBLD1_2	DCBLD1	GGAAAGGACGAAACACCG	CCAGAGGATAGCCTTGAAGG	GTTTTAGAGCTAGAAATAGCAAGTTAAAATAAGGC	GGAAAGGACGAAACACCGCCAGAGGATAGCCTTGAAGGGTTTTAGAGCTAGAAATAGCAAGTTAAAATAAGGC
sgDCBLD1_3	DCBLD1	GGAAAGGACGAAACACCG	GCAAACAGTGTGATTGGGGT	GTTTTAGAGCTAGAAATAGCAAGTTAAAATAAGGC	GGAAAGGACGAAACACCGGCAAACAGTGTGATTGGGGTGTTTTAGAGCTAGAAATAGCAAGTTAAAATAAGGC
sgDCBLD1_4	DCBLD1	GGAAAGGACGAAACACCG	GGATCCACTCTCAAAGCGGA	GTTTTAGAGCTAGAAATAGCAAGTTAAAATAAGGC	GGAAAGGACGAAACACCGGGATCCACTCTCAAAGCGGAGTTTTAGAGCTAGAAATAGCAAGTTAAAATAAGGC
sgDCBLD1_5	DCBLD1	GGAAAGGACGAAACACCG	AAAACCCCGGCCAGAAATGT	GTTTTAGAGCTAGAAATAGCAAGTTAAAATAAGGC	GGAAAGGACGAAACACCGAAAACCCCGGCCAGAAATGTGTTTTAGAGCTAGAAATAGCAAGTTAAAATAAGGC
sgSLC1A3_1	SLC1A3	GGAAAGGACGAAACACCG	GGAGAAGACAACTAGACCCA	GTTTTAGAGCTAGAAATAGCAAGTTAAAATAAGGC	GGAAAGGACGAAACACCGGGAGAAGACAACTAGACCCAGTTTTAGAGCTAGAAATAGCAAGTTAAAATAAGGC
sgSLC1A3_2	SLC1A3	GGAAAGGACGAAACACCG	ATGGAGAAGAGCCCAAGATG	GTTTTAGAGCTAGAAATAGCAAGTTAAAATAAGGC	GGAAAGGACGAAACACCGATGGAGAAGAGCCCAAGATGGTTTTAGAGCTAGAAATAGCAAGTTAAAATAAGGC
sgSLC1A3_3	SLC1A3	GGAAAGGACGAAACACCG	AGGATGGAGAGATTCCAGCA	GTTTTAGAGCTAGAAATAGCAAGTTAAAATAAGGC	GGAAAGGACGAAACACCGAGGATGGAGAGATTCCAGCAGTTTTAGAGCTAGAAATAGCAAGTTAAAATAAGGC
sgSLC1A3_4	SLC1A3	GGAAAGGACGAAACACCG	TGACTCACCCACAATGACAG	GTTTTAGAGCTAGAAATAGCAAGTTAAAATAAGGC	GGAAAGGACGAAACACCGTGACTCACCCACAATGACAGGTTTTAGAGCTAGAAATAGCAAGTTAAAATAAGGC
sgSLC1A3_5	SLC1A3	GGAAAGGACGAAACACCG	CAAGTACTTCTCCTTTCCTG	GTTTTAGAGCTAGAAATAGCAAGTTAAAATAAGGC	GGAAAGGACGAAACACCGCAAGTACTTCTCCTTTCCTGGTTTTAGAGCTAGAAATAGCAAGTTAAAATAAGGC
sgMPZL1_1	MPZL1	GGAAAGGACGAAACACCG	GCACCGACCACAGCCAGCGC	GTTTTAGAGCTAGAAATAGCAAGTTAAAATAAGGC	GGAAAGGACGAAACACCGGCACCGACCACAGCCAGCGCGTTTTAGAGCTAGAAATAGCAAGTTAAAATAAGGC
sgMPZL1_2	MPZL1	GGAAAGGACGAAACACCG	TGGGGCTGCAATCACCGCCC	GTTTTAGAGCTAGAAATAGCAAGTTAAAATAAGGC	GGAAAGGACGAAACACCGTGGGGCTGCAATCACCGCCCGTTTTAGAGCTAGAAATAGCAAGTTAAAATAAGGC
sgMPZL1_3	MPZL1	GGAAAGGACGAAACACCG	GACAGCTGGAGTATCAGCCT	GTTTTAGAGCTAGAAATAGCAAGTTAAAATAAGGC	GGAAAGGACGAAACACCGGACAGCTGGAGTATCAGCCTGTTTTAGAGCTAGAAATAGCAAGTTAAAATAAGGC
sgMPZL1_4	MPZL1	GGAAAGGACGAAACACCG	CAGACAGCCGGCGCTGGCTG	GTTTTAGAGCTAGAAATAGCAAGTTAAAATAAGGC	GGAAAGGACGAAACACCGCAGACAGCCGGCGCTGGCTGGTTTTAGAGCTAGAAATAGCAAGTTAAAATAAGGC
sgMPZL1_5	MPZL1	GGAAAGGACGAAACACCG	TCTTACCGACACAGTAGTGT	GTTTTAGAGCTAGAAATAGCAAGTTAAAATAAGGC	GGAAAGGACGAAACACCGTCTTACCGACACAGTAGTGTGTTTTAGAGCTAGAAATAGCAAGTTAAAATAAGGC
sgADAM9_1	ADAM9	GGAAAGGACGAAACACCG	TGTGAGACTAAAGGATACGG	GTTTTAGAGCTAGAAATAGCAAGTTAAAATAAGGC	GGAAAGGACGAAACACCGTGTGAGACTAAAGGATACGGGTTTTAGAGCTAGAAATAGCAAGTTAAAATAAGGC
sgADAM9_2	ADAM9	GGAAAGGACGAAACACCG	ACAGCAACCACCGGACACGA	GTTTTAGAGCTAGAAATAGCAAGTTAAAATAAGGC	GGAAAGGACGAAACACCGACAGCAACCACCGGACACGAGTTTTAGAGCTAGAAATAGCAAGTTAAAATAAGGC
sgADAM9_3	ADAM9	GGAAAGGACGAAACACCG	GGTGGGCCCAGTCCTCGGTG	GTTTTAGAGCTAGAAATAGCAAGTTAAAATAAGGC	GGAAAGGACGAAACACCGGGTGGGCCCAGTCCTCGGTGGTTTTAGAGCTAGAAATAGCAAGTTAAAATAAGGC
sgADAM9_4	ADAM9	GGAAAGGACGAAACACCG	AAAACAGTCGCTAAGAGCAA	GTTTTAGAGCTAGAAATAGCAAGTTAAAATAAGGC	GGAAAGGACGAAACACCGAAAACAGTCGCTAAGAGCAAGTTTTAGAGCTAGAAATAGCAAGTTAAAATAAGGC
sgADAM9_5	ADAM9	GGAAAGGACGAAACACCG	GGACTGGAGATTTGGACCAA	GTTTTAGAGCTAGAAATAGCAAGTTAAAATAAGGC	GGAAAGGACGAAACACCGGGACTGGAGATTTGGACCAAGTTTTAGAGCTAGAAATAGCAAGTTAAAATAAGGC
sgBSG_1	BSG	GGAAAGGACGAAACACCG	CGAGAAGCGCCGGAAGCCCG	GTTTTAGAGCTAGAAATAGCAAGTTAAAATAAGGC	GGAAAGGACGAAACACCGCGAGAAGCGCCGGAAGCCCGGTTTTAGAGCTAGAAATAGCAAGTTAAAATAAGGC
sgBSG_2	BSG	GGAAAGGACGAAACACCG	GTCGTCAGAACACATCAACG	GTTTTAGAGCTAGAAATAGCAAGTTAAAATAAGGC	GGAAAGGACGAAACACCGGTCGTCAGAACACATCAACGGTTTTAGAGCTAGAAATAGCAAGTTAAAATAAGGC
sgBSG_3	BSG	GGAAAGGACGAAACACCG	CAGGCCCAGTCAGTGACAGG	GTTTTAGAGCTAGAAATAGCAAGTTAAAATAAGGC	GGAAAGGACGAAACACCGCAGGCCCAGTCAGTGACAGGGTTTTAGAGCTAGAAATAGCAAGTTAAAATAAGGC
sgBSG_4	BSG	GGAAAGGACGAAACACCG	GCCCAGGAAGGGCCAGAGGG	GTTTTAGAGCTAGAAATAGCAAGTTAAAATAAGGC	GGAAAGGACGAAACACCGGCCCAGGAAGGGCCAGAGGGGTTTTAGAGCTAGAAATAGCAAGTTAAAATAAGGC
sgBSG_5	BSG	GGAAAGGACGAAACACCG	TCTTCATCTACGAGAAGCGC	GTTTTAGAGCTAGAAATAGCAAGTTAAAATAAGGC	GGAAAGGACGAAACACCGTCTTCATCTACGAGAAGCGCGTTTTAGAGCTAGAAATAGCAAGTTAAAATAAGGC
sgSLC7A1_1	SLC7A1	GGAAAGGACGAAACACCG	CAGGACACCAGAGAACCCGA	GTTTTAGAGCTAGAAATAGCAAGTTAAAATAAGGC	GGAAAGGACGAAACACCGCAGGACACCAGAGAACCCGAGTTTTAGAGCTAGAAATAGCAAGTTAAAATAAGGC
sgSLC7A1_2	SLC7A1	GGAAAGGACGAAACACCG	GATGCAGTCAAAGCCCACGA	GTTTTAGAGCTAGAAATAGCAAGTTAAAATAAGGC	GGAAAGGACGAAACACCGGATGCAGTCAAAGCCCACGAGTTTTAGAGCTAGAAATAGCAAGTTAAAATAAGGC
sgSLC7A1_3	SLC7A1	GGAAAGGACGAAACACCG	GGAAGGTGCCAAGTACGCAG	GTTTTAGAGCTAGAAATAGCAAGTTAAAATAAGGC	GGAAAGGACGAAACACCGGGAAGGTGCCAAGTACGCAGGTTTTAGAGCTAGAAATAGCAAGTTAAAATAAGGC
sgSLC7A1_4	SLC7A1	GGAAAGGACGAAACACCG	GCCATGGCATAGATAACCCG	GTTTTAGAGCTAGAAATAGCAAGTTAAAATAAGGC	GGAAAGGACGAAACACCGGCCATGGCATAGATAACCCGGTTTTAGAGCTAGAAATAGCAAGTTAAAATAAGGC
sgSLC7A1_5	SLC7A1	GGAAAGGACGAAACACCG	ACATTGGGCAGCAGATGCTG	GTTTTAGAGCTAGAAATAGCAAGTTAAAATAAGGC	GGAAAGGACGAAACACCGACATTGGGCAGCAGATGCTGGTTTTAGAGCTAGAAATAGCAAGTTAAAATAAGGC
sgSLC39A14_1	SLC39A14	GGAAAGGACGAAACACCG	GGAGAATGAGCAGACGGAGG	GTTTTAGAGCTAGAAATAGCAAGTTAAAATAAGGC	GGAAAGGACGAAACACCGGGAGAATGAGCAGACGGAGGGTTTTAGAGCTAGAAATAGCAAGTTAAAATAAGGC
sgSLC39A14_2	SLC39A14	GGAAAGGACGAAACACCG	GGCCCACTCCCACATCCAGG	GTTTTAGAGCTAGAAATAGCAAGTTAAAATAAGGC	GGAAAGGACGAAACACCGGGCCCACTCCCACATCCAGGGTTTTAGAGCTAGAAATAGCAAGTTAAAATAAGGC
sgSLC39A14_3	SLC39A14	GGAAAGGACGAAACACCG	TGGATGATCACTCTGAGCGA	GTTTTAGAGCTAGAAATAGCAAGTTAAAATAAGGC	GGAAAGGACGAAACACCGTGGATGATCACTCTGAGCGAGTTTTAGAGCTAGAAATAGCAAGTTAAAATAAGGC
sgSLC39A14_4	SLC39A14	GGAAAGGACGAAACACCG	CATGTGGGAACTCCTCACAG	GTTTTAGAGCTAGAAATAGCAAGTTAAAATAAGGC	GGAAAGGACGAAACACCGCATGTGGGAACTCCTCACAGGTTTTAGAGCTAGAAATAGCAAGTTAAAATAAGGC
sgSLC39A14_5	SLC39A14	GGAAAGGACGAAACACCG	TATTAGATCCTGCAGGAAGG	GTTTTAGAGCTAGAAATAGCAAGTTAAAATAAGGC	GGAAAGGACGAAACACCGTATTAGATCCTGCAGGAAGGGTTTTAGAGCTAGAAATAGCAAGTTAAAATAAGGC
sgSLC3A2_1	SLC3A2	GGAAAGGACGAAACACCG	TGAGTGGCAAAATATCACCA	GTTTTAGAGCTAGAAATAGCAAGTTAAAATAAGGC	GGAAAGGACGAAACACCGTGAGTGGCAAAATATCACCAGTTTTAGAGCTAGAAATAGCAAGTTAAAATAAGGC
sgSLC3A2_2	SLC3A2	GGAAAGGACGAAACACCG	CATGAGCCAGGACACCGAGG	GTTTTAGAGCTAGAAATAGCAAGTTAAAATAAGGC	GGAAAGGACGAAACACCGCATGAGCCAGGACACCGAGGGTTTTAGAGCTAGAAATAGCAAGTTAAAATAAGGC
sgSLC3A2_3	SLC3A2	GGAAAGGACGAAACACCG	CGAGGTGGATATGAAGGAGG	GTTTTAGAGCTAGAAATAGCAAGTTAAAATAAGGC	GGAAAGGACGAAACACCGCGAGGTGGATATGAAGGAGGGTTTTAGAGCTAGAAATAGCAAGTTAAAATAAGGC
sgSLC3A2_4	SLC3A2	GGAAAGGACGAAACACCG	TGGTCTGGTGAAGATCAAGG	GTTTTAGAGCTAGAAATAGCAAGTTAAAATAAGGC	GGAAAGGACGAAACACCGTGGTCTGGTGAAGATCAAGGGTTTTAGAGCTAGAAATAGCAAGTTAAAATAAGGC
sgSLC3A2_5	SLC3A2	GGAAAGGACGAAACACCG	CAAGGTGGCGGAAGACGAGG	GTTTTAGAGCTAGAAATAGCAAGTTAAAATAAGGC	GGAAAGGACGAAACACCGCAAGGTGGCGGAAGACGAGGGTTTTAGAGCTAGAAATAGCAAGTTAAAATAAGGC
sgSLC38A2_1	SLC38A2	GGAAAGGACGAAACACCG	GGAGTAGTTGAAGTCGCTGT	GTTTTAGAGCTAGAAATAGCAAGTTAAAATAAGGC	GGAAAGGACGAAACACCGGGAGTAGTTGAAGTCGCTGTGTTTTAGAGCTAGAAATAGCAAGTTAAAATAAGGC
sgSLC38A2_2	SLC38A2	GGAAAGGACGAAACACCG	AGCAATTCCAGTATTAGCCA	GTTTTAGAGCTAGAAATAGCAAGTTAAAATAAGGC	GGAAAGGACGAAACACCGAGCAATTCCAGTATTAGCCAGTTTTAGAGCTAGAAATAGCAAGTTAAAATAAGGC
sgSLC38A2_3	SLC38A2	GGAAAGGACGAAACACCG	GGATATTTGGGATATACCAG	GTTTTAGAGCTAGAAATAGCAAGTTAAAATAAGGC	GGAAAGGACGAAACACCGGGATATTTGGGATATACCAGGTTTTAGAGCTAGAAATAGCAAGTTAAAATAAGGC
sgSLC38A2_4	SLC38A2	GGAAAGGACGAAACACCG	ACACCATACACAACAAGGAA	GTTTTAGAGCTAGAAATAGCAAGTTAAAATAAGGC	GGAAAGGACGAAACACCGACACCATACACAACAAGGAAGTTTTAGAGCTAGAAATAGCAAGTTAAAATAAGGC
sgSLC38A2_5	SLC38A2	GGAAAGGACGAAACACCG	AAAGCAGCTTCCACAGGACA	GTTTTAGAGCTAGAAATAGCAAGTTAAAATAAGGC	GGAAAGGACGAAACACCGAAAGCAGCTTCCACAGGACAGTTTTAGAGCTAGAAATAGCAAGTTAAAATAAGGC
sgSLC1A5_1	SLC1A5	GGAAAGGACGAAACACCG	GGAAGAGGTCCCAAAGGCAG	GTTTTAGAGCTAGAAATAGCAAGTTAAAATAAGGC	GGAAAGGACGAAACACCGGGAAGAGGTCCCAAAGGCAGGTTTTAGAGCTAGAAATAGCAAGTTAAAATAAGGC
sgSLC1A5_2	SLC1A5	GGAAAGGACGAAACACCG	GCAGCGGGCATCCCTGCTGG	GTTTTAGAGCTAGAAATAGCAAGTTAAAATAAGGC	GGAAAGGACGAAACACCGGCAGCGGGCATCCCTGCTGGGTTTTAGAGCTAGAAATAGCAAGTTAAAATAAGGC
sgSLC1A5_3	SLC1A5	GGAAAGGACGAAACACCG	GATGCCCCACAGGAAGCGGT	GTTTTAGAGCTAGAAATAGCAAGTTAAAATAAGGC	GGAAAGGACGAAACACCGGATGCCCCACAGGAAGCGGTGTTTTAGAGCTAGAAATAGCAAGTTAAAATAAGGC
sgSLC1A5_4	SLC1A5	GGAAAGGACGAAACACCG	GCTGATGATGAAGTGCGTGG	GTTTTAGAGCTAGAAATAGCAAGTTAAAATAAGGC	GGAAAGGACGAAACACCGGCTGATGATGAAGTGCGTGGGTTTTAGAGCTAGAAATAGCAAGTTAAAATAAGGC
sgSLC1A5_5	SLC1A5	GGAAAGGACGAAACACCG	TGGCAAACACTACCAAGCCC	GTTTTAGAGCTAGAAATAGCAAGTTAAAATAAGGC	GGAAAGGACGAAACACCGTGGCAAACACTACCAAGCCCGTTTTAGAGCTAGAAATAGCAAGTTAAAATAAGGC
sgSLC29A1_1	SLC29A1	GGAAAGGACGAAACACCG	AGGTAGGTGAATAACAGCAG	GTTTTAGAGCTAGAAATAGCAAGTTAAAATAAGGC	GGAAAGGACGAAACACCGAGGTAGGTGAATAACAGCAGGTTTTAGAGCTAGAAATAGCAAGTTAAAATAAGGC
sgSLC29A1_2	SLC29A1	GGAAAGGACGAAACACCG	GCAGGAGAGGAGCCAAGAGC	GTTTTAGAGCTAGAAATAGCAAGTTAAAATAAGGC	GGAAAGGACGAAACACCGGCAGGAGAGGAGCCAAGAGCGTTTTAGAGCTAGAAATAGCAAGTTAAAATAAGGC
sgSLC29A1_3	SLC29A1	GGAAAGGACGAAACACCG	GCAGTGGCACAAACACCAGC	GTTTTAGAGCTAGAAATAGCAAGTTAAAATAAGGC	GGAAAGGACGAAACACCGGCAGTGGCACAAACACCAGCGTTTTAGAGCTAGAAATAGCAAGTTAAAATAAGGC
sgSLC29A1_4	SLC29A1	GGAAAGGACGAAACACCG	AGACCACAGTCAGGTAGCGG	GTTTTAGAGCTAGAAATAGCAAGTTAAAATAAGGC	GGAAAGGACGAAACACCGAGACCACAGTCAGGTAGCGGGTTTTAGAGCTAGAAATAGCAAGTTAAAATAAGGC
sgSLC29A1_5	SLC29A1	GGAAAGGACGAAACACCG	GAGGCTGGCGAGGTAGCCGT	GTTTTAGAGCTAGAAATAGCAAGTTAAAATAAGGC	GGAAAGGACGAAACACCGGAGGCTGGCGAGGTAGCCGTGTTTTAGAGCTAGAAATAGCAAGTTAAAATAAGGC
sgSLC19A1_1	SLC19A1	GGAAAGGACGAAACACCG	GGAGCCGCGGAACAGCACGA	GTTTTAGAGCTAGAAATAGCAAGTTAAAATAAGGC	GGAAAGGACGAAACACCGGGAGCCGCGGAACAGCACGAGTTTTAGAGCTAGAAATAGCAAGTTAAAATAAGGC
sgSLC19A1_2	SLC19A1	GGAAAGGACGAAACACCG	GCAGCACCGGCGTGTAGCGC	GTTTTAGAGCTAGAAATAGCAAGTTAAAATAAGGC	GGAAAGGACGAAACACCGGCAGCACCGGCGTGTAGCGCGTTTTAGAGCTAGAAATAGCAAGTTAAAATAAGGC
sgSLC19A1_3	SLC19A1	GGAAAGGACGAAACACCG	GCAGGGGCTCAGCTTCGTGT	GTTTTAGAGCTAGAAATAGCAAGTTAAAATAAGGC	GGAAAGGACGAAACACCGGCAGGGGCTCAGCTTCGTGTGTTTTAGAGCTAGAAATAGCAAGTTAAAATAAGGC
sgSLC19A1_4	SLC19A1	GGAAAGGACGAAACACCG	GCTGCTGCTGGGCCACTCGG	GTTTTAGAGCTAGAAATAGCAAGTTAAAATAAGGC	GGAAAGGACGAAACACCGGCTGCTGCTGGGCCACTCGGGTTTTAGAGCTAGAAATAGCAAGTTAAAATAAGGC
sgSLC19A1_5	SLC19A1	GGAAAGGACGAAACACCG	GATGTAGTTGAGCGTGGAGA	GTTTTAGAGCTAGAAATAGCAAGTTAAAATAAGGC	GGAAAGGACGAAACACCGGATGTAGTTGAGCGTGGAGAGTTTTAGAGCTAGAAATAGCAAGTTAAAATAAGGC
sgDCUN1D3_1	DCUN1D3	GGAAAGGACGAAACACCG	GCAACAAGTCACATAGCAGG	GTTTTAGAGCTAGAAATAGCAAGTTAAAATAAGGC	GGAAAGGACGAAACACCGGCAACAAGTCACATAGCAGGGTTTTAGAGCTAGAAATAGCAAGTTAAAATAAGGC
sgDCUN1D3_2	DCUN1D3	GGAAAGGACGAAACACCG	GTGGTACCTGCTCCTCACGG	GTTTTAGAGCTAGAAATAGCAAGTTAAAATAAGGC	GGAAAGGACGAAACACCGGTGGTACCTGCTCCTCACGGGTTTTAGAGCTAGAAATAGCAAGTTAAAATAAGGC
sgDCUN1D3_3	DCUN1D3	GGAAAGGACGAAACACCG	GAGGGGTGCAGGCCACCGTG	GTTTTAGAGCTAGAAATAGCAAGTTAAAATAAGGC	GGAAAGGACGAAACACCGGAGGGGTGCAGGCCACCGTGGTTTTAGAGCTAGAAATAGCAAGTTAAAATAAGGC
sgDCUN1D3_4	DCUN1D3	GGAAAGGACGAAACACCG	GGAGTCCAAGTCCAATGCCG	GTTTTAGAGCTAGAAATAGCAAGTTAAAATAAGGC	GGAAAGGACGAAACACCGGGAGTCCAAGTCCAATGCCGGTTTTAGAGCTAGAAATAGCAAGTTAAAATAAGGC
sgDCUN1D3_5	DCUN1D3	GGAAAGGACGAAACACCG	CCACCTGGCTTGCCACAGGG	GTTTTAGAGCTAGAAATAGCAAGTTAAAATAAGGC	GGAAAGGACGAAACACCGCCACCTGGCTTGCCACAGGGGTTTTAGAGCTAGAAATAGCAAGTTAAAATAAGGC
sgMARVELD2_1	MARVELD2	GGAAAGGACGAAACACCG	GATACTCCTACATGAAGTCG	GTTTTAGAGCTAGAAATAGCAAGTTAAAATAAGGC	GGAAAGGACGAAACACCGGATACTCCTACATGAAGTCGGTTTTAGAGCTAGAAATAGCAAGTTAAAATAAGGC
sgMARVELD2_2	MARVELD2	GGAAAGGACGAAACACCG	GTGAATGATACCAACCGAGG	GTTTTAGAGCTAGAAATAGCAAGTTAAAATAAGGC	GGAAAGGACGAAACACCGGTGAATGATACCAACCGAGGGTTTTAGAGCTAGAAATAGCAAGTTAAAATAAGGC
sgMARVELD2_3	MARVELD2	GGAAAGGACGAAACACCG	CAGAAGTTCAGGCTGTCCTG	GTTTTAGAGCTAGAAATAGCAAGTTAAAATAAGGC	GGAAAGGACGAAACACCGCAGAAGTTCAGGCTGTCCTGGTTTTAGAGCTAGAAATAGCAAGTTAAAATAAGGC
sgMARVELD2_4	MARVELD2	GGAAAGGACGAAACACCG	TAGAAGTCTGGGCCGAATGG	GTTTTAGAGCTAGAAATAGCAAGTTAAAATAAGGC	GGAAAGGACGAAACACCGTAGAAGTCTGGGCCGAATGGGTTTTAGAGCTAGAAATAGCAAGTTAAAATAAGGC
sgMARVELD2_5	MARVELD2	GGAAAGGACGAAACACCG	GATATCAGGTACATCTCCGA	GTTTTAGAGCTAGAAATAGCAAGTTAAAATAAGGC	GGAAAGGACGAAACACCGGATATCAGGTACATCTCCGAGTTTTAGAGCTAGAAATAGCAAGTTAAAATAAGGC
sgNDUFAF2_1	NDUFAF2	GGAAAGGACGAAACACCG	GATATTCCAACAGAATGGGA	GTTTTAGAGCTAGAAATAGCAAGTTAAAATAAGGC	GGAAAGGACGAAACACCGGATATTCCAACAGAATGGGAGTTTTAGAGCTAGAAATAGCAAGTTAAAATAAGGC
sgNDUFAF2_2	NDUFAF2	GGAAAGGACGAAACACCG	AGAAGTAGACTATGAAGCAG	GTTTTAGAGCTAGAAATAGCAAGTTAAAATAAGGC	GGAAAGGACGAAACACCGAGAAGTAGACTATGAAGCAGGTTTTAGAGCTAGAAATAGCAAGTTAAAATAAGGC
sgNDUFAF2_3	NDUFAF2	GGAAAGGACGAAACACCG	CCGCAGTACAAGAACTGGAG	GTTTTAGAGCTAGAAATAGCAAGTTAAAATAAGGC	GGAAAGGACGAAACACCGCCGCAGTACAAGAACTGGAGGTTTTAGAGCTAGAAATAGCAAGTTAAAATAAGGC
sgNDUFAF2_4	NDUFAF2	GGAAAGGACGAAACACCG	AGTCTTACCTCCATAGTAGG	GTTTTAGAGCTAGAAATAGCAAGTTAAAATAAGGC	GGAAAGGACGAAACACCGAGTCTTACCTCCATAGTAGGGTTTTAGAGCTAGAAATAGCAAGTTAAAATAAGGC
sgNDUFAF2_5	NDUFAF2	GGAAAGGACGAAACACCG	TGGAAAGGAAGAACCCTCAG	GTTTTAGAGCTAGAAATAGCAAGTTAAAATAAGGC	GGAAAGGACGAAACACCGTGGAAAGGAAGAACCCTCAGGTTTTAGAGCTAGAAATAGCAAGTTAAAATAAGGC
sgSTX3_1	STX3	GGAAAGGACGAAACACCG	GCAGCAAAGGGCGAATCCAG	GTTTTAGAGCTAGAAATAGCAAGTTAAAATAAGGC	GGAAAGGACGAAACACCGGCAGCAAAGGGCGAATCCAGGTTTTAGAGCTAGAAATAGCAAGTTAAAATAAGGC
sgSTX3_2	STX3	GGAAAGGACGAAACACCG	CAAGATCTCAGAACATGTAG	GTTTTAGAGCTAGAAATAGCAAGTTAAAATAAGGC	GGAAAGGACGAAACACCGCAAGATCTCAGAACATGTAGGTTTTAGAGCTAGAAATAGCAAGTTAAAATAAGGC
sgSTX3_3	STX3	GGAAAGGACGAAACACCG	GACAACCGATGAGGAGCTGG	GTTTTAGAGCTAGAAATAGCAAGTTAAAATAAGGC	GGAAAGGACGAAACACCGGACAACCGATGAGGAGCTGGGTTTTAGAGCTAGAAATAGCAAGTTAAAATAAGGC
sgSTX3_4	STX3	GGAAAGGACGAAACACCG	GGACCGTCTGGAGCAGCTGA	GTTTTAGAGCTAGAAATAGCAAGTTAAAATAAGGC	GGAAAGGACGAAACACCGGGACCGTCTGGAGCAGCTGAGTTTTAGAGCTAGAAATAGCAAGTTAAAATAAGGC
sgSTX3_5	STX3	GGAAAGGACGAAACACCG	CCTGGGATTTCCGAATCCGA	GTTTTAGAGCTAGAAATAGCAAGTTAAAATAAGGC	GGAAAGGACGAAACACCGCCTGGGATTTCCGAATCCGAGTTTTAGAGCTAGAAATAGCAAGTTAAAATAAGGC
sgHLA-A_1	HLA-A	GGAAAGGACGAAACACCG	GGATGTGAAGAAATACCTCA	GTTTTAGAGCTAGAAATAGCAAGTTAAAATAAGGC	GGAAAGGACGAAACACCGGGATGTGAAGAAATACCTCAGTTTTAGAGCTAGAAATAGCAAGTTAAAATAAGGC
sgHLA-A_2	HLA-A	GGAAAGGACGAAACACCG	ACAGCGACGCCGCGAGCCAG	GTTTTAGAGCTAGAAATAGCAAGTTAAAATAAGGC	GGAAAGGACGAAACACCGACAGCGACGCCGCGAGCCAGGTTTTAGAGCTAGAAATAGCAAGTTAAAATAAGGC
sgHLA-A_3	HLA-A	GGAAAGGACGAAACACCG	CCAGGAGACACGGAATGTGA	GTTTTAGAGCTAGAAATAGCAAGTTAAAATAAGGC	GGAAAGGACGAAACACCGCCAGGAGACACGGAATGTGAGTTTTAGAGCTAGAAATAGCAAGTTAAAATAAGGC
sgHLA-A_4	HLA-A	GGAAAGGACGAAACACCG	AGACTGACCGAGTGGACCTG	GTTTTAGAGCTAGAAATAGCAAGTTAAAATAAGGC	GGAAAGGACGAAACACCGAGACTGACCGAGTGGACCTGGTTTTAGAGCTAGAAATAGCAAGTTAAAATAAGGC
sgHLA-A_5	HLA-A	GGAAAGGACGAAACACCG	GTATGGCTGCGACGTGGGGT	GTTTTAGAGCTAGAAATAGCAAGTTAAAATAAGGC	GGAAAGGACGAAACACCGGTATGGCTGCGACGTGGGGTGTTTTAGAGCTAGAAATAGCAAGTTAAAATAAGGC
sgSCARB1_1	SCARB1	GGAAAGGACGAAACACCG	GAACCCCAGCGAGATCCTGA	GTTTTAGAGCTAGAAATAGCAAGTTAAAATAAGGC	GGAAAGGACGAAACACCGGAACCCCAGCGAGATCCTGAGTTTTAGAGCTAGAAATAGCAAGTTAAAATAAGGC
sgSCARB1_2	SCARB1	GGAAAGGACGAAACACCG	GCTGGAGTTCTACAGCCCGG	GTTTTAGAGCTAGAAATAGCAAGTTAAAATAAGGC	GGAAAGGACGAAACACCGGCTGGAGTTCTACAGCCCGGGTTTTAGAGCTAGAAATAGCAAGTTAAAATAAGGC
sgSCARB1_3	SCARB1	GGAAAGGACGAAACACCG	GAGGATGGGAGAGAAACAAG	GTTTTAGAGCTAGAAATAGCAAGTTAAAATAAGGC	GGAAAGGACGAAACACCGGAGGATGGGAGAGAAACAAGGTTTTAGAGCTAGAAATAGCAAGTTAAAATAAGGC
sgSCARB1_4	SCARB1	GGAAAGGACGAAACACCG	GCCGCTGCTCTGGTTTGCAG	GTTTTAGAGCTAGAAATAGCAAGTTAAAATAAGGC	GGAAAGGACGAAACACCGGCCGCTGCTCTGGTTTGCAGGTTTTAGAGCTAGAAATAGCAAGTTAAAATAAGGC
sgSCARB1_5	SCARB1	GGAAAGGACGAAACACCG	GCTGCTCCGCCAAAGCGCGC	GTTTTAGAGCTAGAAATAGCAAGTTAAAATAAGGC	GGAAAGGACGAAACACCGGCTGCTCCGCCAAAGCGCGCGTTTTAGAGCTAGAAATAGCAAGTTAAAATAAGGC
sgSLC7A5_1	SLC7A5	GGAAAGGACGAAACACCG	GATACTCACAGATGCCCTGG	GTTTTAGAGCTAGAAATAGCAAGTTAAAATAAGGC	GGAAAGGACGAAACACCGGATACTCACAGATGCCCTGGGTTTTAGAGCTAGAAATAGCAAGTTAAAATAAGGC
sgSLC7A5_2	SLC7A5	GGAAAGGACGAAACACCG	GGGCTTCGTCCAGATCGGGA	GTTTTAGAGCTAGAAATAGCAAGTTAAAATAAGGC	GGAAAGGACGAAACACCGGGGCTTCGTCCAGATCGGGAGTTTTAGAGCTAGAAATAGCAAGTTAAAATAAGGC
sgSLC7A5_3	SLC7A5	GGAAAGGACGAAACACCG	GGACGACAGCATCTGCTCGG	GTTTTAGAGCTAGAAATAGCAAGTTAAAATAAGGC	GGAAAGGACGAAACACCGGGACGACAGCATCTGCTCGGGTTTTAGAGCTAGAAATAGCAAGTTAAAATAAGGC
sgSLC7A5_4	SLC7A5	GGAAAGGACGAAACACCG	GTAGCGGCTCACCACGGCCA	GTTTTAGAGCTAGAAATAGCAAGTTAAAATAAGGC	GGAAAGGACGAAACACCGGTAGCGGCTCACCACGGCCAGTTTTAGAGCTAGAAATAGCAAGTTAAAATAAGGC
sgSLC7A5_5	SLC7A5	GGAAAGGACGAAACACCG	GCTGTGGGTGGATCATGGAG	GTTTTAGAGCTAGAAATAGCAAGTTAAAATAAGGC	GGAAAGGACGAAACACCGGCTGTGGGTGGATCATGGAGGTTTTAGAGCTAGAAATAGCAAGTTAAAATAAGGC
sgZDHHC20_1	ZDHHC20	GGAAAGGACGAAACACCG	GAAAGCCACAAGGTAAACAA	GTTTTAGAGCTAGAAATAGCAAGTTAAAATAAGGC	GGAAAGGACGAAACACCGGAAAGCCACAAGGTAAACAAGTTTTAGAGCTAGAAATAGCAAGTTAAAATAAGGC
sgZDHHC20_2	ZDHHC20	GGAAAGGACGAAACACCG	GCCAGCGGAACATGGCGCCC	GTTTTAGAGCTAGAAATAGCAAGTTAAAATAAGGC	GGAAAGGACGAAACACCGGCCAGCGGAACATGGCGCCCGTTTTAGAGCTAGAAATAGCAAGTTAAAATAAGGC
sgZDHHC20_3	ZDHHC20	GGAAAGGACGAAACACCG	ACGAAGGTGATGAAGAGCAC	GTTTTAGAGCTAGAAATAGCAAGTTAAAATAAGGC	GGAAAGGACGAAACACCGACGAAGGTGATGAAGAGCACGTTTTAGAGCTAGAAATAGCAAGTTAAAATAAGGC
sgZDHHC20_4	ZDHHC20	GGAAAGGACGAAACACCG	AGAACAGATGGAAAGCCACA	GTTTTAGAGCTAGAAATAGCAAGTTAAAATAAGGC	GGAAAGGACGAAACACCGAGAACAGATGGAAAGCCACAGTTTTAGAGCTAGAAATAGCAAGTTAAAATAAGGC
sgZDHHC20_5	ZDHHC20	GGAAAGGACGAAACACCG	TCAGGTCCGTATGAAAACGT	GTTTTAGAGCTAGAAATAGCAAGTTAAAATAAGGC	GGAAAGGACGAAACACCGTCAGGTCCGTATGAAAACGTGTTTTAGAGCTAGAAATAGCAAGTTAAAATAAGGC
sgSLC23A2_1	SLC23A2	GGAAAGGACGAAACACCG	GACACCGGCCGCAGACACGG	GTTTTAGAGCTAGAAATAGCAAGTTAAAATAAGGC	GGAAAGGACGAAACACCGGACACCGGCCGCAGACACGGGTTTTAGAGCTAGAAATAGCAAGTTAAAATAAGGC
sgSLC23A2_2	SLC23A2	GGAAAGGACGAAACACCG	GTAGCCCCAGAAATATACAC	GTTTTAGAGCTAGAAATAGCAAGTTAAAATAAGGC	GGAAAGGACGAAACACCGGTAGCCCCAGAAATATACACGTTTTAGAGCTAGAAATAGCAAGTTAAAATAAGGC
sgSLC23A2_3	SLC23A2	GGAAAGGACGAAACACCG	AAAGCACTGGCCTGAAACAG	GTTTTAGAGCTAGAAATAGCAAGTTAAAATAAGGC	GGAAAGGACGAAACACCGAAAGCACTGGCCTGAAACAGGTTTTAGAGCTAGAAATAGCAAGTTAAAATAAGGC
sgSLC23A2_4	SLC23A2	GGAAAGGACGAAACACCG	AGACAGGATGGCTCGAGCAG	GTTTTAGAGCTAGAAATAGCAAGTTAAAATAAGGC	GGAAAGGACGAAACACCGAGACAGGATGGCTCGAGCAGGTTTTAGAGCTAGAAATAGCAAGTTAAAATAAGGC
sgSLC23A2_5	SLC23A2	GGAAAGGACGAAACACCG	GTAGAGCCCCAGGCAGGCCG	GTTTTAGAGCTAGAAATAGCAAGTTAAAATAAGGC	GGAAAGGACGAAACACCGGTAGAGCCCCAGGCAGGCCGGTTTTAGAGCTAGAAATAGCAAGTTAAAATAAGGC
sgRAP2C_1	RAP2C	GGAAAGGACGAAACACCG	GTAGTGGTGTTAGGGAGTGG	GTTTTAGAGCTAGAAATAGCAAGTTAAAATAAGGC	GGAAAGGACGAAACACCGGTAGTGGTGTTAGGGAGTGGGTTTTAGAGCTAGAAATAGCAAGTTAAAATAAGGC
sgRAP2C_2	RAP2C	GGAAAGGACGAAACACCG	GCGGTAGAAATCTTCAATGG	GTTTTAGAGCTAGAAATAGCAAGTTAAAATAAGGC	GGAAAGGACGAAACACCGGCGGTAGAAATCTTCAATGGGTTTTAGAGCTAGAAATAGCAAGTTAAAATAAGGC
sgRAP2C_3	RAP2C	GGAAAGGACGAAACACCG	CTACCGCAAAGAGATCGAAG	GTTTTAGAGCTAGAAATAGCAAGTTAAAATAAGGC	GGAAAGGACGAAACACCGCTACCGCAAAGAGATCGAAGGTTTTAGAGCTAGAAATAGCAAGTTAAAATAAGGC
sgRAP2C_4	RAP2C	GGAAAGGACGAAACACCG	CCAGAATTTCCAGCACGGAG	GTTTTAGAGCTAGAAATAGCAAGTTAAAATAAGGC	GGAAAGGACGAAACACCGCCAGAATTTCCAGCACGGAGGTTTTAGAGCTAGAAATAGCAAGTTAAAATAAGGC
sgRAP2C_5	RAP2C	GGAAAGGACGAAACACCG	GATGTAGAGATCTCTCATGG	GTTTTAGAGCTAGAAATAGCAAGTTAAAATAAGGC	GGAAAGGACGAAACACCGGATGTAGAGATCTCTCATGGGTTTTAGAGCTAGAAATAGCAAGTTAAAATAAGGC
sgPPIF_1	PPIF	GGAAAGGACGAAACACCG	GTACACGAGCGGGTTCCCGG	GTTTTAGAGCTAGAAATAGCAAGTTAAAATAAGGC	GGAAAGGACGAAACACCGGTACACGAGCGGGTTCCCGGGTTTTAGAGCTAGAAATAGCAAGTTAAAATAAGGC
sgPPIF_2	PPIF	GGAAAGGACGAAACACCG	GCGATGCTGGCGCTGCGCTG	GTTTTAGAGCTAGAAATAGCAAGTTAAAATAAGGC	GGAAAGGACGAAACACCGGCGATGCTGGCGCTGCGCTGGTTTTAGAGCTAGAAATAGCAAGTTAAAATAAGGC
sgPPIF_3	PPIF	GGAAAGGACGAAACACCG	GTTAGGACCAGCATTAGCCA	GTTTTAGAGCTAGAAATAGCAAGTTAAAATAAGGC	GGAAAGGACGAAACACCGGTTAGGACCAGCATTAGCCAGTTTTAGAGCTAGAAATAGCAAGTTAAAATAAGGC
sgPPIF_4	PPIF	GGAAAGGACGAAACACCG	GTCTCACCTCCAGCACCACG	GTTTTAGAGCTAGAAATAGCAAGTTAAAATAAGGC	GGAAAGGACGAAACACCGGTCTCACCTCCAGCACCACGGTTTTAGAGCTAGAAATAGCAAGTTAAAATAAGGC
sgPPIF_5	PPIF	GGAAAGGACGAAACACCG	GGAGCCCTTGCTGCAGGCGC	GTTTTAGAGCTAGAAATAGCAAGTTAAAATAAGGC	GGAAAGGACGAAACACCGGGAGCCCTTGCTGCAGGCGCGTTTTAGAGCTAGAAATAGCAAGTTAAAATAAGGC
sgCDC42EP1_1	CDC42EP1	GGAAAGGACGAAACACCG	GAGCTTGCCCAGGCTCATGG	GTTTTAGAGCTAGAAATAGCAAGTTAAAATAAGGC	GGAAAGGACGAAACACCGGAGCTTGCCCAGGCTCATGGGTTTTAGAGCTAGAAATAGCAAGTTAAAATAAGGC
sgCDC42EP1_2	CDC42EP1	GGAAAGGACGAAACACCG	GGAAGCTGCGGGGTGAGCGA	GTTTTAGAGCTAGAAATAGCAAGTTAAAATAAGGC	GGAAAGGACGAAACACCGGGAAGCTGCGGGGTGAGCGAGTTTTAGAGCTAGAAATAGCAAGTTAAAATAAGGC
sgCDC42EP1_3	CDC42EP1	GGAAAGGACGAAACACCG	TAGGCGGCCTGGTTGAGCTG	GTTTTAGAGCTAGAAATAGCAAGTTAAAATAAGGC	GGAAAGGACGAAACACCGTAGGCGGCCTGGTTGAGCTGGTTTTAGAGCTAGAAATAGCAAGTTAAAATAAGGC
sgCDC42EP1_4	CDC42EP1	GGAAAGGACGAAACACCG	GGCGCCGCCACCATGAGCCT	GTTTTAGAGCTAGAAATAGCAAGTTAAAATAAGGC	GGAAAGGACGAAACACCGGGCGCCGCCACCATGAGCCTGTTTTAGAGCTAGAAATAGCAAGTTAAAATAAGGC
sgCDC42EP1_5	CDC42EP1	GGAAAGGACGAAACACCG	CCAGTTCACAGGGAAAGAGG	GTTTTAGAGCTAGAAATAGCAAGTTAAAATAAGGC	GGAAAGGACGAAACACCGCCAGTTCACAGGGAAAGAGGGTTTTAGAGCTAGAAATAGCAAGTTAAAATAAGGC
sgPVRL2_1	PVRL2	GGAAAGGACGAAACACCG	GCGGACGTCACAGCTCAGGG	GTTTTAGAGCTAGAAATAGCAAGTTAAAATAAGGC	GGAAAGGACGAAACACCGGCGGACGTCACAGCTCAGGGGTTTTAGAGCTAGAAATAGCAAGTTAAAATAAGGC
sgPVRL2_2	PVRL2	GGAAAGGACGAAACACCG	CCAGCTGGTCATCCACGCAG	GTTTTAGAGCTAGAAATAGCAAGTTAAAATAAGGC	GGAAAGGACGAAACACCGCCAGCTGGTCATCCACGCAGGTTTTAGAGCTAGAAATAGCAAGTTAAAATAAGGC
sgPVRL2_3	PVRL2	GGAAAGGACGAAACACCG	ATGTACAGTCCAGGAACAGG	GTTTTAGAGCTAGAAATAGCAAGTTAAAATAAGGC	GGAAAGGACGAAACACCGATGTACAGTCCAGGAACAGGGTTTTAGAGCTAGAAATAGCAAGTTAAAATAAGGC
sgPVRL2_4	PVRL2	GGAAAGGACGAAACACCG	GGAAGGCGGCCACATTCTGG	GTTTTAGAGCTAGAAATAGCAAGTTAAAATAAGGC	GGAAAGGACGAAACACCGGGAAGGCGGCCACATTCTGGGTTTTAGAGCTAGAAATAGCAAGTTAAAATAAGGC
sgPVRL2_5	PVRL2	GGAAAGGACGAAACACCG	GAGCACTGGGCAAGACACAG	GTTTTAGAGCTAGAAATAGCAAGTTAAAATAAGGC	GGAAAGGACGAAACACCGGAGCACTGGGCAAGACACAGGTTTTAGAGCTAGAAATAGCAAGTTAAAATAAGGC
sgITFG3_1	ITFG3	GGAAAGGACGAAACACCG	GGGCACAGCACACTCCACGA	GTTTTAGAGCTAGAAATAGCAAGTTAAAATAAGGC	GGAAAGGACGAAACACCGGGGCACAGCACACTCCACGAGTTTTAGAGCTAGAAATAGCAAGTTAAAATAAGGC
sgITFG3_2	ITFG3	GGAAAGGACGAAACACCG	GAGACCTGTGGCCCAAGACG	GTTTTAGAGCTAGAAATAGCAAGTTAAAATAAGGC	GGAAAGGACGAAACACCGGAGACCTGTGGCCCAAGACGGTTTTAGAGCTAGAAATAGCAAGTTAAAATAAGGC
sgITFG3_3	ITFG3	GGAAAGGACGAAACACCG	GCTGGTTCTCACCCAGGAGC	GTTTTAGAGCTAGAAATAGCAAGTTAAAATAAGGC	GGAAAGGACGAAACACCGGCTGGTTCTCACCCAGGAGCGTTTTAGAGCTAGAAATAGCAAGTTAAAATAAGGC
sgITFG3_4	ITFG3	GGAAAGGACGAAACACCG	GCTGGGGAGCACCAGCGAGA	GTTTTAGAGCTAGAAATAGCAAGTTAAAATAAGGC	GGAAAGGACGAAACACCGGCTGGGGAGCACCAGCGAGAGTTTTAGAGCTAGAAATAGCAAGTTAAAATAAGGC
sgITFG3_5	ITFG3	GGAAAGGACGAAACACCG	CGGGAGAGCCGGGACTGTGG	GTTTTAGAGCTAGAAATAGCAAGTTAAAATAAGGC	GGAAAGGACGAAACACCGCGGGAGAGCCGGGACTGTGGGTTTTAGAGCTAGAAATAGCAAGTTAAAATAAGGC
sgAKAP5_1	AKAP5	GGAAAGGACGAAACACCG	GATGAGAAGAGATCAGCAGA	GTTTTAGAGCTAGAAATAGCAAGTTAAAATAAGGC	GGAAAGGACGAAACACCGGATGAGAAGAGATCAGCAGAGTTTTAGAGCTAGAAATAGCAAGTTAAAATAAGGC
sgAKAP5_2	AKAP5	GGAAAGGACGAAACACCG	GCAACCTGCAATAAATGCTG	GTTTTAGAGCTAGAAATAGCAAGTTAAAATAAGGC	GGAAAGGACGAAACACCGGCAACCTGCAATAAATGCTGGTTTTAGAGCTAGAAATAGCAAGTTAAAATAAGGC
sgAKAP5_3	AKAP5	GGAAAGGACGAAACACCG	GGAGGAACATCAGAAAGTAC	GTTTTAGAGCTAGAAATAGCAAGTTAAAATAAGGC	GGAAAGGACGAAACACCGGGAGGAACATCAGAAAGTACGTTTTAGAGCTAGAAATAGCAAGTTAAAATAAGGC
sgAKAP5_4	AKAP5	GGAAAGGACGAAACACCG	AACAAAGGCTAAGTCAACCC	GTTTTAGAGCTAGAAATAGCAAGTTAAAATAAGGC	GGAAAGGACGAAACACCGAACAAAGGCTAAGTCAACCCGTTTTAGAGCTAGAAATAGCAAGTTAAAATAAGGC
sgAKAP5_5	AKAP5	GGAAAGGACGAAACACCG	GAAGGCATCTCACGGAAAGA	GTTTTAGAGCTAGAAATAGCAAGTTAAAATAAGGC	GGAAAGGACGAAACACCGGAAGGCATCTCACGGAAAGAGTTTTAGAGCTAGAAATAGCAAGTTAAAATAAGGC
sgSFT2D1_1	SFT2D1	GGAAAGGACGAAACACCG	GGAGCAGGGCCTGACTGCGC	GTTTTAGAGCTAGAAATAGCAAGTTAAAATAAGGC	GGAAAGGACGAAACACCGGGAGCAGGGCCTGACTGCGCGTTTTAGAGCTAGAAATAGCAAGTTAAAATAAGGC
sgSFT2D1_2	SFT2D1	GGAAAGGACGAAACACCG	GGATTGCTGTGGCTTCCGGG	GTTTTAGAGCTAGAAATAGCAAGTTAAAATAAGGC	GGAAAGGACGAAACACCGGGATTGCTGTGGCTTCCGGGGTTTTAGAGCTAGAAATAGCAAGTTAAAATAAGGC
sgSFT2D1_3	SFT2D1	GGAAAGGACGAAACACCG	ACAGGGCCATGGAGAAGCTG	GTTTTAGAGCTAGAAATAGCAAGTTAAAATAAGGC	GGAAAGGACGAAACACCGACAGGGCCATGGAGAAGCTGGTTTTAGAGCTAGAAATAGCAAGTTAAAATAAGGC
sgSFT2D1_4	SFT2D1	GGAAAGGACGAAACACCG	CTAACGCAGCAAGATTGCCG	GTTTTAGAGCTAGAAATAGCAAGTTAAAATAAGGC	GGAAAGGACGAAACACCGCTAACGCAGCAAGATTGCCGGTTTTAGAGCTAGAAATAGCAAGTTAAAATAAGGC
sgSFT2D1_5	SFT2D1	GGAAAGGACGAAACACCG	GGTGTTGAAACTAAGGGATG	GTTTTAGAGCTAGAAATAGCAAGTTAAAATAAGGC	GGAAAGGACGAAACACCGGGTGTTGAAACTAAGGGATGGTTTTAGAGCTAGAAATAGCAAGTTAAAATAAGGC
sgLYN_1	LYN	GGAAAGGACGAAACACCG	AGAGAAGATGAAAGTCCTGG	GTTTTAGAGCTAGAAATAGCAAGTTAAAATAAGGC	GGAAAGGACGAAACACCGAGAGAAGATGAAAGTCCTGGGTTTTAGAGCTAGAAATAGCAAGTTAAAATAAGGC
sgLYN_2	LYN	GGAAAGGACGAAACACCG	AATGAGTACACAGCAAGGGA	GTTTTAGAGCTAGAAATAGCAAGTTAAAATAAGGC	GGAAAGGACGAAACACCGAATGAGTACACAGCAAGGGAGTTTTAGAGCTAGAAATAGCAAGTTAAAATAAGGC
sgLYN_3	LYN	GGAAAGGACGAAACACCG	AAAGACAGCTTGAGTGACGA	GTTTTAGAGCTAGAAATAGCAAGTTAAAATAAGGC	GGAAAGGACGAAACACCGAAAGACAGCTTGAGTGACGAGTTTTAGAGCTAGAAATAGCAAGTTAAAATAAGGC
sgLYN_4	LYN	GGAAAGGACGAAACACCG	GTTTGGCCACATAGTTGCTG	GTTTTAGAGCTAGAAATAGCAAGTTAAAATAAGGC	GGAAAGGACGAAACACCGGTTTGGCCACATAGTTGCTGGTTTTAGAGCTAGAAATAGCAAGTTAAAATAAGGC
sgLYN_5	LYN	GGAAAGGACGAAACACCG	TTGGTGAAAAGGCTTGGCGC	GTTTTAGAGCTAGAAATAGCAAGTTAAAATAAGGC	GGAAAGGACGAAACACCGTTGGTGAAAAGGCTTGGCGCGTTTTAGAGCTAGAAATAGCAAGTTAAAATAAGGC
sgSTXBP3_1	STXBP3	GGAAAGGACGAAACACCG	GATGTCGAATTCTAACCCAG	GTTTTAGAGCTAGAAATAGCAAGTTAAAATAAGGC	GGAAAGGACGAAACACCGGATGTCGAATTCTAACCCAGGTTTTAGAGCTAGAAATAGCAAGTTAAAATAAGGC
sgSTXBP3_2	STXBP3	GGAAAGGACGAAACACCG	GGGGAACAATGGGAACACCA	GTTTTAGAGCTAGAAATAGCAAGTTAAAATAAGGC	GGAAAGGACGAAACACCGGGGGAACAATGGGAACACCAGTTTTAGAGCTAGAAATAGCAAGTTAAAATAAGGC
sgSTXBP3_3	STXBP3	GGAAAGGACGAAACACCG	GCAAACCGTTAAGAAAGGAT	GTTTTAGAGCTAGAAATAGCAAGTTAAAATAAGGC	GGAAAGGACGAAACACCGGCAAACCGTTAAGAAAGGATGTTTTAGAGCTAGAAATAGCAAGTTAAAATAAGGC
sgSTXBP3_4	STXBP3	GGAAAGGACGAAACACCG	GAAAGTACCTGAGATTCATG	GTTTTAGAGCTAGAAATAGCAAGTTAAAATAAGGC	GGAAAGGACGAAACACCGGAAAGTACCTGAGATTCATGGTTTTAGAGCTAGAAATAGCAAGTTAAAATAAGGC
sgSTXBP3_5	STXBP3	GGAAAGGACGAAACACCG	AAAGCTCTGCAAAACTGAAC	GTTTTAGAGCTAGAAATAGCAAGTTAAAATAAGGC	GGAAAGGACGAAACACCGAAAGCTCTGCAAAACTGAACGTTTTAGAGCTAGAAATAGCAAGTTAAAATAAGGC
sgBMPR2_1	BMPR2	GGAAAGGACGAAACACCG	GCATATCCTCAAAAGTGGGA	GTTTTAGAGCTAGAAATAGCAAGTTAAAATAAGGC	GGAAAGGACGAAACACCGGCATATCCTCAAAAGTGGGAGTTTTAGAGCTAGAAATAGCAAGTTAAAATAAGGC
sgBMPR2_2	BMPR2	GGAAAGGACGAAACACCG	GCTGGACATAGAATGCTCAG	GTTTTAGAGCTAGAAATAGCAAGTTAAAATAAGGC	GGAAAGGACGAAACACCGGCTGGACATAGAATGCTCAGGTTTTAGAGCTAGAAATAGCAAGTTAAAATAAGGC
sgBMPR2_3	BMPR2	GGAAAGGACGAAACACCG	ACAACAACCACAAACACCAC	GTTTTAGAGCTAGAAATAGCAAGTTAAAATAAGGC	GGAAAGGACGAAACACCGACAACAACCACAAACACCACGTTTTAGAGCTAGAAATAGCAAGTTAAAATAAGGC
sgBMPR2_4	BMPR2	GGAAAGGACGAAACACCG	GGATCGTCTTGTGGACAGGA	GTTTTAGAGCTAGAAATAGCAAGTTAAAATAAGGC	GGAAAGGACGAAACACCGGGATCGTCTTGTGGACAGGAGTTTTAGAGCTAGAAATAGCAAGTTAAAATAAGGC
sgBMPR2_5	BMPR2	GGAAAGGACGAAACACCG	AGGGAACGGCCACTAGAAGG	GTTTTAGAGCTAGAAATAGCAAGTTAAAATAAGGC	GGAAAGGACGAAACACCGAGGGAACGGCCACTAGAAGGGTTTTAGAGCTAGAAATAGCAAGTTAAAATAAGGC
sgCALR_1	CALR	GGAAAGGACGAAACACCG	GTAGACGGCAGGCTCGGCGA	GTTTTAGAGCTAGAAATAGCAAGTTAAAATAAGGC	GGAAAGGACGAAACACCGGTAGACGGCAGGCTCGGCGAGTTTTAGAGCTAGAAATAGCAAGTTAAAATAAGGC
sgCALR_2	CALR	GGAAAGGACGAAACACCG	AAGGAGCAGTTTCTGGACGG	GTTTTAGAGCTAGAAATAGCAAGTTAAAATAAGGC	GGAAAGGACGAAACACCGAAGGAGCAGTTTCTGGACGGGTTTTAGAGCTAGAAATAGCAAGTTAAAATAAGGC
sgCALR_3	CALR	GGAAAGGACGAAACACCG	TAGACGGGTGGACTTCCCGC	GTTTTAGAGCTAGAAATAGCAAGTTAAAATAAGGC	GGAAAGGACGAAACACCGTAGACGGGTGGACTTCCCGCGTTTTAGAGCTAGAAATAGCAAGTTAAAATAAGGC
sgCALR_4	CALR	GGAAAGGACGAAACACCG	CAACAAAGGCCAGACGCTGG	GTTTTAGAGCTAGAAATAGCAAGTTAAAATAAGGC	GGAAAGGACGAAACACCGCAACAAAGGCCAGACGCTGGGTTTTAGAGCTAGAAATAGCAAGTTAAAATAAGGC
sgCALR_5	CALR	GGAAAGGACGAAACACCG	GAAGATTGACAACAGCCAGG	GTTTTAGAGCTAGAAATAGCAAGTTAAAATAAGGC	GGAAAGGACGAAACACCGGAAGATTGACAACAGCCAGGGTTTTAGAGCTAGAAATAGCAAGTTAAAATAAGGC
sgZDHHC18_1	ZDHHC18	GGAAAGGACGAAACACCG	GAGTACCAGCAGATCAGCCC	GTTTTAGAGCTAGAAATAGCAAGTTAAAATAAGGC	GGAAAGGACGAAACACCGGAGTACCAGCAGATCAGCCCGTTTTAGAGCTAGAAATAGCAAGTTAAAATAAGGC
sgZDHHC18_2	ZDHHC18	GGAAAGGACGAAACACCG	TGAGCGCGAAGACGCCGCCG	GTTTTAGAGCTAGAAATAGCAAGTTAAAATAAGGC	GGAAAGGACGAAACACCGTGAGCGCGAAGACGCCGCCGGTTTTAGAGCTAGAAATAGCAAGTTAAAATAAGGC
sgZDHHC18_3	ZDHHC18	GGAAAGGACGAAACACCG	GACGAAGAAGAGGCCGGTGG	GTTTTAGAGCTAGAAATAGCAAGTTAAAATAAGGC	GGAAAGGACGAAACACCGGACGAAGAAGAGGCCGGTGGGTTTTAGAGCTAGAAATAGCAAGTTAAAATAAGGC
sgZDHHC18_4	ZDHHC18	GGAAAGGACGAAACACCG	GGTACGTGTGAAACCCTGAG	GTTTTAGAGCTAGAAATAGCAAGTTAAAATAAGGC	GGAAAGGACGAAACACCGGGTACGTGTGAAACCCTGAGGTTTTAGAGCTAGAAATAGCAAGTTAAAATAAGGC
sgZDHHC18_5	ZDHHC18	GGAAAGGACGAAACACCG	AACACCTCCCACTTGCGCCG	GTTTTAGAGCTAGAAATAGCAAGTTAAAATAAGGC	GGAAAGGACGAAACACCGAACACCTCCCACTTGCGCCGGTTTTAGAGCTAGAAATAGCAAGTTAAAATAAGGC
sgPVRL1_1	PVRL1	GGAAAGGACGAAACACCG	GCTTCGAGCCAAGAAGGGGC	GTTTTAGAGCTAGAAATAGCAAGTTAAAATAAGGC	GGAAAGGACGAAACACCGGCTTCGAGCCAAGAAGGGGCGTTTTAGAGCTAGAAATAGCAAGTTAAAATAAGGC
sgPVRL1_2	PVRL1	GGAAAGGACGAAACACCG	GCAGGATGACAAGGTCCTGG	GTTTTAGAGCTAGAAATAGCAAGTTAAAATAAGGC	GGAAAGGACGAAACACCGGCAGGATGACAAGGTCCTGGGTTTTAGAGCTAGAAATAGCAAGTTAAAATAAGGC
sgPVRL1_3	PVRL1	GGAAAGGACGAAACACCG	GGAAACTCGGTTAAAAGGTG	GTTTTAGAGCTAGAAATAGCAAGTTAAAATAAGGC	GGAAAGGACGAAACACCGGGAAACTCGGTTAAAAGGTGGTTTTAGAGCTAGAAATAGCAAGTTAAAATAAGGC
sgPVRL1_4	PVRL1	GGAAAGGACGAAACACCG	GTAGTTGACGATGCAGGCCA	GTTTTAGAGCTAGAAATAGCAAGTTAAAATAAGGC	GGAAAGGACGAAACACCGGTAGTTGACGATGCAGGCCAGTTTTAGAGCTAGAAATAGCAAGTTAAAATAAGGC
sgPVRL1_5	PVRL1	GGAAAGGACGAAACACCG	GCAGCACTTACGTGGTCCAG	GTTTTAGAGCTAGAAATAGCAAGTTAAAATAAGGC	GGAAAGGACGAAACACCGGCAGCACTTACGTGGTCCAGGTTTTAGAGCTAGAAATAGCAAGTTAAAATAAGGC
sgSLC7A11_1	SLC7A11	GGAAAGGACGAAACACCG	GCTGCTGCTTTCAAATGCAG	GTTTTAGAGCTAGAAATAGCAAGTTAAAATAAGGC	GGAAAGGACGAAACACCGGCTGCTGCTTTCAAATGCAGGTTTTAGAGCTAGAAATAGCAAGTTAAAATAAGGC
sgSLC7A11_2	SLC7A11	GGAAAGGACGAAACACCG	AATGTAGCGTCCAAATGCCA	GTTTTAGAGCTAGAAATAGCAAGTTAAAATAAGGC	GGAAAGGACGAAACACCGAATGTAGCGTCCAAATGCCAGTTTTAGAGCTAGAAATAGCAAGTTAAAATAAGGC
sgSLC7A11_3	SLC7A11	GGAAAGGACGAAACACCG	CATGGAGCCAAAGCAGGAGA	GTTTTAGAGCTAGAAATAGCAAGTTAAAATAAGGC	GGAAAGGACGAAACACCGCATGGAGCCAAAGCAGGAGAGTTTTAGAGCTAGAAATAGCAAGTTAAAATAAGGC
sgSLC7A11_4	SLC7A11	GGAAAGGACGAAACACCG	AAAGCCACCTGGCAAAACTG	GTTTTAGAGCTAGAAATAGCAAGTTAAAATAAGGC	GGAAAGGACGAAACACCGAAAGCCACCTGGCAAAACTGGTTTTAGAGCTAGAAATAGCAAGTTAAAATAAGGC
sgSLC7A11_5	SLC7A11	GGAAAGGACGAAACACCG	AACAAAGCTGGGATGAACAG	GTTTTAGAGCTAGAAATAGCAAGTTAAAATAAGGC	GGAAAGGACGAAACACCGAACAAAGCTGGGATGAACAGGTTTTAGAGCTAGAAATAGCAAGTTAAAATAAGGC
sgMPP7_1	MPP7	GGAAAGGACGAAACACCG	GGAGGAGCTGCAGATAGAAG	GTTTTAGAGCTAGAAATAGCAAGTTAAAATAAGGC	GGAAAGGACGAAACACCGGGAGGAGCTGCAGATAGAAGGTTTTAGAGCTAGAAATAGCAAGTTAAAATAAGGC
sgMPP7_2	MPP7	GGAAAGGACGAAACACCG	TAAGAAGGATGAACAGACCG	GTTTTAGAGCTAGAAATAGCAAGTTAAAATAAGGC	GGAAAGGACGAAACACCGTAAGAAGGATGAACAGACCGGTTTTAGAGCTAGAAATAGCAAGTTAAAATAAGGC
sgMPP7_3	MPP7	GGAAAGGACGAAACACCG	GTGGCCAGAATCATGAGAGG	GTTTTAGAGCTAGAAATAGCAAGTTAAAATAAGGC	GGAAAGGACGAAACACCGGTGGCCAGAATCATGAGAGGGTTTTAGAGCTAGAAATAGCAAGTTAAAATAAGGC
sgMPP7_4	MPP7	GGAAAGGACGAAACACCG	GAGGAGACACCATCAAAAGA	GTTTTAGAGCTAGAAATAGCAAGTTAAAATAAGGC	GGAAAGGACGAAACACCGGAGGAGACACCATCAAAAGAGTTTTAGAGCTAGAAATAGCAAGTTAAAATAAGGC
sgMPP7_5	MPP7	GGAAAGGACGAAACACCG	GCACCATGGAGAATGGGCAC	GTTTTAGAGCTAGAAATAGCAAGTTAAAATAAGGC	GGAAAGGACGAAACACCGGCACCATGGAGAATGGGCACGTTTTAGAGCTAGAAATAGCAAGTTAAAATAAGGC
sgEFNB1_1	EFNB1	GGAAAGGACGAAACACCG	GGAGGGGCTGGAAAACCGGG	GTTTTAGAGCTAGAAATAGCAAGTTAAAATAAGGC	GGAAAGGACGAAACACCGGGAGGGGCTGGAAAACCGGGGTTTTAGAGCTAGAAATAGCAAGTTAAAATAAGGC
sgEFNB1_2	EFNB1	GGAAAGGACGAAACACCG	GGGCAGGTTCCTGAGTGGGA	GTTTTAGAGCTAGAAATAGCAAGTTAAAATAAGGC	GGAAAGGACGAAACACCGGGGCAGGTTCCTGAGTGGGAGTTTTAGAGCTAGAAATAGCAAGTTAAAATAAGGC
sgEFNB1_3	EFNB1	GGAAAGGACGAAACACCG	AAGATGGCCACACAGGCCCC	GTTTTAGAGCTAGAAATAGCAAGTTAAAATAAGGC	GGAAAGGACGAAACACCGAAGATGGCCACACAGGCCCCGTTTTAGAGCTAGAAATAGCAAGTTAAAATAAGGC
sgEFNB1_4	EFNB1	GGAAAGGACGAAACACCG	CAGGGAGCCCCGACTACCAG	GTTTTAGAGCTAGAAATAGCAAGTTAAAATAAGGC	GGAAAGGACGAAACACCGCAGGGAGCCCCGACTACCAGGTTTTAGAGCTAGAAATAGCAAGTTAAAATAAGGC
sgEFNB1_5	EFNB1	GGAAAGGACGAAACACCG	CTTGCCATCAGAGTCACCCA	GTTTTAGAGCTAGAAATAGCAAGTTAAAATAAGGC	GGAAAGGACGAAACACCGCTTGCCATCAGAGTCACCCAGTTTTAGAGCTAGAAATAGCAAGTTAAAATAAGGC
sgAAAS_1	AAAS	GGAAAGGACGAAACACCG	AGGGTGACTTGACCCCGAGG	GTTTTAGAGCTAGAAATAGCAAGTTAAAATAAGGC	GGAAAGGACGAAACACCGAGGGTGACTTGACCCCGAGGGTTTTAGAGCTAGAAATAGCAAGTTAAAATAAGGC
sgAAAS_2	AAAS	GGAAAGGACGAAACACCG	GCCATGGTCCAGCCTTCCAG	GTTTTAGAGCTAGAAATAGCAAGTTAAAATAAGGC	GGAAAGGACGAAACACCGGCCATGGTCCAGCCTTCCAGGTTTTAGAGCTAGAAATAGCAAGTTAAAATAAGGC
sgAAAS_3	AAAS	GGAAAGGACGAAACACCG	GCAGCCGGTGCTTCAGGGAG	GTTTTAGAGCTAGAAATAGCAAGTTAAAATAAGGC	GGAAAGGACGAAACACCGGCAGCCGGTGCTTCAGGGAGGTTTTAGAGCTAGAAATAGCAAGTTAAAATAAGGC
sgAAAS_4	AAAS	GGAAAGGACGAAACACCG	GCTGCTCTCAGCTTCACCCG	GTTTTAGAGCTAGAAATAGCAAGTTAAAATAAGGC	GGAAAGGACGAAACACCGGCTGCTCTCAGCTTCACCCGGTTTTAGAGCTAGAAATAGCAAGTTAAAATAAGGC
sgAAAS_5	AAAS	GGAAAGGACGAAACACCG	GGTGAGGGAAAGGGGTGCGT	GTTTTAGAGCTAGAAATAGCAAGTTAAAATAAGGC	GGAAAGGACGAAACACCGGGTGAGGGAAAGGGGTGCGTGTTTTAGAGCTAGAAATAGCAAGTTAAAATAAGGC
sgANKRD13C_1	ANKRD13C	GGAAAGGACGAAACACCG	GATGGAAACAGAAGAAGAGG	GTTTTAGAGCTAGAAATAGCAAGTTAAAATAAGGC	GGAAAGGACGAAACACCGGATGGAAACAGAAGAAGAGGGTTTTAGAGCTAGAAATAGCAAGTTAAAATAAGGC
sgANKRD13C_2	ANKRD13C	GGAAAGGACGAAACACCG	AGAAGATCCGCTCACTGCGG	GTTTTAGAGCTAGAAATAGCAAGTTAAAATAAGGC	GGAAAGGACGAAACACCGAGAAGATCCGCTCACTGCGGGTTTTAGAGCTAGAAATAGCAAGTTAAAATAAGGC
sgANKRD13C_3	ANKRD13C	GGAAAGGACGAAACACCG	GCCCGGGGATGAGGAAGCGG	GTTTTAGAGCTAGAAATAGCAAGTTAAAATAAGGC	GGAAAGGACGAAACACCGGCCCGGGGATGAGGAAGCGGGTTTTAGAGCTAGAAATAGCAAGTTAAAATAAGGC
sgANKRD13C_4	ANKRD13C	GGAAAGGACGAAACACCG	ATTGTGCAGCGGCAGAGCCG	GTTTTAGAGCTAGAAATAGCAAGTTAAAATAAGGC	GGAAAGGACGAAACACCGATTGTGCAGCGGCAGAGCCGGTTTTAGAGCTAGAAATAGCAAGTTAAAATAAGGC
sgANKRD13C_5	ANKRD13C	GGAAAGGACGAAACACCG	CAAGCCCAGCAAAGAAGAAG	GTTTTAGAGCTAGAAATAGCAAGTTAAAATAAGGC	GGAAAGGACGAAACACCGCAAGCCCAGCAAAGAAGAAGGTTTTAGAGCTAGAAATAGCAAGTTAAAATAAGGC
sgCEP104_1	CEP104	GGAAAGGACGAAACACCG	AGGACTGCCAGAACGAGCGA	GTTTTAGAGCTAGAAATAGCAAGTTAAAATAAGGC	GGAAAGGACGAAACACCGAGGACTGCCAGAACGAGCGAGTTTTAGAGCTAGAAATAGCAAGTTAAAATAAGGC
sgCEP104_2	CEP104	GGAAAGGACGAAACACCG	GGTAGAGAAACGCTGTGCCG	GTTTTAGAGCTAGAAATAGCAAGTTAAAATAAGGC	GGAAAGGACGAAACACCGGGTAGAGAAACGCTGTGCCGGTTTTAGAGCTAGAAATAGCAAGTTAAAATAAGGC
sgCEP104_3	CEP104	GGAAAGGACGAAACACCG	GCATTATGGGGAGGCAGTGG	GTTTTAGAGCTAGAAATAGCAAGTTAAAATAAGGC	GGAAAGGACGAAACACCGGCATTATGGGGAGGCAGTGGGTTTTAGAGCTAGAAATAGCAAGTTAAAATAAGGC
sgCEP104_4	CEP104	GGAAAGGACGAAACACCG	GGTTTCTCCCAACACATCGA	GTTTTAGAGCTAGAAATAGCAAGTTAAAATAAGGC	GGAAAGGACGAAACACCGGGTTTCTCCCAACACATCGAGTTTTAGAGCTAGAAATAGCAAGTTAAAATAAGGC
sgCEP104_5	CEP104	GGAAAGGACGAAACACCG	AATTTGCAGCTGTGACGCGG	GTTTTAGAGCTAGAAATAGCAAGTTAAAATAAGGC	GGAAAGGACGAAACACCGAATTTGCAGCTGTGACGCGGGTTTTAGAGCTAGAAATAGCAAGTTAAAATAAGGC
sgMARCKS_1	MARCKS	GGAAAGGACGAAACACCG	GTTCTCCAAGACCGCAGCGA	GTTTTAGAGCTAGAAATAGCAAGTTAAAATAAGGC	GGAAAGGACGAAACACCGGTTCTCCAAGACCGCAGCGAGTTTTAGAGCTAGAAATAGCAAGTTAAAATAAGGC
sgMARCKS_2	MARCKS	GGAAAGGACGAAACACCG	AGCGAAGGGAGAAGCCGCCG	GTTTTAGAGCTAGAAATAGCAAGTTAAAATAAGGC	GGAAAGGACGAAACACCGAGCGAAGGGAGAAGCCGCCGGTTTTAGAGCTAGAAATAGCAAGTTAAAATAAGGC
sgMARCKS_3	MARCKS	GGAAAGGACGAAACACCG	GCCTTCCAAAGCGAACGGAC	GTTTTAGAGCTAGAAATAGCAAGTTAAAATAAGGC	GGAAAGGACGAAACACCGGCCTTCCAAAGCGAACGGACGTTTTAGAGCTAGAAATAGCAAGTTAAAATAAGGC
sgMARCKS_4	MARCKS	GGAAAGGACGAAACACCG	AAGCCGCCGCGGAGAGGCCT	GTTTTAGAGCTAGAAATAGCAAGTTAAAATAAGGC	GGAAAGGACGAAACACCGAAGCCGCCGCGGAGAGGCCTGTTTTAGAGCTAGAAATAGCAAGTTAAAATAAGGC
sgMARCKS_5	MARCKS	GGAAAGGACGAAACACCG	CTTGGGCGAAGAAGTCGAGG	GTTTTAGAGCTAGAAATAGCAAGTTAAAATAAGGC	GGAAAGGACGAAACACCGCTTGGGCGAAGAAGTCGAGGGTTTTAGAGCTAGAAATAGCAAGTTAAAATAAGGC
sgSLC39A6_1	SLC39A6	GGAAAGGACGAAACACCG	GGCCTGCACAATTTCAGCGA	GTTTTAGAGCTAGAAATAGCAAGTTAAAATAAGGC	GGAAAGGACGAAACACCGGGCCTGCACAATTTCAGCGAGTTTTAGAGCTAGAAATAGCAAGTTAAAATAAGGC
sgSLC39A6_2	SLC39A6	GGAAAGGACGAAACACCG	GAAGACAGATGACTGAAAAG	GTTTTAGAGCTAGAAATAGCAAGTTAAAATAAGGC	GGAAAGGACGAAACACCGGAAGACAGATGACTGAAAAGGTTTTAGAGCTAGAAATAGCAAGTTAAAATAAGGC
sgSLC39A6_3	SLC39A6	GGAAAGGACGAAACACCG	TATGATGGTAGTCATGATGG	GTTTTAGAGCTAGAAATAGCAAGTTAAAATAAGGC	GGAAAGGACGAAACACCGTATGATGGTAGTCATGATGGGTTTTAGAGCTAGAAATAGCAAGTTAAAATAAGGC
sgSLC39A6_4	SLC39A6	GGAAAGGACGAAACACCG	GAGGATGGTGGTTTTGGTGG	GTTTTAGAGCTAGAAATAGCAAGTTAAAATAAGGC	GGAAAGGACGAAACACCGGAGGATGGTGGTTTTGGTGGGTTTTAGAGCTAGAAATAGCAAGTTAAAATAAGGC
sgSLC39A6_5	SLC39A6	GGAAAGGACGAAACACCG	GCTCCTCCCGAGAGTAGCGC	GTTTTAGAGCTAGAAATAGCAAGTTAAAATAAGGC	GGAAAGGACGAAACACCGGCTCCTCCCGAGAGTAGCGCGTTTTAGAGCTAGAAATAGCAAGTTAAAATAAGGC
sgPLEKHO1_1	PLEKHO1	GGAAAGGACGAAACACCG	GCAGCCTGCACCGCCCGAGA	GTTTTAGAGCTAGAAATAGCAAGTTAAAATAAGGC	GGAAAGGACGAAACACCGGCAGCCTGCACCGCCCGAGAGTTTTAGAGCTAGAAATAGCAAGTTAAAATAAGGC
sgPLEKHO1_2	PLEKHO1	GGAAAGGACGAAACACCG	TCTTCAGGTCACCGTTGAGG	GTTTTAGAGCTAGAAATAGCAAGTTAAAATAAGGC	GGAAAGGACGAAACACCGTCTTCAGGTCACCGTTGAGGGTTTTAGAGCTAGAAATAGCAAGTTAAAATAAGGC
sgPLEKHO1_3	PLEKHO1	GGAAAGGACGAAACACCG	CTGGGGCAGGGACCTCAGGA	GTTTTAGAGCTAGAAATAGCAAGTTAAAATAAGGC	GGAAAGGACGAAACACCGCTGGGGCAGGGACCTCAGGAGTTTTAGAGCTAGAAATAGCAAGTTAAAATAAGGC
sgPLEKHO1_4	PLEKHO1	GGAAAGGACGAAACACCG	GGCAGTGAGTCCAGAAGAGA	GTTTTAGAGCTAGAAATAGCAAGTTAAAATAAGGC	GGAAAGGACGAAACACCGGGCAGTGAGTCCAGAAGAGAGTTTTAGAGCTAGAAATAGCAAGTTAAAATAAGGC
sgPLEKHO1_5	PLEKHO1	GGAAAGGACGAAACACCG	CAAGAACCGTATCTTGGATG	GTTTTAGAGCTAGAAATAGCAAGTTAAAATAAGGC	GGAAAGGACGAAACACCGCAAGAACCGTATCTTGGATGGTTTTAGAGCTAGAAATAGCAAGTTAAAATAAGGC
sgEFNB2_1	EFNB2	GGAAAGGACGAAACACCG	GGAGGGCCTGGATAACCAGG	GTTTTAGAGCTAGAAATAGCAAGTTAAAATAAGGC	GGAAAGGACGAAACACCGGGAGGGCCTGGATAACCAGGGTTTTAGAGCTAGAAATAGCAAGTTAAAATAAGGC
sgEFNB2_2	EFNB2	GGAAAGGACGAAACACCG	GGAGTCCCTTCTCACAGCCA	GTTTTAGAGCTAGAAATAGCAAGTTAAAATAAGGC	GGAAAGGACGAAACACCGGGAGTCCCTTCTCACAGCCAGTTTTAGAGCTAGAAATAGCAAGTTAAAATAAGGC
sgEFNB2_3	EFNB2	GGAAAGGACGAAACACCG	GGTTTGGCACAGTTGAGGAG	GTTTTAGAGCTAGAAATAGCAAGTTAAAATAAGGC	GGAAAGGACGAAACACCGGGTTTGGCACAGTTGAGGAGGTTTTAGAGCTAGAAATAGCAAGTTAAAATAAGGC
sgEFNB2_4	EFNB2	GGAAAGGACGAAACACCG	TCCGTGTGGAAGTACTGCTG	GTTTTAGAGCTAGAAATAGCAAGTTAAAATAAGGC	GGAAAGGACGAAACACCGTCCGTGTGGAAGTACTGCTGGTTTTAGAGCTAGAAATAGCAAGTTAAAATAAGGC
sgEFNB2_5	EFNB2	GGAAAGGACGAAACACCG	TCTGAAATTCTAGACCCCAG	GTTTTAGAGCTAGAAATAGCAAGTTAAAATAAGGC	GGAAAGGACGAAACACCGTCTGAAATTCTAGACCCCAGGTTTTAGAGCTAGAAATAGCAAGTTAAAATAAGGC
sgITM2B_1	ITM2B	GGAAAGGACGAAACACCG	GGACGAGCCCAAGAGCGGCG	GTTTTAGAGCTAGAAATAGCAAGTTAAAATAAGGC	GGAAAGGACGAAACACCGGGACGAGCCCAAGAGCGGCGGTTTTAGAGCTAGAAATAGCAAGTTAAAATAAGGC
sgITM2B_2	ITM2B	GGAAAGGACGAAACACCG	GCAGCTGGGGCATCTGCAGA	GTTTTAGAGCTAGAAATAGCAAGTTAAAATAAGGC	GGAAAGGACGAAACACCGGCAGCTGGGGCATCTGCAGAGTTTTAGAGCTAGAAATAGCAAGTTAAAATAAGGC
sgITM2B_3	ITM2B	GGAAAGGACGAAACACCG	TGTCTGGTAGAGAGCAGCTG	GTTTTAGAGCTAGAAATAGCAAGTTAAAATAAGGC	GGAAAGGACGAAACACCGTGTCTGGTAGAGAGCAGCTGGTTTTAGAGCTAGAAATAGCAAGTTAAAATAAGGC
sgITM2B_4	ITM2B	GGAAAGGACGAAACACCG	GTTGAACGTCACCTTCACCA	GTTTTAGAGCTAGAAATAGCAAGTTAAAATAAGGC	GGAAAGGACGAAACACCGGTTGAACGTCACCTTCACCAGTTTTAGAGCTAGAAATAGCAAGTTAAAATAAGGC
sgITM2B_5	ITM2B	GGAAAGGACGAAACACCG	CAGTTGGCCAAAGAAGAGCC	GTTTTAGAGCTAGAAATAGCAAGTTAAAATAAGGC	GGAAAGGACGAAACACCGCAGTTGGCCAAAGAAGAGCCGTTTTAGAGCTAGAAATAGCAAGTTAAAATAAGGC
sgRALA_1	RALA	GGAAAGGACGAAACACCG	GAAGAAGGTAGTGCTAGATG	GTTTTAGAGCTAGAAATAGCAAGTTAAAATAAGGC	GGAAAGGACGAAACACCGGAAGAAGGTAGTGCTAGATGGTTTTAGAGCTAGAAATAGCAAGTTAAAATAAGGC
sgRALA_2	RALA	GGAAAGGACGAAACACCG	AATGGCTGCAAATAAGCCCA	GTTTTAGAGCTAGAAATAGCAAGTTAAAATAAGGC	GGAAAGGACGAAACACCGAATGGCTGCAAATAAGCCCAGTTTTAGAGCTAGAAATAGCAAGTTAAAATAAGGC
sgRALA_3	RALA	GGAAAGGACGAAACACCG	AAAGTCATCATGGTGGGCAG	GTTTTAGAGCTAGAAATAGCAAGTTAAAATAAGGC	GGAAAGGACGAAACACCGAAAGTCATCATGGTGGGCAGGTTTTAGAGCTAGAAATAGCAAGTTAAAATAAGGC
sgRALA_4	RALA	GGAAAGGACGAAACACCG	CAACTACTTCCGAAGTGGGG	GTTTTAGAGCTAGAAATAGCAAGTTAAAATAAGGC	GGAAAGGACGAAACACCGCAACTACTTCCGAAGTGGGGGTTTTAGAGCTAGAAATAGCAAGTTAAAATAAGGC
sgRALA_5	RALA	GGAAAGGACGAAACACCG	GCAGTGGAATGTTAACTACG	GTTTTAGAGCTAGAAATAGCAAGTTAAAATAAGGC	GGAAAGGACGAAACACCGGCAGTGGAATGTTAACTACGGTTTTAGAGCTAGAAATAGCAAGTTAAAATAAGGC
sgCNP_1	CNP	GGAAAGGACGAAACACCG	GGAGTACAAGCGGCTCGATG	GTTTTAGAGCTAGAAATAGCAAGTTAAAATAAGGC	GGAAAGGACGAAACACCGGGAGTACAAGCGGCTCGATGGTTTTAGAGCTAGAAATAGCAAGTTAAAATAAGGC
sgCNP_2	CNP	GGAAAGGACGAAACACCG	TGGTGGAGCCCAAGACGGCG	GTTTTAGAGCTAGAAATAGCAAGTTAAAATAAGGC	GGAAAGGACGAAACACCGTGGTGGAGCCCAAGACGGCGGTTTTAGAGCTAGAAATAGCAAGTTAAAATAAGGC
sgCNP_3	CNP	GGAAAGGACGAAACACCG	GAAGAAGCTGAAGCCTGGGC	GTTTTAGAGCTAGAAATAGCAAGTTAAAATAAGGC	GGAAAGGACGAAACACCGGAAGAAGCTGAAGCCTGGGCGTTTTAGAGCTAGAAATAGCAAGTTAAAATAAGGC
sgCNP_4	CNP	GGAAAGGACGAAACACCG	AGACCTGGCCGGCTTTGCGG	GTTTTAGAGCTAGAAATAGCAAGTTAAAATAAGGC	GGAAAGGACGAAACACCGAGACCTGGCCGGCTTTGCGGGTTTTAGAGCTAGAAATAGCAAGTTAAAATAAGGC
sgCNP_5	CNP	GGAAAGGACGAAACACCG	GTGTCCTCATCCTGAAGGAA	GTTTTAGAGCTAGAAATAGCAAGTTAAAATAAGGC	GGAAAGGACGAAACACCGGTGTCCTCATCCTGAAGGAAGTTTTAGAGCTAGAAATAGCAAGTTAAAATAAGGC
sgFLVCR1_1	FLVCR1	GGAAAGGACGAAACACCG	GGCGCGGCCAGACGATGAGG	GTTTTAGAGCTAGAAATAGCAAGTTAAAATAAGGC	GGAAAGGACGAAACACCGGGCGCGGCCAGACGATGAGGGTTTTAGAGCTAGAAATAGCAAGTTAAAATAAGGC
sgFLVCR1_2	FLVCR1	GGAAAGGACGAAACACCG	GGGGAGCCTGGGATATGGCG	GTTTTAGAGCTAGAAATAGCAAGTTAAAATAAGGC	GGAAAGGACGAAACACCGGGGGAGCCTGGGATATGGCGGTTTTAGAGCTAGAAATAGCAAGTTAAAATAAGGC
sgFLVCR1_3	FLVCR1	GGAAAGGACGAAACACCG	AGGCCCGCCCAGAACTCCCG	GTTTTAGAGCTAGAAATAGCAAGTTAAAATAAGGC	GGAAAGGACGAAACACCGAGGCCCGCCCAGAACTCCCGGTTTTAGAGCTAGAAATAGCAAGTTAAAATAAGGC
sgFLVCR1_4	FLVCR1	GGAAAGGACGAAACACCG	AGGAGCACCACGAAGCGCCG	GTTTTAGAGCTAGAAATAGCAAGTTAAAATAAGGC	GGAAAGGACGAAACACCGAGGAGCACCACGAAGCGCCGGTTTTAGAGCTAGAAATAGCAAGTTAAAATAAGGC
sgFLVCR1_5	FLVCR1	GGAAAGGACGAAACACCG	GTAGGCCAGCATGTACACCA	GTTTTAGAGCTAGAAATAGCAAGTTAAAATAAGGC	GGAAAGGACGAAACACCGGTAGGCCAGCATGTACACCAGTTTTAGAGCTAGAAATAGCAAGTTAAAATAAGGC
sgMCAM_1	MCAM	GGAAAGGACGAAACACCG	GCAGCCTGCGCCTGAGCTGG	GTTTTAGAGCTAGAAATAGCAAGTTAAAATAAGGC	GGAAAGGACGAAACACCGGCAGCCTGCGCCTGAGCTGGGTTTTAGAGCTAGAAATAGCAAGTTAAAATAAGGC
sgMCAM_2	MCAM	GGAAAGGACGAAACACCG	CCAGGGCCAGAGCGAACCTG	GTTTTAGAGCTAGAAATAGCAAGTTAAAATAAGGC	GGAAAGGACGAAACACCGCCAGGGCCAGAGCGAACCTGGTTTTAGAGCTAGAAATAGCAAGTTAAAATAAGGC
sgMCAM_3	MCAM	GGAAAGGACGAAACACCG	GAGTAGCCCCTCTGTCCTGG	GTTTTAGAGCTAGAAATAGCAAGTTAAAATAAGGC	GGAAAGGACGAAACACCGGAGTAGCCCCTCTGTCCTGGGTTTTAGAGCTAGAAATAGCAAGTTAAAATAAGGC
sgMCAM_4	MCAM	GGAAAGGACGAAACACCG	GAACAGTAAGGAGCCTGAGG	GTTTTAGAGCTAGAAATAGCAAGTTAAAATAAGGC	GGAAAGGACGAAACACCGGAACAGTAAGGAGCCTGAGGGTTTTAGAGCTAGAAATAGCAAGTTAAAATAAGGC
sgMCAM_5	MCAM	GGAAAGGACGAAACACCG	GAATGGCCGGCCTCTGAAGG	GTTTTAGAGCTAGAAATAGCAAGTTAAAATAAGGC	GGAAAGGACGAAACACCGGAATGGCCGGCCTCTGAAGGGTTTTAGAGCTAGAAATAGCAAGTTAAAATAAGGC
sgPLSCR3_1	PLSCR3	GGAAAGGACGAAACACCG	GCAGCACCTCACGGTCCCCG	GTTTTAGAGCTAGAAATAGCAAGTTAAAATAAGGC	GGAAAGGACGAAACACCGGCAGCACCTCACGGTCCCCGGTTTTAGAGCTAGAAATAGCAAGTTAAAATAAGGC
sgPLSCR3_2	PLSCR3	GGAAAGGACGAAACACCG	GGGGTGACAGGGTAGGGAGG	GTTTTAGAGCTAGAAATAGCAAGTTAAAATAAGGC	GGAAAGGACGAAACACCGGGGGTGACAGGGTAGGGAGGGTTTTAGAGCTAGAAATAGCAAGTTAAAATAAGGC
sgPLSCR3_3	PLSCR3	GGAAAGGACGAAACACCG	GATGCCAGGTCTGTAGCACG	GTTTTAGAGCTAGAAATAGCAAGTTAAAATAAGGC	GGAAAGGACGAAACACCGGATGCCAGGTCTGTAGCACGGTTTTAGAGCTAGAAATAGCAAGTTAAAATAAGGC
sgPLSCR3_4	PLSCR3	GGAAAGGACGAAACACCG	AAGGCCACGGGGCCAGGCGA	GTTTTAGAGCTAGAAATAGCAAGTTAAAATAAGGC	GGAAAGGACGAAACACCGAAGGCCACGGGGCCAGGCGAGTTTTAGAGCTAGAAATAGCAAGTTAAAATAAGGC
sgPLSCR3_5	PLSCR3	GGAAAGGACGAAACACCG	CAGCTGCAGCCACAGTGCAG	GTTTTAGAGCTAGAAATAGCAAGTTAAAATAAGGC	GGAAAGGACGAAACACCGCAGCTGCAGCCACAGTGCAGGTTTTAGAGCTAGAAATAGCAAGTTAAAATAAGGC
sgCD276_1	CD276	GGAAAGGACGAAACACCG	GGAGAAGGAGCAGCACAGGG	GTTTTAGAGCTAGAAATAGCAAGTTAAAATAAGGC	GGAAAGGACGAAACACCGGGAGAAGGAGCAGCACAGGGGTTTTAGAGCTAGAAATAGCAAGTTAAAATAAGGC
sgCD276_2	CD276	GGAAAGGACGAAACACCG	GCTGAGGACCAGGATGGGGA	GTTTTAGAGCTAGAAATAGCAAGTTAAAATAAGGC	GGAAAGGACGAAACACCGGCTGAGGACCAGGATGGGGAGTTTTAGAGCTAGAAATAGCAAGTTAAAATAAGGC
sgCD276_3	CD276	GGAAAGGACGAAACACCG	GGTCCCTGAAGACCCAGTGG	GTTTTAGAGCTAGAAATAGCAAGTTAAAATAAGGC	GGAAAGGACGAAACACCGGGTCCCTGAAGACCCAGTGGGTTTTAGAGCTAGAAATAGCAAGTTAAAATAAGGC
sgCD276_4	CD276	GGAAAGGACGAAACACCG	GCTGGTGCACAGCTTTGCTG	GTTTTAGAGCTAGAAATAGCAAGTTAAAATAAGGC	GGAAAGGACGAAACACCGGCTGGTGCACAGCTTTGCTGGTTTTAGAGCTAGAAATAGCAAGTTAAAATAAGGC
sgCD276_5	CD276	GGAAAGGACGAAACACCG	GAGGCCCTGTGGGTGACCGT	GTTTTAGAGCTAGAAATAGCAAGTTAAAATAAGGC	GGAAAGGACGAAACACCGGAGGCCCTGTGGGTGACCGTGTTTTAGAGCTAGAAATAGCAAGTTAAAATAAGGC
sgOCLN_1	OCLN	GGAAAGGACGAAACACCG	ACTGGGGTTCATGATTATTG	GTTTTAGAGCTAGAAATAGCAAGTTAAAATAAGGC	GGAAAGGACGAAACACCGACTGGGGTTCATGATTATTGGTTTTAGAGCTAGAAATAGCAAGTTAAAATAAGGC
sgOCLN_2	OCLN	GGAAAGGACGAAACACCG	AAACTCGAAGAAAGATGGAC	GTTTTAGAGCTAGAAATAGCAAGTTAAAATAAGGC	GGAAAGGACGAAACACCGAAACTCGAAGAAAGATGGACGTTTTAGAGCTAGAAATAGCAAGTTAAAATAAGGC
sgOCLN_3	OCLN	GGAAAGGACGAAACACCG	GTCCAATATTTTGTGGGACA	GTTTTAGAGCTAGAAATAGCAAGTTAAAATAAGGC	GGAAAGGACGAAACACCGGTCCAATATTTTGTGGGACAGTTTTAGAGCTAGAAATAGCAAGTTAAAATAAGGC
sgOCLN_4	OCLN	GGAAAGGACGAAACACCG	TTACCCACTCCTCGACATTG	GTTTTAGAGCTAGAAATAGCAAGTTAAAATAAGGC	GGAAAGGACGAAACACCGTTACCCACTCCTCGACATTGGTTTTAGAGCTAGAAATAGCAAGTTAAAATAAGGC
sgOCLN_5	OCLN	GGAAAGGACGAAACACCG	TCATCAGGCCTGTAAGGAGG	GTTTTAGAGCTAGAAATAGCAAGTTAAAATAAGGC	GGAAAGGACGAAACACCGTCATCAGGCCTGTAAGGAGGGTTTTAGAGCTAGAAATAGCAAGTTAAAATAAGGC
sgPLSCR1_1	PLSCR1	GGAAAGGACGAAACACCG	GGGTAGCCACTATATCCTGG	GTTTTAGAGCTAGAAATAGCAAGTTAAAATAAGGC	GGAAAGGACGAAACACCGGGGTAGCCACTATATCCTGGGTTTTAGAGCTAGAAATAGCAAGTTAAAATAAGGC
sgPLSCR1_2	PLSCR1	GGAAAGGACGAAACACCG	ACAGAGGGTTTACTTTGCAG	GTTTTAGAGCTAGAAATAGCAAGTTAAAATAAGGC	GGAAAGGACGAAACACCGACAGAGGGTTTACTTTGCAGGTTTTAGAGCTAGAAATAGCAAGTTAAAATAAGGC
sgPLSCR1_3	PLSCR1	GGAAAGGACGAAACACCG	GCTGTCGGTGGATACTGAGG	GTTTTAGAGCTAGAAATAGCAAGTTAAAATAAGGC	GGAAAGGACGAAACACCGGCTGTCGGTGGATACTGAGGGTTTTAGAGCTAGAAATAGCAAGTTAAAATAAGGC
sgPLSCR1_4	PLSCR1	GGAAAGGACGAAACACCG	TCAGCCAGTTGGAGCTGCAG	GTTTTAGAGCTAGAAATAGCAAGTTAAAATAAGGC	GGAAAGGACGAAACACCGTCAGCCAGTTGGAGCTGCAGGTTTTAGAGCTAGAAATAGCAAGTTAAAATAAGGC
sgPLSCR1_5	PLSCR1	GGAAAGGACGAAACACCG	CCAGGTGGACAGTTTAATGG	GTTTTAGAGCTAGAAATAGCAAGTTAAAATAAGGC	GGAAAGGACGAAACACCGCCAGGTGGACAGTTTAATGGGTTTTAGAGCTAGAAATAGCAAGTTAAAATAAGGC
sgITGB1_1	ITGB1	GGAAAGGACGAAACACCG	GAACGGGGTGAATGGAACAG	GTTTTAGAGCTAGAAATAGCAAGTTAAAATAAGGC	GGAAAGGACGAAACACCGGAACGGGGTGAATGGAACAGGTTTTAGAGCTAGAAATAGCAAGTTAAAATAAGGC
sgITGB1_2	ITGB1	GGAAAGGACGAAACACCG	GATGACATAGAAAATCCCAG	GTTTTAGAGCTAGAAATAGCAAGTTAAAATAAGGC	GGAAAGGACGAAACACCGGATGACATAGAAAATCCCAGGTTTTAGAGCTAGAAATAGCAAGTTAAAATAAGGC
sgITGB1_3	ITGB1	GGAAAGGACGAAACACCG	GCACAACACCAGCTAAGCTC	GTTTTAGAGCTAGAAATAGCAAGTTAAAATAAGGC	GGAAAGGACGAAACACCGGCACAACACCAGCTAAGCTCGTTTTAGAGCTAGAAATAGCAAGTTAAAATAAGGC
sgITGB1_4	ITGB1	GGAAAGGACGAAACACCG	TAGGCCTCTGGGCTTTACGG	GTTTTAGAGCTAGAAATAGCAAGTTAAAATAAGGC	GGAAAGGACGAAACACCGTAGGCCTCTGGGCTTTACGGGTTTTAGAGCTAGAAATAGCAAGTTAAAATAAGGC
sgITGB1_5	ITGB1	GGAAAGGACGAAACACCG	GAATGTGAATGCCAAAGCGA	GTTTTAGAGCTAGAAATAGCAAGTTAAAATAAGGC	GGAAAGGACGAAACACCGGAATGTGAATGCCAAAGCGAGTTTTAGAGCTAGAAATAGCAAGTTAAAATAAGGC
sgANXA1_1	ANXA1	GGAAAGGACGAAACACCG	GAGCTAAAACAACCTCCTCA	GTTTTAGAGCTAGAAATAGCAAGTTAAAATAAGGC	GGAAAGGACGAAACACCGGAGCTAAAACAACCTCCTCAGTTTTAGAGCTAGAAATAGCAAGTTAAAATAAGGC
sgANXA1_2	ANXA1	GGAAAGGACGAAACACCG	ACTGTGAAGTCATCCAAAGG	GTTTTAGAGCTAGAAATAGCAAGTTAAAATAAGGC	GGAAAGGACGAAACACCGACTGTGAAGTCATCCAAAGGGTTTTAGAGCTAGAAATAGCAAGTTAAAATAAGGC
sgANXA1_3	ANXA1	GGAAAGGACGAAACACCG	AAGTTGTGGATAGCTTCTGG	GTTTTAGAGCTAGAAATAGCAAGTTAAAATAAGGC	GGAAAGGACGAAACACCGAAGTTGTGGATAGCTTCTGGGTTTTAGAGCTAGAAATAGCAAGTTAAAATAAGGC
sgANXA1_4	ANXA1	GGAAAGGACGAAACACCG	GGATGGATTGAAGGTAGGAT	GTTTTAGAGCTAGAAATAGCAAGTTAAAATAAGGC	GGAAAGGACGAAACACCGGGATGGATTGAAGGTAGGATGTTTTAGAGCTAGAAATAGCAAGTTAAAATAAGGC
sgANXA1_5	ANXA1	GGAAAGGACGAAACACCG	ATGCAAGGCAGCGACATCCG	GTTTTAGAGCTAGAAATAGCAAGTTAAAATAAGGC	GGAAAGGACGAAACACCGATGCAAGGCAGCGACATCCGGTTTTAGAGCTAGAAATAGCAAGTTAAAATAAGGC
sgCNNM3_1	CNNM3	GGAAAGGACGAAACACCG	GAAGAGGCGCAGGAGGAAGG	GTTTTAGAGCTAGAAATAGCAAGTTAAAATAAGGC	GGAAAGGACGAAACACCGGAAGAGGCGCAGGAGGAAGGGTTTTAGAGCTAGAAATAGCAAGTTAAAATAAGGC
sgCNNM3_2	CNNM3	GGAAAGGACGAAACACCG	GGGCTGGAGCGAGGACACCG	GTTTTAGAGCTAGAAATAGCAAGTTAAAATAAGGC	GGAAAGGACGAAACACCGGGGCTGGAGCGAGGACACCGGTTTTAGAGCTAGAAATAGCAAGTTAAAATAAGGC
sgCNNM3_3	CNNM3	GGAAAGGACGAAACACCG	GGCGTTGCCCAGGCAGAGCG	GTTTTAGAGCTAGAAATAGCAAGTTAAAATAAGGC	GGAAAGGACGAAACACCGGGCGTTGCCCAGGCAGAGCGGTTTTAGAGCTAGAAATAGCAAGTTAAAATAAGGC
sgCNNM3_4	CNNM3	GGAAAGGACGAAACACCG	GCTGGGCTTCTGCCTGGAGG	GTTTTAGAGCTAGAAATAGCAAGTTAAAATAAGGC	GGAAAGGACGAAACACCGGCTGGGCTTCTGCCTGGAGGGTTTTAGAGCTAGAAATAGCAAGTTAAAATAAGGC
sgCNNM3_5	CNNM3	GGAAAGGACGAAACACCG	CCTGGAGGAGGATGGAGCGG	GTTTTAGAGCTAGAAATAGCAAGTTAAAATAAGGC	GGAAAGGACGAAACACCGCCTGGAGGAGGATGGAGCGGGTTTTAGAGCTAGAAATAGCAAGTTAAAATAAGGC
sgCSNK1G3_1	CSNK1G3	GGAAAGGACGAAACACCG	AGGCTGACACATTAAAGGAG	GTTTTAGAGCTAGAAATAGCAAGTTAAAATAAGGC	GGAAAGGACGAAACACCGAGGCTGACACATTAAAGGAGGTTTTAGAGCTAGAAATAGCAAGTTAAAATAAGGC
sgCSNK1G3_2	CSNK1G3	GGAAAGGACGAAACACCG	AACACAGATGACCCCACCGC	GTTTTAGAGCTAGAAATAGCAAGTTAAAATAAGGC	GGAAAGGACGAAACACCGAACACAGATGACCCCACCGCGTTTTAGAGCTAGAAATAGCAAGTTAAAATAAGGC
sgCSNK1G3_3	CSNK1G3	GGAAAGGACGAAACACCG	ATTACCTTTAAGCCTTGCCA	GTTTTAGAGCTAGAAATAGCAAGTTAAAATAAGGC	GGAAAGGACGAAACACCGATTACCTTTAAGCCTTGCCAGTTTTAGAGCTAGAAATAGCAAGTTAAAATAAGGC
sgCSNK1G3_4	CSNK1G3	GGAAAGGACGAAACACCG	TGCATTTGAACGTCCTGCGG	GTTTTAGAGCTAGAAATAGCAAGTTAAAATAAGGC	GGAAAGGACGAAACACCGTGCATTTGAACGTCCTGCGGGTTTTAGAGCTAGAAATAGCAAGTTAAAATAAGGC
sgCSNK1G3_5	CSNK1G3	GGAAAGGACGAAACACCG	CCCTACTGAAGTAGAAGTGA	GTTTTAGAGCTAGAAATAGCAAGTTAAAATAAGGC	GGAAAGGACGAAACACCGCCCTACTGAAGTAGAAGTGAGTTTTAGAGCTAGAAATAGCAAGTTAAAATAAGGC
sgSLC38A1_1	SLC38A1	GGAAAGGACGAAACACCG	GCAAAACATGACAGTGCCCG	GTTTTAGAGCTAGAAATAGCAAGTTAAAATAAGGC	GGAAAGGACGAAACACCGGCAAAACATGACAGTGCCCGGTTTTAGAGCTAGAAATAGCAAGTTAAAATAAGGC
sgSLC38A1_2	SLC38A1	GGAAAGGACGAAACACCG	GCATGGTGTATGAAAAGCTG	GTTTTAGAGCTAGAAATAGCAAGTTAAAATAAGGC	GGAAAGGACGAAACACCGGCATGGTGTATGAAAAGCTGGTTTTAGAGCTAGAAATAGCAAGTTAAAATAAGGC
sgSLC38A1_3	SLC38A1	GGAAAGGACGAAACACCG	AAGTTCTTCAAGAGACACAG	GTTTTAGAGCTAGAAATAGCAAGTTAAAATAAGGC	GGAAAGGACGAAACACCGAAGTTCTTCAAGAGACACAGGTTTTAGAGCTAGAAATAGCAAGTTAAAATAAGGC
sgSLC38A1_4	SLC38A1	GGAAAGGACGAAACACCG	AAATTGGCAGGACTGACGGG	GTTTTAGAGCTAGAAATAGCAAGTTAAAATAAGGC	GGAAAGGACGAAACACCGAAATTGGCAGGACTGACGGGGTTTTAGAGCTAGAAATAGCAAGTTAAAATAAGGC
sgSLC38A1_5	SLC38A1	GGAAAGGACGAAACACCG	TTTGGGACTCGCCTTTGCCC	GTTTTAGAGCTAGAAATAGCAAGTTAAAATAAGGC	GGAAAGGACGAAACACCGTTTGGGACTCGCCTTTGCCCGTTTTAGAGCTAGAAATAGCAAGTTAAAATAAGGC
sgPTK7_1	PTK7	GGAAAGGACGAAACACCG	GGTGCTGGCACCCCAGGACG	GTTTTAGAGCTAGAAATAGCAAGTTAAAATAAGGC	GGAAAGGACGAAACACCGGGTGCTGGCACCCCAGGACGGTTTTAGAGCTAGAAATAGCAAGTTAAAATAAGGC
sgPTK7_2	PTK7	GGAAAGGACGAAACACCG	CAAACACTGTGGCTCTGCGG	GTTTTAGAGCTAGAAATAGCAAGTTAAAATAAGGC	GGAAAGGACGAAACACCGCAAACACTGTGGCTCTGCGGGTTTTAGAGCTAGAAATAGCAAGTTAAAATAAGGC
sgPTK7_3	PTK7	GGAAAGGACGAAACACCG	CCGGCTGCCCACCCATGGCA	GTTTTAGAGCTAGAAATAGCAAGTTAAAATAAGGC	GGAAAGGACGAAACACCGCCGGCTGCCCACCCATGGCAGTTTTAGAGCTAGAAATAGCAAGTTAAAATAAGGC
sgPTK7_4	PTK7	GGAAAGGACGAAACACCG	ACAGGATGTCAACATCACTG	GTTTTAGAGCTAGAAATAGCAAGTTAAAATAAGGC	GGAAAGGACGAAACACCGACAGGATGTCAACATCACTGGTTTTAGAGCTAGAAATAGCAAGTTAAAATAAGGC
sgPTK7_5	PTK7	GGAAAGGACGAAACACCG	GAGTGGGTGACAGACAACGC	GTTTTAGAGCTAGAAATAGCAAGTTAAAATAAGGC	GGAAAGGACGAAACACCGGAGTGGGTGACAGACAACGCGTTTTAGAGCTAGAAATAGCAAGTTAAAATAAGGC
sgLRRC57_1	LRRC57	GGAAAGGACGAAACACCG	CGTAGGCTACAAAGTTGGGG	GTTTTAGAGCTAGAAATAGCAAGTTAAAATAAGGC	GGAAAGGACGAAACACCGCGTAGGCTACAAAGTTGGGGGTTTTAGAGCTAGAAATAGCAAGTTAAAATAAGGC
sgLRRC57_2	LRRC57	GGAAAGGACGAAACACCG	GTGAACTTTCCTATCAGCAA	GTTTTAGAGCTAGAAATAGCAAGTTAAAATAAGGC	GGAAAGGACGAAACACCGGTGAACTTTCCTATCAGCAAGTTTTAGAGCTAGAAATAGCAAGTTAAAATAAGGC
sgLRRC57_3	LRRC57	GGAAAGGACGAAACACCG	GAATCACTGAGGATGCTCTG	GTTTTAGAGCTAGAAATAGCAAGTTAAAATAAGGC	GGAAAGGACGAAACACCGGAATCACTGAGGATGCTCTGGTTTTAGAGCTAGAAATAGCAAGTTAAAATAAGGC
sgLRRC57_4	LRRC57	GGAAAGGACGAAACACCG	TCGAAGTATACCTGACTCAG	GTTTTAGAGCTAGAAATAGCAAGTTAAAATAAGGC	GGAAAGGACGAAACACCGTCGAAGTATACCTGACTCAGGTTTTAGAGCTAGAAATAGCAAGTTAAAATAAGGC
sgLRRC57_5	LRRC57	GGAAAGGACGAAACACCG	GACAGATCTGGGAATCACTG	GTTTTAGAGCTAGAAATAGCAAGTTAAAATAAGGC	GGAAAGGACGAAACACCGGACAGATCTGGGAATCACTGGTTTTAGAGCTAGAAATAGCAAGTTAAAATAAGGC
sgPLD3_1	PLD3	GGAAAGGACGAAACACCG	GACATGCAGAAGCTGACCCA	GTTTTAGAGCTAGAAATAGCAAGTTAAAATAAGGC	GGAAAGGACGAAACACCGGACATGCAGAAGCTGACCCAGTTTTAGAGCTAGAAATAGCAAGTTAAAATAAGGC
sgPLD3_2	PLD3	GGAAAGGACGAAACACCG	GCTGGTGGAAGGGTTCCCCG	GTTTTAGAGCTAGAAATAGCAAGTTAAAATAAGGC	GGAAAGGACGAAACACCGGCTGGTGGAAGGGTTCCCCGGTTTTAGAGCTAGAAATAGCAAGTTAAAATAAGGC
sgPLD3_3	PLD3	GGAAAGGACGAAACACCG	GGTGAGGGTCCAGTAGAAGG	GTTTTAGAGCTAGAAATAGCAAGTTAAAATAAGGC	GGAAAGGACGAAACACCGGGTGAGGGTCCAGTAGAAGGGTTTTAGAGCTAGAAATAGCAAGTTAAAATAAGGC
sgPLD3_4	PLD3	GGAAAGGACGAAACACCG	TAGCGGGTGTCATAGAACCG	GTTTTAGAGCTAGAAATAGCAAGTTAAAATAAGGC	GGAAAGGACGAAACACCGTAGCGGGTGTCATAGAACCGGTTTTAGAGCTAGAAATAGCAAGTTAAAATAAGGC
sgPLD3_5	PLD3	GGAAAGGACGAAACACCG	CGGCCACTTGGACACAGGGG	GTTTTAGAGCTAGAAATAGCAAGTTAAAATAAGGC	GGAAAGGACGAAACACCGCGGCCACTTGGACACAGGGGGTTTTAGAGCTAGAAATAGCAAGTTAAAATAAGGC
sgJAM3_1	JAM3	GGAAAGGACGAAACACCG	GCTCTGGAATCCGTGGGCAG	GTTTTAGAGCTAGAAATAGCAAGTTAAAATAAGGC	GGAAAGGACGAAACACCGGCTCTGGAATCCGTGGGCAGGTTTTAGAGCTAGAAATAGCAAGTTAAAATAAGGC
sgJAM3_2	JAM3	GGAAAGGACGAAACACCG	CAAGTGACCCCAGGATCGAG	GTTTTAGAGCTAGAAATAGCAAGTTAAAATAAGGC	GGAAAGGACGAAACACCGCAAGTGACCCCAGGATCGAGGTTTTAGAGCTAGAAATAGCAAGTTAAAATAAGGC
sgJAM3_3	JAM3	GGAAAGGACGAAACACCG	CAGGTGTGAGGAGCAGGAGA	GTTTTAGAGCTAGAAATAGCAAGTTAAAATAAGGC	GGAAAGGACGAAACACCGCAGGTGTGAGGAGCAGGAGAGTTTTAGAGCTAGAAATAGCAAGTTAAAATAAGGC
sgJAM3_4	JAM3	GGAAAGGACGAAACACCG	CGAGCGCAGAGCCGGAGTCG	GTTTTAGAGCTAGAAATAGCAAGTTAAAATAAGGC	GGAAAGGACGAAACACCGCGAGCGCAGAGCCGGAGTCGGTTTTAGAGCTAGAAATAGCAAGTTAAAATAAGGC
sgJAM3_5	JAM3	GGAAAGGACGAAACACCG	TACCAGCTGTAGTGAGGCCG	GTTTTAGAGCTAGAAATAGCAAGTTAAAATAAGGC	GGAAAGGACGAAACACCGTACCAGCTGTAGTGAGGCCGGTTTTAGAGCTAGAAATAGCAAGTTAAAATAAGGC
sgCXADR_1	CXADR	GGAAAGGACGAAACACCG	ACTCACCCACTACTCCGCAC	GTTTTAGAGCTAGAAATAGCAAGTTAAAATAAGGC	GGAAAGGACGAAACACCGACTCACCCACTACTCCGCACGTTTTAGAGCTAGAAATAGCAAGTTAAAATAAGGC
sgCXADR_2	CXADR	GGAAAGGACGAAACACCG	ACAGGAGCACGAAGCACAGC	GTTTTAGAGCTAGAAATAGCAAGTTAAAATAAGGC	GGAAAGGACGAAACACCGACAGGAGCACGAAGCACAGCGTTTTAGAGCTAGAAATAGCAAGTTAAAATAAGGC
sgCXADR_3	CXADR	GGAAAGGACGAAACACCG	TCCCGAAGACCAGGGACCGC	GTTTTAGAGCTAGAAATAGCAAGTTAAAATAAGGC	GGAAAGGACGAAACACCGTCCCGAAGACCAGGGACCGCGTTTTAGAGCTAGAAATAGCAAGTTAAAATAAGGC
sgCXADR_4	CXADR	GGAAAGGACGAAACACCG	TAATCAGAAGGTGGATCAAG	GTTTTAGAGCTAGAAATAGCAAGTTAAAATAAGGC	GGAAAGGACGAAACACCGTAATCAGAAGGTGGATCAAGGTTTTAGAGCTAGAAATAGCAAGTTAAAATAAGGC
sgCXADR_5	CXADR	GGAAAGGACGAAACACCG	GCAGTAATCATTCATCCCTG	GTTTTAGAGCTAGAAATAGCAAGTTAAAATAAGGC	GGAAAGGACGAAACACCGGCAGTAATCATTCATCCCTGGTTTTAGAGCTAGAAATAGCAAGTTAAAATAAGGC
sgVAMP3_1	VAMP3	GGAAAGGACGAAACACCG	AATGCGAGTTAACGTGGACA	GTTTTAGAGCTAGAAATAGCAAGTTAAAATAAGGC	GGAAAGGACGAAACACCGAATGCGAGTTAACGTGGACAGTTTTAGAGCTAGAAATAGCAAGTTAAAATAAGGC
sgVAMP3_2	VAMP3	GGAAAGGACGAAACACCG	AAGTCTTCGATTACTGCCAG	GTTTTAGAGCTAGAAATAGCAAGTTAAAATAAGGC	GGAAAGGACGAAACACCGAAGTCTTCGATTACTGCCAGGTTTTAGAGCTAGAAATAGCAAGTTAAAATAAGGC
sgVAMP3_3	VAMP3	GGAAAGGACGAAACACCG	GGACATAATGCGAGTTAACG	GTTTTAGAGCTAGAAATAGCAAGTTAAAATAAGGC	GGAAAGGACGAAACACCGGGACATAATGCGAGTTAACGGTTTTAGAGCTAGAAATAGCAAGTTAAAATAAGGC
sgVAMP3_4	VAMP3	GGAAAGGACGAAACACCG	CGAGCGCAGCCAAGTTGAAG	GTTTTAGAGCTAGAAATAGCAAGTTAAAATAAGGC	GGAAAGGACGAAACACCGCGAGCGCAGCCAAGTTGAAGGTTTTAGAGCTAGAAATAGCAAGTTAAAATAAGGC
sgVAMP3_5	VAMP3	GGAAAGGACGAAACACCG	CGACCGTGCAGACGCACTGC	GTTTTAGAGCTAGAAATAGCAAGTTAAAATAAGGC	GGAAAGGACGAAACACCGCGACCGTGCAGACGCACTGCGTTTTAGAGCTAGAAATAGCAAGTTAAAATAAGGC
sgSLC12A2_1	SLC12A2	GGAAAGGACGAAACACCG	GAAACGGCTCTGGCTCGGGG	GTTTTAGAGCTAGAAATAGCAAGTTAAAATAAGGC	GGAAAGGACGAAACACCGGAAACGGCTCTGGCTCGGGGGTTTTAGAGCTAGAAATAGCAAGTTAAAATAAGGC
sgSLC12A2_2	SLC12A2	GGAAAGGACGAAACACCG	GGGGACACGGTGCTGAGCGA	GTTTTAGAGCTAGAAATAGCAAGTTAAAATAAGGC	GGAAAGGACGAAACACCGGGGGACACGGTGCTGAGCGAGTTTTAGAGCTAGAAATAGCAAGTTAAAATAAGGC
sgSLC12A2_3	SLC12A2	GGAAAGGACGAAACACCG	GTCGGGCAGCTATGGAGCCG	GTTTTAGAGCTAGAAATAGCAAGTTAAAATAAGGC	GGAAAGGACGAAACACCGGTCGGGCAGCTATGGAGCCGGTTTTAGAGCTAGAAATAGCAAGTTAAAATAAGGC
sgSLC12A2_4	SLC12A2	GGAAAGGACGAAACACCG	GCAGCATCCTCCGGCACCGA	GTTTTAGAGCTAGAAATAGCAAGTTAAAATAAGGC	GGAAAGGACGAAACACCGGCAGCATCCTCCGGCACCGAGTTTTAGAGCTAGAAATAGCAAGTTAAAATAAGGC
sgSLC12A2_5	SLC12A2	GGAAAGGACGAAACACCG	GGTTTCCGAGAACGCCGGGC	GTTTTAGAGCTAGAAATAGCAAGTTAAAATAAGGC	GGAAAGGACGAAACACCGGGTTTCCGAGAACGCCGGGCGTTTTAGAGCTAGAAATAGCAAGTTAAAATAAGGC
sgYES1_1	YES1	GGAAAGGACGAAACACCG	GCAGCCATATCAACCAGCTG	GTTTTAGAGCTAGAAATAGCAAGTTAAAATAAGGC	GGAAAGGACGAAACACCGGCAGCCATATCAACCAGCTGGTTTTAGAGCTAGAAATAGCAAGTTAAAATAAGGC
sgYES1_2	YES1	GGAAAGGACGAAACACCG	GAGGAAGATGCACCTCCAAA	GTTTTAGAGCTAGAAATAGCAAGTTAAAATAAGGC	GGAAAGGACGAAACACCGGAGGAAGATGCACCTCCAAAGTTTTAGAGCTAGAAATAGCAAGTTAAAATAAGGC
sgYES1_3	YES1	GGAAAGGACGAAACACCG	GGATCCTCCAAATGGTGTCA	GTTTTAGAGCTAGAAATAGCAAGTTAAAATAAGGC	GGAAAGGACGAAACACCGGGATCCTCCAAATGGTGTCAGTTTTAGAGCTAGAAATAGCAAGTTAAAATAAGGC
sgYES1_4	YES1	GGAAAGGACGAAACACCG	GTTGCAGGGAAGGAGATTGG	GTTTTAGAGCTAGAAATAGCAAGTTAAAATAAGGC	GGAAAGGACGAAACACCGGTTGCAGGGAAGGAGATTGGGTTTTAGAGCTAGAAATAGCAAGTTAAAATAAGGC
sgYES1_5	YES1	GGAAAGGACGAAACACCG	TTGAATCCTGGAAATCAACG	GTTTTAGAGCTAGAAATAGCAAGTTAAAATAAGGC	GGAAAGGACGAAACACCGTTGAATCCTGGAAATCAACGGTTTTAGAGCTAGAAATAGCAAGTTAAAATAAGGC
sgIFNGR1_1	IFNGR1	GGAAAGGACGAAACACCG	GGAGTACCAGATCATGCCAC	GTTTTAGAGCTAGAAATAGCAAGTTAAAATAAGGC	GGAAAGGACGAAACACCGGGAGTACCAGATCATGCCACGTTTTAGAGCTAGAAATAGCAAGTTAAAATAAGGC
sgIFNGR1_2	IFNGR1	GGAAAGGACGAAACACCG	GTCAGAGTTAAAGCCAGGGT	GTTTTAGAGCTAGAAATAGCAAGTTAAAATAAGGC	GGAAAGGACGAAACACCGGTCAGAGTTAAAGCCAGGGTGTTTTAGAGCTAGAAATAGCAAGTTAAAATAAGGC
sgIFNGR1_3	IFNGR1	GGAAAGGACGAAACACCG	GCTCACACCCTGCATGACAA	GTTTTAGAGCTAGAAATAGCAAGTTAAAATAAGGC	GGAAAGGACGAAACACCGGCTCACACCCTGCATGACAAGTTTTAGAGCTAGAAATAGCAAGTTAAAATAAGGC
sgIFNGR1_4	IFNGR1	GGAAAGGACGAAACACCG	CGAACGACGGTACCTGAGGA	GTTTTAGAGCTAGAAATAGCAAGTTAAAATAAGGC	GGAAAGGACGAAACACCGCGAACGACGGTACCTGAGGAGTTTTAGAGCTAGAAATAGCAAGTTAAAATAAGGC
sgIFNGR1_5	IFNGR1	GGAAAGGACGAAACACCG	GAATTTGCTGTATGCCGAGA	GTTTTAGAGCTAGAAATAGCAAGTTAAAATAAGGC	GGAAAGGACGAAACACCGGAATTTGCTGTATGCCGAGAGTTTTAGAGCTAGAAATAGCAAGTTAAAATAAGGC
sgSLC16A1_1	SLC16A1	GGAAAGGACGAAACACCG	CATGACAGCCAACATTATGG	GTTTTAGAGCTAGAAATAGCAAGTTAAAATAAGGC	GGAAAGGACGAAACACCGCATGACAGCCAACATTATGGGTTTTAGAGCTAGAAATAGCAAGTTAAAATAAGGC
sgSLC16A1_2	SLC16A1	GGAAAGGACGAAACACCG	GGCCCAAGCCAACCAAGGCA	GTTTTAGAGCTAGAAATAGCAAGTTAAAATAAGGC	GGAAAGGACGAAACACCGGGCCCAAGCCAACCAAGGCAGTTTTAGAGCTAGAAATAGCAAGTTAAAATAAGGC
sgSLC16A1_3	SLC16A1	GGAAAGGACGAAACACCG	ACTGGACCTCCAACTGCTGG	GTTTTAGAGCTAGAAATAGCAAGTTAAAATAAGGC	GGAAAGGACGAAACACCGACTGGACCTCCAACTGCTGGGTTTTAGAGCTAGAAATAGCAAGTTAAAATAAGGC
sgSLC16A1_4	SLC16A1	GGAAAGGACGAAACACCG	AAATGCATAAGAGAAGCCGA	GTTTTAGAGCTAGAAATAGCAAGTTAAAATAAGGC	GGAAAGGACGAAACACCGAAATGCATAAGAGAAGCCGAGTTTTAGAGCTAGAAATAGCAAGTTAAAATAAGGC
sgSLC16A1_5	SLC16A1	GGAAAGGACGAAACACCG	GAACACAGGGCTGCCTGCCA	GTTTTAGAGCTAGAAATAGCAAGTTAAAATAAGGC	GGAAAGGACGAAACACCGGAACACAGGGCTGCCTGCCAGTTTTAGAGCTAGAAATAGCAAGTTAAAATAAGGC
sgARL13B_1	ARL13B	GGAAAGGACGAAACACCG	GCTGAACTCGATGGAACCAG	GTTTTAGAGCTAGAAATAGCAAGTTAAAATAAGGC	GGAAAGGACGAAACACCGGCTGAACTCGATGGAACCAGGTTTTAGAGCTAGAAATAGCAAGTTAAAATAAGGC
sgARL13B_2	ARL13B	GGAAAGGACGAAACACCG	GCAAATAGAGACACAAGGCC	GTTTTAGAGCTAGAAATAGCAAGTTAAAATAAGGC	GGAAAGGACGAAACACCGGCAAATAGAGACACAAGGCCGTTTTAGAGCTAGAAATAGCAAGTTAAAATAAGGC
sgARL13B_3	ARL13B	GGAAAGGACGAAACACCG	TATTAAGTGGTTCTACCCGG	GTTTTAGAGCTAGAAATAGCAAGTTAAAATAAGGC	GGAAAGGACGAAACACCGTATTAAGTGGTTCTACCCGGGTTTTAGAGCTAGAAATAGCAAGTTAAAATAAGGC
sgARL13B_4	ARL13B	GGAAAGGACGAAACACCG	AACCATGTTCAGCAATCTCG	GTTTTAGAGCTAGAAATAGCAAGTTAAAATAAGGC	GGAAAGGACGAAACACCGAACCATGTTCAGCAATCTCGGTTTTAGAGCTAGAAATAGCAAGTTAAAATAAGGC
sgARL13B_5	ARL13B	GGAAAGGACGAAACACCG	GCTCCATTTTATGTTTCAGG	GTTTTAGAGCTAGAAATAGCAAGTTAAAATAAGGC	GGAAAGGACGAAACACCGGCTCCATTTTATGTTTCAGGGTTTTAGAGCTAGAAATAGCAAGTTAAAATAAGGC
sgSLC4A7_1	SLC4A7	GGAAAGGACGAAACACCG	GCGGACACAAACATCACCAC	GTTTTAGAGCTAGAAATAGCAAGTTAAAATAAGGC	GGAAAGGACGAAACACCGGCGGACACAAACATCACCACGTTTTAGAGCTAGAAATAGCAAGTTAAAATAAGGC
sgSLC4A7_2	SLC4A7	GGAAAGGACGAAACACCG	GATGAACTGTGTTACAGAGA	GTTTTAGAGCTAGAAATAGCAAGTTAAAATAAGGC	GGAAAGGACGAAACACCGGATGAACTGTGTTACAGAGAGTTTTAGAGCTAGAAATAGCAAGTTAAAATAAGGC
sgSLC4A7_3	SLC4A7	GGAAAGGACGAAACACCG	CAGATGGCTGAAATTTGAAG	GTTTTAGAGCTAGAAATAGCAAGTTAAAATAAGGC	GGAAAGGACGAAACACCGCAGATGGCTGAAATTTGAAGGTTTTAGAGCTAGAAATAGCAAGTTAAAATAAGGC
sgSLC4A7_4	SLC4A7	GGAAAGGACGAAACACCG	TGAGGCATCCAACGTCCTGG	GTTTTAGAGCTAGAAATAGCAAGTTAAAATAAGGC	GGAAAGGACGAAACACCGTGAGGCATCCAACGTCCTGGGTTTTAGAGCTAGAAATAGCAAGTTAAAATAAGGC
sgSLC4A7_5	SLC4A7	GGAAAGGACGAAACACCG	GCTATTAATAAGGTCCACCA	GTTTTAGAGCTAGAAATAGCAAGTTAAAATAAGGC	GGAAAGGACGAAACACCGGCTATTAATAAGGTCCACCAGTTTTAGAGCTAGAAATAGCAAGTTAAAATAAGGC
sgKIRREL_1	KIRREL	GGAAAGGACGAAACACCG	GGAGCCAGCTGACCAGACGG	GTTTTAGAGCTAGAAATAGCAAGTTAAAATAAGGC	GGAAAGGACGAAACACCGGGAGCCAGCTGACCAGACGGGTTTTAGAGCTAGAAATAGCAAGTTAAAATAAGGC
sgKIRREL_2	KIRREL	GGAAAGGACGAAACACCG	GAGGACACCAGGATTGACGG	GTTTTAGAGCTAGAAATAGCAAGTTAAAATAAGGC	GGAAAGGACGAAACACCGGAGGACACCAGGATTGACGGGTTTTAGAGCTAGAAATAGCAAGTTAAAATAAGGC
sgKIRREL_3	KIRREL	GGAAAGGACGAAACACCG	GAGAGGACCAACTCAGGCAG	GTTTTAGAGCTAGAAATAGCAAGTTAAAATAAGGC	GGAAAGGACGAAACACCGGAGAGGACCAACTCAGGCAGGTTTTAGAGCTAGAAATAGCAAGTTAAAATAAGGC
sgKIRREL_4	KIRREL	GGAAAGGACGAAACACCG	GAGTGAGGATCCAGACGAGG	GTTTTAGAGCTAGAAATAGCAAGTTAAAATAAGGC	GGAAAGGACGAAACACCGGAGTGAGGATCCAGACGAGGGTTTTAGAGCTAGAAATAGCAAGTTAAAATAAGGC
sgKIRREL_5	KIRREL	GGAAAGGACGAAACACCG	GCAATGGACCAAGGACGGGC	GTTTTAGAGCTAGAAATAGCAAGTTAAAATAAGGC	GGAAAGGACGAAACACCGGCAATGGACCAAGGACGGGCGTTTTAGAGCTAGAAATAGCAAGTTAAAATAAGGC
sgARF1_1	ARF1	GGAAAGGACGAAACACCG	GGCAGGCCTGATCTTCGTGG	GTTTTAGAGCTAGAAATAGCAAGTTAAAATAAGGC	GGAAAGGACGAAACACCGGGCAGGCCTGATCTTCGTGGGTTTTAGAGCTAGAAATAGCAAGTTAAAATAAGGC
sgARF1_2	ARF1	GGAAAGGACGAAACACCG	AGGCTTCAACGTGGAAACCG	GTTTTAGAGCTAGAAATAGCAAGTTAAAATAAGGC	GGAAAGGACGAAACACCGAGGCTTCAACGTGGAAACCGGTTTTAGAGCTAGAAATAGCAAGTTAAAATAAGGC
sgARF1_3	ARF1	GGAAAGGACGAAACACCG	ACAGGGGCCGGATCTTGTCC	GTTTTAGAGCTAGAAATAGCAAGTTAAAATAAGGC	GGAAAGGACGAAACACCGACAGGGGCCGGATCTTGTCCGTTTTAGAGCTAGAAATAGCAAGTTAAAATAAGGC
sgARF1_4	ARF1	GGAAAGGACGAAACACCG	AGTAGTGGCGCCACAGGGGC	GTTTTAGAGCTAGAAATAGCAAGTTAAAATAAGGC	GGAAAGGACGAAACACCGAGTAGTGGCGCCACAGGGGCGTTTTAGAGCTAGAAATAGCAAGTTAAAATAAGGC
sgARF1_5	ARF1	GGAAAGGACGAAACACCG	TGAGGAGCTCATGAGGATGC	GTTTTAGAGCTAGAAATAGCAAGTTAAAATAAGGC	GGAAAGGACGAAACACCGTGAGGAGCTCATGAGGATGCGTTTTAGAGCTAGAAATAGCAAGTTAAAATAAGGC
sgVAMP2_1	VAMP2	GGAAAGGACGAAACACCG	GCAGCAGACCCAGGCCCAGG	GTTTTAGAGCTAGAAATAGCAAGTTAAAATAAGGC	GGAAAGGACGAAACACCGGCAGCAGACCCAGGCCCAGGGTTTTAGAGCTAGAAATAGCAAGTTAAAATAAGGC
sgVAMP2_2	VAMP2	GGAAAGGACGAAACACCG	GTTACTGGTGAGGTTTGGAG	GTTTTAGAGCTAGAAATAGCAAGTTAAAATAAGGC	GGAAAGGACGAAACACCGGTTACTGGTGAGGTTTGGAGGTTTTAGAGCTAGAAATAGCAAGTTAAAATAAGGC
sgVAMP2_3	VAMP2	GGAAAGGACGAAACACCG	GGAGCGAGACCAGAAGCTGT	GTTTTAGAGCTAGAAATAGCAAGTTAAAATAAGGC	GGAAAGGACGAAACACCGGGAGCGAGACCAGAAGCTGTGTTTTAGAGCTAGAAATAGCAAGTTAAAATAAGGC
sgVAMP2_4	VAMP2	GGAAAGGACGAAACACCG	GTGCAGATGCACTCCAGGCG	GTTTTAGAGCTAGAAATAGCAAGTTAAAATAAGGC	GGAAAGGACGAAACACCGGTGCAGATGCACTCCAGGCGGTTTTAGAGCTAGAAATAGCAAGTTAAAATAAGGC
sgVAMP2_5	VAMP2	GGAAAGGACGAAACACCG	GCAGTCTCCTGTTACTGGTG	GTTTTAGAGCTAGAAATAGCAAGTTAAAATAAGGC	GGAAAGGACGAAACACCGGCAGTCTCCTGTTACTGGTGGTTTTAGAGCTAGAAATAGCAAGTTAAAATAAGGC
sgRHBDD2_1	RHBDD2	GGAAAGGACGAAACACCG	GAGGCACCCAGCAGGAGCCA	GTTTTAGAGCTAGAAATAGCAAGTTAAAATAAGGC	GGAAAGGACGAAACACCGGAGGCACCCAGCAGGAGCCAGTTTTAGAGCTAGAAATAGCAAGTTAAAATAAGGC
sgRHBDD2_2	RHBDD2	GGAAAGGACGAAACACCG	ACAGCCCGCAGACATTACTG	GTTTTAGAGCTAGAAATAGCAAGTTAAAATAAGGC	GGAAAGGACGAAACACCGACAGCCCGCAGACATTACTGGTTTTAGAGCTAGAAATAGCAAGTTAAAATAAGGC
sgRHBDD2_3	RHBDD2	GGAAAGGACGAAACACCG	CAGGGTCTTCAGCCGAGAGG	GTTTTAGAGCTAGAAATAGCAAGTTAAAATAAGGC	GGAAAGGACGAAACACCGCAGGGTCTTCAGCCGAGAGGGTTTTAGAGCTAGAAATAGCAAGTTAAAATAAGGC
sgRHBDD2_4	RHBDD2	GGAAAGGACGAAACACCG	GAGCCACGGAACCAGGACTG	GTTTTAGAGCTAGAAATAGCAAGTTAAAATAAGGC	GGAAAGGACGAAACACCGGAGCCACGGAACCAGGACTGGTTTTAGAGCTAGAAATAGCAAGTTAAAATAAGGC
sgRHBDD2_5	RHBDD2	GGAAAGGACGAAACACCG	AAGGATACAGGCCAGCCCGA	GTTTTAGAGCTAGAAATAGCAAGTTAAAATAAGGC	GGAAAGGACGAAACACCGAAGGATACAGGCCAGCCCGAGTTTTAGAGCTAGAAATAGCAAGTTAAAATAAGGC
sgTFAM_1	TFAM	GGAAAGGACGAAACACCG	GCAGAGCTGTGCACCGGCTG	GTTTTAGAGCTAGAAATAGCAAGTTAAAATAAGGC	GGAAAGGACGAAACACCGGCAGAGCTGTGCACCGGCTGGTTTTAGAGCTAGAAATAGCAAGTTAAAATAAGGC
sgTFAM_2	TFAM	GGAAAGGACGAAACACCG	GTTTTGTGTATTTACCGAGG	GTTTTAGAGCTAGAAATAGCAAGTTAAAATAAGGC	GGAAAGGACGAAACACCGGTTTTGTGTATTTACCGAGGGTTTTAGAGCTAGAAATAGCAAGTTAAAATAAGGC
sgTFAM_3	TFAM	GGAAAGGACGAAACACCG	AAGACAGATGAAAACCACCT	GTTTTAGAGCTAGAAATAGCAAGTTAAAATAAGGC	GGAAAGGACGAAACACCGAAGACAGATGAAAACCACCTGTTTTAGAGCTAGAAATAGCAAGTTAAAATAAGGC
sgTFAM_4	TFAM	GGAAAGGACGAAACACCG	AAGATGCTTATAGGGCGGAG	GTTTTAGAGCTAGAAATAGCAAGTTAAAATAAGGC	GGAAAGGACGAAACACCGAAGATGCTTATAGGGCGGAGGTTTTAGAGCTAGAAATAGCAAGTTAAAATAAGGC
sgTFAM_5	TFAM	GGAAAGGACGAAACACCG	GGAAAAGCTGAAGACTGTAA	GTTTTAGAGCTAGAAATAGCAAGTTAAAATAAGGC	GGAAAGGACGAAACACCGGGAAAAGCTGAAGACTGTAAGTTTTAGAGCTAGAAATAGCAAGTTAAAATAAGGC
sgNDRG1_1	NDRG1	GGAAAGGACGAAACACCG	GCAGCTAAACAACCCTGAGA	GTTTTAGAGCTAGAAATAGCAAGTTAAAATAAGGC	GGAAAGGACGAAACACCGGCAGCTAAACAACCCTGAGAGTTTTAGAGCTAGAAATAGCAAGTTAAAATAAGGC
sgNDRG1_2	NDRG1	GGAAAGGACGAAACACCG	GCAGCCGGCCAAGCTCGCTG	GTTTTAGAGCTAGAAATAGCAAGTTAAAATAAGGC	GGAAAGGACGAAACACCGGCAGCCGGCCAAGCTCGCTGGTTTTAGAGCTAGAAATAGCAAGTTAAAATAAGGC
sgNDRG1_3	NDRG1	GGAAAGGACGAAACACCG	ATTGTGAATGACATGAACCC	GTTTTAGAGCTAGAAATAGCAAGTTAAAATAAGGC	GGAAAGGACGAAACACCGATTGTGAATGACATGAACCCGTTTTAGAGCTAGAAATAGCAAGTTAAAATAAGGC
sgNDRG1_4	NDRG1	GGAAAGGACGAAACACCG	TGAACAGGTGCAGGTTGCCG	GTTTTAGAGCTAGAAATAGCAAGTTAAAATAAGGC	GGAAAGGACGAAACACCGTGAACAGGTGCAGGTTGCCGGTTTTAGAGCTAGAAATAGCAAGTTAAAATAAGGC
sgNDRG1_5	NDRG1	GGAAAGGACGAAACACCG	GCTCAATCTCCAGGTCGCGC	GTTTTAGAGCTAGAAATAGCAAGTTAAAATAAGGC	GGAAAGGACGAAACACCGGCTCAATCTCCAGGTCGCGCGTTTTAGAGCTAGAAATAGCAAGTTAAAATAAGGC
sgATP2B4_1	ATP2B4	GGAAAGGACGAAACACCG	GGGGTCAATGAGGATGACGA	GTTTTAGAGCTAGAAATAGCAAGTTAAAATAAGGC	GGAAAGGACGAAACACCGGGGGTCAATGAGGATGACGAGTTTTAGAGCTAGAAATAGCAAGTTAAAATAAGGC
sgATP2B4_2	ATP2B4	GGAAAGGACGAAACACCG	CCAGCCACTCAACAGCCAGG	GTTTTAGAGCTAGAAATAGCAAGTTAAAATAAGGC	GGAAAGGACGAAACACCGCCAGCCACTCAACAGCCAGGGTTTTAGAGCTAGAAATAGCAAGTTAAAATAAGGC
sgATP2B4_3	ATP2B4	GGAAAGGACGAAACACCG	GGAGTACACTCAGGGAGCCA	GTTTTAGAGCTAGAAATAGCAAGTTAAAATAAGGC	GGAAAGGACGAAACACCGGGAGTACACTCAGGGAGCCAGTTTTAGAGCTAGAAATAGCAAGTTAAAATAAGGC
sgATP2B4_4	ATP2B4	GGAAAGGACGAAACACCG	GTCATCAGGAATCCCAACGG	GTTTTAGAGCTAGAAATAGCAAGTTAAAATAAGGC	GGAAAGGACGAAACACCGGTCATCAGGAATCCCAACGGGTTTTAGAGCTAGAAATAGCAAGTTAAAATAAGGC
sgATP2B4_5	ATP2B4	GGAAAGGACGAAACACCG	GAAGAGCTGCATCAGCACGA	GTTTTAGAGCTAGAAATAGCAAGTTAAAATAAGGC	GGAAAGGACGAAACACCGGAAGAGCTGCATCAGCACGAGTTTTAGAGCTAGAAATAGCAAGTTAAAATAAGGC
sgCPNE8_1	CPNE8	GGAAAGGACGAAACACCG	GACGCAAATCAATTTCACAG	GTTTTAGAGCTAGAAATAGCAAGTTAAAATAAGGC	GGAAAGGACGAAACACCGGACGCAAATCAATTTCACAGGTTTTAGAGCTAGAAATAGCAAGTTAAAATAAGGC
sgCPNE8_2	CPNE8	GGAAAGGACGAAACACCG	GGTAAGGATTCATGTAGTGG	GTTTTAGAGCTAGAAATAGCAAGTTAAAATAAGGC	GGAAAGGACGAAACACCGGGTAAGGATTCATGTAGTGGGTTTTAGAGCTAGAAATAGCAAGTTAAAATAAGGC
sgCPNE8_3	CPNE8	GGAAAGGACGAAACACCG	TGGTATGGCACTAAAAGCAG	GTTTTAGAGCTAGAAATAGCAAGTTAAAATAAGGC	GGAAAGGACGAAACACCGTGGTATGGCACTAAAAGCAGGTTTTAGAGCTAGAAATAGCAAGTTAAAATAAGGC
sgCPNE8_4	CPNE8	GGAAAGGACGAAACACCG	GGTGCAAAACTGCCTCCAGA	GTTTTAGAGCTAGAAATAGCAAGTTAAAATAAGGC	GGAAAGGACGAAACACCGGGTGCAAAACTGCCTCCAGAGTTTTAGAGCTAGAAATAGCAAGTTAAAATAAGGC
sgCPNE8_5	CPNE8	GGAAAGGACGAAACACCG	CAGCCGCTACAACAGCACTG	GTTTTAGAGCTAGAAATAGCAAGTTAAAATAAGGC	GGAAAGGACGAAACACCGCAGCCGCTACAACAGCACTGGTTTTAGAGCTAGAAATAGCAAGTTAAAATAAGGC
sgTMEM161A_1	TMEM161A	GGAAAGGACGAAACACCG	ACAGAGCAGCCAGCGCGCGA	GTTTTAGAGCTAGAAATAGCAAGTTAAAATAAGGC	GGAAAGGACGAAACACCGACAGAGCAGCCAGCGCGCGAGTTTTAGAGCTAGAAATAGCAAGTTAAAATAAGGC
sgTMEM161A_2	TMEM161A	GGAAAGGACGAAACACCG	GCATCTCGGGGCACAGACAG	GTTTTAGAGCTAGAAATAGCAAGTTAAAATAAGGC	GGAAAGGACGAAACACCGGCATCTCGGGGCACAGACAGGTTTTAGAGCTAGAAATAGCAAGTTAAAATAAGGC
sgTMEM161A_3	TMEM161A	GGAAAGGACGAAACACCG	AAACGCGTCTCCCCAAACGG	GTTTTAGAGCTAGAAATAGCAAGTTAAAATAAGGC	GGAAAGGACGAAACACCGAAACGCGTCTCCCCAAACGGGTTTTAGAGCTAGAAATAGCAAGTTAAAATAAGGC
sgTMEM161A_4	TMEM161A	GGAAAGGACGAAACACCG	ACAGCACCACCAGCAACCAG	GTTTTAGAGCTAGAAATAGCAAGTTAAAATAAGGC	GGAAAGGACGAAACACCGACAGCACCACCAGCAACCAGGTTTTAGAGCTAGAAATAGCAAGTTAAAATAAGGC
sgTMEM161A_5	TMEM161A	GGAAAGGACGAAACACCG	AAGCCCGTGAAATCCAGCAG	GTTTTAGAGCTAGAAATAGCAAGTTAAAATAAGGC	GGAAAGGACGAAACACCGAAGCCCGTGAAATCCAGCAGGTTTTAGAGCTAGAAATAGCAAGTTAAAATAAGGC
sgCDK4_1	CDK4	GGAAAGGACGAAACACCG	AAGGCCCGTGATCCCCACAG	GTTTTAGAGCTAGAAATAGCAAGTTAAAATAAGGC	GGAAAGGACGAAACACCGAAGGCCCGTGATCCCCACAGGTTTTAGAGCTAGAAATAGCAAGTTAAAATAAGGC
sgCDK4_2	CDK4	GGAAAGGACGAAACACCG	CCAGATGGCACTTACACCCG	GTTTTAGAGCTAGAAATAGCAAGTTAAAATAAGGC	GGAAAGGACGAAACACCGCCAGATGGCACTTACACCCGGTTTTAGAGCTAGAAATAGCAAGTTAAAATAAGGC
sgCDK4_3	CDK4	GGAAAGGACGAAACACCG	GTACCACCGACTGCACTGGG	GTTTTAGAGCTAGAAATAGCAAGTTAAAATAAGGC	GGAAAGGACGAAACACCGGTACCACCGACTGCACTGGGGTTTTAGAGCTAGAAATAGCAAGTTAAAATAAGGC
sgCDK4_4	CDK4	GGAAAGGACGAAACACCG	GGGCCACAAAGTGGCCACTG	GTTTTAGAGCTAGAAATAGCAAGTTAAAATAAGGC	GGAAAGGACGAAACACCGGGGCCACAAAGTGGCCACTGGTTTTAGAGCTAGAAATAGCAAGTTAAAATAAGGC
sgCDK4_5	CDK4	GGAAAGGACGAAACACCG	AAGAGTGTGAGAGTCCCCAA	GTTTTAGAGCTAGAAATAGCAAGTTAAAATAAGGC	GGAAAGGACGAAACACCGAAGAGTGTGAGAGTCCCCAAGTTTTAGAGCTAGAAATAGCAAGTTAAAATAAGGC
sgSTX7_1	STX7	GGAAAGGACGAAACACCG	GCAGGATGAAGAAATTACAG	GTTTTAGAGCTAGAAATAGCAAGTTAAAATAAGGC	GGAAAGGACGAAACACCGGCAGGATGAAGAAATTACAGGTTTTAGAGCTAGAAATAGCAAGTTAAAATAAGGC
sgSTX7_2	STX7	GGAAAGGACGAAACACCG	GCGTCAAAGGAAAATACAGA	GTTTTAGAGCTAGAAATAGCAAGTTAAAATAAGGC	GGAAAGGACGAAACACCGGCGTCAAAGGAAAATACAGAGTTTTAGAGCTAGAAATAGCAAGTTAAAATAAGGC
sgSTX7_3	STX7	GGAAAGGACGAAACACCG	CAAACTTCCAGAAGGTCCAG	GTTTTAGAGCTAGAAATAGCAAGTTAAAATAAGGC	GGAAAGGACGAAACACCGCAAACTTCCAGAAGGTCCAGGTTTTAGAGCTAGAAATAGCAAGTTAAAATAAGGC
sgSTX7_4	STX7	GGAAAGGACGAAACACCG	AGCCAATGTGGAAAATGCAG	GTTTTAGAGCTAGAAATAGCAAGTTAAAATAAGGC	GGAAAGGACGAAACACCGAGCCAATGTGGAAAATGCAGGTTTTAGAGCTAGAAATAGCAAGTTAAAATAAGGC
sgSTX7_5	STX7	GGAAAGGACGAAACACCG	ACCCCGCCCAGTTGGCCCAG	GTTTTAGAGCTAGAAATAGCAAGTTAAAATAAGGC	GGAAAGGACGAAACACCGACCCCGCCCAGTTGGCCCAGGTTTTAGAGCTAGAAATAGCAAGTTAAAATAAGGC
sgSUSD5_1	SUSD5	GGAAAGGACGAAACACCG	GAGAGCAACCCAGTTCCTGG	GTTTTAGAGCTAGAAATAGCAAGTTAAAATAAGGC	GGAAAGGACGAAACACCGGAGAGCAACCCAGTTCCTGGGTTTTAGAGCTAGAAATAGCAAGTTAAAATAAGGC
sgSUSD5_2	SUSD5	GGAAAGGACGAAACACCG	AGGATGGTGTGTGGGAACGA	GTTTTAGAGCTAGAAATAGCAAGTTAAAATAAGGC	GGAAAGGACGAAACACCGAGGATGGTGTGTGGGAACGAGTTTTAGAGCTAGAAATAGCAAGTTAAAATAAGGC
sgSUSD5_3	SUSD5	GGAAAGGACGAAACACCG	AAAGGCGCGGCAGACCGAGC	GTTTTAGAGCTAGAAATAGCAAGTTAAAATAAGGC	GGAAAGGACGAAACACCGAAAGGCGCGGCAGACCGAGCGTTTTAGAGCTAGAAATAGCAAGTTAAAATAAGGC
sgSUSD5_4	SUSD5	GGAAAGGACGAAACACCG	TCCGCCCGCACCGAAAGGCG	GTTTTAGAGCTAGAAATAGCAAGTTAAAATAAGGC	GGAAAGGACGAAACACCGTCCGCCCGCACCGAAAGGCGGTTTTAGAGCTAGAAATAGCAAGTTAAAATAAGGC
sgSUSD5_5	SUSD5	GGAAAGGACGAAACACCG	GCTGTTACATAGCAAGGTGA	GTTTTAGAGCTAGAAATAGCAAGTTAAAATAAGGC	GGAAAGGACGAAACACCGGCTGTTACATAGCAAGGTGAGTTTTAGAGCTAGAAATAGCAAGTTAAAATAAGGC
sgTMEM237_1	TMEM237	GGAAAGGACGAAACACCG	AGAACTCAAAGAGCACCCAG	GTTTTAGAGCTAGAAATAGCAAGTTAAAATAAGGC	GGAAAGGACGAAACACCGAGAACTCAAAGAGCACCCAGGTTTTAGAGCTAGAAATAGCAAGTTAAAATAAGGC
sgTMEM237_2	TMEM237	GGAAAGGACGAAACACCG	ACAGGTGGAAGAGCTCGTGG	GTTTTAGAGCTAGAAATAGCAAGTTAAAATAAGGC	GGAAAGGACGAAACACCGACAGGTGGAAGAGCTCGTGGGTTTTAGAGCTAGAAATAGCAAGTTAAAATAAGGC
sgTMEM237_3	TMEM237	GGAAAGGACGAAACACCG	CAGAAGAAGGTGTGTAAAGG	GTTTTAGAGCTAGAAATAGCAAGTTAAAATAAGGC	GGAAAGGACGAAACACCGCAGAAGAAGGTGTGTAAAGGGTTTTAGAGCTAGAAATAGCAAGTTAAAATAAGGC
sgTMEM237_4	TMEM237	GGAAAGGACGAAACACCG	GATTGTGGTGAATCTCGTGG	GTTTTAGAGCTAGAAATAGCAAGTTAAAATAAGGC	GGAAAGGACGAAACACCGGATTGTGGTGAATCTCGTGGGTTTTAGAGCTAGAAATAGCAAGTTAAAATAAGGC
sgTMEM237_5	TMEM237	GGAAAGGACGAAACACCG	AAAGCAAGTACAGAAGACTC	GTTTTAGAGCTAGAAATAGCAAGTTAAAATAAGGC	GGAAAGGACGAAACACCGAAAGCAAGTACAGAAGACTCGTTTTAGAGCTAGAAATAGCAAGTTAAAATAAGGC
sgPKP2_1	PKP2	GGAAAGGACGAAACACCG	GGCAGGGCTCACTGTCGGGC	GTTTTAGAGCTAGAAATAGCAAGTTAAAATAAGGC	GGAAAGGACGAAACACCGGGCAGGGCTCACTGTCGGGCGTTTTAGAGCTAGAAATAGCAAGTTAAAATAAGGC
sgPKP2_2	PKP2	GGAAAGGACGAAACACCG	AAAGCGATGAGAAGATGTGA	GTTTTAGAGCTAGAAATAGCAAGTTAAAATAAGGC	GGAAAGGACGAAACACCGAAAGCGATGAGAAGATGTGAGTTTTAGAGCTAGAAATAGCAAGTTAAAATAAGGC
sgPKP2_3	PKP2	GGAAAGGACGAAACACCG	GTTCAATGTGTAACAGGCAG	GTTTTAGAGCTAGAAATAGCAAGTTAAAATAAGGC	GGAAAGGACGAAACACCGGTTCAATGTGTAACAGGCAGGTTTTAGAGCTAGAAATAGCAAGTTAAAATAAGGC
sgPKP2_4	PKP2	GGAAAGGACGAAACACCG	TCGGAACGAGCATATCTCGG	GTTTTAGAGCTAGAAATAGCAAGTTAAAATAAGGC	GGAAAGGACGAAACACCGTCGGAACGAGCATATCTCGGGTTTTAGAGCTAGAAATAGCAAGTTAAAATAAGGC
sgPKP2_5	PKP2	GGAAAGGACGAAACACCG	TCCACAGCACCCGCACGCTG	GTTTTAGAGCTAGAAATAGCAAGTTAAAATAAGGC	GGAAAGGACGAAACACCGTCCACAGCACCCGCACGCTGGTTTTAGAGCTAGAAATAGCAAGTTAAAATAAGGC
sgKIAA0319L_1	KIAA0319L	GGAAAGGACGAAACACCG	GGTCTGAGTGCAGCTCTGGG	GTTTTAGAGCTAGAAATAGCAAGTTAAAATAAGGC	GGAAAGGACGAAACACCGGGTCTGAGTGCAGCTCTGGGGTTTTAGAGCTAGAAATAGCAAGTTAAAATAAGGC
sgKIAA0319L_2	KIAA0319L	GGAAAGGACGAAACACCG	GAGAAACCTACACCTACGAC	GTTTTAGAGCTAGAAATAGCAAGTTAAAATAAGGC	GGAAAGGACGAAACACCGGAGAAACCTACACCTACGACGTTTTAGAGCTAGAAATAGCAAGTTAAAATAAGGC
sgKIAA0319L_3	KIAA0319L	GGAAAGGACGAAACACCG	GTAGAGGGTCAAAATGCCCA	GTTTTAGAGCTAGAAATAGCAAGTTAAAATAAGGC	GGAAAGGACGAAACACCGGTAGAGGGTCAAAATGCCCAGTTTTAGAGCTAGAAATAGCAAGTTAAAATAAGGC
sgKIAA0319L_4	KIAA0319L	GGAAAGGACGAAACACCG	AATAACAGTCACTTGAGCAG	GTTTTAGAGCTAGAAATAGCAAGTTAAAATAAGGC	GGAAAGGACGAAACACCGAATAACAGTCACTTGAGCAGGTTTTAGAGCTAGAAATAGCAAGTTAAAATAAGGC
sgKIAA0319L_5	KIAA0319L	GGAAAGGACGAAACACCG	GGGTTGTGCTATCCACAGGA	GTTTTAGAGCTAGAAATAGCAAGTTAAAATAAGGC	GGAAAGGACGAAACACCGGGGTTGTGCTATCCACAGGAGTTTTAGAGCTAGAAATAGCAAGTTAAAATAAGGC
sgATP1A1_1	ATP1A1	GGAAAGGACGAAACACCG	GTAGGAAAGGAAAGCAGCCA	GTTTTAGAGCTAGAAATAGCAAGTTAAAATAAGGC	GGAAAGGACGAAACACCGGTAGGAAAGGAAAGCAGCCAGTTTTAGAGCTAGAAATAGCAAGTTAAAATAAGGC
sgATP1A1_2	ATP1A1	GGAAAGGACGAAACACCG	GAAAATGAGCATAAATGCGG	GTTTTAGAGCTAGAAATAGCAAGTTAAAATAAGGC	GGAAAGGACGAAACACCGGAAAATGAGCATAAATGCGGGTTTTAGAGCTAGAAATAGCAAGTTAAAATAAGGC
sgATP1A1_3	ATP1A1	GGAAAGGACGAAACACCG	GATCTGGTGGAAGTAAAAGG	GTTTTAGAGCTAGAAATAGCAAGTTAAAATAAGGC	GGAAAGGACGAAACACCGGATCTGGTGGAAGTAAAAGGGTTTTAGAGCTAGAAATAGCAAGTTAAAATAAGGC
sgATP1A1_4	ATP1A1	GGAAAGGACGAAACACCG	GGATGAAGAAAGACACACCC	GTTTTAGAGCTAGAAATAGCAAGTTAAAATAAGGC	GGAAAGGACGAAACACCGGGATGAAGAAAGACACACCCGTTTTAGAGCTAGAAATAGCAAGTTAAAATAAGGC
sgATP1A1_5	ATP1A1	GGAAAGGACGAAACACCG	GACACTTACTGCCAAACGCA	GTTTTAGAGCTAGAAATAGCAAGTTAAAATAAGGC	GGAAAGGACGAAACACCGGACACTTACTGCCAAACGCAGTTTTAGAGCTAGAAATAGCAAGTTAAAATAAGGC
sgMCL1_1	MCL1	GGAAAGGACGAAACACCG	GCTTCCGCCAATCACCGCGC	GTTTTAGAGCTAGAAATAGCAAGTTAAAATAAGGC	GGAAAGGACGAAACACCGGCTTCCGCCAATCACCGCGCGTTTTAGAGCTAGAAATAGCAAGTTAAAATAAGGC
sgMCL1_2	MCL1	GGAAAGGACGAAACACCG	GGAGCTGGACGGGTACGAGC	GTTTTAGAGCTAGAAATAGCAAGTTAAAATAAGGC	GGAAAGGACGAAACACCGGGAGCTGGACGGGTACGAGCGTTTTAGAGCTAGAAATAGCAAGTTAAAATAAGGC
sgMCL1_3	MCL1	GGAAAGGACGAAACACCG	TCCCCGACCAACTCCAGCAG	GTTTTAGAGCTAGAAATAGCAAGTTAAAATAAGGC	GGAAAGGACGAAACACCGTCCCCGACCAACTCCAGCAGGTTTTAGAGCTAGAAATAGCAAGTTAAAATAAGGC
sgMCL1_4	MCL1	GGAAAGGACGAAACACCG	GCCGCCAGCAGAGGAGGAGG	GTTTTAGAGCTAGAAATAGCAAGTTAAAATAAGGC	GGAAAGGACGAAACACCGGCCGCCAGCAGAGGAGGAGGGTTTTAGAGCTAGAAATAGCAAGTTAAAATAAGGC
sgMCL1_5	MCL1	GGAAAGGACGAAACACCG	CGTGCAGCGCAACCACGAGA	GTTTTAGAGCTAGAAATAGCAAGTTAAAATAAGGC	GGAAAGGACGAAACACCGCGTGCAGCGCAACCACGAGAGTTTTAGAGCTAGAAATAGCAAGTTAAAATAAGGC
sgSIRPA_1	SIRPA	GGAAAGGACGAAACACCG	GGGCCCCACAGGGATCAGAG	GTTTTAGAGCTAGAAATAGCAAGTTAAAATAAGGC	GGAAAGGACGAAACACCGGGGCCCCACAGGGATCAGAGGTTTTAGAGCTAGAAATAGCAAGTTAAAATAAGGC
sgSIRPA_2	SIRPA	GGAAAGGACGAAACACCG	GAAAGGGAGCCCCGATGACG	GTTTTAGAGCTAGAAATAGCAAGTTAAAATAAGGC	GGAAAGGACGAAACACCGGAAAGGGAGCCCCGATGACGGTTTTAGAGCTAGAAATAGCAAGTTAAAATAAGGC
sgSIRPA_3	SIRPA	GGAAAGGACGAAACACCG	AATAGAGGCCTCACCAGCGG	GTTTTAGAGCTAGAAATAGCAAGTTAAAATAAGGC	GGAAAGGACGAAACACCGAATAGAGGCCTCACCAGCGGGTTTTAGAGCTAGAAATAGCAAGTTAAAATAAGGC
sgSIRPA_4	SIRPA	GGAAAGGACGAAACACCG	GTGCTCCTTTCCAGGAGTGG	GTTTTAGAGCTAGAAATAGCAAGTTAAAATAAGGC	GGAAAGGACGAAACACCGGTGCTCCTTTCCAGGAGTGGGTTTTAGAGCTAGAAATAGCAAGTTAAAATAAGGC
sgSIRPA_5	SIRPA	GGAAAGGACGAAACACCG	GAATGCCAGAGAAATAACAC	GTTTTAGAGCTAGAAATAGCAAGTTAAAATAAGGC	GGAAAGGACGAAACACCGGAATGCCAGAGAAATAACACGTTTTAGAGCTAGAAATAGCAAGTTAAAATAAGGC
sgDSG2_1	DSG2	GGAAAGGACGAAACACCG	ACAGATGCTCAAACTAACGA	GTTTTAGAGCTAGAAATAGCAAGTTAAAATAAGGC	GGAAAGGACGAAACACCGACAGATGCTCAAACTAACGAGTTTTAGAGCTAGAAATAGCAAGTTAAAATAAGGC
sgDSG2_2	DSG2	GGAAAGGACGAAACACCG	GTAGAAGCAAGAGATGGCAA	GTTTTAGAGCTAGAAATAGCAAGTTAAAATAAGGC	GGAAAGGACGAAACACCGGTAGAAGCAAGAGATGGCAAGTTTTAGAGCTAGAAATAGCAAGTTAAAATAAGGC
sgDSG2_3	DSG2	GGAAAGGACGAAACACCG	AGCATGGATAGATCAAGCAA	GTTTTAGAGCTAGAAATAGCAAGTTAAAATAAGGC	GGAAAGGACGAAACACCGAGCATGGATAGATCAAGCAAGTTTTAGAGCTAGAAATAGCAAGTTAAAATAAGGC
sgDSG2_4	DSG2	GGAAAGGACGAAACACCG	CTGGATGGACACCCAAACAG	GTTTTAGAGCTAGAAATAGCAAGTTAAAATAAGGC	GGAAAGGACGAAACACCGCTGGATGGACACCCAAACAGGTTTTAGAGCTAGAAATAGCAAGTTAAAATAAGGC
sgDSG2_5	DSG2	GGAAAGGACGAAACACCG	TGTGAGTGTCTGCATGGCAG	GTTTTAGAGCTAGAAATAGCAAGTTAAAATAAGGC	GGAAAGGACGAAACACCGTGTGAGTGTCTGCATGGCAGGTTTTAGAGCTAGAAATAGCAAGTTAAAATAAGGC
sgNDRG3_1	NDRG3	GGAAAGGACGAAACACCG	CCAGCCTGGGAAGCTCACCG	GTTTTAGAGCTAGAAATAGCAAGTTAAAATAAGGC	GGAAAGGACGAAACACCGCCAGCCTGGGAAGCTCACCGGTTTTAGAGCTAGAAATAGCAAGTTAAAATAAGGC
sgNDRG3_2	NDRG3	GGAAAGGACGAAACACCG	CATGACAGACAGCAAAGTGC	GTTTTAGAGCTAGAAATAGCAAGTTAAAATAAGGC	GGAAAGGACGAAACACCGCATGACAGACAGCAAAGTGCGTTTTAGAGCTAGAAATAGCAAGTTAAAATAAGGC
sgNDRG3_3	NDRG3	GGAAAGGACGAAACACCG	GGTTTGGATCAGGTCCAGGT	GTTTTAGAGCTAGAAATAGCAAGTTAAAATAAGGC	GGAAAGGACGAAACACCGGGTTTGGATCAGGTCCAGGTGTTTTAGAGCTAGAAATAGCAAGTTAAAATAAGGC
sgNDRG3_4	NDRG3	GGAAAGGACGAAACACCG	AAGAGGGTGCACCTTCCTGC	GTTTTAGAGCTAGAAATAGCAAGTTAAAATAAGGC	GGAAAGGACGAAACACCGAAGAGGGTGCACCTTCCTGCGTTTTAGAGCTAGAAATAGCAAGTTAAAATAAGGC
sgNDRG3_5	NDRG3	GGAAAGGACGAAACACCG	CTTAGGTGGGTAAGAACAGG	GTTTTAGAGCTAGAAATAGCAAGTTAAAATAAGGC	GGAAAGGACGAAACACCGCTTAGGTGGGTAAGAACAGGGTTTTAGAGCTAGAAATAGCAAGTTAAAATAAGGC
sgCHCHD3_1	CHCHD3	GGAAAGGACGAAACACCG	CGAGAATGAGAACATCACCG	GTTTTAGAGCTAGAAATAGCAAGTTAAAATAAGGC	GGAAAGGACGAAACACCGCGAGAATGAGAACATCACCGGTTTTAGAGCTAGAAATAGCAAGTTAAAATAAGGC
sgCHCHD3_2	CHCHD3	GGAAAGGACGAAACACCG	AGAACAGCTGGCTAGACTGG	GTTTTAGAGCTAGAAATAGCAAGTTAAAATAAGGC	GGAAAGGACGAAACACCGAGAACAGCTGGCTAGACTGGGTTTTAGAGCTAGAAATAGCAAGTTAAAATAAGGC
sgCHCHD3_3	CHCHD3	GGAAAGGACGAAACACCG	GACACAGTGCATATACTGGG	GTTTTAGAGCTAGAAATAGCAAGTTAAAATAAGGC	GGAAAGGACGAAACACCGGACACAGTGCATATACTGGGGTTTTAGAGCTAGAAATAGCAAGTTAAAATAAGGC
sgCHCHD3_4	CHCHD3	GGAAAGGACGAAACACCG	CAGGAACCGGAATCATGGGT	GTTTTAGAGCTAGAAATAGCAAGTTAAAATAAGGC	GGAAAGGACGAAACACCGCAGGAACCGGAATCATGGGTGTTTTAGAGCTAGAAATAGCAAGTTAAAATAAGGC
sgCHCHD3_5	CHCHD3	GGAAAGGACGAAACACCG	ACTAAAGCAAGCCAAAGAGC	GTTTTAGAGCTAGAAATAGCAAGTTAAAATAAGGC	GGAAAGGACGAAACACCGACTAAAGCAAGCCAAAGAGCGTTTTAGAGCTAGAAATAGCAAGTTAAAATAAGGC
sgFLOT1_1	FLOT1	GGAAAGGACGAAACACCG	GCAGCGGGTGCAGGTGCAGG	GTTTTAGAGCTAGAAATAGCAAGTTAAAATAAGGC	GGAAAGGACGAAACACCGGCAGCGGGTGCAGGTGCAGGGTTTTAGAGCTAGAAATAGCAAGTTAAAATAAGGC
sgFLOT1_2	FLOT1	GGAAAGGACGAAACACCG	CCTGCATCCAACAGATCCAG	GTTTTAGAGCTAGAAATAGCAAGTTAAAATAAGGC	GGAAAGGACGAAACACCGCCTGCATCCAACAGATCCAGGTTTTAGAGCTAGAAATAGCAAGTTAAAATAAGGC
sgFLOT1_3	FLOT1	GGAAAGGACGAAACACCG	GAAAAGGTTTACACTCGCCA	GTTTTAGAGCTAGAAATAGCAAGTTAAAATAAGGC	GGAAAGGACGAAACACCGGAAAAGGTTTACACTCGCCAGTTTTAGAGCTAGAAATAGCAAGTTAAAATAAGGC
sgFLOT1_4	FLOT1	GGAAAGGACGAAACACCG	GATGTTCCTGGGGAAGACGG	GTTTTAGAGCTAGAAATAGCAAGTTAAAATAAGGC	GGAAAGGACGAAACACCGGATGTTCCTGGGGAAGACGGGTTTTAGAGCTAGAAATAGCAAGTTAAAATAAGGC
sgFLOT1_5	FLOT1	GGAAAGGACGAAACACCG	GAGTGAGATCGAGATGGCCA	GTTTTAGAGCTAGAAATAGCAAGTTAAAATAAGGC	GGAAAGGACGAAACACCGGAGTGAGATCGAGATGGCCAGTTTTAGAGCTAGAAATAGCAAGTTAAAATAAGGC
sgTMEM230_1	TMEM230	GGAAAGGACGAAACACCG	GTCAGGCTACATCAGCAAAG	GTTTTAGAGCTAGAAATAGCAAGTTAAAATAAGGC	GGAAAGGACGAAACACCGGTCAGGCTACATCAGCAAAGGTTTTAGAGCTAGAAATAGCAAGTTAAAATAAGGC
sgTMEM230_2	TMEM230	GGAAAGGACGAAACACCG	GCAGGTGGTAAAATCCGGGT	GTTTTAGAGCTAGAAATAGCAAGTTAAAATAAGGC	GGAAAGGACGAAACACCGGCAGGTGGTAAAATCCGGGTGTTTTAGAGCTAGAAATAGCAAGTTAAAATAAGGC
sgTMEM230_3	TMEM230	GGAAAGGACGAAACACCG	GCCAATGATCAGCACTGGAA	GTTTTAGAGCTAGAAATAGCAAGTTAAAATAAGGC	GGAAAGGACGAAACACCGGCCAATGATCAGCACTGGAAGTTTTAGAGCTAGAAATAGCAAGTTAAAATAAGGC
sgTMEM230_4	TMEM230	GGAAAGGACGAAACACCG	ATGCATAGTAAGCGATGCGC	GTTTTAGAGCTAGAAATAGCAAGTTAAAATAAGGC	GGAAAGGACGAAACACCGATGCATAGTAAGCGATGCGCGTTTTAGAGCTAGAAATAGCAAGTTAAAATAAGGC
sgTMEM230_5	TMEM230	GGAAAGGACGAAACACCG	GGGCCATGCCATGCAACCTT	GTTTTAGAGCTAGAAATAGCAAGTTAAAATAAGGC	GGAAAGGACGAAACACCGGGGCCATGCCATGCAACCTTGTTTTAGAGCTAGAAATAGCAAGTTAAAATAAGGC
sgBRAF_1	BRAF	GGAAAGGACGAAACACCG	AAGATGGCGGCGCTGAGCGG	GTTTTAGAGCTAGAAATAGCAAGTTAAAATAAGGC	GGAAAGGACGAAACACCGAAGATGGCGGCGCTGAGCGGGTTTTAGAGCTAGAAATAGCAAGTTAAAATAAGGC
sgBRAF_2	BRAF	GGAAAGGACGAAACACCG	ATACCCAATAGAGTCCGAGG	GTTTTAGAGCTAGAAATAGCAAGTTAAAATAAGGC	GGAAAGGACGAAACACCGATACCCAATAGAGTCCGAGGGTTTTAGAGCTAGAAATAGCAAGTTAAAATAAGGC
sgBRAF_3	BRAF	GGAAAGGACGAAACACCG	TGAGCCAGGTAATGAGGCAG	GTTTTAGAGCTAGAAATAGCAAGTTAAAATAAGGC	GGAAAGGACGAAACACCGTGAGCCAGGTAATGAGGCAGGTTTTAGAGCTAGAAATAGCAAGTTAAAATAAGGC
sgBRAF_4	BRAF	GGAAAGGACGAAACACCG	GGGCCAGGCTCTGTTCAACG	GTTTTAGAGCTAGAAATAGCAAGTTAAAATAAGGC	GGAAAGGACGAAACACCGGGGCCAGGCTCTGTTCAACGGTTTTAGAGCTAGAAATAGCAAGTTAAAATAAGGC
sgBRAF_5	BRAF	GGAAAGGACGAAACACCG	CAACGGGGACATGGAGCCCG	GTTTTAGAGCTAGAAATAGCAAGTTAAAATAAGGC	GGAAAGGACGAAACACCGCAACGGGGACATGGAGCCCGGTTTTAGAGCTAGAAATAGCAAGTTAAAATAAGGC
sgACSL4_1	ACSL4	GGAAAGGACGAAACACCG	GGTCTCACAGAAGATGGCAA	GTTTTAGAGCTAGAAATAGCAAGTTAAAATAAGGC	GGAAAGGACGAAACACCGGGTCTCACAGAAGATGGCAAGTTTTAGAGCTAGAAATAGCAAGTTAAAATAAGGC
sgACSL4_2	ACSL4	GGAAAGGACGAAACACCG	GGTGCTGGGACAGTTACTGA	GTTTTAGAGCTAGAAATAGCAAGTTAAAATAAGGC	GGAAAGGACGAAACACCGGGTGCTGGGACAGTTACTGAGTTTTAGAGCTAGAAATAGCAAGTTAAAATAAGGC
sgACSL4_3	ACSL4	GGAAAGGACGAAACACCG	AATGACAAGCCAAACCCCAG	GTTTTAGAGCTAGAAATAGCAAGTTAAAATAAGGC	GGAAAGGACGAAACACCGAATGACAAGCCAAACCCCAGGTTTTAGAGCTAGAAATAGCAAGTTAAAATAAGGC
sgACSL4_4	ACSL4	GGAAAGGACGAAACACCG	GGAACAGCAGCCATAAGTGT	GTTTTAGAGCTAGAAATAGCAAGTTAAAATAAGGC	GGAAAGGACGAAACACCGGGAACAGCAGCCATAAGTGTGTTTTAGAGCTAGAAATAGCAAGTTAAAATAAGGC
sgACSL4_5	ACSL4	GGAAAGGACGAAACACCG	TGGTGGACAGAACATCTCCA	GTTTTAGAGCTAGAAATAGCAAGTTAAAATAAGGC	GGAAAGGACGAAACACCGTGGTGGACAGAACATCTCCAGTTTTAGAGCTAGAAATAGCAAGTTAAAATAAGGC
sgSLC39A10_1	SLC39A10	GGAAAGGACGAAACACCG	CAAGATGATGATGCAAACGA	GTTTTAGAGCTAGAAATAGCAAGTTAAAATAAGGC	GGAAAGGACGAAACACCGCAAGATGATGATGCAAACGAGTTTTAGAGCTAGAAATAGCAAGTTAAAATAAGGC
sgSLC39A10_2	SLC39A10	GGAAAGGACGAAACACCG	AACAGAGACCAATAAAACCC	GTTTTAGAGCTAGAAATAGCAAGTTAAAATAAGGC	GGAAAGGACGAAACACCGAACAGAGACCAATAAAACCCGTTTTAGAGCTAGAAATAGCAAGTTAAAATAAGGC
sgSLC39A10_3	SLC39A10	GGAAAGGACGAAACACCG	TGAGGAAGCATAATCACCAG	GTTTTAGAGCTAGAAATAGCAAGTTAAAATAAGGC	GGAAAGGACGAAACACCGTGAGGAAGCATAATCACCAGGTTTTAGAGCTAGAAATAGCAAGTTAAAATAAGGC
sgSLC39A10_4	SLC39A10	GGAAAGGACGAAACACCG	GATCGGATCCAGAATGACAG	GTTTTAGAGCTAGAAATAGCAAGTTAAAATAAGGC	GGAAAGGACGAAACACCGGATCGGATCCAGAATGACAGGTTTTAGAGCTAGAAATAGCAAGTTAAAATAAGGC
sgSLC39A10_5	SLC39A10	GGAAAGGACGAAACACCG	GGCATCCACAACTTCAGTGA	GTTTTAGAGCTAGAAATAGCAAGTTAAAATAAGGC	GGAAAGGACGAAACACCGGGCATCCACAACTTCAGTGAGTTTTAGAGCTAGAAATAGCAAGTTAAAATAAGGC
sgCDC42BPA_1	CDC42BPA	GGAAAGGACGAAACACCG	GGAAATGCTGAAAAGAGCTG	GTTTTAGAGCTAGAAATAGCAAGTTAAAATAAGGC	GGAAAGGACGAAACACCGGGAAATGCTGAAAAGAGCTGGTTTTAGAGCTAGAAATAGCAAGTTAAAATAAGGC
sgCDC42BPA_2	CDC42BPA	GGAAAGGACGAAACACCG	ATGGACCTGAATGTGACTGG	GTTTTAGAGCTAGAAATAGCAAGTTAAAATAAGGC	GGAAAGGACGAAACACCGATGGACCTGAATGTGACTGGGTTTTAGAGCTAGAAATAGCAAGTTAAAATAAGGC
sgCDC42BPA_3	CDC42BPA	GGAAAGGACGAAACACCG	GCGATGAAAAGGATGCACGA	GTTTTAGAGCTAGAAATAGCAAGTTAAAATAAGGC	GGAAAGGACGAAACACCGGCGATGAAAAGGATGCACGAGTTTTAGAGCTAGAAATAGCAAGTTAAAATAAGGC
sgCDC42BPA_4	CDC42BPA	GGAAAGGACGAAACACCG	GAAAGGGTGGCAGAGAGCAC	GTTTTAGAGCTAGAAATAGCAAGTTAAAATAAGGC	GGAAAGGACGAAACACCGGAAAGGGTGGCAGAGAGCACGTTTTAGAGCTAGAAATAGCAAGTTAAAATAAGGC
sgCDC42BPA_5	CDC42BPA	GGAAAGGACGAAACACCG	GGGATATACACTGACTGCCA	GTTTTAGAGCTAGAAATAGCAAGTTAAAATAAGGC	GGAAAGGACGAAACACCGGGGATATACACTGACTGCCAGTTTTAGAGCTAGAAATAGCAAGTTAAAATAAGGC
sgATP2B1_1	ATP2B1	GGAAAGGACGAAACACCG	GGTGTGCACTCAGCAAGCCA	GTTTTAGAGCTAGAAATAGCAAGTTAAAATAAGGC	GGAAAGGACGAAACACCGGGTGTGCACTCAGCAAGCCAGTTTTAGAGCTAGAAATAGCAAGTTAAAATAAGGC
sgATP2B1_2	ATP2B1	GGAAAGGACGAAACACCG	GAATTACGCTCGCAGAGCTG	GTTTTAGAGCTAGAAATAGCAAGTTAAAATAAGGC	GGAAAGGACGAAACACCGGAATTACGCTCGCAGAGCTGGTTTTAGAGCTAGAAATAGCAAGTTAAAATAAGGC
sgATP2B1_3	ATP2B1	GGAAAGGACGAAACACCG	AAGTTCACTGTCATCAGGGG	GTTTTAGAGCTAGAAATAGCAAGTTAAAATAAGGC	GGAAAGGACGAAACACCGAAGTTCACTGTCATCAGGGGGTTTTAGAGCTAGAAATAGCAAGTTAAAATAAGGC
sgATP2B1_4	ATP2B1	GGAAAGGACGAAACACCG	CTTAAATGTAGCAAAAGCCC	GTTTTAGAGCTAGAAATAGCAAGTTAAAATAAGGC	GGAAAGGACGAAACACCGCTTAAATGTAGCAAAAGCCCGTTTTAGAGCTAGAAATAGCAAGTTAAAATAAGGC
sgATP2B1_5	ATP2B1	GGAAAGGACGAAACACCG	AATAGCTGTAGCATTTCCCA	GTTTTAGAGCTAGAAATAGCAAGTTAAAATAAGGC	GGAAAGGACGAAACACCGAATAGCTGTAGCATTTCCCAGTTTTAGAGCTAGAAATAGCAAGTTAAAATAAGGC
sgDSC3_1	DSC3	GGAAAGGACGAAACACCG	GCAGACAAAATAATTGGCAG	GTTTTAGAGCTAGAAATAGCAAGTTAAAATAAGGC	GGAAAGGACGAAACACCGGCAGACAAAATAATTGGCAGGTTTTAGAGCTAGAAATAGCAAGTTAAAATAAGGC
sgDSC3_2	DSC3	GGAAAGGACGAAACACCG	GGATGCACAGAAAAGAGCCC	GTTTTAGAGCTAGAAATAGCAAGTTAAAATAAGGC	GGAAAGGACGAAACACCGGGATGCACAGAAAAGAGCCCGTTTTAGAGCTAGAAATAGCAAGTTAAAATAAGGC
sgDSC3_3	DSC3	GGAAAGGACGAAACACCG	AAGGAAACAGACACAGAAAG	GTTTTAGAGCTAGAAATAGCAAGTTAAAATAAGGC	GGAAAGGACGAAACACCGAAGGAAACAGACACAGAAAGGTTTTAGAGCTAGAAATAGCAAGTTAAAATAAGGC
sgDSC3_4	DSC3	GGAAAGGACGAAACACCG	GCTGCTAGAACATCAGAAGA	GTTTTAGAGCTAGAAATAGCAAGTTAAAATAAGGC	GGAAAGGACGAAACACCGGCTGCTAGAACATCAGAAGAGTTTTAGAGCTAGAAATAGCAAGTTAAAATAAGGC
sgDSC3_5	DSC3	GGAAAGGACGAAACACCG	AATGTGTAGGTACTACAGTG	GTTTTAGAGCTAGAAATAGCAAGTTAAAATAAGGC	GGAAAGGACGAAACACCGAATGTGTAGGTACTACAGTGGTTTTAGAGCTAGAAATAGCAAGTTAAAATAAGGC
sgPCDH9_1	PCDH9	GGAAAGGACGAAACACCG	TCTGTAGACAAGGCTGGCGC	GTTTTAGAGCTAGAAATAGCAAGTTAAAATAAGGC	GGAAAGGACGAAACACCGTCTGTAGACAAGGCTGGCGCGTTTTAGAGCTAGAAATAGCAAGTTAAAATAAGGC
sgPCDH9_2	PCDH9	GGAAAGGACGAAACACCG	GCCCATAGGAAACATACCAA	GTTTTAGAGCTAGAAATAGCAAGTTAAAATAAGGC	GGAAAGGACGAAACACCGGCCCATAGGAAACATACCAAGTTTTAGAGCTAGAAATAGCAAGTTAAAATAAGGC
sgPCDH9_3	PCDH9	GGAAAGGACGAAACACCG	GTGAAAGTTTCCAGCAGCAC	GTTTTAGAGCTAGAAATAGCAAGTTAAAATAAGGC	GGAAAGGACGAAACACCGGTGAAAGTTTCCAGCAGCACGTTTTAGAGCTAGAAATAGCAAGTTAAAATAAGGC
sgPCDH9_4	PCDH9	GGAAAGGACGAAACACCG	GCCTGAAGAAATCATTGGGG	GTTTTAGAGCTAGAAATAGCAAGTTAAAATAAGGC	GGAAAGGACGAAACACCGGCCTGAAGAAATCATTGGGGGTTTTAGAGCTAGAAATAGCAAGTTAAAATAAGGC
sgPCDH9_5	PCDH9	GGAAAGGACGAAACACCG	GGATATCGTGGAAACTCCAG	GTTTTAGAGCTAGAAATAGCAAGTTAAAATAAGGC	GGAAAGGACGAAACACCGGGATATCGTGGAAACTCCAGGTTTTAGAGCTAGAAATAGCAAGTTAAAATAAGGC
sgLGALS7_1	LGALS7	GGAAAGGACGAAACACCG	GTTGAAATGCAGCGCGGCAT	GTTTTAGAGCTAGAAATAGCAAGTTAAAATAAGGC	GGAAAGGACGAAACACCGGTTGAAATGCAGCGCGGCATGTTTTAGAGCTAGAAATAGCAAGTTAAAATAAGGC
sgLGALS7_2	LGALS7	GGAAAGGACGAAACACCG	TGTAAACCTGCTGTGCGGGG	GTTTTAGAGCTAGAAATAGCAAGTTAAAATAAGGC	GGAAAGGACGAAACACCGTGTAAACCTGCTGTGCGGGGGTTTTAGAGCTAGAAATAGCAAGTTAAAATAAGGC
sgLGALS7_3	LGALS7	GGAAAGGACGAAACACCG	GAATTCTCAGCACCGTGCCA	GTTTTAGAGCTAGAAATAGCAAGTTAAAATAAGGC	GGAAAGGACGAAACACCGGAATTCTCAGCACCGTGCCAGTTTTAGAGCTAGAAATAGCAAGTTAAAATAAGGC
sgLGALS7_4	LGALS7	GGAAAGGACGAAACACCG	CCGGCTGGACACGTCGGAGG	GTTTTAGAGCTAGAAATAGCAAGTTAAAATAAGGC	GGAAAGGACGAAACACCGCCGGCTGGACACGTCGGAGGGTTTTAGAGCTAGAAATAGCAAGTTAAAATAAGGC
sgLGALS7_5	LGALS7	GGAAAGGACGAAACACCG	CACAAGTCCTCACTGCCCGA	GTTTTAGAGCTAGAAATAGCAAGTTAAAATAAGGC	GGAAAGGACGAAACACCGCACAAGTCCTCACTGCCCGAGTTTTAGAGCTAGAAATAGCAAGTTAAAATAAGGC
sgATF3_1	ATF3	GGAAAGGACGAAACACCG	GGTGTCCATCACAAAAGCCG	GTTTTAGAGCTAGAAATAGCAAGTTAAAATAAGGC	GGAAAGGACGAAACACCGGGTGTCCATCACAAAAGCCGGTTTTAGAGCTAGAAATAGCAAGTTAAAATAAGGC
sgATF3_2	ATF3	GGAAAGGACGAAACACCG	AAAGTGCCGAAACAAGAAGA	GTTTTAGAGCTAGAAATAGCAAGTTAAAATAAGGC	GGAAAGGACGAAACACCGAAAGTGCCGAAACAAGAAGAGTTTTAGAGCTAGAAATAGCAAGTTAAAATAAGGC
sgATF3_3	ATF3	GGAAAGGACGAAACACCG	AGTGACTGATTCCAGCGCAG	GTTTTAGAGCTAGAAATAGCAAGTTAAAATAAGGC	GGAAAGGACGAAACACCGAGTGACTGATTCCAGCGCAGGTTTTAGAGCTAGAAATAGCAAGTTAAAATAAGGC
sgATF3_4	ATF3	GGAAAGGACGAAACACCG	CCACCGGATGTCCTCTGCGC	GTTTTAGAGCTAGAAATAGCAAGTTAAAATAAGGC	GGAAAGGACGAAACACCGCCACCGGATGTCCTCTGCGCGTTTTAGAGCTAGAAATAGCAAGTTAAAATAAGGC
sgATF3_5	ATF3	GGAAAGGACGAAACACCG	ACTGTCAGCGACAGACCCCT	GTTTTAGAGCTAGAAATAGCAAGTTAAAATAAGGC	GGAAAGGACGAAACACCGACTGTCAGCGACAGACCCCTGTTTTAGAGCTAGAAATAGCAAGTTAAAATAAGGC
sgTMEM87A_1	TMEM87A	GGAAAGGACGAAACACCG	CACGGCTGTGAAGATGGCGG	GTTTTAGAGCTAGAAATAGCAAGTTAAAATAAGGC	GGAAAGGACGAAACACCGCACGGCTGTGAAGATGGCGGGTTTTAGAGCTAGAAATAGCAAGTTAAAATAAGGC
sgTMEM87A_2	TMEM87A	GGAAAGGACGAAACACCG	ATGGCACATTCCGATACCGT	GTTTTAGAGCTAGAAATAGCAAGTTAAAATAAGGC	GGAAAGGACGAAACACCGATGGCACATTCCGATACCGTGTTTTAGAGCTAGAAATAGCAAGTTAAAATAAGGC
sgTMEM87A_3	TMEM87A	GGAAAGGACGAAACACCG	AATGTGCCATTTGGACCGGT	GTTTTAGAGCTAGAAATAGCAAGTTAAAATAAGGC	GGAAAGGACGAAACACCGAATGTGCCATTTGGACCGGTGTTTTAGAGCTAGAAATAGCAAGTTAAAATAAGGC
sgTMEM87A_4	TMEM87A	GGAAAGGACGAAACACCG	CAACCGTAGCTGCTGCCGAC	GTTTTAGAGCTAGAAATAGCAAGTTAAAATAAGGC	GGAAAGGACGAAACACCGCAACCGTAGCTGCTGCCGACGTTTTAGAGCTAGAAATAGCAAGTTAAAATAAGGC
sgTMEM87A_5	TMEM87A	GGAAAGGACGAAACACCG	TGAATACTCACCGACGGTAT	GTTTTAGAGCTAGAAATAGCAAGTTAAAATAAGGC	GGAAAGGACGAAACACCGTGAATACTCACCGACGGTATGTTTTAGAGCTAGAAATAGCAAGTTAAAATAAGGC
sgCDC42EP4_1	CDC42EP4	GGAAAGGACGAAACACCG	GAAGAAGGCCAATGACGGGG	GTTTTAGAGCTAGAAATAGCAAGTTAAAATAAGGC	GGAAAGGACGAAACACCGGAAGAAGGCCAATGACGGGGGTTTTAGAGCTAGAAATAGCAAGTTAAAATAAGGC
sgCDC42EP4_2	CDC42EP4	GGAAAGGACGAAACACCG	GGAGGAGTGGGACCCCGAGG	GTTTTAGAGCTAGAAATAGCAAGTTAAAATAAGGC	GGAAAGGACGAAACACCGGGAGGAGTGGGACCCCGAGGGTTTTAGAGCTAGAAATAGCAAGTTAAAATAAGGC
sgCDC42EP4_3	CDC42EP4	GGAAAGGACGAAACACCG	GGAGGGCGGCGATGAGGAGG	GTTTTAGAGCTAGAAATAGCAAGTTAAAATAAGGC	GGAAAGGACGAAACACCGGGAGGGCGGCGATGAGGAGGGTTTTAGAGCTAGAAATAGCAAGTTAAAATAAGGC
sgCDC42EP4_4	CDC42EP4	GGAAAGGACGAAACACCG	GACCCGCGGCCCCATTCCGA	GTTTTAGAGCTAGAAATAGCAAGTTAAAATAAGGC	GGAAAGGACGAAACACCGGACCCGCGGCCCCATTCCGAGTTTTAGAGCTAGAAATAGCAAGTTAAAATAAGGC
sgCDC42EP4_5	CDC42EP4	GGAAAGGACGAAACACCG	CAAAGGCCTGCTCATCGAGG	GTTTTAGAGCTAGAAATAGCAAGTTAAAATAAGGC	GGAAAGGACGAAACACCGCAAAGGCCTGCTCATCGAGGGTTTTAGAGCTAGAAATAGCAAGTTAAAATAAGGC
sgATG9A_1	ATG9A	GGAAAGGACGAAACACCG	GCAGCGGGGAGAAGGAGCGC	GTTTTAGAGCTAGAAATAGCAAGTTAAAATAAGGC	GGAAAGGACGAAACACCGGCAGCGGGGAGAAGGAGCGCGTTTTAGAGCTAGAAATAGCAAGTTAAAATAAGGC
sgATG9A_2	ATG9A	GGAAAGGACGAAACACCG	GCTGACCAGGAAGGTAGTGA	GTTTTAGAGCTAGAAATAGCAAGTTAAAATAAGGC	GGAAAGGACGAAACACCGGCTGACCAGGAAGGTAGTGAGTTTTAGAGCTAGAAATAGCAAGTTAAAATAAGGC
sgATG9A_3	ATG9A	GGAAAGGACGAAACACCG	TCTGGAAACGGAGGATGCGG	GTTTTAGAGCTAGAAATAGCAAGTTAAAATAAGGC	GGAAAGGACGAAACACCGTCTGGAAACGGAGGATGCGGGTTTTAGAGCTAGAAATAGCAAGTTAAAATAAGGC
sgATG9A_4	ATG9A	GGAAAGGACGAAACACCG	GGTGGGCATTACCCTGCCAG	GTTTTAGAGCTAGAAATAGCAAGTTAAAATAAGGC	GGAAAGGACGAAACACCGGGTGGGCATTACCCTGCCAGGTTTTAGAGCTAGAAATAGCAAGTTAAAATAAGGC
sgATG9A_5	ATG9A	GGAAAGGACGAAACACCG	GCAGCTGCTAGCCTCGCCCA	GTTTTAGAGCTAGAAATAGCAAGTTAAAATAAGGC	GGAAAGGACGAAACACCGGCAGCTGCTAGCCTCGCCCAGTTTTAGAGCTAGAAATAGCAAGTTAAAATAAGGC
sgGOSR1_1	GOSR1	GGAAAGGACGAAACACCG	TCAGGGCTGCATTCAAGGAG	GTTTTAGAGCTAGAAATAGCAAGTTAAAATAAGGC	GGAAAGGACGAAACACCGTCAGGGCTGCATTCAAGGAGGTTTTAGAGCTAGAAATAGCAAGTTAAAATAAGGC
sgGOSR1_2	GOSR1	GGAAAGGACGAAACACCG	CCCTGATGCATACATTACAG	GTTTTAGAGCTAGAAATAGCAAGTTAAAATAAGGC	GGAAAGGACGAAACACCGCCCTGATGCATACATTACAGGTTTTAGAGCTAGAAATAGCAAGTTAAAATAAGGC
sgGOSR1_3	GOSR1	GGAAAGGACGAAACACCG	TGTCCCAGGTCATATAAAAG	GTTTTAGAGCTAGAAATAGCAAGTTAAAATAAGGC	GGAAAGGACGAAACACCGTGTCCCAGGTCATATAAAAGGTTTTAGAGCTAGAAATAGCAAGTTAAAATAAGGC
sgGOSR1_4	GOSR1	GGAAAGGACGAAACACCG	GCGGCATAGAGACATATTGC	GTTTTAGAGCTAGAAATAGCAAGTTAAAATAAGGC	GGAAAGGACGAAACACCGGCGGCATAGAGACATATTGCGTTTTAGAGCTAGAAATAGCAAGTTAAAATAAGGC
sgGOSR1_5	GOSR1	GGAAAGGACGAAACACCG	ACTTTATGGCAATACGGGAA	GTTTTAGAGCTAGAAATAGCAAGTTAAAATAAGGC	GGAAAGGACGAAACACCGACTTTATGGCAATACGGGAAGTTTTAGAGCTAGAAATAGCAAGTTAAAATAAGGC
sgSNX3_1	SNX3	GGAAAGGACGAAACACCG	AGACCGTGGCTGACACCCGG	GTTTTAGAGCTAGAAATAGCAAGTTAAAATAAGGC	GGAAAGGACGAAACACCGAGACCGTGGCTGACACCCGGGTTTTAGAGCTAGAAATAGCAAGTTAAAATAAGGC
sgSNX3_2	SNX3	GGAAAGGACGAAACACCG	TGTGAGCAACCCGCAAACGG	GTTTTAGAGCTAGAAATAGCAAGTTAAAATAAGGC	GGAAAGGACGAAACACCGTGTGAGCAACCCGCAAACGGGTTTTAGAGCTAGAAATAGCAAGTTAAAATAAGGC
sgSNX3_3	SNX3	GGAAAGGACGAAACACCG	GCGGCTTGGTGATCAGCCGC	GTTTTAGAGCTAGAAATAGCAAGTTAAAATAAGGC	GGAAAGGACGAAACACCGGCGGCTTGGTGATCAGCCGCGTTTTAGAGCTAGAAATAGCAAGTTAAAATAAGGC
sgSNX3_4	SNX3	GGAAAGGACGAAACACCG	CAGCGAAATGGCGGAGACCG	GTTTTAGAGCTAGAAATAGCAAGTTAAAATAAGGC	GGAAAGGACGAAACACCGCAGCGAAATGGCGGAGACCGGTTTTAGAGCTAGAAATAGCAAGTTAAAATAAGGC
sgSNX3_5	SNX3	GGAAAGGACGAAACACCG	CAGAACCTGAATGACGCCTA	GTTTTAGAGCTAGAAATAGCAAGTTAAAATAAGGC	GGAAAGGACGAAACACCGCAGAACCTGAATGACGCCTAGTTTTAGAGCTAGAAATAGCAAGTTAAAATAAGGC
sgRALGPS2_1	RALGPS2	GGAAAGGACGAAACACCG	GAAGAAAAGCTTTGATGCTG	GTTTTAGAGCTAGAAATAGCAAGTTAAAATAAGGC	GGAAAGGACGAAACACCGGAAGAAAAGCTTTGATGCTGGTTTTAGAGCTAGAAATAGCAAGTTAAAATAAGGC
sgRALGPS2_2	RALGPS2	GGAAAGGACGAAACACCG	CATGTGGAATCAGATTCCGA	GTTTTAGAGCTAGAAATAGCAAGTTAAAATAAGGC	GGAAAGGACGAAACACCGCATGTGGAATCAGATTCCGAGTTTTAGAGCTAGAAATAGCAAGTTAAAATAAGGC
sgRALGPS2_3	RALGPS2	GGAAAGGACGAAACACCG	CATGGACCTAATGAACGGGC	GTTTTAGAGCTAGAAATAGCAAGTTAAAATAAGGC	GGAAAGGACGAAACACCGCATGGACCTAATGAACGGGCGTTTTAGAGCTAGAAATAGCAAGTTAAAATAAGGC
sgRALGPS2_4	RALGPS2	GGAAAGGACGAAACACCG	CCTTCATGCACTTATGGCAG	GTTTTAGAGCTAGAAATAGCAAGTTAAAATAAGGC	GGAAAGGACGAAACACCGCCTTCATGCACTTATGGCAGGTTTTAGAGCTAGAAATAGCAAGTTAAAATAAGGC
sgRALGPS2_5	RALGPS2	GGAAAGGACGAAACACCG	CAGGTTGACTAAAACATGGG	GTTTTAGAGCTAGAAATAGCAAGTTAAAATAAGGC	GGAAAGGACGAAACACCGCAGGTTGACTAAAACATGGGGTTTTAGAGCTAGAAATAGCAAGTTAAAATAAGGC
sgSLC30A7_1	SLC30A7	GGAAAGGACGAAACACCG	TGTTCGGCAAGATCTCGGGC	GTTTTAGAGCTAGAAATAGCAAGTTAAAATAAGGC	GGAAAGGACGAAACACCGTGTTCGGCAAGATCTCGGGCGTTTTAGAGCTAGAAATAGCAAGTTAAAATAAGGC
sgSLC30A7_2	SLC30A7	GGAAAGGACGAAACACCG	GTTCCACAAAAGCGAAAGAG	GTTTTAGAGCTAGAAATAGCAAGTTAAAATAAGGC	GGAAAGGACGAAACACCGGTTCCACAAAAGCGAAAGAGGTTTTAGAGCTAGAAATAGCAAGTTAAAATAAGGC
sgSLC30A7_3	SLC30A7	GGAAAGGACGAAACACCG	GTTTACCACAAACCCAAGAA	GTTTTAGAGCTAGAAATAGCAAGTTAAAATAAGGC	GGAAAGGACGAAACACCGGTTTACCACAAACCCAAGAAGTTTTAGAGCTAGAAATAGCAAGTTAAAATAAGGC
sgSLC30A7_4	SLC30A7	GGAAAGGACGAAACACCG	TCATCGTCTTTGATGGACAG	GTTTTAGAGCTAGAAATAGCAAGTTAAAATAAGGC	GGAAAGGACGAAACACCGTCATCGTCTTTGATGGACAGGTTTTAGAGCTAGAAATAGCAAGTTAAAATAAGGC
sgSLC30A7_5	SLC30A7	GGAAAGGACGAAACACCG	GGAGGTCATGGACATTCTCA	GTTTTAGAGCTAGAAATAGCAAGTTAAAATAAGGC	GGAAAGGACGAAACACCGGGAGGTCATGGACATTCTCAGTTTTAGAGCTAGAAATAGCAAGTTAAAATAAGGC
sgRAB6A_1	RAB6A	GGAAAGGACGAAACACCG	CAGGAGCAACCAGTCAGTGA	GTTTTAGAGCTAGAAATAGCAAGTTAAAATAAGGC	GGAAAGGACGAAACACCGCAGGAGCAACCAGTCAGTGAGTTTTAGAGCTAGAAATAGCAAGTTAAAATAAGGC
sgRAB6A_2	RAB6A	GGAAAGGACGAAACACCG	GAACAGCCTCCTTCACTGAC	GTTTTAGAGCTAGAAATAGCAAGTTAAAATAAGGC	GGAAAGGACGAAACACCGGAACAGCCTCCTTCACTGACGTTTTAGAGCTAGAAATAGCAAGTTAAAATAAGGC
sgRAB6A_3	RAB6A	GGAAAGGACGAAACACCG	AGCTGGATACAATGTAAAGC	GTTTTAGAGCTAGAAATAGCAAGTTAAAATAAGGC	GGAAAGGACGAAACACCGAGCTGGATACAATGTAAAGCGTTTTAGAGCTAGAAATAGCAAGTTAAAATAAGGC
sgRAB6A_4	RAB6A	GGAAAGGACGAAACACCG	AGTTCCACAATGTCCACGGG	GTTTTAGAGCTAGAAATAGCAAGTTAAAATAAGGC	GGAAAGGACGAAACACCGAGTTCCACAATGTCCACGGGGTTTTAGAGCTAGAAATAGCAAGTTAAAATAAGGC
sgRAB6A_5	RAB6A	GGAAAGGACGAAACACCG	TTACAGGCAAGTGTCAATTG	GTTTTAGAGCTAGAAATAGCAAGTTAAAATAAGGC	GGAAAGGACGAAACACCGTTACAGGCAAGTGTCAATTGGTTTTAGAGCTAGAAATAGCAAGTTAAAATAAGGC
sgEPHA2_1	EPHA2	GGAAAGGACGAAACACCG	GCTCAGGGCACTCCAAGCAG	GTTTTAGAGCTAGAAATAGCAAGTTAAAATAAGGC	GGAAAGGACGAAACACCGGCTCAGGGCACTCCAAGCAGGTTTTAGAGCTAGAAATAGCAAGTTAAAATAAGGC
sgEPHA2_2	EPHA2	GGAAAGGACGAAACACCG	GGTCCGACTCGGCATAGTAG	GTTTTAGAGCTAGAAATAGCAAGTTAAAATAAGGC	GGAAAGGACGAAACACCGGGTCCGACTCGGCATAGTAGGTTTTAGAGCTAGAAATAGCAAGTTAAAATAAGGC
sgEPHA2_3	EPHA2	GGAAAGGACGAAACACCG	GAAGTGCCCCGAGCTGCTGC	GTTTTAGAGCTAGAAATAGCAAGTTAAAATAAGGC	GGAAAGGACGAAACACCGGAAGTGCCCCGAGCTGCTGCGTTTTAGAGCTAGAAATAGCAAGTTAAAATAAGGC
sgEPHA2_4	EPHA2	GGAAAGGACGAAACACCG	GAGGTGGCACCCTCAGGGGA	GTTTTAGAGCTAGAAATAGCAAGTTAAAATAAGGC	GGAAAGGACGAAACACCGGAGGTGGCACCCTCAGGGGAGTTTTAGAGCTAGAAATAGCAAGTTAAAATAAGGC
sgEPHA2_5	EPHA2	GGAAAGGACGAAACACCG	TGTGAGGTAGTGTGGGGCGG	GTTTTAGAGCTAGAAATAGCAAGTTAAAATAAGGC	GGAAAGGACGAAACACCGTGTGAGGTAGTGTGGGGCGGGTTTTAGAGCTAGAAATAGCAAGTTAAAATAAGGC
sgPIP5K1A_1	PIP5K1A	GGAAAGGACGAAACACCG	AAGGCTCAACCTACAAACGG	GTTTTAGAGCTAGAAATAGCAAGTTAAAATAAGGC	GGAAAGGACGAAACACCGAAGGCTCAACCTACAAACGGGTTTTAGAGCTAGAAATAGCAAGTTAAAATAAGGC
sgPIP5K1A_2	PIP5K1A	GGAAAGGACGAAACACCG	AGAACCTCAACCAGAACCCT	GTTTTAGAGCTAGAAATAGCAAGTTAAAATAAGGC	GGAAAGGACGAAACACCGAGAACCTCAACCAGAACCCTGTTTTAGAGCTAGAAATAGCAAGTTAAAATAAGGC
sgPIP5K1A_3	PIP5K1A	GGAAAGGACGAAACACCG	ATCTGGAATCAAGAGACCCA	GTTTTAGAGCTAGAAATAGCAAGTTAAAATAAGGC	GGAAAGGACGAAACACCGATCTGGAATCAAGAGACCCAGTTTTAGAGCTAGAAATAGCAAGTTAAAATAAGGC
sgPIP5K1A_4	PIP5K1A	GGAAAGGACGAAACACCG	GAAACTCACCTCAGATGCCA	GTTTTAGAGCTAGAAATAGCAAGTTAAAATAAGGC	GGAAAGGACGAAACACCGGAAACTCACCTCAGATGCCAGTTTTAGAGCTAGAAATAGCAAGTTAAAATAAGGC
sgPIP5K1A_5	PIP5K1A	GGAAAGGACGAAACACCG	GTAAAACATCAGGACGACCA	GTTTTAGAGCTAGAAATAGCAAGTTAAAATAAGGC	GGAAAGGACGAAACACCGGTAAAACATCAGGACGACCAGTTTTAGAGCTAGAAATAGCAAGTTAAAATAAGGC
sgTLDC1_1	TLDC1	GGAAAGGACGAAACACCG	GCAGCCAGCACCTGCACCCG	GTTTTAGAGCTAGAAATAGCAAGTTAAAATAAGGC	GGAAAGGACGAAACACCGGCAGCCAGCACCTGCACCCGGTTTTAGAGCTAGAAATAGCAAGTTAAAATAAGGC
sgTLDC1_2	TLDC1	GGAAAGGACGAAACACCG	GGGAACAGCAGAAGCCGTGT	GTTTTAGAGCTAGAAATAGCAAGTTAAAATAAGGC	GGAAAGGACGAAACACCGGGGAACAGCAGAAGCCGTGTGTTTTAGAGCTAGAAATAGCAAGTTAAAATAAGGC
sgTLDC1_3	TLDC1	GGAAAGGACGAAACACCG	GAGGGTCGACCTGACAGGGA	GTTTTAGAGCTAGAAATAGCAAGTTAAAATAAGGC	GGAAAGGACGAAACACCGGAGGGTCGACCTGACAGGGAGTTTTAGAGCTAGAAATAGCAAGTTAAAATAAGGC
sgTLDC1_4	TLDC1	GGAAAGGACGAAACACCG	GGAGCTCAGACGAAAAGAGC	GTTTTAGAGCTAGAAATAGCAAGTTAAAATAAGGC	GGAAAGGACGAAACACCGGGAGCTCAGACGAAAAGAGCGTTTTAGAGCTAGAAATAGCAAGTTAAAATAAGGC
sgTLDC1_5	TLDC1	GGAAAGGACGAAACACCG	GCAGACGATCCCGAACGGAC	GTTTTAGAGCTAGAAATAGCAAGTTAAAATAAGGC	GGAAAGGACGAAACACCGGCAGACGATCCCGAACGGACGTTTTAGAGCTAGAAATAGCAAGTTAAAATAAGGC
sgCACHD1_1	CACHD1	GGAAAGGACGAAACACCG	GAGCAACCTGGAGACCACAG	GTTTTAGAGCTAGAAATAGCAAGTTAAAATAAGGC	GGAAAGGACGAAACACCGGAGCAACCTGGAGACCACAGGTTTTAGAGCTAGAAATAGCAAGTTAAAATAAGGC
sgCACHD1_2	CACHD1	GGAAAGGACGAAACACCG	GCGATAATCTGGCTGCCCAG	GTTTTAGAGCTAGAAATAGCAAGTTAAAATAAGGC	GGAAAGGACGAAACACCGGCGATAATCTGGCTGCCCAGGTTTTAGAGCTAGAAATAGCAAGTTAAAATAAGGC
sgCACHD1_3	CACHD1	GGAAAGGACGAAACACCG	GGCCCGGGTTAGCAATGAGG	GTTTTAGAGCTAGAAATAGCAAGTTAAAATAAGGC	GGAAAGGACGAAACACCGGGCCCGGGTTAGCAATGAGGGTTTTAGAGCTAGAAATAGCAAGTTAAAATAAGGC
sgCACHD1_4	CACHD1	GGAAAGGACGAAACACCG	TGGGTGTTGCTATGTAACGG	GTTTTAGAGCTAGAAATAGCAAGTTAAAATAAGGC	GGAAAGGACGAAACACCGTGGGTGTTGCTATGTAACGGGTTTTAGAGCTAGAAATAGCAAGTTAAAATAAGGC
sgCACHD1_5	CACHD1	GGAAAGGACGAAACACCG	CCAGTCAAAGAAATCAACCC	GTTTTAGAGCTAGAAATAGCAAGTTAAAATAAGGC	GGAAAGGACGAAACACCGCCAGTCAAAGAAATCAACCCGTTTTAGAGCTAGAAATAGCAAGTTAAAATAAGGC
sgRAB23_1	RAB23	GGAAAGGACGAAACACCG	GAACACGAGCACACAAGCCT	GTTTTAGAGCTAGAAATAGCAAGTTAAAATAAGGC	GGAAAGGACGAAACACCGGAACACGAGCACACAAGCCTGTTTTAGAGCTAGAAATAGCAAGTTAAAATAAGGC
sgRAB23_2	RAB23	GGAAAGGACGAAACACCG	GATGTGCAGTGAGGAAGCTG	GTTTTAGAGCTAGAAATAGCAAGTTAAAATAAGGC	GGAAAGGACGAAACACCGGATGTGCAGTGAGGAAGCTGGTTTTAGAGCTAGAAATAGCAAGTTAAAATAAGGC
sgRAB23_3	RAB23	GGAAAGGACGAAACACCG	GGAAGTCGCCATAAAGATGG	GTTTTAGAGCTAGAAATAGCAAGTTAAAATAAGGC	GGAAAGGACGAAACACCGGGAAGTCGCCATAAAGATGGGTTTTAGAGCTAGAAATAGCAAGTTAAAATAAGGC
sgRAB23_4	RAB23	GGAAAGGACGAAACACCG	AGAGAAAGTAGTAGCCGAAG	GTTTTAGAGCTAGAAATAGCAAGTTAAAATAAGGC	GGAAAGGACGAAACACCGAGAGAAAGTAGTAGCCGAAGGTTTTAGAGCTAGAAATAGCAAGTTAAAATAAGGC
sgRAB23_5	RAB23	GGAAAGGACGAAACACCG	AAGATGGTGGTTGTAGGGAA	GTTTTAGAGCTAGAAATAGCAAGTTAAAATAAGGC	GGAAAGGACGAAACACCGAAGATGGTGGTTGTAGGGAAGTTTTAGAGCTAGAAATAGCAAGTTAAAATAAGGC
sgRAB21_1	RAB21	GGAAAGGACGAAACACCG	ACTTCAGCCAAACAGAACAA	GTTTTAGAGCTAGAAATAGCAAGTTAAAATAAGGC	GGAAAGGACGAAACACCGACTTCAGCCAAACAGAACAAGTTTTAGAGCTAGAAATAGCAAGTTAAAATAAGGC
sgRAB21_2	RAB21	GGAAAGGACGAAACACCG	GGGAAGCGACGGGATGGCTG	GTTTTAGAGCTAGAAATAGCAAGTTAAAATAAGGC	GGAAAGGACGAAACACCGGGGAAGCGACGGGATGGCTGGTTTTAGAGCTAGAAATAGCAAGTTAAAATAAGGC
sgRAB21_3	RAB21	GGAAAGGACGAAACACCG	CAAGCACATCACCACTCTGC	GTTTTAGAGCTAGAAATAGCAAGTTAAAATAAGGC	GGAAAGGACGAAACACCGCAAGCACATCACCACTCTGCGTTTTAGAGCTAGAAATAGCAAGTTAAAATAAGGC
sgRAB21_4	RAB21	GGAAAGGACGAAACACCG	CGAGGTCCGCACCTGCAGAG	GTTTTAGAGCTAGAAATAGCAAGTTAAAATAAGGC	GGAAAGGACGAAACACCGCGAGGTCCGCACCTGCAGAGGTTTTAGAGCTAGAAATAGCAAGTTAAAATAAGGC
sgRAB21_5	RAB21	GGAAAGGACGAAACACCG	GTTCACTTACCCATATGGCA	GTTTTAGAGCTAGAAATAGCAAGTTAAAATAAGGC	GGAAAGGACGAAACACCGGTTCACTTACCCATATGGCAGTTTTAGAGCTAGAAATAGCAAGTTAAAATAAGGC
sgLAMTOR1_1	LAMTOR1	GGAAAGGACGAAACACCG	CTGGTAAGAGACGGCAGCGG	GTTTTAGAGCTAGAAATAGCAAGTTAAAATAAGGC	GGAAAGGACGAAACACCGCTGGTAAGAGACGGCAGCGGGTTTTAGAGCTAGAAATAGCAAGTTAAAATAAGGC
sgLAMTOR1_2	LAMTOR1	GGAAAGGACGAAACACCG	GCTGCTGTAGCAGCACCCCA	GTTTTAGAGCTAGAAATAGCAAGTTAAAATAAGGC	GGAAAGGACGAAACACCGGCTGCTGTAGCAGCACCCCAGTTTTAGAGCTAGAAATAGCAAGTTAAAATAAGGC
sgLAMTOR1_3	LAMTOR1	GGAAAGGACGAAACACCG	CTGCAAATCAGAGAACGGGA	GTTTTAGAGCTAGAAATAGCAAGTTAAAATAAGGC	GGAAAGGACGAAACACCGCTGCAAATCAGAGAACGGGAGTTTTAGAGCTAGAAATAGCAAGTTAAAATAAGGC
sgLAMTOR1_4	LAMTOR1	GGAAAGGACGAAACACCG	AGAGGAGCGGAAGCTGCTGC	GTTTTAGAGCTAGAAATAGCAAGTTAAAATAAGGC	GGAAAGGACGAAACACCGAGAGGAGCGGAAGCTGCTGCGTTTTAGAGCTAGAAATAGCAAGTTAAAATAAGGC
sgLAMTOR1_5	LAMTOR1	GGAAAGGACGAAACACCG	GGCAAGGATGGAAGAGAGCA	GTTTTAGAGCTAGAAATAGCAAGTTAAAATAAGGC	GGAAAGGACGAAACACCGGGCAAGGATGGAAGAGAGCAGTTTTAGAGCTAGAAATAGCAAGTTAAAATAAGGC
sgLSR_1	LSR	GGAAAGGACGAAACACCG	GTAGCCGCCCATCATAGGGG	GTTTTAGAGCTAGAAATAGCAAGTTAAAATAAGGC	GGAAAGGACGAAACACCGGTAGCCGCCCATCATAGGGGGTTTTAGAGCTAGAAATAGCAAGTTAAAATAAGGC
sgLSR_2	LSR	GGAAAGGACGAAACACCG	GAGGAGGAGACCCCACAAGG	GTTTTAGAGCTAGAAATAGCAAGTTAAAATAAGGC	GGAAAGGACGAAACACCGGAGGAGGAGACCCCACAAGGGTTTTAGAGCTAGAAATAGCAAGTTAAAATAAGGC
sgLSR_3	LSR	GGAAAGGACGAAACACCG	GGCGCGCACCAAGGCCAGGA	GTTTTAGAGCTAGAAATAGCAAGTTAAAATAAGGC	GGAAAGGACGAAACACCGGGCGCGCACCAAGGCCAGGAGTTTTAGAGCTAGAAATAGCAAGTTAAAATAAGGC
sgLSR_4	LSR	GGAAAGGACGAAACACCG	GCGATGGCGCTGTTGGCCGG	GTTTTAGAGCTAGAAATAGCAAGTTAAAATAAGGC	GGAAAGGACGAAACACCGGCGATGGCGCTGTTGGCCGGGTTTTAGAGCTAGAAATAGCAAGTTAAAATAAGGC
sgLSR_5	LSR	GGAAAGGACGAAACACCG	AATGCTGGGAACACCTGAGG	GTTTTAGAGCTAGAAATAGCAAGTTAAAATAAGGC	GGAAAGGACGAAACACCGAATGCTGGGAACACCTGAGGGTTTTAGAGCTAGAAATAGCAAGTTAAAATAAGGC
sgZFPL1_1	ZFPL1	GGAAAGGACGAAACACCG	GAGGGACTCTCACCAGAGGG	GTTTTAGAGCTAGAAATAGCAAGTTAAAATAAGGC	GGAAAGGACGAAACACCGGAGGGACTCTCACCAGAGGGGTTTTAGAGCTAGAAATAGCAAGTTAAAATAAGGC
sgZFPL1_2	ZFPL1	GGAAAGGACGAAACACCG	CCTGGTAGCCAATCACGCCA	GTTTTAGAGCTAGAAATAGCAAGTTAAAATAAGGC	GGAAAGGACGAAACACCGCCTGGTAGCCAATCACGCCAGTTTTAGAGCTAGAAATAGCAAGTTAAAATAAGGC
sgZFPL1_3	ZFPL1	GGAAAGGACGAAACACCG	GTAGAAGGCTGGGGCAGCAG	GTTTTAGAGCTAGAAATAGCAAGTTAAAATAAGGC	GGAAAGGACGAAACACCGGTAGAAGGCTGGGGCAGCAGGTTTTAGAGCTAGAAATAGCAAGTTAAAATAAGGC
sgZFPL1_4	ZFPL1	GGAAAGGACGAAACACCG	GCAGCACACAGTGATCCACA	GTTTTAGAGCTAGAAATAGCAAGTTAAAATAAGGC	GGAAAGGACGAAACACCGGCAGCACACAGTGATCCACAGTTTTAGAGCTAGAAATAGCAAGTTAAAATAAGGC
sgZFPL1_5	ZFPL1	GGAAAGGACGAAACACCG	CGGGCCAGCCAACCCAAGGC	GTTTTAGAGCTAGAAATAGCAAGTTAAAATAAGGC	GGAAAGGACGAAACACCGCGGGCCAGCCAACCCAAGGCGTTTTAGAGCTAGAAATAGCAAGTTAAAATAAGGC
sgTMEM2_1	TMEM2	GGAAAGGACGAAACACCG	GAACCAACTGGGGAATCCAG	GTTTTAGAGCTAGAAATAGCAAGTTAAAATAAGGC	GGAAAGGACGAAACACCGGAACCAACTGGGGAATCCAGGTTTTAGAGCTAGAAATAGCAAGTTAAAATAAGGC
sgTMEM2_2	TMEM2	GGAAAGGACGAAACACCG	ATGTGGACCAAACTTCACGA	GTTTTAGAGCTAGAAATAGCAAGTTAAAATAAGGC	GGAAAGGACGAAACACCGATGTGGACCAAACTTCACGAGTTTTAGAGCTAGAAATAGCAAGTTAAAATAAGGC
sgTMEM2_3	TMEM2	GGAAAGGACGAAACACCG	GGAGTGTCCCCTGGAATCAG	GTTTTAGAGCTAGAAATAGCAAGTTAAAATAAGGC	GGAAAGGACGAAACACCGGGAGTGTCCCCTGGAATCAGGTTTTAGAGCTAGAAATAGCAAGTTAAAATAAGGC
sgTMEM2_4	TMEM2	GGAAAGGACGAAACACCG	AATGACTATAGAATGCACGG	GTTTTAGAGCTAGAAATAGCAAGTTAAAATAAGGC	GGAAAGGACGAAACACCGAATGACTATAGAATGCACGGGTTTTAGAGCTAGAAATAGCAAGTTAAAATAAGGC
sgTMEM2_5	TMEM2	GGAAAGGACGAAACACCG	TGTGATCCAAGGAGAAGTGG	GTTTTAGAGCTAGAAATAGCAAGTTAAAATAAGGC	GGAAAGGACGAAACACCGTGTGATCCAAGGAGAAGTGGGTTTTAGAGCTAGAAATAGCAAGTTAAAATAAGGC
sgVPS45_1	VPS45	GGAAAGGACGAAACACCG	AGAGATCATGAAACACCTGA	GTTTTAGAGCTAGAAATAGCAAGTTAAAATAAGGC	GGAAAGGACGAAACACCGAGAGATCATGAAACACCTGAGTTTTAGAGCTAGAAATAGCAAGTTAAAATAAGGC
sgVPS45_2	VPS45	GGAAAGGACGAAACACCG	GACAATCCTCACTCCAGGAG	GTTTTAGAGCTAGAAATAGCAAGTTAAAATAAGGC	GGAAAGGACGAAACACCGGACAATCCTCACTCCAGGAGGTTTTAGAGCTAGAAATAGCAAGTTAAAATAAGGC
sgVPS45_3	VPS45	GGAAAGGACGAAACACCG	GAGAATCAATGCGTTCAAAG	GTTTTAGAGCTAGAAATAGCAAGTTAAAATAAGGC	GGAAAGGACGAAACACCGGAGAATCAATGCGTTCAAAGGTTTTAGAGCTAGAAATAGCAAGTTAAAATAAGGC
sgVPS45_4	VPS45	GGAAAGGACGAAACACCG	ATGGAGGAACCTCTGTCCGA	GTTTTAGAGCTAGAAATAGCAAGTTAAAATAAGGC	GGAAAGGACGAAACACCGATGGAGGAACCTCTGTCCGAGTTTTAGAGCTAGAAATAGCAAGTTAAAATAAGGC
sgVPS45_5	VPS45	GGAAAGGACGAAACACCG	TTAGTGGACATATCAGGCCA	GTTTTAGAGCTAGAAATAGCAAGTTAAAATAAGGC	GGAAAGGACGAAACACCGTTAGTGGACATATCAGGCCAGTTTTAGAGCTAGAAATAGCAAGTTAAAATAAGGC
sgCADM1_1	CADM1	GGAAAGGACGAAACACCG	GAGCGGATCCCAGTGTGCGG	GTTTTAGAGCTAGAAATAGCAAGTTAAAATAAGGC	GGAAAGGACGAAACACCGGAGCGGATCCCAGTGTGCGGGTTTTAGAGCTAGAAATAGCAAGTTAAAATAAGGC
sgCADM1_2	CADM1	GGAAAGGACGAAACACCG	TGTGGGGATCAGTGCCGCGG	GTTTTAGAGCTAGAAATAGCAAGTTAAAATAAGGC	GGAAAGGACGAAACACCGTGTGGGGATCAGTGCCGCGGGTTTTAGAGCTAGAAATAGCAAGTTAAAATAAGGC
sgCADM1_3	CADM1	GGAAAGGACGAAACACCG	GAAAGACGTGACAGTGATCG	GTTTTAGAGCTAGAAATAGCAAGTTAAAATAAGGC	GGAAAGGACGAAACACCGGAAAGACGTGACAGTGATCGGTTTTAGAGCTAGAAATAGCAAGTTAAAATAAGGC
sgCADM1_4	CADM1	GGAAAGGACGAAACACCG	ATGGTGGTGTAACTTTCCTG	GTTTTAGAGCTAGAAATAGCAAGTTAAAATAAGGC	GGAAAGGACGAAACACCGATGGTGGTGTAACTTTCCTGGTTTTAGAGCTAGAAATAGCAAGTTAAAATAAGGC
sgCADM1_5	CADM1	GGAAAGGACGAAACACCG	TATCCAGAAAGACACTGCGG	GTTTTAGAGCTAGAAATAGCAAGTTAAAATAAGGC	GGAAAGGACGAAACACCGTATCCAGAAAGACACTGCGGGTTTTAGAGCTAGAAATAGCAAGTTAAAATAAGGC
sgHM13_1	HM13	GGAAAGGACGAAACACCG	GCAGCAGCGCCATGAGCAGG	GTTTTAGAGCTAGAAATAGCAAGTTAAAATAAGGC	GGAAAGGACGAAACACCGGCAGCAGCGCCATGAGCAGGGTTTTAGAGCTAGAAATAGCAAGTTAAAATAAGGC
sgHM13_2	HM13	GGAAAGGACGAAACACCG	GAAGATGTGCATGATGAAGA	GTTTTAGAGCTAGAAATAGCAAGTTAAAATAAGGC	GGAAAGGACGAAACACCGGAAGATGTGCATGATGAAGAGTTTTAGAGCTAGAAATAGCAAGTTAAAATAAGGC
sgHM13_3	HM13	GGAAAGGACGAAACACCG	TCCGCATAACGGCAGTGCCG	GTTTTAGAGCTAGAAATAGCAAGTTAAAATAAGGC	GGAAAGGACGAAACACCGTCCGCATAACGGCAGTGCCGGTTTTAGAGCTAGAAATAGCAAGTTAAAATAAGGC
sgHM13_4	HM13	GGAAAGGACGAAACACCG	CATGAGCAGGAGGCTGCCGT	GTTTTAGAGCTAGAAATAGCAAGTTAAAATAAGGC	GGAAAGGACGAAACACCGCATGAGCAGGAGGCTGCCGTGTTTTAGAGCTAGAAATAGCAAGTTAAAATAAGGC
sgHM13_5	HM13	GGAAAGGACGAAACACCG	CCGCTGACCCTACCTTGCCG	GTTTTAGAGCTAGAAATAGCAAGTTAAAATAAGGC	GGAAAGGACGAAACACCGCCGCTGACCCTACCTTGCCGGTTTTAGAGCTAGAAATAGCAAGTTAAAATAAGGC
sgLZTR1_1	LZTR1	GGAAAGGACGAAACACCG	GCTGCACGTGGCCATCCGGG	GTTTTAGAGCTAGAAATAGCAAGTTAAAATAAGGC	GGAAAGGACGAAACACCGGCTGCACGTGGCCATCCGGGGTTTTAGAGCTAGAAATAGCAAGTTAAAATAAGGC
sgLZTR1_2	LZTR1	GGAAAGGACGAAACACCG	CAGGCGCAGCAAGCACACAG	GTTTTAGAGCTAGAAATAGCAAGTTAAAATAAGGC	GGAAAGGACGAAACACCGCAGGCGCAGCAAGCACACAGGTTTTAGAGCTAGAAATAGCAAGTTAAAATAAGGC
sgLZTR1_3	LZTR1	GGAAAGGACGAAACACCG	GGGGAAGTTGCAGCAAGATG	GTTTTAGAGCTAGAAATAGCAAGTTAAAATAAGGC	GGAAAGGACGAAACACCGGGGGAAGTTGCAGCAAGATGGTTTTAGAGCTAGAAATAGCAAGTTAAAATAAGGC
sgLZTR1_4	LZTR1	GGAAAGGACGAAACACCG	GCGCTACGGGCATACCATGG	GTTTTAGAGCTAGAAATAGCAAGTTAAAATAAGGC	GGAAAGGACGAAACACCGGCGCTACGGGCATACCATGGGTTTTAGAGCTAGAAATAGCAAGTTAAAATAAGGC
sgLZTR1_5	LZTR1	GGAAAGGACGAAACACCG	GTGGCGGTCAAAGGCCACCA	GTTTTAGAGCTAGAAATAGCAAGTTAAAATAAGGC	GGAAAGGACGAAACACCGGTGGCGGTCAAAGGCCACCAGTTTTAGAGCTAGAAATAGCAAGTTAAAATAAGGC
sgEGFR_1	EGFR	GGAAAGGACGAAACACCG	GCAACGTGGAGAGCATCCAG	GTTTTAGAGCTAGAAATAGCAAGTTAAAATAAGGC	GGAAAGGACGAAACACCGGCAACGTGGAGAGCATCCAGGTTTTAGAGCTAGAAATAGCAAGTTAAAATAAGGC
sgEGFR_2	EGFR	GGAAAGGACGAAACACCG	GATGTTCAATAACTGTGAGG	GTTTTAGAGCTAGAAATAGCAAGTTAAAATAAGGC	GGAAAGGACGAAACACCGGATGTTCAATAACTGTGAGGGTTTTAGAGCTAGAAATAGCAAGTTAAAATAAGGC
sgEGFR_3	EGFR	GGAAAGGACGAAACACCG	CCAGATGGATGTGAACCCCG	GTTTTAGAGCTAGAAATAGCAAGTTAAAATAAGGC	GGAAAGGACGAAACACCGCCAGATGGATGTGAACCCCGGTTTTAGAGCTAGAAATAGCAAGTTAAAATAAGGC
sgEGFR_4	EGFR	GGAAAGGACGAAACACCG	AGCGATGCGACCCTCCGGGA	GTTTTAGAGCTAGAAATAGCAAGTTAAAATAAGGC	GGAAAGGACGAAACACCGAGCGATGCGACCCTCCGGGAGTTTTAGAGCTAGAAATAGCAAGTTAAAATAAGGC
sgEGFR_5	EGFR	GGAAAGGACGAAACACCG	GAAAACCTGCAGATCATCAG	GTTTTAGAGCTAGAAATAGCAAGTTAAAATAAGGC	GGAAAGGACGAAACACCGGAAAACCTGCAGATCATCAGGTTTTAGAGCTAGAAATAGCAAGTTAAAATAAGGC
sgROBO1_1	ROBO1	GGAAAGGACGAAACACCG	GATACAGTTACACCTTGGGG	GTTTTAGAGCTAGAAATAGCAAGTTAAAATAAGGC	GGAAAGGACGAAACACCGGATACAGTTACACCTTGGGGGTTTTAGAGCTAGAAATAGCAAGTTAAAATAAGGC
sgROBO1_2	ROBO1	GGAAAGGACGAAACACCG	GAAGAGGAGGAAGATGAACG	GTTTTAGAGCTAGAAATAGCAAGTTAAAATAAGGC	GGAAAGGACGAAACACCGGAAGAGGAGGAAGATGAACGGTTTTAGAGCTAGAAATAGCAAGTTAAAATAAGGC
sgROBO1_3	ROBO1	GGAAAGGACGAAACACCG	GGAGGGAGTCAGAGTGGCAG	GTTTTAGAGCTAGAAATAGCAAGTTAAAATAAGGC	GGAAAGGACGAAACACCGGGAGGGAGTCAGAGTGGCAGGTTTTAGAGCTAGAAATAGCAAGTTAAAATAAGGC
sgROBO1_4	ROBO1	GGAAAGGACGAAACACCG	GGGTGTTCAACAATGCGAGG	GTTTTAGAGCTAGAAATAGCAAGTTAAAATAAGGC	GGAAAGGACGAAACACCGGGGTGTTCAACAATGCGAGGGTTTTAGAGCTAGAAATAGCAAGTTAAAATAAGGC
sgROBO1_5	ROBO1	GGAAAGGACGAAACACCG	GCAACATTCGGTGTGAGCGA	GTTTTAGAGCTAGAAATAGCAAGTTAAAATAAGGC	GGAAAGGACGAAACACCGGCAACATTCGGTGTGAGCGAGTTTTAGAGCTAGAAATAGCAAGTTAAAATAAGGC
sgSRC_1	SRC	GGAAAGGACGAAACACCG	AAGATCCGCAAGCTGGACAG	GTTTTAGAGCTAGAAATAGCAAGTTAAAATAAGGC	GGAAAGGACGAAACACCGAAGATCCGCAAGCTGGACAGGTTTTAGAGCTAGAAATAGCAAGTTAAAATAAGGC
sgSRC_2	SRC	GGAAAGGACGAAACACCG	CAACAGCCTGCAGCAGCTGG	GTTTTAGAGCTAGAAATAGCAAGTTAAAATAAGGC	GGAAAGGACGAAACACCGCAACAGCCTGCAGCAGCTGGGTTTTAGAGCTAGAAATAGCAAGTTAAAATAAGGC
sgSRC_3	SRC	GGAAAGGACGAAACACCG	GTCACGGAGTACATGAGCAA	GTTTTAGAGCTAGAAATAGCAAGTTAAAATAAGGC	GGAAAGGACGAAACACCGGTCACGGAGTACATGAGCAAGTTTTAGAGCTAGAAATAGCAAGTTAAAATAAGGC
sgSRC_4	SRC	GGAAAGGACGAAACACCG	GGGAGACAGGCAAGTACCTG	GTTTTAGAGCTAGAAATAGCAAGTTAAAATAAGGC	GGAAAGGACGAAACACCGGGGAGACAGGCAAGTACCTGGTTTTAGAGCTAGAAATAGCAAGTTAAAATAAGGC
sgSRC_5	SRC	GGAAAGGACGAAACACCG	GCAGCCATGTCCACCAGCTG	GTTTTAGAGCTAGAAATAGCAAGTTAAAATAAGGC	GGAAAGGACGAAACACCGGCAGCCATGTCCACCAGCTGGTTTTAGAGCTAGAAATAGCAAGTTAAAATAAGGC
sgPHLDB1_1	PHLDB1	GGAAAGGACGAAACACCG	GAAAAGCATGATTCCAGCAG	GTTTTAGAGCTAGAAATAGCAAGTTAAAATAAGGC	GGAAAGGACGAAACACCGGAAAAGCATGATTCCAGCAGGTTTTAGAGCTAGAAATAGCAAGTTAAAATAAGGC
sgPHLDB1_2	PHLDB1	GGAAAGGACGAAACACCG	GAGGAACGGGCAGGTACCAG	GTTTTAGAGCTAGAAATAGCAAGTTAAAATAAGGC	GGAAAGGACGAAACACCGGAGGAACGGGCAGGTACCAGGTTTTAGAGCTAGAAATAGCAAGTTAAAATAAGGC
sgPHLDB1_3	PHLDB1	GGAAAGGACGAAACACCG	GGAGCTTCCCAGCATTGGGG	GTTTTAGAGCTAGAAATAGCAAGTTAAAATAAGGC	GGAAAGGACGAAACACCGGGAGCTTCCCAGCATTGGGGGTTTTAGAGCTAGAAATAGCAAGTTAAAATAAGGC
sgPHLDB1_4	PHLDB1	GGAAAGGACGAAACACCG	GCAGAAGGAGCAGAAGGCAG	GTTTTAGAGCTAGAAATAGCAAGTTAAAATAAGGC	GGAAAGGACGAAACACCGGCAGAAGGAGCAGAAGGCAGGTTTTAGAGCTAGAAATAGCAAGTTAAAATAAGGC
sgPHLDB1_5	PHLDB1	GGAAAGGACGAAACACCG	AAGTGATTGAAGAGCAGCGG	GTTTTAGAGCTAGAAATAGCAAGTTAAAATAAGGC	GGAAAGGACGAAACACCGAAGTGATTGAAGAGCAGCGGGTTTTAGAGCTAGAAATAGCAAGTTAAAATAAGGC
sgSCAMP3_1	SCAMP3	GGAAAGGACGAAACACCG	TGAGCTGCTGAAGAAACAGG	GTTTTAGAGCTAGAAATAGCAAGTTAAAATAAGGC	GGAAAGGACGAAACACCGTGAGCTGCTGAAGAAACAGGGTTTTAGAGCTAGAAATAGCAAGTTAAAATAAGGC
sgSCAMP3_2	SCAMP3	GGAAAGGACGAAACACCG	GCTGGAGGCTCATAGGCTGG	GTTTTAGAGCTAGAAATAGCAAGTTAAAATAAGGC	GGAAAGGACGAAACACCGGCTGGAGGCTCATAGGCTGGGTTTTAGAGCTAGAAATAGCAAGTTAAAATAAGGC
sgSCAMP3_3	SCAMP3	GGAAAGGACGAAACACCG	GGGTGGAGGCAATGGGGCAG	GTTTTAGAGCTAGAAATAGCAAGTTAAAATAAGGC	GGAAAGGACGAAACACCGGGGTGGAGGCAATGGGGCAGGTTTTAGAGCTAGAAATAGCAAGTTAAAATAAGGC
sgSCAMP3_4	SCAMP3	GGAAAGGACGAAACACCG	GGGCTGCAAGGAGGGAGCTG	GTTTTAGAGCTAGAAATAGCAAGTTAAAATAAGGC	GGAAAGGACGAAACACCGGGGCTGCAAGGAGGGAGCTGGTTTTAGAGCTAGAAATAGCAAGTTAAAATAAGGC
sgSCAMP3_5	SCAMP3	GGAAAGGACGAAACACCG	GGAGCTCAACCGGAAGGCAG	GTTTTAGAGCTAGAAATAGCAAGTTAAAATAAGGC	GGAAAGGACGAAACACCGGGAGCTCAACCGGAAGGCAGGTTTTAGAGCTAGAAATAGCAAGTTAAAATAAGGC
sgSTEAP3_1	STEAP3	GGAAAGGACGAAACACCG	GGAGGCAGTGAGCTCCCCGG	GTTTTAGAGCTAGAAATAGCAAGTTAAAATAAGGC	GGAAAGGACGAAACACCGGGAGGCAGTGAGCTCCCCGGGTTTTAGAGCTAGAAATAGCAAGTTAAAATAAGGC
sgSTEAP3_2	STEAP3	GGAAAGGACGAAACACCG	GCTGGCGGGCAAGATCCTGG	GTTTTAGAGCTAGAAATAGCAAGTTAAAATAAGGC	GGAAAGGACGAAACACCGGCTGGCGGGCAAGATCCTGGGTTTTAGAGCTAGAAATAGCAAGTTAAAATAAGGC
sgSTEAP3_3	STEAP3	GGAAAGGACGAAACACCG	CTGCAGGCTGGCCCAAGGGA	GTTTTAGAGCTAGAAATAGCAAGTTAAAATAAGGC	GGAAAGGACGAAACACCGCTGCAGGCTGGCCCAAGGGAGTTTTAGAGCTAGAAATAGCAAGTTAAAATAAGGC
sgSTEAP3_4	STEAP3	GGAAAGGACGAAACACCG	GAAGCAGACGAAGAGCCCCA	GTTTTAGAGCTAGAAATAGCAAGTTAAAATAAGGC	GGAAAGGACGAAACACCGGAAGCAGACGAAGAGCCCCAGTTTTAGAGCTAGAAATAGCAAGTTAAAATAAGGC
sgSTEAP3_5	STEAP3	GGAAAGGACGAAACACCG	GCTGTAGAGGGCGTGCAGGG	GTTTTAGAGCTAGAAATAGCAAGTTAAAATAAGGC	GGAAAGGACGAAACACCGGCTGTAGAGGGCGTGCAGGGGTTTTAGAGCTAGAAATAGCAAGTTAAAATAAGGC
sgTFRC_1	TFRC	GGAAAGGACGAAACACCG	AAATGGGCCTGAGTTTACAG	GTTTTAGAGCTAGAAATAGCAAGTTAAAATAAGGC	GGAAAGGACGAAACACCGAAATGGGCCTGAGTTTACAGGTTTTAGAGCTAGAAATAGCAAGTTAAAATAAGGC
sgTFRC_2	TFRC	GGAAAGGACGAAACACCG	TTTGAGATCCAGCCTCACGA	GTTTTAGAGCTAGAAATAGCAAGTTAAAATAAGGC	GGAAAGGACGAAACACCGTTTGAGATCCAGCCTCACGAGTTTTAGAGCTAGAAATAGCAAGTTAAAATAAGGC
sgTFRC_3	TFRC	GGAAAGGACGAAACACCG	GGCAATCCTGATGACCGAGA	GTTTTAGAGCTAGAAATAGCAAGTTAAAATAAGGC	GGAAAGGACGAAACACCGGGCAATCCTGATGACCGAGAGTTTTAGAGCTAGAAATAGCAAGTTAAAATAAGGC
sgTFRC_4	TFRC	GGAAAGGACGAAACACCG	GGAGCTGCAAAATCCGGTGT	GTTTTAGAGCTAGAAATAGCAAGTTAAAATAAGGC	GGAAAGGACGAAACACCGGGAGCTGCAAAATCCGGTGTGTTTTAGAGCTAGAAATAGCAAGTTAAAATAAGGC
sgTFRC_5	TFRC	GGAAAGGACGAAACACCG	AGTGGCACGAGCAGCTGCAG	GTTTTAGAGCTAGAAATAGCAAGTTAAAATAAGGC	GGAAAGGACGAAACACCGAGTGGCACGAGCAGCTGCAGGTTTTAGAGCTAGAAATAGCAAGTTAAAATAAGGC
sgCDC42_1	CDC42	GGAAAGGACGAAACACCG	GGAGTGTTCTGCACTTACAC	GTTTTAGAGCTAGAAATAGCAAGTTAAAATAAGGC	GGAAAGGACGAAACACCGGGAGTGTTCTGCACTTACACGTTTTAGAGCTAGAAATAGCAAGTTAAAATAAGGC
sgCDC42_2	CDC42	GGAAAGGACGAAACACCG	CTTTTGGGTTGAGTTTCCGG	GTTTTAGAGCTAGAAATAGCAAGTTAAAATAAGGC	GGAAAGGACGAAACACCGCTTTTGGGTTGAGTTTCCGGGTTTTAGAGCTAGAAATAGCAAGTTAAAATAAGGC
sgCDC42_3	CDC42	GGAAAGGACGAAACACCG	CAGAACCGAAGAAGAGCCGC	GTTTTAGAGCTAGAAATAGCAAGTTAAAATAAGGC	GGAAAGGACGAAACACCGCAGAACCGAAGAAGAGCCGCGTTTTAGAGCTAGAAATAGCAAGTTAAAATAAGGC
sgCDC42_4	CDC42	GGAAAGGACGAAACACCG	TGAGTCCCAACAAGCAAGAA	GTTTTAGAGCTAGAAATAGCAAGTTAAAATAAGGC	GGAAAGGACGAAACACCGTGAGTCCCAACAAGCAAGAAGTTTTAGAGCTAGAAATAGCAAGTTAAAATAAGGC
sgCDC42_5	CDC42	GGAAAGGACGAAACACCG	AGAAAGGAGTCTTTGGACAG	GTTTTAGAGCTAGAAATAGCAAGTTAAAATAAGGC	GGAAAGGACGAAACACCGAGAAAGGAGTCTTTGGACAGGTTTTAGAGCTAGAAATAGCAAGTTAAAATAAGGC
sgSTXBP6_1	STXBP6	GGAAAGGACGAAACACCG	GAGCTGTCCAAGTCAAGAGG	GTTTTAGAGCTAGAAATAGCAAGTTAAAATAAGGC	GGAAAGGACGAAACACCGGAGCTGTCCAAGTCAAGAGGGTTTTAGAGCTAGAAATAGCAAGTTAAAATAAGGC
sgSTXBP6_2	STXBP6	GGAAAGGACGAAACACCG	AGAGCGATTAGGCCGAGCAG	GTTTTAGAGCTAGAAATAGCAAGTTAAAATAAGGC	GGAAAGGACGAAACACCGAGAGCGATTAGGCCGAGCAGGTTTTAGAGCTAGAAATAGCAAGTTAAAATAAGGC
sgSTXBP6_3	STXBP6	GGAAAGGACGAAACACCG	GACAAACAAGAAACCCACAC	GTTTTAGAGCTAGAAATAGCAAGTTAAAATAAGGC	GGAAAGGACGAAACACCGGACAAACAAGAAACCCACACGTTTTAGAGCTAGAAATAGCAAGTTAAAATAAGGC
sgSTXBP6_4	STXBP6	GGAAAGGACGAAACACCG	CATTTGTTCGGAGATCACAG	GTTTTAGAGCTAGAAATAGCAAGTTAAAATAAGGC	GGAAAGGACGAAACACCGCATTTGTTCGGAGATCACAGGTTTTAGAGCTAGAAATAGCAAGTTAAAATAAGGC
sgSTXBP6_5	STXBP6	GGAAAGGACGAAACACCG	ATGGTGGAGGATCTGGAAGA	GTTTTAGAGCTAGAAATAGCAAGTTAAAATAAGGC	GGAAAGGACGAAACACCGATGGTGGAGGATCTGGAAGAGTTTTAGAGCTAGAAATAGCAAGTTAAAATAAGGC
sgRAB10_1	RAB10	GGAAAGGACGAAACACCG	GGATATCTTCAGCTAACGTG	GTTTTAGAGCTAGAAATAGCAAGTTAAAATAAGGC	GGAAAGGACGAAACACCGGGATATCTTCAGCTAACGTGGTTTTAGAGCTAGAAATAGCAAGTTAAAATAAGGC
sgRAB10_2	RAB10	GGAAAGGACGAAACACCG	TTAGCATGCCAATGAAGATG	GTTTTAGAGCTAGAAATAGCAAGTTAAAATAAGGC	GGAAAGGACGAAACACCGTTAGCATGCCAATGAAGATGGTTTTAGAGCTAGAAATAGCAAGTTAAAATAAGGC
sgRAB10_3	RAB10	GGAAAGGACGAAACACCG	CCTGATCGGGGATTCCGGAG	GTTTTAGAGCTAGAAATAGCAAGTTAAAATAAGGC	GGAAAGGACGAAACACCGCCTGATCGGGGATTCCGGAGGTTTTAGAGCTAGAAATAGCAAGTTAAAATAAGGC
sgRAB10_4	RAB10	GGAAAGGACGAAACACCG	TGATGGTGTGAAATCGCTCC	GTTTTAGAGCTAGAAATAGCAAGTTAAAATAAGGC	GGAAAGGACGAAACACCGTGATGGTGTGAAATCGCTCCGTTTTAGAGCTAGAAATAGCAAGTTAAAATAAGGC
sgRAB10_5	RAB10	GGAAAGGACGAAACACCG	TCTGTAGTAGGAGGTTGTGA	GTTTTAGAGCTAGAAATAGCAAGTTAAAATAAGGC	GGAAAGGACGAAACACCGTCTGTAGTAGGAGGTTGTGAGTTTTAGAGCTAGAAATAGCAAGTTAAAATAAGGC
sgPKP4_1	PKP4	GGAAAGGACGAAACACCG	CAGTGGAGGCAGCTTCCTGG	GTTTTAGAGCTAGAAATAGCAAGTTAAAATAAGGC	GGAAAGGACGAAACACCGCAGTGGAGGCAGCTTCCTGGGTTTTAGAGCTAGAAATAGCAAGTTAAAATAAGGC
sgPKP4_2	PKP4	GGAAAGGACGAAACACCG	TGGGGACCCCACTCTGGCGG	GTTTTAGAGCTAGAAATAGCAAGTTAAAATAAGGC	GGAAAGGACGAAACACCGTGGGGACCCCACTCTGGCGGGTTTTAGAGCTAGAAATAGCAAGTTAAAATAAGGC
sgPKP4_3	PKP4	GGAAAGGACGAAACACCG	GGGGTCCCCACTGACCCTGA	GTTTTAGAGCTAGAAATAGCAAGTTAAAATAAGGC	GGAAAGGACGAAACACCGGGGGTCCCCACTGACCCTGAGTTTTAGAGCTAGAAATAGCAAGTTAAAATAAGGC
sgPKP4_4	PKP4	GGAAAGGACGAAACACCG	CGGGAGACACGGCAGAACGA	GTTTTAGAGCTAGAAATAGCAAGTTAAAATAAGGC	GGAAAGGACGAAACACCGCGGGAGACACGGCAGAACGAGTTTTAGAGCTAGAAATAGCAAGTTAAAATAAGGC
sgPKP4_5	PKP4	GGAAAGGACGAAACACCG	GTGTACCGCAGCCCAAACCA	GTTTTAGAGCTAGAAATAGCAAGTTAAAATAAGGC	GGAAAGGACGAAACACCGGTGTACCGCAGCCCAAACCAGTTTTAGAGCTAGAAATAGCAAGTTAAAATAAGGC
sgRER1_1	RER1	GGAAAGGACGAAACACCG	ACACCACCGAAGGTTTCCCA	GTTTTAGAGCTAGAAATAGCAAGTTAAAATAAGGC	GGAAAGGACGAAACACCGACACCACCGAAGGTTTCCCAGTTTTAGAGCTAGAAATAGCAAGTTAAAATAAGGC
sgRER1_2	RER1	GGAAAGGACGAAACACCG	GAATCATGTAGACAAAGCTC	GTTTTAGAGCTAGAAATAGCAAGTTAAAATAAGGC	GGAAAGGACGAAACACCGGAATCATGTAGACAAAGCTCGTTTTAGAGCTAGAAATAGCAAGTTAAAATAAGGC
sgRER1_3	RER1	GGAAAGGACGAAACACCG	GATTCGAGTTTACCTGCTGC	GTTTTAGAGCTAGAAATAGCAAGTTAAAATAAGGC	GGAAAGGACGAAACACCGGATTCGAGTTTACCTGCTGCGTTTTAGAGCTAGAAATAGCAAGTTAAAATAAGGC
sgRER1_4	RER1	GGAAAGGACGAAACACCG	GCTACCCACCAAACAGAACG	GTTTTAGAGCTAGAAATAGCAAGTTAAAATAAGGC	GGAAAGGACGAAACACCGGCTACCCACCAAACAGAACGGTTTTAGAGCTAGAAATAGCAAGTTAAAATAAGGC
sgRER1_5	RER1	GGAAAGGACGAAACACCG	GTACATTGTGACCTATGCCT	GTTTTAGAGCTAGAAATAGCAAGTTAAAATAAGGC	GGAAAGGACGAAACACCGGTACATTGTGACCTATGCCTGTTTTAGAGCTAGAAATAGCAAGTTAAAATAAGGC
sgTMEM115_1	TMEM115	GGAAAGGACGAAACACCG	GTAGGTGAGGAGGTAGGCGA	GTTTTAGAGCTAGAAATAGCAAGTTAAAATAAGGC	GGAAAGGACGAAACACCGGTAGGTGAGGAGGTAGGCGAGTTTTAGAGCTAGAAATAGCAAGTTAAAATAAGGC
sgTMEM115_2	TMEM115	GGAAAGGACGAAACACCG	GGTGAAGGCTCTGTGTGCGG	GTTTTAGAGCTAGAAATAGCAAGTTAAAATAAGGC	GGAAAGGACGAAACACCGGGTGAAGGCTCTGTGTGCGGGTTTTAGAGCTAGAAATAGCAAGTTAAAATAAGGC
sgTMEM115_3	TMEM115	GGAAAGGACGAAACACCG	GCAGCCTGTGTCCACGGCGA	GTTTTAGAGCTAGAAATAGCAAGTTAAAATAAGGC	GGAAAGGACGAAACACCGGCAGCCTGTGTCCACGGCGAGTTTTAGAGCTAGAAATAGCAAGTTAAAATAAGGC
sgTMEM115_4	TMEM115	GGAAAGGACGAAACACCG	GGGAGGAAAGAGGTAGCCCG	GTTTTAGAGCTAGAAATAGCAAGTTAAAATAAGGC	GGAAAGGACGAAACACCGGGGAGGAAAGAGGTAGCCCGGTTTTAGAGCTAGAAATAGCAAGTTAAAATAAGGC
sgTMEM115_5	TMEM115	GGAAAGGACGAAACACCG	GGCCATCAGCCTGACAACGG	GTTTTAGAGCTAGAAATAGCAAGTTAAAATAAGGC	GGAAAGGACGAAACACCGGGCCATCAGCCTGACAACGGGTTTTAGAGCTAGAAATAGCAAGTTAAAATAAGGC
sgRAB7A_1	RAB7A	GGAAAGGACGAAACACCG	GGTGGCCACAAAGCGGGCAC	GTTTTAGAGCTAGAAATAGCAAGTTAAAATAAGGC	GGAAAGGACGAAACACCGGGTGGCCACAAAGCGGGCACGTTTTAGAGCTAGAAATAGCAAGTTAAAATAAGGC
sgRAB7A_2	RAB7A	GGAAAGGACGAAACACCG	GGAGGCCATCAACGTGGAGC	GTTTTAGAGCTAGAAATAGCAAGTTAAAATAAGGC	GGAAAGGACGAAACACCGGGAGGCCATCAACGTGGAGCGTTTTAGAGCTAGAAATAGCAAGTTAAAATAAGGC
sgRAB7A_3	RAB7A	GGAAAGGACGAAACACCG	GGGACACAGCAGGACAGGAA	GTTTTAGAGCTAGAAATAGCAAGTTAAAATAAGGC	GGAAAGGACGAAACACCGGGGACACAGCAGGACAGGAAGTTTTAGAGCTAGAAATAGCAAGTTAAAATAAGGC
sgRAB7A_4	RAB7A	GGAAAGGACGAAACACCG	TCTGACCAAGGAGGTGATGG	GTTTTAGAGCTAGAAATAGCAAGTTAAAATAAGGC	GGAAAGGACGAAACACCGTCTGACCAAGGAGGTGATGGGTTTTAGAGCTAGAAATAGCAAGTTAAAATAAGGC
sgRAB7A_5	RAB7A	GGAAAGGACGAAACACCG	GGGAAGTTTTCAGGATCTCG	GTTTTAGAGCTAGAAATAGCAAGTTAAAATAAGGC	GGAAAGGACGAAACACCGGGGAAGTTTTCAGGATCTCGGTTTTAGAGCTAGAAATAGCAAGTTAAAATAAGGC
sgPPFIBP1_1	PPFIBP1	GGAAAGGACGAAACACCG	CAAGAAAATGCAAGACACGG	GTTTTAGAGCTAGAAATAGCAAGTTAAAATAAGGC	GGAAAGGACGAAACACCGCAAGAAAATGCAAGACACGGGTTTTAGAGCTAGAAATAGCAAGTTAAAATAAGGC
sgPPFIBP1_2	PPFIBP1	GGAAAGGACGAAACACCG	TGCTGGCAATAATGAAGGGA	GTTTTAGAGCTAGAAATAGCAAGTTAAAATAAGGC	GGAAAGGACGAAACACCGTGCTGGCAATAATGAAGGGAGTTTTAGAGCTAGAAATAGCAAGTTAAAATAAGGC
sgPPFIBP1_3	PPFIBP1	GGAAAGGACGAAACACCG	ACACAGTTGGGTATCAACAG	GTTTTAGAGCTAGAAATAGCAAGTTAAAATAAGGC	GGAAAGGACGAAACACCGACACAGTTGGGTATCAACAGGTTTTAGAGCTAGAAATAGCAAGTTAAAATAAGGC
sgPPFIBP1_4	PPFIBP1	GGAAAGGACGAAACACCG	AGGAGGGACAAGGGCAACCG	GTTTTAGAGCTAGAAATAGCAAGTTAAAATAAGGC	GGAAAGGACGAAACACCGAGGAGGGACAAGGGCAACCGGTTTTAGAGCTAGAAATAGCAAGTTAAAATAAGGC
sgPPFIBP1_5	PPFIBP1	GGAAAGGACGAAACACCG	CCAGCTAGCACTCCAAGCCC	GTTTTAGAGCTAGAAATAGCAAGTTAAAATAAGGC	GGAAAGGACGAAACACCGCCAGCTAGCACTCCAAGCCCGTTTTAGAGCTAGAAATAGCAAGTTAAAATAAGGC
sgMARK2_1	MARK2	GGAAAGGACGAAACACCG	GTGGGGCTGCTCATCAGCAG	GTTTTAGAGCTAGAAATAGCAAGTTAAAATAAGGC	GGAAAGGACGAAACACCGGTGGGGCTGCTCATCAGCAGGTTTTAGAGCTAGAAATAGCAAGTTAAAATAAGGC
sgMARK2_2	MARK2	GGAAAGGACGAAACACCG	GTGTCGGGCCAACTTCACCT	GTTTTAGAGCTAGAAATAGCAAGTTAAAATAAGGC	GGAAAGGACGAAACACCGGTGTCGGGCCAACTTCACCTGTTTTAGAGCTAGAAATAGCAAGTTAAAATAAGGC
sgMARK2_3	MARK2	GGAAAGGACGAAACACCG	GGTGGGCCAGAGATACAACG	GTTTTAGAGCTAGAAATAGCAAGTTAAAATAAGGC	GGAAAGGACGAAACACCGGGTGGGCCAGAGATACAACGGTTTTAGAGCTAGAAATAGCAAGTTAAAATAAGGC
sgMARK2_4	MARK2	GGAAAGGACGAAACACCG	TGTCGGCCAATCCCAAGCAG	GTTTTAGAGCTAGAAATAGCAAGTTAAAATAAGGC	GGAAAGGACGAAACACCGTGTCGGCCAATCCCAAGCAGGTTTTAGAGCTAGAAATAGCAAGTTAAAATAAGGC
sgMARK2_5	MARK2	GGAAAGGACGAAACACCG	GAAAGCCAGCAGCACAGCCA	GTTTTAGAGCTAGAAATAGCAAGTTAAAATAAGGC	GGAAAGGACGAAACACCGGAAAGCCAGCAGCACAGCCAGTTTTAGAGCTAGAAATAGCAAGTTAAAATAAGGC
sgLMAN1_1	LMAN1	GGAAAGGACGAAACACCG	GCTCCGGCTTACTCCCCGCG	GTTTTAGAGCTAGAAATAGCAAGTTAAAATAAGGC	GGAAAGGACGAAACACCGGCTCCGGCTTACTCCCCGCGGTTTTAGAGCTAGAAATAGCAAGTTAAAATAAGGC
sgLMAN1_2	LMAN1	GGAAAGGACGAAACACCG	GGAATATCTGCTGCAACTGG	GTTTTAGAGCTAGAAATAGCAAGTTAAAATAAGGC	GGAAAGGACGAAACACCGGGAATATCTGCTGCAACTGGGTTTTAGAGCTAGAAATAGCAAGTTAAAATAAGGC
sgLMAN1_3	LMAN1	GGAAAGGACGAAACACCG	GCTGCCCTTGGAGGTCGGGG	GTTTTAGAGCTAGAAATAGCAAGTTAAAATAAGGC	GGAAAGGACGAAACACCGGCTGCCCTTGGAGGTCGGGGGTTTTAGAGCTAGAAATAGCAAGTTAAAATAAGGC
sgLMAN1_4	LMAN1	GGAAAGGACGAAACACCG	AAAGAGGAGCAGGAATGCCT	GTTTTAGAGCTAGAAATAGCAAGTTAAAATAAGGC	GGAAAGGACGAAACACCGAAAGAGGAGCAGGAATGCCTGTTTTAGAGCTAGAAATAGCAAGTTAAAATAAGGC
sgLMAN1_5	LMAN1	GGAAAGGACGAAACACCG	GACAAACATGATGGAAATGG	GTTTTAGAGCTAGAAATAGCAAGTTAAAATAAGGC	GGAAAGGACGAAACACCGGACAAACATGATGGAAATGGGTTTTAGAGCTAGAAATAGCAAGTTAAAATAAGGC
sgOSR2_1	OSR2	GGAAAGGACGAAACACCG	GAACACCTTCCCGGCCACGG	GTTTTAGAGCTAGAAATAGCAAGTTAAAATAAGGC	GGAAAGGACGAAACACCGGAACACCTTCCCGGCCACGGGTTTTAGAGCTAGAAATAGCAAGTTAAAATAAGGC
sgOSR2_2	OSR2	GGAAAGGACGAAACACCG	GCCCTGCAGGTGGTCCACCG	GTTTTAGAGCTAGAAATAGCAAGTTAAAATAAGGC	GGAAAGGACGAAACACCGGCCCTGCAGGTGGTCCACCGGTTTTAGAGCTAGAAATAGCAAGTTAAAATAAGGC
sgOSR2_3	OSR2	GGAAAGGACGAAACACCG	ACCTATTCCACCCCAAGCAG	GTTTTAGAGCTAGAAATAGCAAGTTAAAATAAGGC	GGAAAGGACGAAACACCGACCTATTCCACCCCAAGCAGGTTTTAGAGCTAGAAATAGCAAGTTAAAATAAGGC
sgOSR2_4	OSR2	GGAAAGGACGAAACACCG	GACCTGAGCAAGCTGAGCCC	GTTTTAGAGCTAGAAATAGCAAGTTAAAATAAGGC	GGAAAGGACGAAACACCGGACCTGAGCAAGCTGAGCCCGTTTTAGAGCTAGAAATAGCAAGTTAAAATAAGGC
sgOSR2_5	OSR2	GGAAAGGACGAAACACCG	TAATTGGTGAGCTGCAGCGA	GTTTTAGAGCTAGAAATAGCAAGTTAAAATAAGGC	GGAAAGGACGAAACACCGTAATTGGTGAGCTGCAGCGAGTTTTAGAGCTAGAAATAGCAAGTTAAAATAAGGC
sgTMEM51_1	TMEM51	GGAAAGGACGAAACACCG	ACATGGCCATGATCACCCCA	GTTTTAGAGCTAGAAATAGCAAGTTAAAATAAGGC	GGAAAGGACGAAACACCGACATGGCCATGATCACCCCAGTTTTAGAGCTAGAAATAGCAAGTTAAAATAAGGC
sgTMEM51_2	TMEM51	GGAAAGGACGAAACACCG	TCAGGGCAGCAACAAGACCG	GTTTTAGAGCTAGAAATAGCAAGTTAAAATAAGGC	GGAAAGGACGAAACACCGTCAGGGCAGCAACAAGACCGGTTTTAGAGCTAGAAATAGCAAGTTAAAATAAGGC
sgTMEM51_3	TMEM51	GGAAAGGACGAAACACCG	TCAGGGATAAGAGGAAGCAG	GTTTTAGAGCTAGAAATAGCAAGTTAAAATAAGGC	GGAAAGGACGAAACACCGTCAGGGATAAGAGGAAGCAGGTTTTAGAGCTAGAAATAGCAAGTTAAAATAAGGC
sgTMEM51_4	TMEM51	GGAAAGGACGAAACACCG	GAGGAAGCAGCGGCAGGGCG	GTTTTAGAGCTAGAAATAGCAAGTTAAAATAAGGC	GGAAAGGACGAAACACCGGAGGAAGCAGCGGCAGGGCGGTTTTAGAGCTAGAAATAGCAAGTTAAAATAAGGC
sgTMEM51_5	TMEM51	GGAAAGGACGAAACACCG	GACCAGCATCCCCAGGCCGA	GTTTTAGAGCTAGAAATAGCAAGTTAAAATAAGGC	GGAAAGGACGAAACACCGGACCAGCATCCCCAGGCCGAGTTTTAGAGCTAGAAATAGCAAGTTAAAATAAGGC
sgRAB11B_1	RAB11B	GGAAAGGACGAAACACCG	GAGCAAGAGCACCATCGGCG	GTTTTAGAGCTAGAAATAGCAAGTTAAAATAAGGC	GGAAAGGACGAAACACCGGAGCAAGAGCACCATCGGCGGTTTTAGAGCTAGAAATAGCAAGTTAAAATAAGGC
sgRAB11B_2	RAB11B	GGAAAGGACGAAACACCG	GCGGTAGCGCTCCTGGCCAG	GTTTTAGAGCTAGAAATAGCAAGTTAAAATAAGGC	GGAAAGGACGAAACACCGGCGGTAGCGCTCCTGGCCAGGTTTTAGAGCTAGAAATAGCAAGTTAAAATAAGGC
sgRAB11B_3	RAB11B	GGAAAGGACGAAACACCG	GTCCACCTGGATGCTGCGGG	GTTTTAGAGCTAGAAATAGCAAGTTAAAATAAGGC	GGAAAGGACGAAACACCGGTCCACCTGGATGCTGCGGGGTTTTAGAGCTAGAAATAGCAAGTTAAAATAAGGC
sgRAB11B_4	RAB11B	GGAAAGGACGAAACACCG	TGACCCTGCAGGTACTACCG	GTTTTAGAGCTAGAAATAGCAAGTTAAAATAAGGC	GGAAAGGACGAAACACCGTGACCCTGCAGGTACTACCGGTTTTAGAGCTAGAAATAGCAAGTTAAAATAAGGC
sgRAB11B_5	RAB11B	GGAAAGGACGAAACACCG	GCAGGGCGCCCACTGCACCA	GTTTTAGAGCTAGAAATAGCAAGTTAAAATAAGGC	GGAAAGGACGAAACACCGGCAGGGCGCCCACTGCACCAGTTTTAGAGCTAGAAATAGCAAGTTAAAATAAGGC
sgARF6_1	ARF6	GGAAAGGACGAAACACCG	GAAACCCACAGTGGGAATGG	GTTTTAGAGCTAGAAATAGCAAGTTAAAATAAGGC	GGAAAGGACGAAACACCGGAAACCCACAGTGGGAATGGGTTTTAGAGCTAGAAATAGCAAGTTAAAATAAGGC
sgARF6_2	ARF6	GGAAAGGACGAAACACCG	TGTGGGTTTCAACGTGGAGA	GTTTTAGAGCTAGAAATAGCAAGTTAAAATAAGGC	GGAAAGGACGAAACACCGTGTGGGTTTCAACGTGGAGAGTTTTAGAGCTAGAAATAGCAAGTTAAAATAAGGC
sgARF6_3	ARF6	GGAAAGGACGAAACACCG	CGACCGCGACCGCATCGATG	GTTTTAGAGCTAGAAATAGCAAGTTAAAATAAGGC	GGAAAGGACGAAACACCGCGACCGCGACCGCATCGATGGTTTTAGAGCTAGAAATAGCAAGTTAAAATAAGGC
sgARF6_4	ARF6	GGAAAGGACGAAACACCG	AGAGCGGCCGGATCTTGTCC	GTTTTAGAGCTAGAAATAGCAAGTTAAAATAAGGC	GGAAAGGACGAAACACCGAGAGCGGCCGGATCTTGTCCGTTTTAGAGCTAGAAATAGCAAGTTAAAATAAGGC
sgARF6_5	ARF6	GGAAAGGACGAAACACCG	GTGTAGTAATGCCGCCAGAG	GTTTTAGAGCTAGAAATAGCAAGTTAAAATAAGGC	GGAAAGGACGAAACACCGGTGTAGTAATGCCGCCAGAGGTTTTAGAGCTAGAAATAGCAAGTTAAAATAAGGC
sgRAB1A_1	RAB1A	GGAAAGGACGAAACACCG	ACTTCTGATTGGCGACTCAG	GTTTTAGAGCTAGAAATAGCAAGTTAAAATAAGGC	GGAAAGGACGAAACACCGACTTCTGATTGGCGACTCAGGTTTTAGAGCTAGAAATAGCAAGTTAAAATAAGGC
sgRAB1A_2	RAB1A	GGAAAGGACGAAACACCG	CTACATCAGCACAATTGGTG	GTTTTAGAGCTAGAAATAGCAAGTTAAAATAAGGC	GGAAAGGACGAAACACCGCTACATCAGCACAATTGGTGGTTTTAGAGCTAGAAATAGCAAGTTAAAATAAGGC
sgRAB1A_3	RAB1A	GGAAAGGACGAAACACCG	CCAGTCAAGCAGTCAGGTGG	GTTTTAGAGCTAGAAATAGCAAGTTAAAATAAGGC	GGAAAGGACGAAACACCGCCAGTCAAGCAGTCAGGTGGGTTTTAGAGCTAGAAATAGCAAGTTAAAATAAGGC
sgRAB1A_4	RAB1A	GGAAAGGACGAAACACCG	AGAACAGTCTTTCATGACGA	GTTTTAGAGCTAGAAATAGCAAGTTAAAATAAGGC	GGAAAGGACGAAACACCGAGAACAGTCTTTCATGACGAGTTTTAGAGCTAGAAATAGCAAGTTAAAATAAGGC
sgRAB1A_5	RAB1A	GGAAAGGACGAAACACCG	ATTCGTTGCATTCTTAGCAC	GTTTTAGAGCTAGAAATAGCAAGTTAAAATAAGGC	GGAAAGGACGAAACACCGATTCGTTGCATTCTTAGCACGTTTTAGAGCTAGAAATAGCAAGTTAAAATAAGGC
sgRAB13_1	RAB13	GGAAAGGACGAAACACCG	CTGGATGAAAAGCATCAAGG	GTTTTAGAGCTAGAAATAGCAAGTTAAAATAAGGC	GGAAAGGACGAAACACCGCTGGATGAAAAGCATCAAGGGTTTTAGAGCTAGAAATAGCAAGTTAAAATAAGGC
sgRAB13_2	RAB13	GGAAAGGACGAAACACCG	CCAGAATGCCTCGGCTGGGG	GTTTTAGAGCTAGAAATAGCAAGTTAAAATAAGGC	GGAAAGGACGAAACACCGCCAGAATGCCTCGGCTGGGGGTTTTAGAGCTAGAAATAGCAAGTTAAAATAAGGC
sgRAB13_3	RAB13	GGAAAGGACGAAACACCG	GCAGAAGGAGCAGGCCGATA	GTTTTAGAGCTAGAAATAGCAAGTTAAAATAAGGC	GGAAAGGACGAAACACCGGCAGAAGGAGCAGGCCGATAGTTTTAGAGCTAGAAATAGCAAGTTAAAATAAGGC
sgRAB13_4	RAB13	GGAAAGGACGAAACACCG	GCCAGCGGGCTCACCGATGG	GTTTTAGAGCTAGAAATAGCAAGTTAAAATAAGGC	GGAAAGGACGAAACACCGGCCAGCGGGCTCACCGATGGGTTTTAGAGCTAGAAATAGCAAGTTAAAATAAGGC
sgRAB13_5	RAB13	GGAAAGGACGAAACACCG	GGGTGGAGCGCCTCTTGCTG	GTTTTAGAGCTAGAAATAGCAAGTTAAAATAAGGC	GGAAAGGACGAAACACCGGGGTGGAGCGCCTCTTGCTGGTTTTAGAGCTAGAAATAGCAAGTTAAAATAAGGC
sgESYT2_1	ESYT2	GGAAAGGACGAAACACCG	GTACAAGATCAGCAATGCAG	GTTTTAGAGCTAGAAATAGCAAGTTAAAATAAGGC	GGAAAGGACGAAACACCGGTACAAGATCAGCAATGCAGGTTTTAGAGCTAGAAATAGCAAGTTAAAATAAGGC
sgESYT2_2	ESYT2	GGAAAGGACGAAACACCG	GTTGCCGTGAAGAACAGTGG	GTTTTAGAGCTAGAAATAGCAAGTTAAAATAAGGC	GGAAAGGACGAAACACCGGTTGCCGTGAAGAACAGTGGGTTTTAGAGCTAGAAATAGCAAGTTAAAATAAGGC
sgESYT2_3	ESYT2	GGAAAGGACGAAACACCG	GATGACGCCACCGTCCCGGG	GTTTTAGAGCTAGAAATAGCAAGTTAAAATAAGGC	GGAAAGGACGAAACACCGGATGACGCCACCGTCCCGGGGTTTTAGAGCTAGAAATAGCAAGTTAAAATAAGGC
sgESYT2_4	ESYT2	GGAAAGGACGAAACACCG	GCTGCTGCCCGTGTACGCGC	GTTTTAGAGCTAGAAATAGCAAGTTAAAATAAGGC	GGAAAGGACGAAACACCGGCTGCTGCCCGTGTACGCGCGTTTTAGAGCTAGAAATAGCAAGTTAAAATAAGGC
sgESYT2_5	ESYT2	GGAAAGGACGAAACACCG	GACAAAGACCAAGCCAACGA	GTTTTAGAGCTAGAAATAGCAAGTTAAAATAAGGC	GGAAAGGACGAAACACCGGACAAAGACCAAGCCAACGAGTTTTAGAGCTAGAAATAGCAAGTTAAAATAAGGC
sgSLC6A15_1	SLC6A15	GGAAAGGACGAAACACCG	GTGGGTCAAAGAATTCGGCG	GTTTTAGAGCTAGAAATAGCAAGTTAAAATAAGGC	GGAAAGGACGAAACACCGGTGGGTCAAAGAATTCGGCGGTTTTAGAGCTAGAAATAGCAAGTTAAAATAAGGC
sgSLC6A15_2	SLC6A15	GGAAAGGACGAAACACCG	GGACACTGATCCCAAGGCAG	GTTTTAGAGCTAGAAATAGCAAGTTAAAATAAGGC	GGAAAGGACGAAACACCGGGACACTGATCCCAAGGCAGGTTTTAGAGCTAGAAATAGCAAGTTAAAATAAGGC
sgSLC6A15_3	SLC6A15	GGAAAGGACGAAACACCG	CCAGGCAGCCAACAAGCAGA	GTTTTAGAGCTAGAAATAGCAAGTTAAAATAAGGC	GGAAAGGACGAAACACCGCCAGGCAGCCAACAAGCAGAGTTTTAGAGCTAGAAATAGCAAGTTAAAATAAGGC
sgSLC6A15_4	SLC6A15	GGAAAGGACGAAACACCG	ACATAAGCCCTAAACTGGGC	GTTTTAGAGCTAGAAATAGCAAGTTAAAATAAGGC	GGAAAGGACGAAACACCGACATAAGCCCTAAACTGGGCGTTTTAGAGCTAGAAATAGCAAGTTAAAATAAGGC
sgSLC6A15_5	SLC6A15	GGAAAGGACGAAACACCG	CCTGTACCAGTAATAGGTGG	GTTTTAGAGCTAGAAATAGCAAGTTAAAATAAGGC	GGAAAGGACGAAACACCGCCTGTACCAGTAATAGGTGGGTTTTAGAGCTAGAAATAGCAAGTTAAAATAAGGC
sgWDR6_1	WDR6	GGAAAGGACGAAACACCG	GGAGCTCCTCATAACCACGC	GTTTTAGAGCTAGAAATAGCAAGTTAAAATAAGGC	GGAAAGGACGAAACACCGGGAGCTCCTCATAACCACGCGTTTTAGAGCTAGAAATAGCAAGTTAAAATAAGGC
sgWDR6_2	WDR6	GGAAAGGACGAAACACCG	CGAGTTGTGAAAATTAGCTG	GTTTTAGAGCTAGAAATAGCAAGTTAAAATAAGGC	GGAAAGGACGAAACACCGCGAGTTGTGAAAATTAGCTGGTTTTAGAGCTAGAAATAGCAAGTTAAAATAAGGC
sgWDR6_3	WDR6	GGAAAGGACGAAACACCG	GGTGTCCCCGAAAGGCCTGG	GTTTTAGAGCTAGAAATAGCAAGTTAAAATAAGGC	GGAAAGGACGAAACACCGGGTGTCCCCGAAAGGCCTGGGTTTTAGAGCTAGAAATAGCAAGTTAAAATAAGGC
sgWDR6_4	WDR6	GGAAAGGACGAAACACCG	GAGGCAGCTCCTGGTCCCGA	GTTTTAGAGCTAGAAATAGCAAGTTAAAATAAGGC	GGAAAGGACGAAACACCGGAGGCAGCTCCTGGTCCCGAGTTTTAGAGCTAGAAATAGCAAGTTAAAATAAGGC
sgWDR6_5	WDR6	GGAAAGGACGAAACACCG	GACAAAGATGGCCTTGCCAG	GTTTTAGAGCTAGAAATAGCAAGTTAAAATAAGGC	GGAAAGGACGAAACACCGGACAAAGATGGCCTTGCCAGGTTTTAGAGCTAGAAATAGCAAGTTAAAATAAGGC
sgPVRL3_1	PVRL3	GGAAAGGACGAAACACCG	GAGGACTGGGCATTTCCAAG	GTTTTAGAGCTAGAAATAGCAAGTTAAAATAAGGC	GGAAAGGACGAAACACCGGAGGACTGGGCATTTCCAAGGTTTTAGAGCTAGAAATAGCAAGTTAAAATAAGGC
sgPVRL3_2	PVRL3	GGAAAGGACGAAACACCG	GTTGCACATATTGACTGGGA	GTTTTAGAGCTAGAAATAGCAAGTTAAAATAAGGC	GGAAAGGACGAAACACCGGTTGCACATATTGACTGGGAGTTTTAGAGCTAGAAATAGCAAGTTAAAATAAGGC
sgPVRL3_3	PVRL3	GGAAAGGACGAAACACCG	GTATCGGATGTCCTTTTCCA	GTTTTAGAGCTAGAAATAGCAAGTTAAAATAAGGC	GGAAAGGACGAAACACCGGTATCGGATGTCCTTTTCCAGTTTTAGAGCTAGAAATAGCAAGTTAAAATAAGGC
sgPVRL3_4	PVRL3	GGAAAGGACGAAACACCG	CAGAGAATCCATATTGGGGA	GTTTTAGAGCTAGAAATAGCAAGTTAAAATAAGGC	GGAAAGGACGAAACACCGCAGAGAATCCATATTGGGGAGTTTTAGAGCTAGAAATAGCAAGTTAAAATAAGGC
sgPVRL3_5	PVRL3	GGAAAGGACGAAACACCG	GTTTCGGTAACAGGATATGA	GTTTTAGAGCTAGAAATAGCAAGTTAAAATAAGGC	GGAAAGGACGAAACACCGGTTTCGGTAACAGGATATGAGTTTTAGAGCTAGAAATAGCAAGTTAAAATAAGGC
sgPLCB1_1	PLCB1	GGAAAGGACGAAACACCG	CAGATGAGCCCAGATGGCCG	GTTTTAGAGCTAGAAATAGCAAGTTAAAATAAGGC	GGAAAGGACGAAACACCGCAGATGAGCCCAGATGGCCGGTTTTAGAGCTAGAAATAGCAAGTTAAAATAAGGC
sgPLCB1_2	PLCB1	GGAAAGGACGAAACACCG	GGAGCAGCGCATGATCACAG	GTTTTAGAGCTAGAAATAGCAAGTTAAAATAAGGC	GGAAAGGACGAAACACCGGGAGCAGCGCATGATCACAGGTTTTAGAGCTAGAAATAGCAAGTTAAAATAAGGC
sgPLCB1_3	PLCB1	GGAAAGGACGAAACACCG	TGAGGGCTCGAACATGCTGG	GTTTTAGAGCTAGAAATAGCAAGTTAAAATAAGGC	GGAAAGGACGAAACACCGTGAGGGCTCGAACATGCTGGGTTTTAGAGCTAGAAATAGCAAGTTAAAATAAGGC
sgPLCB1_4	PLCB1	GGAAAGGACGAAACACCG	GTGTCCGACAGCCTCAAGAA	GTTTTAGAGCTAGAAATAGCAAGTTAAAATAAGGC	GGAAAGGACGAAACACCGGTGTCCGACAGCCTCAAGAAGTTTTAGAGCTAGAAATAGCAAGTTAAAATAAGGC
sgPLCB1_5	PLCB1	GGAAAGGACGAAACACCG	GAGACACGCCAAAGCTCCCA	GTTTTAGAGCTAGAAATAGCAAGTTAAAATAAGGC	GGAAAGGACGAAACACCGGAGACACGCCAAAGCTCCCAGTTTTAGAGCTAGAAATAGCAAGTTAAAATAAGGC
sgSHISA2_1	SHISA2	GGAAAGGACGAAACACCG	GCAGCTGCCGCAGCAGATGG	GTTTTAGAGCTAGAAATAGCAAGTTAAAATAAGGC	GGAAAGGACGAAACACCGGCAGCTGCCGCAGCAGATGGGTTTTAGAGCTAGAAATAGCAAGTTAAAATAAGGC
sgSHISA2_2	SHISA2	GGAAAGGACGAAACACCG	GCGGACAAAGACGGCCCCGA	GTTTTAGAGCTAGAAATAGCAAGTTAAAATAAGGC	GGAAAGGACGAAACACCGGCGGACAAAGACGGCCCCGAGTTTTAGAGCTAGAAATAGCAAGTTAAAATAAGGC
sgSHISA2_3	SHISA2	GGAAAGGACGAAACACCG	AGGATGAGGAGACGGACGAG	GTTTTAGAGCTAGAAATAGCAAGTTAAAATAAGGC	GGAAAGGACGAAACACCGAGGATGAGGAGACGGACGAGGTTTTAGAGCTAGAAATAGCAAGTTAAAATAAGGC
sgSHISA2_4	SHISA2	GGAAAGGACGAAACACCG	GCCGTGGCAGTACTCGCCGC	GTTTTAGAGCTAGAAATAGCAAGTTAAAATAAGGC	GGAAAGGACGAAACACCGGCCGTGGCAGTACTCGCCGCGTTTTAGAGCTAGAAATAGCAAGTTAAAATAAGGC
sgSHISA2_5	SHISA2	GGAAAGGACGAAACACCG	CAGCAGCTGCAGGAGCGAAG	GTTTTAGAGCTAGAAATAGCAAGTTAAAATAAGGC	GGAAAGGACGAAACACCGCAGCAGCTGCAGGAGCGAAGGTTTTAGAGCTAGAAATAGCAAGTTAAAATAAGGC
sgPCDH7_1	PCDH7	GGAAAGGACGAAACACCG	GAGCTGCTCCAGGAGCCCGG	GTTTTAGAGCTAGAAATAGCAAGTTAAAATAAGGC	GGAAAGGACGAAACACCGGAGCTGCTCCAGGAGCCCGGGTTTTAGAGCTAGAAATAGCAAGTTAAAATAAGGC
sgPCDH7_2	PCDH7	GGAAAGGACGAAACACCG	GCACCGGATCGACCGCGAGG	GTTTTAGAGCTAGAAATAGCAAGTTAAAATAAGGC	GGAAAGGACGAAACACCGGCACCGGATCGACCGCGAGGGTTTTAGAGCTAGAAATAGCAAGTTAAAATAAGGC
sgPCDH7_3	PCDH7	GGAAAGGACGAAACACCG	CAAGCCAGCCAGCGACACCG	GTTTTAGAGCTAGAAATAGCAAGTTAAAATAAGGC	GGAAAGGACGAAACACCGCAAGCCAGCCAGCGACACCGGTTTTAGAGCTAGAAATAGCAAGTTAAAATAAGGC
sgPCDH7_4	PCDH7	GGAAAGGACGAAACACCG	TGAGCGAGAGCGGCAGGAGG	GTTTTAGAGCTAGAAATAGCAAGTTAAAATAAGGC	GGAAAGGACGAAACACCGTGAGCGAGAGCGGCAGGAGGGTTTTAGAGCTAGAAATAGCAAGTTAAAATAAGGC
sgPCDH7_5	PCDH7	GGAAAGGACGAAACACCG	GCAGCTCCTCCGGTACCGGC	GTTTTAGAGCTAGAAATAGCAAGTTAAAATAAGGC	GGAAAGGACGAAACACCGGCAGCTCCTCCGGTACCGGCGTTTTAGAGCTAGAAATAGCAAGTTAAAATAAGGC
sgPLK1_1	PLK1	GGAAAGGACGAAACACCG	TAGTGGACCCACGCAGCCGG	GTTTTAGAGCTAGAAATAGCAAGTTAAAATAAGGC	GGAAAGGACGAAACACCGTAGTGGACCCACGCAGCCGGGTTTTAGAGCTAGAAATAGCAAGTTAAAATAAGGC
sgPLK1_2	PLK1	GGAAAGGACGAAACACCG	GCTGCTCAAGCCGCACCAGA	GTTTTAGAGCTAGAAATAGCAAGTTAAAATAAGGC	GGAAAGGACGAAACACCGGCTGCTCAAGCCGCACCAGAGTTTTAGAGCTAGAAATAGCAAGTTAAAATAAGGC
sgPLK1_3	PLK1	GGAAAGGACGAAACACCG	GAAAGGGCACAGTTTCGAGG	GTTTTAGAGCTAGAAATAGCAAGTTAAAATAAGGC	GGAAAGGACGAAACACCGGAAAGGGCACAGTTTCGAGGGTTTTAGAGCTAGAAATAGCAAGTTAAAATAAGGC
sgPLK1_4	PLK1	GGAAAGGACGAAACACCG	GGTTCGAGAGACAGGTGAGG	GTTTTAGAGCTAGAAATAGCAAGTTAAAATAAGGC	GGAAAGGACGAAACACCGGGTTCGAGAGACAGGTGAGGGTTTTAGAGCTAGAAATAGCAAGTTAAAATAAGGC
sgPLK1_5	PLK1	GGAAAGGACGAAACACCG	GGAATCCTACGACGTGCTGG	GTTTTAGAGCTAGAAATAGCAAGTTAAAATAAGGC	GGAAAGGACGAAACACCGGGAATCCTACGACGTGCTGGGTTTTAGAGCTAGAAATAGCAAGTTAAAATAAGGC
sgAPLP2_1	APLP2	GGAAAGGACGAAACACCG	ATGCTCATTATCATCTGCAG	GTTTTAGAGCTAGAAATAGCAAGTTAAAATAAGGC	GGAAAGGACGAAACACCGATGCTCATTATCATCTGCAGGTTTTAGAGCTAGAAATAGCAAGTTAAAATAAGGC
sgAPLP2_2	APLP2	GGAAAGGACGAAACACCG	GGTAAAGAAGGAATGGGAAG	GTTTTAGAGCTAGAAATAGCAAGTTAAAATAAGGC	GGAAAGGACGAAACACCGGGTAAAGAAGGAATGGGAAGGTTTTAGAGCTAGAAATAGCAAGTTAAAATAAGGC
sgAPLP2_3	APLP2	GGAAAGGACGAAACACCG	TCTGCCTCTCTGCTTTGGGG	GTTTTAGAGCTAGAAATAGCAAGTTAAAATAAGGC	GGAAAGGACGAAACACCGTCTGCCTCTCTGCTTTGGGGGTTTTAGAGCTAGAAATAGCAAGTTAAAATAAGGC
sgAPLP2_4	APLP2	GGAAAGGACGAAACACCG	GGTTTAGCACTTCCAAGCCA	GTTTTAGAGCTAGAAATAGCAAGTTAAAATAAGGC	GGAAAGGACGAAACACCGGGTTTAGCACTTCCAAGCCAGTTTTAGAGCTAGAAATAGCAAGTTAAAATAAGGC
sgAPLP2_5	APLP2	GGAAAGGACGAAACACCG	GGCTGTTGACCCAGAAAAGG	GTTTTAGAGCTAGAAATAGCAAGTTAAAATAAGGC	GGAAAGGACGAAACACCGGGCTGTTGACCCAGAAAAGGGTTTTAGAGCTAGAAATAGCAAGTTAAAATAAGGC
sgVAMP7_1	VAMP7	GGAAAGGACGAAACACCG	GTGTGGAGGAAACTTCCTGG	GTTTTAGAGCTAGAAATAGCAAGTTAAAATAAGGC	GGAAAGGACGAAACACCGGTGTGGAGGAAACTTCCTGGGTTTTAGAGCTAGAAATAGCAAGTTAAAATAAGGC
sgVAMP7_2	VAMP7	GGAAAGGACGAAACACCG	TAAGGGCCTAGACAAAGTGA	GTTTTAGAGCTAGAAATAGCAAGTTAAAATAAGGC	GGAAAGGACGAAACACCGTAAGGGCCTAGACAAAGTGAGTTTTAGAGCTAGAAATAGCAAGTTAAAATAAGGC
sgVAMP7_3	VAMP7	GGAAAGGACGAAACACCG	GGATGAACTGAAAGGAATCA	GTTTTAGAGCTAGAAATAGCAAGTTAAAATAAGGC	GGAAAGGACGAAACACCGGGATGAACTGAAAGGAATCAGTTTTAGAGCTAGAAATAGCAAGTTAAAATAAGGC
sgVAMP7_4	VAMP7	GGAAAGGACGAAACACCG	GGAATCATGGTCAGAAACAT	GTTTTAGAGCTAGAAATAGCAAGTTAAAATAAGGC	GGAAAGGACGAAACACCGGGAATCATGGTCAGAAACATGTTTTAGAGCTAGAAATAGCAAGTTAAAATAAGGC
sgVAMP7_5	VAMP7	GGAAAGGACGAAACACCG	GCCAAACATGCTTGGTGTGG	GTTTTAGAGCTAGAAATAGCAAGTTAAAATAAGGC	GGAAAGGACGAAACACCGGCCAAACATGCTTGGTGTGGGTTTTAGAGCTAGAAATAGCAAGTTAAAATAAGGC
sgTPD52L2_1	TPD52L2	GGAAAGGACGAAACACCG	GCAGCCAAGGAGAGGCACTG	GTTTTAGAGCTAGAAATAGCAAGTTAAAATAAGGC	GGAAAGGACGAAACACCGGCAGCCAAGGAGAGGCACTGGTTTTAGAGCTAGAAATAGCAAGTTAAAATAAGGC
sgTPD52L2_2	TPD52L2	GGAAAGGACGAAACACCG	CCGGCAGGTACCTTGGCCGG	GTTTTAGAGCTAGAAATAGCAAGTTAAAATAAGGC	GGAAAGGACGAAACACCGCCGGCAGGTACCTTGGCCGGGTTTTAGAGCTAGAAATAGCAAGTTAAAATAAGGC
sgTPD52L2_3	TPD52L2	GGAAAGGACGAAACACCG	GCTGATGGCAGAGCCCACTG	GTTTTAGAGCTAGAAATAGCAAGTTAAAATAAGGC	GGAAAGGACGAAACACCGGCTGATGGCAGAGCCCACTGGTTTTAGAGCTAGAAATAGCAAGTTAAAATAAGGC
sgTPD52L2_4	TPD52L2	GGAAAGGACGAAACACCG	AAGTCGTTTGAGGACCGAGT	GTTTTAGAGCTAGAAATAGCAAGTTAAAATAAGGC	GGAAAGGACGAAACACCGAAGTCGTTTGAGGACCGAGTGTTTTAGAGCTAGAAATAGCAAGTTAAAATAAGGC
sgTPD52L2_5	TPD52L2	GGAAAGGACGAAACACCG	GCTCAGGGCTGAGCTTACCA	GTTTTAGAGCTAGAAATAGCAAGTTAAAATAAGGC	GGAAAGGACGAAACACCGGCTCAGGGCTGAGCTTACCAGTTTTAGAGCTAGAAATAGCAAGTTAAAATAAGGC
sgC2CD2L_1	C2CD2L	GGAAAGGACGAAACACCG	GAAGTGGACCAAGCCCGCGA	GTTTTAGAGCTAGAAATAGCAAGTTAAAATAAGGC	GGAAAGGACGAAACACCGGAAGTGGACCAAGCCCGCGAGTTTTAGAGCTAGAAATAGCAAGTTAAAATAAGGC
sgC2CD2L_2	C2CD2L	GGAAAGGACGAAACACCG	GATGATGCAGGGACCAGCGG	GTTTTAGAGCTAGAAATAGCAAGTTAAAATAAGGC	GGAAAGGACGAAACACCGGATGATGCAGGGACCAGCGGGTTTTAGAGCTAGAAATAGCAAGTTAAAATAAGGC
sgC2CD2L_3	C2CD2L	GGAAAGGACGAAACACCG	GAACACCGTGAGCAGCGAGG	GTTTTAGAGCTAGAAATAGCAAGTTAAAATAAGGC	GGAAAGGACGAAACACCGGAACACCGTGAGCAGCGAGGGTTTTAGAGCTAGAAATAGCAAGTTAAAATAAGGC
sgC2CD2L_4	C2CD2L	GGAAAGGACGAAACACCG	GAGATGCCCGAAGCTGCCGT	GTTTTAGAGCTAGAAATAGCAAGTTAAAATAAGGC	GGAAAGGACGAAACACCGGAGATGCCCGAAGCTGCCGTGTTTTAGAGCTAGAAATAGCAAGTTAAAATAAGGC
sgC2CD2L_5	C2CD2L	GGAAAGGACGAAACACCG	GCTGGGGCGTGGAGTGGAGG	GTTTTAGAGCTAGAAATAGCAAGTTAAAATAAGGC	GGAAAGGACGAAACACCGGCTGGGGCGTGGAGTGGAGGGTTTTAGAGCTAGAAATAGCAAGTTAAAATAAGGC
sgDAG1_1	DAG1	GGAAAGGACGAAACACCG	GAGAAAGGTCCTCCCCGAGA	GTTTTAGAGCTAGAAATAGCAAGTTAAAATAAGGC	GGAAAGGACGAAACACCGGAGAAAGGTCCTCCCCGAGAGTTTTAGAGCTAGAAATAGCAAGTTAAAATAAGGC
sgDAG1_2	DAG1	GGAAAGGACGAAACACCG	GGACTGGGAAAACCAGCTTG	GTTTTAGAGCTAGAAATAGCAAGTTAAAATAAGGC	GGAAAGGACGAAACACCGGGACTGGGAAAACCAGCTTGGTTTTAGAGCTAGAAATAGCAAGTTAAAATAAGGC
sgDAG1_3	DAG1	GGAAAGGACGAAACACCG	AGTGCTCTCAGACCTCCACG	GTTTTAGAGCTAGAAATAGCAAGTTAAAATAAGGC	GGAAAGGACGAAACACCGAGTGCTCTCAGACCTCCACGGTTTTAGAGCTAGAAATAGCAAGTTAAAATAAGGC
sgDAG1_4	DAG1	GGAAAGGACGAAACACCG	CTGTGGGAACAGCCTCGTGG	GTTTTAGAGCTAGAAATAGCAAGTTAAAATAAGGC	GGAAAGGACGAAACACCGCTGTGGGAACAGCCTCGTGGGTTTTAGAGCTAGAAATAGCAAGTTAAAATAAGGC
sgDAG1_5	DAG1	GGAAAGGACGAAACACCG	ACAGATTTGATTGCCTCCAG	GTTTTAGAGCTAGAAATAGCAAGTTAAAATAAGGC	GGAAAGGACGAAACACCGACAGATTTGATTGCCTCCAGGTTTTAGAGCTAGAAATAGCAAGTTAAAATAAGGC
sgCHMP6_1	CHMP6	GGAAAGGACGAAACACCG	GGAACAAATAGAGCTGCCAG	GTTTTAGAGCTAGAAATAGCAAGTTAAAATAAGGC	GGAAAGGACGAAACACCGGGAACAAATAGAGCTGCCAGGTTTTAGAGCTAGAAATAGCAAGTTAAAATAAGGC
sgCHMP6_2	CHMP6	GGAAAGGACGAAACACCG	GCGGCCGAACAGGTTACCCA	GTTTTAGAGCTAGAAATAGCAAGTTAAAATAAGGC	GGAAAGGACGAAACACCGGCGGCCGAACAGGTTACCCAGTTTTAGAGCTAGAAATAGCAAGTTAAAATAAGGC
sgCHMP6_3	CHMP6	GGAAAGGACGAAACACCG	GAAGAGGATCGCCCAGCAGC	GTTTTAGAGCTAGAAATAGCAAGTTAAAATAAGGC	GGAAAGGACGAAACACCGGAAGAGGATCGCCCAGCAGCGTTTTAGAGCTAGAAATAGCAAGTTAAAATAAGGC
sgCHMP6_4	CHMP6	GGAAAGGACGAAACACCG	CCAGATCGAAATGAAAGTGA	GTTTTAGAGCTAGAAATAGCAAGTTAAAATAAGGC	GGAAAGGACGAAACACCGCCAGATCGAAATGAAAGTGAGTTTTAGAGCTAGAAATAGCAAGTTAAAATAAGGC
sgCHMP6_5	CHMP6	GGAAAGGACGAAACACCG	GGTGATGTCCATTGAAGAGG	GTTTTAGAGCTAGAAATAGCAAGTTAAAATAAGGC	GGAAAGGACGAAACACCGGGTGATGTCCATTGAAGAGGGTTTTAGAGCTAGAAATAGCAAGTTAAAATAAGGC
sgSYTL4_1	SYTL4	GGAAAGGACGAAACACCG	GAGGTGCAAGGTGTGCGCCA	GTTTTAGAGCTAGAAATAGCAAGTTAAAATAAGGC	GGAAAGGACGAAACACCGGAGGTGCAAGGTGTGCGCCAGTTTTAGAGCTAGAAATAGCAAGTTAAAATAAGGC
sgSYTL4_2	SYTL4	GGAAAGGACGAAACACCG	AGAGTTGAAGAAAGCAACTG	GTTTTAGAGCTAGAAATAGCAAGTTAAAATAAGGC	GGAAAGGACGAAACACCGAGAGTTGAAGAAAGCAACTGGTTTTAGAGCTAGAAATAGCAAGTTAAAATAAGGC
sgSYTL4_3	SYTL4	GGAAAGGACGAAACACCG	AGGAGCGGCAGAAGGAGCCC	GTTTTAGAGCTAGAAATAGCAAGTTAAAATAAGGC	GGAAAGGACGAAACACCGAGGAGCGGCAGAAGGAGCCCGTTTTAGAGCTAGAAATAGCAAGTTAAAATAAGGC
sgSYTL4_4	SYTL4	GGAAAGGACGAAACACCG	GAAGTGCCAAAGCTGAAAAG	GTTTTAGAGCTAGAAATAGCAAGTTAAAATAAGGC	GGAAAGGACGAAACACCGGAAGTGCCAAAGCTGAAAAGGTTTTAGAGCTAGAAATAGCAAGTTAAAATAAGGC
sgSYTL4_5	SYTL4	GGAAAGGACGAAACACCG	GAAGATGTGGTACATGAAAG	GTTTTAGAGCTAGAAATAGCAAGTTAAAATAAGGC	GGAAAGGACGAAACACCGGAAGATGTGGTACATGAAAGGTTTTAGAGCTAGAAATAGCAAGTTAAAATAAGGC
sgDEPDC1B_1	DEPDC1B	GGAAAGGACGAAACACCG	GTACCAAAGCCATCACACAG	GTTTTAGAGCTAGAAATAGCAAGTTAAAATAAGGC	GGAAAGGACGAAACACCGGTACCAAAGCCATCACACAGGTTTTAGAGCTAGAAATAGCAAGTTAAAATAAGGC
sgDEPDC1B_2	DEPDC1B	GGAAAGGACGAAACACCG	GAAGACATCAAGGGAAAATG	GTTTTAGAGCTAGAAATAGCAAGTTAAAATAAGGC	GGAAAGGACGAAACACCGGAAGACATCAAGGGAAAATGGTTTTAGAGCTAGAAATAGCAAGTTAAAATAAGGC
sgDEPDC1B_3	DEPDC1B	GGAAAGGACGAAACACCG	GGTTTCAGGGGTGAAGAAGG	GTTTTAGAGCTAGAAATAGCAAGTTAAAATAAGGC	GGAAAGGACGAAACACCGGGTTTCAGGGGTGAAGAAGGGTTTTAGAGCTAGAAATAGCAAGTTAAAATAAGGC
sgDEPDC1B_4	DEPDC1B	GGAAAGGACGAAACACCG	CCACCGCAGACAGCTGACAG	GTTTTAGAGCTAGAAATAGCAAGTTAAAATAAGGC	GGAAAGGACGAAACACCGCCACCGCAGACAGCTGACAGGTTTTAGAGCTAGAAATAGCAAGTTAAAATAAGGC
sgDEPDC1B_5	DEPDC1B	GGAAAGGACGAAACACCG	ATTGGCTGCATGAGCTGCTG	GTTTTAGAGCTAGAAATAGCAAGTTAAAATAAGGC	GGAAAGGACGAAACACCGATTGGCTGCATGAGCTGCTGGTTTTAGAGCTAGAAATAGCAAGTTAAAATAAGGC
sgGPR50_1	GPR50	GGAAAGGACGAAACACCG	ATAAAGATGATTAGAGCCGG	GTTTTAGAGCTAGAAATAGCAAGTTAAAATAAGGC	GGAAAGGACGAAACACCGATAAAGATGATTAGAGCCGGGTTTTAGAGCTAGAAATAGCAAGTTAAAATAAGGC
sgGPR50_2	GPR50	GGAAAGGACGAAACACCG	GGGGTGGGAACCGCTAGGGT	GTTTTAGAGCTAGAAATAGCAAGTTAAAATAAGGC	GGAAAGGACGAAACACCGGGGGTGGGAACCGCTAGGGTGTTTTAGAGCTAGAAATAGCAAGTTAAAATAAGGC
sgGPR50_3	GPR50	GGAAAGGACGAAACACCG	GCCGATTAGGTCTACAACGA	GTTTTAGAGCTAGAAATAGCAAGTTAAAATAAGGC	GGAAAGGACGAAACACCGGCCGATTAGGTCTACAACGAGTTTTAGAGCTAGAAATAGCAAGTTAAAATAAGGC
sgGPR50_4	GPR50	GGAAAGGACGAAACACCG	TGACGAAGAACAAGAAGCTC	GTTTTAGAGCTAGAAATAGCAAGTTAAAATAAGGC	GGAAAGGACGAAACACCGTGACGAAGAACAAGAAGCTCGTTTTAGAGCTAGAAATAGCAAGTTAAAATAAGGC
sgGPR50_5	GPR50	GGAAAGGACGAAACACCG	ACCCCAGCCAGAATACCCAC	GTTTTAGAGCTAGAAATAGCAAGTTAAAATAAGGC	GGAAAGGACGAAACACCGACCCCAGCCAGAATACCCACGTTTTAGAGCTAGAAATAGCAAGTTAAAATAAGGC
sgYKT6_1	YKT6	GGAAAGGACGAAACACCG	AAGGTAAAGGCCACCCGGGA	GTTTTAGAGCTAGAAATAGCAAGTTAAAATAAGGC	GGAAAGGACGAAACACCGAAGGTAAAGGCCACCCGGGAGTTTTAGAGCTAGAAATAGCAAGTTAAAATAAGGC
sgYKT6_2	YKT6	GGAAAGGACGAAACACCG	TGGGTAATGGATTGTAGCAG	GTTTTAGAGCTAGAAATAGCAAGTTAAAATAAGGC	GGAAAGGACGAAACACCGTGGGTAATGGATTGTAGCAGGTTTTAGAGCTAGAAATAGCAAGTTAAAATAAGGC
sgYKT6_3	YKT6	GGAAAGGACGAAACACCG	AGAGCTTCTGTCAAAGAACA	GTTTTAGAGCTAGAAATAGCAAGTTAAAATAAGGC	GGAAAGGACGAAACACCGAGAGCTTCTGTCAAAGAACAGTTTTAGAGCTAGAAATAGCAAGTTAAAATAAGGC
sgYKT6_4	YKT6	GGAAAGGACGAAACACCG	GGTGTCCAAATCCGAGGTGC	GTTTTAGAGCTAGAAATAGCAAGTTAAAATAAGGC	GGAAAGGACGAAACACCGGGTGTCCAAATCCGAGGTGCGTTTTAGAGCTAGAAATAGCAAGTTAAAATAAGGC
sgYKT6_5	YKT6	GGAAAGGACGAAACACCG	GGCTTTGAGCAGCACCACCT	GTTTTAGAGCTAGAAATAGCAAGTTAAAATAAGGC	GGAAAGGACGAAACACCGGGCTTTGAGCAGCACCACCTGTTTTAGAGCTAGAAATAGCAAGTTAAAATAAGGC
sgSTX6_1	STX6	GGAAAGGACGAAACACCG	GAGATGGACAGAGCTCCTCC	GTTTTAGAGCTAGAAATAGCAAGTTAAAATAAGGC	GGAAAGGACGAAACACCGGAGATGGACAGAGCTCCTCCGTTTTAGAGCTAGAAATAGCAAGTTAAAATAAGGC
sgSTX6_2	STX6	GGAAAGGACGAAACACCG	GATCCCACTCTATGCTCCGG	GTTTTAGAGCTAGAAATAGCAAGTTAAAATAAGGC	GGAAAGGACGAAACACCGGATCCCACTCTATGCTCCGGGTTTTAGAGCTAGAAATAGCAAGTTAAAATAAGGC
sgSTX6_3	STX6	GGAAAGGACGAAACACCG	AACATGTCCCAGCGCATCGG	GTTTTAGAGCTAGAAATAGCAAGTTAAAATAAGGC	GGAAAGGACGAAACACCGAACATGTCCCAGCGCATCGGGTTTTAGAGCTAGAAATAGCAAGTTAAAATAAGGC
sgSTX6_4	STX6	GGAAAGGACGAAACACCG	GAAAGCAGTCAACACTGCCC	GTTTTAGAGCTAGAAATAGCAAGTTAAAATAAGGC	GGAAAGGACGAAACACCGGAAAGCAGTCAACACTGCCCGTTTTAGAGCTAGAAATAGCAAGTTAAAATAAGGC
sgSTX6_5	STX6	GGAAAGGACGAAACACCG	GGACCCCTCCACAGCAACAA	GTTTTAGAGCTAGAAATAGCAAGTTAAAATAAGGC	GGAAAGGACGAAACACCGGGACCCCTCCACAGCAACAAGTTTTAGAGCTAGAAATAGCAAGTTAAAATAAGGC
sgSNAP47_1	SNAP47	GGAAAGGACGAAACACCG	GATGGAGTCAGACCTGGAGG	GTTTTAGAGCTAGAAATAGCAAGTTAAAATAAGGC	GGAAAGGACGAAACACCGGATGGAGTCAGACCTGGAGGGTTTTAGAGCTAGAAATAGCAAGTTAAAATAAGGC
sgSNAP47_2	SNAP47	GGAAAGGACGAAACACCG	GCATCATCGAGCATTTCTGG	GTTTTAGAGCTAGAAATAGCAAGTTAAAATAAGGC	GGAAAGGACGAAACACCGGCATCATCGAGCATTTCTGGGTTTTAGAGCTAGAAATAGCAAGTTAAAATAAGGC
sgSNAP47_3	SNAP47	GGAAAGGACGAAACACCG	GCATCTGTCCCAAGGACCCG	GTTTTAGAGCTAGAAATAGCAAGTTAAAATAAGGC	GGAAAGGACGAAACACCGGCATCTGTCCCAAGGACCCGGTTTTAGAGCTAGAAATAGCAAGTTAAAATAAGGC
sgSNAP47_4	SNAP47	GGAAAGGACGAAACACCG	GGAGCTGTTAGAAGATGCAT	GTTTTAGAGCTAGAAATAGCAAGTTAAAATAAGGC	GGAAAGGACGAAACACCGGGAGCTGTTAGAAGATGCATGTTTTAGAGCTAGAAATAGCAAGTTAAAATAAGGC
sgSNAP47_5	SNAP47	GGAAAGGACGAAACACCG	GTATCTGCCTCAGAAAGGGC	GTTTTAGAGCTAGAAATAGCAAGTTAAAATAAGGC	GGAAAGGACGAAACACCGGTATCTGCCTCAGAAAGGGCGTTTTAGAGCTAGAAATAGCAAGTTAAAATAAGGC
sgSLC30A1_1	SLC30A1	GGAAAGGACGAAACACCG	GTTGGGGTCGGAACCGGGGC	GTTTTAGAGCTAGAAATAGCAAGTTAAAATAAGGC	GGAAAGGACGAAACACCGGTTGGGGTCGGAACCGGGGCGTTTTAGAGCTAGAAATAGCAAGTTAAAATAAGGC
sgSLC30A1_2	SLC30A1	GGAAAGGACGAAACACCG	CGGGAGCAGCGACATCAACG	GTTTTAGAGCTAGAAATAGCAAGTTAAAATAAGGC	GGAAAGGACGAAACACCGCGGGAGCAGCGACATCAACGGTTTTAGAGCTAGAAATAGCAAGTTAAAATAAGGC
sgSLC30A1_3	SLC30A1	GGAAAGGACGAAACACCG	GGAGGAGACCAACACCCTGG	GTTTTAGAGCTAGAAATAGCAAGTTAAAATAAGGC	GGAAAGGACGAAACACCGGGAGGAGACCAACACCCTGGGTTTTAGAGCTAGAAATAGCAAGTTAAAATAAGGC
sgSLC30A1_4	SLC30A1	GGAAAGGACGAAACACCG	GGAGAGCATCGCCAGCGACG	GTTTTAGAGCTAGAAATAGCAAGTTAAAATAAGGC	GGAAAGGACGAAACACCGGGAGAGCATCGCCAGCGACGGTTTTAGAGCTAGAAATAGCAAGTTAAAATAAGGC
sgSLC30A1_5	SLC30A1	GGAAAGGACGAAACACCG	GCTGTCGGACGTGCTGGCGC	GTTTTAGAGCTAGAAATAGCAAGTTAAAATAAGGC	GGAAAGGACGAAACACCGGCTGTCGGACGTGCTGGCGCGTTTTAGAGCTAGAAATAGCAAGTTAAAATAAGGC
sgCTNND1_1	CTNND1	GGAAAGGACGAAACACCG	GATTGTGGAGACCTACACGG	GTTTTAGAGCTAGAAATAGCAAGTTAAAATAAGGC	GGAAAGGACGAAACACCGGATTGTGGAGACCTACACGGGTTTTAGAGCTAGAAATAGCAAGTTAAAATAAGGC
sgCTNND1_2	CTNND1	GGAAAGGACGAAACACCG	GAGACAGCCAGAGCTGCCAG	GTTTTAGAGCTAGAAATAGCAAGTTAAAATAAGGC	GGAAAGGACGAAACACCGGAGACAGCCAGAGCTGCCAGGTTTTAGAGCTAGAAATAGCAAGTTAAAATAAGGC
sgCTNND1_3	CTNND1	GGAAAGGACGAAACACCG	GGATCCAGCAAACGATACAG	GTTTTAGAGCTAGAAATAGCAAGTTAAAATAAGGC	GGAAAGGACGAAACACCGGGATCCAGCAAACGATACAGGTTTTAGAGCTAGAAATAGCAAGTTAAAATAAGGC
sgCTNND1_4	CTNND1	GGAAAGGACGAAACACCG	GTAGTGGAAGTTCCTAGGAA	GTTTTAGAGCTAGAAATAGCAAGTTAAAATAAGGC	GGAAAGGACGAAACACCGGTAGTGGAAGTTCCTAGGAAGTTTTAGAGCTAGAAATAGCAAGTTAAAATAAGGC
sgCTNND1_5	CTNND1	GGAAAGGACGAAACACCG	GGGTGACCCGCATTGAGGAG	GTTTTAGAGCTAGAAATAGCAAGTTAAAATAAGGC	GGAAAGGACGAAACACCGGGGTGACCCGCATTGAGGAGGTTTTAGAGCTAGAAATAGCAAGTTAAAATAAGGC
sgSNAP23_1	SNAP23	GGAAAGGACGAAACACCG	ACAGAACTCAACAAATGCTG	GTTTTAGAGCTAGAAATAGCAAGTTAAAATAAGGC	GGAAAGGACGAAACACCGACAGAACTCAACAAATGCTGGTTTTAGAGCTAGAAATAGCAAGTTAAAATAAGGC
sgSNAP23_2	SNAP23	GGAAAGGACGAAACACCG	TTGTTCATCCAGCATAGTGA	GTTTTAGAGCTAGAAATAGCAAGTTAAAATAAGGC	GGAAAGGACGAAACACCGTTGTTCATCCAGCATAGTGAGTTTTAGAGCTAGAAATAGCAAGTTAAAATAAGGC
sgSNAP23_3	SNAP23	GGAAAGGACGAAACACCG	AAACCGCATAGAAGAAGGCT	GTTTTAGAGCTAGAAATAGCAAGTTAAAATAAGGC	GGAAAGGACGAAACACCGAAACCGCATAGAAGAAGGCTGTTTTAGAGCTAGAAATAGCAAGTTAAAATAAGGC
sgSNAP23_4	SNAP23	GGAAAGGACGAAACACCG	GAAGAGAACCTGACTCAAGT	GTTTTAGAGCTAGAAATAGCAAGTTAAAATAAGGC	GGAAAGGACGAAACACCGGAAGAGAACCTGACTCAAGTGTTTTAGAGCTAGAAATAGCAAGTTAAAATAAGGC
sgSNAP23_5	SNAP23	GGAAAGGACGAAACACCG	TTACCTCAATGGCTAAACCC	GTTTTAGAGCTAGAAATAGCAAGTTAAAATAAGGC	GGAAAGGACGAAACACCGTTACCTCAATGGCTAAACCCGTTTTAGAGCTAGAAATAGCAAGTTAAAATAAGGC
sgVANGL1_1	VANGL1	GGAAAGGACGAAACACCG	GCACGAAACACAAACACCCG	GTTTTAGAGCTAGAAATAGCAAGTTAAAATAAGGC	GGAAAGGACGAAACACCGGCACGAAACACAAACACCCGGTTTTAGAGCTAGAAATAGCAAGTTAAAATAAGGC
sgVANGL1_2	VANGL1	GGAAAGGACGAAACACCG	GGAGCAGCAGAAAGCCCCAG	GTTTTAGAGCTAGAAATAGCAAGTTAAAATAAGGC	GGAAAGGACGAAACACCGGGAGCAGCAGAAAGCCCCAGGTTTTAGAGCTAGAAATAGCAAGTTAAAATAAGGC
sgVANGL1_3	VANGL1	GGAAAGGACGAAACACCG	GAGAGAGACACAAGTCACCC	GTTTTAGAGCTAGAAATAGCAAGTTAAAATAAGGC	GGAAAGGACGAAACACCGGAGAGAGACACAAGTCACCCGTTTTAGAGCTAGAAATAGCAAGTTAAAATAAGGC
sgVANGL1_4	VANGL1	GGAAAGGACGAAACACCG	GGTGCCTGTGATGGCCGTGG	GTTTTAGAGCTAGAAATAGCAAGTTAAAATAAGGC	GGAAAGGACGAAACACCGGGTGCCTGTGATGGCCGTGGGTTTTAGAGCTAGAAATAGCAAGTTAAAATAAGGC
sgVANGL1_5	VANGL1	GGAAAGGACGAAACACCG	AAGGACATGGAGGACAGCGT	GTTTTAGAGCTAGAAATAGCAAGTTAAAATAAGGC	GGAAAGGACGAAACACCGAAGGACATGGAGGACAGCGTGTTTTAGAGCTAGAAATAGCAAGTTAAAATAAGGC
sgAPP_1	APP	GGAAAGGACGAAACACCG	CGGCCGGCTCACCTAAGCAG	GTTTTAGAGCTAGAAATAGCAAGTTAAAATAAGGC	GGAAAGGACGAAACACCGCGGCCGGCTCACCTAAGCAGGTTTTAGAGCTAGAAATAGCAAGTTAAAATAAGGC
sgAPP_2	APP	GGAAAGGACGAAACACCG	CCAGCCAACACAGAAAACGA	GTTTTAGAGCTAGAAATAGCAAGTTAAAATAAGGC	GGAAAGGACGAAACACCGCCAGCCAACACAGAAAACGAGTTTTAGAGCTAGAAATAGCAAGTTAAAATAAGGC
sgAPP_3	APP	GGAAAGGACGAAACACCG	GCAAATTCTTACACCAGGAG	GTTTTAGAGCTAGAAATAGCAAGTTAAAATAAGGC	GGAAAGGACGAAACACCGGCAAATTCTTACACCAGGAGGTTTTAGAGCTAGAAATAGCAAGTTAAAATAAGGC
sgAPP_4	APP	GGAAAGGACGAAACACCG	CAAAGTAGTAGAAGTAGCAG	GTTTTAGAGCTAGAAATAGCAAGTTAAAATAAGGC	GGAAAGGACGAAACACCGCAAAGTAGTAGAAGTAGCAGGTTTTAGAGCTAGAAATAGCAAGTTAAAATAAGGC
sgAPP_5	APP	GGAAAGGACGAAACACCG	GCAGCGAGACCTACCCGAGG	GTTTTAGAGCTAGAAATAGCAAGTTAAAATAAGGC	GGAAAGGACGAAACACCGGCAGCGAGACCTACCCGAGGGTTTTAGAGCTAGAAATAGCAAGTTAAAATAAGGC
sgNF1_1	NF1	GGAAAGGACGAAACACCG	GAGAGAAAATAAAACCCCAG	GTTTTAGAGCTAGAAATAGCAAGTTAAAATAAGGC	GGAAAGGACGAAACACCGGAGAGAAAATAAAACCCCAGGTTTTAGAGCTAGAAATAGCAAGTTAAAATAAGGC
sgNF1_2	NF1	GGAAAGGACGAAACACCG	AAACAGGGGCCCGAAACCCA	GTTTTAGAGCTAGAAATAGCAAGTTAAAATAAGGC	GGAAAGGACGAAACACCGAAACAGGGGCCCGAAACCCAGTTTTAGAGCTAGAAATAGCAAGTTAAAATAAGGC
sgNF1_3	NF1	GGAAAGGACGAAACACCG	AGAGATTGCTCAGGAAGCAA	GTTTTAGAGCTAGAAATAGCAAGTTAAAATAAGGC	GGAAAGGACGAAACACCGAGAGATTGCTCAGGAAGCAAGTTTTAGAGCTAGAAATAGCAAGTTAAAATAAGGC
sgNF1_4	NF1	GGAAAGGACGAAACACCG	ACGGCCTGGACCCATTCCAC	GTTTTAGAGCTAGAAATAGCAAGTTAAAATAAGGC	GGAAAGGACGAAACACCGACGGCCTGGACCCATTCCACGTTTTAGAGCTAGAAATAGCAAGTTAAAATAAGGC
sgNF1_5	NF1	GGAAAGGACGAAACACCG	CCAGGATATATCCAAAGACG	GTTTTAGAGCTAGAAATAGCAAGTTAAAATAAGGC	GGAAAGGACGAAACACCGCCAGGATATATCCAAAGACGGTTTTAGAGCTAGAAATAGCAAGTTAAAATAAGGC
sgKLRG2_1	KLRG2	GGAAAGGACGAAACACCG	AGAGCTCCCAATGGAGCCCG	GTTTTAGAGCTAGAAATAGCAAGTTAAAATAAGGC	GGAAAGGACGAAACACCGAGAGCTCCCAATGGAGCCCGGTTTTAGAGCTAGAAATAGCAAGTTAAAATAAGGC
sgKLRG2_2	KLRG2	GGAAAGGACGAAACACCG	GGGAAGCCTGGTCCCCACGC	GTTTTAGAGCTAGAAATAGCAAGTTAAAATAAGGC	GGAAAGGACGAAACACCGGGGAAGCCTGGTCCCCACGCGTTTTAGAGCTAGAAATAGCAAGTTAAAATAAGGC
sgKLRG2_3	KLRG2	GGAAAGGACGAAACACCG	CCGTAGCCCAGGCTGAGCGG	GTTTTAGAGCTAGAAATAGCAAGTTAAAATAAGGC	GGAAAGGACGAAACACCGCCGTAGCCCAGGCTGAGCGGGTTTTAGAGCTAGAAATAGCAAGTTAAAATAAGGC
sgKLRG2_4	KLRG2	GGAAAGGACGAAACACCG	AAGGCAGGGCCCGGTGACGG	GTTTTAGAGCTAGAAATAGCAAGTTAAAATAAGGC	GGAAAGGACGAAACACCGAAGGCAGGGCCCGGTGACGGGTTTTAGAGCTAGAAATAGCAAGTTAAAATAAGGC
sgKLRG2_5	KLRG2	GGAAAGGACGAAACACCG	GGGGCAGCTTGACCAAGGCA	GTTTTAGAGCTAGAAATAGCAAGTTAAAATAAGGC	GGAAAGGACGAAACACCGGGGGCAGCTTGACCAAGGCAGTTTTAGAGCTAGAAATAGCAAGTTAAAATAAGGC
sgRP2_1	RP2	GGAAAGGACGAAACACCG	GCTGCTTCTTCTCCAAGAGA	GTTTTAGAGCTAGAAATAGCAAGTTAAAATAAGGC	GGAAAGGACGAAACACCGGCTGCTTCTTCTCCAAGAGAGTTTTAGAGCTAGAAATAGCAAGTTAAAATAAGGC
sgRP2_2	RP2	GGAAAGGACGAAACACCG	GGAAGGCTGACAAGGAGTCG	GTTTTAGAGCTAGAAATAGCAAGTTAAAATAAGGC	GGAAAGGACGAAACACCGGGAAGGCTGACAAGGAGTCGGTTTTAGAGCTAGAAATAGCAAGTTAAAATAAGGC
sgRP2_3	RP2	GGAAAGGACGAAACACCG	GGAGTCGCGGCCCGAGAACG	GTTTTAGAGCTAGAAATAGCAAGTTAAAATAAGGC	GGAAAGGACGAAACACCGGGAGTCGCGGCCCGAGAACGGTTTTAGAGCTAGAAATAGCAAGTTAAAATAAGGC
sgRP2_4	RP2	GGAAAGGACGAAACACCG	GCAGTTAGTACAGTCATCAA	GTTTTAGAGCTAGAAATAGCAAGTTAAAATAAGGC	GGAAAGGACGAAACACCGGCAGTTAGTACAGTCATCAAGTTTTAGAGCTAGAAATAGCAAGTTAAAATAAGGC
sgRP2_5	RP2	GGAAAGGACGAAACACCG	GGAAGTGTCCATGAAAGCTG	GTTTTAGAGCTAGAAATAGCAAGTTAAAATAAGGC	GGAAAGGACGAAACACCGGGAAGTGTCCATGAAAGCTGGTTTTAGAGCTAGAAATAGCAAGTTAAAATAAGGC
sgFTSJ1_1	FTSJ1	GGAAAGGACGAAACACCG	ATAGCCCTGACAGACAGCGA	GTTTTAGAGCTAGAAATAGCAAGTTAAAATAAGGC	GGAAAGGACGAAACACCGATAGCCCTGACAGACAGCGAGTTTTAGAGCTAGAAATAGCAAGTTAAAATAAGGC
sgFTSJ1_2	FTSJ1	GGAAAGGACGAAACACCG	GCAGGTCCACAGCCACCACG	GTTTTAGAGCTAGAAATAGCAAGTTAAAATAAGGC	GGAAAGGACGAAACACCGGCAGGTCCACAGCCACCACGGTTTTAGAGCTAGAAATAGCAAGTTAAAATAAGGC
sgFTSJ1_3	FTSJ1	GGAAAGGACGAAACACCG	GGACTGCCCCATCAGCAGAG	GTTTTAGAGCTAGAAATAGCAAGTTAAAATAAGGC	GGAAAGGACGAAACACCGGGACTGCCCCATCAGCAGAGGTTTTAGAGCTAGAAATAGCAAGTTAAAATAAGGC
sgFTSJ1_4	FTSJ1	GGAAAGGACGAAACACCG	CAGGTGTGGTACAGATCCAG	GTTTTAGAGCTAGAAATAGCAAGTTAAAATAAGGC	GGAAAGGACGAAACACCGCAGGTGTGGTACAGATCCAGGTTTTAGAGCTAGAAATAGCAAGTTAAAATAAGGC
sgFTSJ1_5	FTSJ1	GGAAAGGACGAAACACCG	CTGGATGATCTCCTTGGCAG	GTTTTAGAGCTAGAAATAGCAAGTTAAAATAAGGC	GGAAAGGACGAAACACCGCTGGATGATCTCCTTGGCAGGTTTTAGAGCTAGAAATAGCAAGTTAAAATAAGGC
sgCANX_1	CANX	GGAAAGGACGAAACACCG	GAAGAGGCCACAAAACCCGA	GTTTTAGAGCTAGAAATAGCAAGTTAAAATAAGGC	GGAAAGGACGAAACACCGGAAGAGGCCACAAAACCCGAGTTTTAGAGCTAGAAATAGCAAGTTAAAATAAGGC
sgCANX_2	CANX	GGAAAGGACGAAACACCG	AGACAGAAAACCTAAAGCAG	GTTTTAGAGCTAGAAATAGCAAGTTAAAATAAGGC	GGAAAGGACGAAACACCGAGACAGAAAACCTAAAGCAGGTTTTAGAGCTAGAAATAGCAAGTTAAAATAAGGC
sgCANX_3	CANX	GGAAAGGACGAAACACCG	GGGAGATGAAGGAGGAGCAG	GTTTTAGAGCTAGAAATAGCAAGTTAAAATAAGGC	GGAAAGGACGAAACACCGGGGAGATGAAGGAGGAGCAGGTTTTAGAGCTAGAAATAGCAAGTTAAAATAAGGC
sgCANX_4	CANX	GGAAAGGACGAAACACCG	ATATAGACTACCCACAGCCA	GTTTTAGAGCTAGAAATAGCAAGTTAAAATAAGGC	GGAAAGGACGAAACACCGATATAGACTACCCACAGCCAGTTTTAGAGCTAGAAATAGCAAGTTAAAATAAGGC
sgCANX_5	CANX	GGAAAGGACGAAACACCG	GGATAACCAGGAACACAGGA	GTTTTAGAGCTAGAAATAGCAAGTTAAAATAAGGC	GGAAAGGACGAAACACCGGGATAACCAGGAACACAGGAGTTTTAGAGCTAGAAATAGCAAGTTAAAATAAGGC
sgARF4_1	ARF4	GGAAAGGACGAAACACCG	AAATAGTCGGGAGAAGAGGG	GTTTTAGAGCTAGAAATAGCAAGTTAAAATAAGGC	GGAAAGGACGAAACACCGAAATAGTCGGGAGAAGAGGGGTTTTAGAGCTAGAAATAGCAAGTTAAAATAAGGC
sgARF4_2	ARF4	GGAAAGGACGAAACACCG	ACAGGATTTGCCAAATGCTA	GTTTTAGAGCTAGAAATAGCAAGTTAAAATAAGGC	GGAAAGGACGAAACACCGACAGGATTTGCCAAATGCTAGTTTTAGAGCTAGAAATAGCAAGTTAAAATAAGGC
sgARF4_3	ARF4	GGAAAGGACGAAACACCG	GAAGCAGATGCGCATTTTGA	GTTTTAGAGCTAGAAATAGCAAGTTAAAATAAGGC	GGAAAGGACGAAACACCGGAAGCAGATGCGCATTTTGAGTTTTAGAGCTAGAAATAGCAAGTTAAAATAAGGC
sgARF4_4	ARF4	GGAAAGGACGAAACACCG	CTTACCAATGGTAGGAATGG	GTTTTAGAGCTAGAAATAGCAAGTTAAAATAAGGC	GGAAAGGACGAAACACCGCTTACCAATGGTAGGAATGGGTTTTAGAGCTAGAAATAGCAAGTTAAAATAAGGC
sgARF4_5	ARF4	GGAAAGGACGAAACACCG	AGAAGAGGGAGGAGATAGTG	GTTTTAGAGCTAGAAATAGCAAGTTAAAATAAGGC	GGAAAGGACGAAACACCGAGAAGAGGGAGGAGATAGTGGTTTTAGAGCTAGAAATAGCAAGTTAAAATAAGGC
sgCDCA3_1	CDCA3	GGAAAGGACGAAACACCG	GGAGGGTCTTAAACATGCCC	GTTTTAGAGCTAGAAATAGCAAGTTAAAATAAGGC	GGAAAGGACGAAACACCGGGAGGGTCTTAAACATGCCCGTTTTAGAGCTAGAAATAGCAAGTTAAAATAAGGC
sgCDCA3_2	CDCA3	GGAAAGGACGAAACACCG	GCGTCCCAGTCACACCAGCG	GTTTTAGAGCTAGAAATAGCAAGTTAAAATAAGGC	GGAAAGGACGAAACACCGGCGTCCCAGTCACACCAGCGGTTTTAGAGCTAGAAATAGCAAGTTAAAATAAGGC
sgCDCA3_3	CDCA3	GGAAAGGACGAAACACCG	GCCAGATGCTTGTTGTGCGG	GTTTTAGAGCTAGAAATAGCAAGTTAAAATAAGGC	GGAAAGGACGAAACACCGGCCAGATGCTTGTTGTGCGGGTTTTAGAGCTAGAAATAGCAAGTTAAAATAAGGC
sgCDCA3_4	CDCA3	GGAAAGGACGAAACACCG	ACAGCCAGGCCTACCAGCAG	GTTTTAGAGCTAGAAATAGCAAGTTAAAATAAGGC	GGAAAGGACGAAACACCGACAGCCAGGCCTACCAGCAGGTTTTAGAGCTAGAAATAGCAAGTTAAAATAAGGC
sgCDCA3_5	CDCA3	GGAAAGGACGAAACACCG	ACACCTATGAAGACCAGCAG	GTTTTAGAGCTAGAAATAGCAAGTTAAAATAAGGC	GGAAAGGACGAAACACCGACACCTATGAAGACCAGCAGGTTTTAGAGCTAGAAATAGCAAGTTAAAATAAGGC
sgBLZF1_1	BLZF1	GGAAAGGACGAAACACCG	GTTACTTCATCCCCAATCCG	GTTTTAGAGCTAGAAATAGCAAGTTAAAATAAGGC	GGAAAGGACGAAACACCGGTTACTTCATCCCCAATCCGGTTTTAGAGCTAGAAATAGCAAGTTAAAATAAGGC
sgBLZF1_2	BLZF1	GGAAAGGACGAAACACCG	GCAGTTCCATCAGAGAGCCC	GTTTTAGAGCTAGAAATAGCAAGTTAAAATAAGGC	GGAAAGGACGAAACACCGGCAGTTCCATCAGAGAGCCCGTTTTAGAGCTAGAAATAGCAAGTTAAAATAAGGC
sgBLZF1_3	BLZF1	GGAAAGGACGAAACACCG	CCAGCTCCGTGTACAGACAG	GTTTTAGAGCTAGAAATAGCAAGTTAAAATAAGGC	GGAAAGGACGAAACACCGCCAGCTCCGTGTACAGACAGGTTTTAGAGCTAGAAATAGCAAGTTAAAATAAGGC
sgBLZF1_4	BLZF1	GGAAAGGACGAAACACCG	AGGAGATGGAATGGAAACTG	GTTTTAGAGCTAGAAATAGCAAGTTAAAATAAGGC	GGAAAGGACGAAACACCGAGGAGATGGAATGGAAACTGGTTTTAGAGCTAGAAATAGCAAGTTAAAATAAGGC
sgBLZF1_5	BLZF1	GGAAAGGACGAAACACCG	CTTTCTAGATTGGACTCCGG	GTTTTAGAGCTAGAAATAGCAAGTTAAAATAAGGC	GGAAAGGACGAAACACCGCTTTCTAGATTGGACTCCGGGTTTTAGAGCTAGAAATAGCAAGTTAAAATAAGGC
sgSLC4A2_1	SLC4A2	GGAAAGGACGAAACACCG	GAAGATTCCTGAGAATGCCG	GTTTTAGAGCTAGAAATAGCAAGTTAAAATAAGGC	GGAAAGGACGAAACACCGGAAGATTCCTGAGAATGCCGGTTTTAGAGCTAGAAATAGCAAGTTAAAATAAGGC
sgSLC4A2_2	SLC4A2	GGAAAGGACGAAACACCG	GAGCCGCACAAAGGCCATGG	GTTTTAGAGCTAGAAATAGCAAGTTAAAATAAGGC	GGAAAGGACGAAACACCGGAGCCGCACAAAGGCCATGGGTTTTAGAGCTAGAAATAGCAAGTTAAAATAAGGC
sgSLC4A2_3	SLC4A2	GGAAAGGACGAAACACCG	GCAGATGGTAGAGGCGGCAG	GTTTTAGAGCTAGAAATAGCAAGTTAAAATAAGGC	GGAAAGGACGAAACACCGGCAGATGGTAGAGGCGGCAGGTTTTAGAGCTAGAAATAGCAAGTTAAAATAAGGC
sgSLC4A2_4	SLC4A2	GGAAAGGACGAAACACCG	GAGAAGCCGATCACCAACAG	GTTTTAGAGCTAGAAATAGCAAGTTAAAATAAGGC	GGAAAGGACGAAACACCGGAGAAGCCGATCACCAACAGGTTTTAGAGCTAGAAATAGCAAGTTAAAATAAGGC
sgSLC4A2_5	SLC4A2	GGAAAGGACGAAACACCG	CAGAAGCTGAGCGTTCCCAG	GTTTTAGAGCTAGAAATAGCAAGTTAAAATAAGGC	GGAAAGGACGAAACACCGCAGAAGCTGAGCGTTCCCAGGTTTTAGAGCTAGAAATAGCAAGTTAAAATAAGGC
sgRAF1_1	RAF1	GGAAAGGACGAAACACCG	GCCGAACAAGCAAAGAACAG	GTTTTAGAGCTAGAAATAGCAAGTTAAAATAAGGC	GGAAAGGACGAAACACCGGCCGAACAAGCAAAGAACAGGTTTTAGAGCTAGAAATAGCAAGTTAAAATAAGGC
sgRAF1_2	RAF1	GGAAAGGACGAAACACCG	ATTGTGACCCAGTGGTGCGA	GTTTTAGAGCTAGAAATAGCAAGTTAAAATAAGGC	GGAAAGGACGAAACACCGATTGTGACCCAGTGGTGCGAGTTTTAGAGCTAGAAATAGCAAGTTAAAATAAGGC
sgRAF1_3	RAF1	GGAAAGGACGAAACACCG	GCTTGGAAGACGATCAGCAA	GTTTTAGAGCTAGAAATAGCAAGTTAAAATAAGGC	GGAAAGGACGAAACACCGGCTTGGAAGACGATCAGCAAGTTTTAGAGCTAGAAATAGCAAGTTAAAATAAGGC
sgRAF1_4	RAF1	GGAAAGGACGAAACACCG	TATGAAAGCACTCAAGGTGA	GTTTTAGAGCTAGAAATAGCAAGTTAAAATAAGGC	GGAAAGGACGAAACACCGTATGAAAGCACTCAAGGTGAGTTTTAGAGCTAGAAATAGCAAGTTAAAATAAGGC
sgRAF1_5	RAF1	GGAAAGGACGAAACACCG	GGAGAGGGAACCTTCAGATG	GTTTTAGAGCTAGAAATAGCAAGTTAAAATAAGGC	GGAAAGGACGAAACACCGGGAGAGGGAACCTTCAGATGGTTTTAGAGCTAGAAATAGCAAGTTAAAATAAGGC
sgEIF2S3_1	EIF2S3	GGAAAGGACGAAACACCG	TATCACTTACCAATAAGCCG	GTTTTAGAGCTAGAAATAGCAAGTTAAAATAAGGC	GGAAAGGACGAAACACCGTATCACTTACCAATAAGCCGGTTTTAGAGCTAGAAATAGCAAGTTAAAATAAGGC
sgEIF2S3_2	EIF2S3	GGAAAGGACGAAACACCG	TAGGATCCCTGTCAACAGGA	GTTTTAGAGCTAGAAATAGCAAGTTAAAATAAGGC	GGAAAGGACGAAACACCGTAGGATCCCTGTCAACAGGAGTTTTAGAGCTAGAAATAGCAAGTTAAAATAAGGC
sgEIF2S3_3	EIF2S3	GGAAAGGACGAAACACCG	AGATCCTGACGCGAAAGATG	GTTTTAGAGCTAGAAATAGCAAGTTAAAATAAGGC	GGAAAGGACGAAACACCGAGATCCTGACGCGAAAGATGGTTTTAGAGCTAGAAATAGCAAGTTAAAATAAGGC
sgEIF2S3_4	EIF2S3	GGAAAGGACGAAACACCG	GCTTGGATATGCTAATGCTA	GTTTTAGAGCTAGAAATAGCAAGTTAAAATAAGGC	GGAAAGGACGAAACACCGGCTTGGATATGCTAATGCTAGTTTTAGAGCTAGAAATAGCAAGTTAAAATAAGGC
sgEIF2S3_5	EIF2S3	GGAAAGGACGAAACACCG	ACGGACATTCCAGGGACCAA	GTTTTAGAGCTAGAAATAGCAAGTTAAAATAAGGC	GGAAAGGACGAAACACCGACGGACATTCCAGGGACCAAGTTTTAGAGCTAGAAATAGCAAGTTAAAATAAGGC
sgGJA1_1	GJA1	GGAAAGGACGAAACACCG	ATGGTAAGGTGAAAATGCGA	GTTTTAGAGCTAGAAATAGCAAGTTAAAATAAGGC	GGAAAGGACGAAACACCGATGGTAAGGTGAAAATGCGAGTTTTAGAGCTAGAAATAGCAAGTTAAAATAAGGC
sgGJA1_2	GJA1	GGAAAGGACGAAACACCG	GAGACCCACAGTCTTTGGCA	GTTTTAGAGCTAGAAATAGCAAGTTAAAATAAGGC	GGAAAGGACGAAACACCGGAGACCCACAGTCTTTGGCAGTTTTAGAGCTAGAAATAGCAAGTTAAAATAAGGC
sgGJA1_3	GJA1	GGAAAGGACGAAACACCG	CAAGAAAGAGGAAGAACTCA	GTTTTAGAGCTAGAAATAGCAAGTTAAAATAAGGC	GGAAAGGACGAAACACCGCAAGAAAGAGGAAGAACTCAGTTTTAGAGCTAGAAATAGCAAGTTAAAATAAGGC
sgGJA1_4	GJA1	GGAAAGGACGAAACACCG	GACCCTTACCATGCGACCAG	GTTTTAGAGCTAGAAATAGCAAGTTAAAATAAGGC	GGAAAGGACGAAACACCGGACCCTTACCATGCGACCAGGTTTTAGAGCTAGAAATAGCAAGTTAAAATAAGGC
sgGJA1_5	GJA1	GGAAAGGACGAAACACCG	GAAATCAAAAGGCTGTGCAT	GTTTTAGAGCTAGAAATAGCAAGTTAAAATAAGGC	GGAAAGGACGAAACACCGGAAATCAAAAGGCTGTGCATGTTTTAGAGCTAGAAATAGCAAGTTAAAATAAGGC
sgCPA4_1	CPA4	GGAAAGGACGAAACACCG	GATGGGACCAGGACATCCAC	GTTTTAGAGCTAGAAATAGCAAGTTAAAATAAGGC	GGAAAGGACGAAACACCGGATGGGACCAGGACATCCACGTTTTAGAGCTAGAAATAGCAAGTTAAAATAAGGC
sgCPA4_2	CPA4	GGAAAGGACGAAACACCG	GACTCCCCGGGGACATGAGG	GTTTTAGAGCTAGAAATAGCAAGTTAAAATAAGGC	GGAAAGGACGAAACACCGGACTCCCCGGGGACATGAGGGTTTTAGAGCTAGAAATAGCAAGTTAAAATAAGGC
sgCPA4_3	CPA4	GGAAAGGACGAAACACCG	GCTTCAGATTTACCACGAGA	GTTTTAGAGCTAGAAATAGCAAGTTAAAATAAGGC	GGAAAGGACGAAACACCGGCTTCAGATTTACCACGAGAGTTTTAGAGCTAGAAATAGCAAGTTAAAATAAGGC
sgCPA4_4	CPA4	GGAAAGGACGAAACACCG	GCACTGGGAAAGGCGTGAGG	GTTTTAGAGCTAGAAATAGCAAGTTAAAATAAGGC	GGAAAGGACGAAACACCGGCACTGGGAAAGGCGTGAGGGTTTTAGAGCTAGAAATAGCAAGTTAAAATAAGGC
sgCPA4_5	CPA4	GGAAAGGACGAAACACCG	ACCGATTATGGAGGAAGACG	GTTTTAGAGCTAGAAATAGCAAGTTAAAATAAGGC	GGAAAGGACGAAACACCGACCGATTATGGAGGAAGACGGTTTTAGAGCTAGAAATAGCAAGTTAAAATAAGGC
sgSTX12_1	STX12	GGAAAGGACGAAACACCG	TAGACATGTACCGGAACCCG	GTTTTAGAGCTAGAAATAGCAAGTTAAAATAAGGC	GGAAAGGACGAAACACCGTAGACATGTACCGGAACCCGGTTTTAGAGCTAGAAATAGCAAGTTAAAATAAGGC
sgSTX12_2	STX12	GGAAAGGACGAAACACCG	AGTATTGCCAGAGCAAGAGC	GTTTTAGAGCTAGAAATAGCAAGTTAAAATAAGGC	GGAAAGGACGAAACACCGAGTATTGCCAGAGCAAGAGCGTTTTAGAGCTAGAAATAGCAAGTTAAAATAAGGC
sgSTX12_3	STX12	GGAAAGGACGAAACACCG	GAACCAGATGCAGAGCCAGG	GTTTTAGAGCTAGAAATAGCAAGTTAAAATAAGGC	GGAAAGGACGAAACACCGGAACCAGATGCAGAGCCAGGGTTTTAGAGCTAGAAATAGCAAGTTAAAATAAGGC
sgSTX12_4	STX12	GGAAAGGACGAAACACCG	GTTCTGAAGTAGATAAGGGA	GTTTTAGAGCTAGAAATAGCAAGTTAAAATAAGGC	GGAAAGGACGAAACACCGGTTCTGAAGTAGATAAGGGAGTTTTAGAGCTAGAAATAGCAAGTTAAAATAAGGC
sgSTX12_5	STX12	GGAAAGGACGAAACACCG	TGAGGTGGCCATCACTGAGC	GTTTTAGAGCTAGAAATAGCAAGTTAAAATAAGGC	GGAAAGGACGAAACACCGTGAGGTGGCCATCACTGAGCGTTTTAGAGCTAGAAATAGCAAGTTAAAATAAGGC
sgCPD_1	CPD	GGAAAGGACGAAACACCG	GAAAGAAGGACCAGCCACAG	GTTTTAGAGCTAGAAATAGCAAGTTAAAATAAGGC	GGAAAGGACGAAACACCGGAAAGAAGGACCAGCCACAGGTTTTAGAGCTAGAAATAGCAAGTTAAAATAAGGC
sgCPD_2	CPD	GGAAAGGACGAAACACCG	CTAGATGCCACAGATGGCAG	GTTTTAGAGCTAGAAATAGCAAGTTAAAATAAGGC	GGAAAGGACGAAACACCGCTAGATGCCACAGATGGCAGGTTTTAGAGCTAGAAATAGCAAGTTAAAATAAGGC
sgCPD_3	CPD	GGAAAGGACGAAACACCG	AATCTCAGCAACACTAATGG	GTTTTAGAGCTAGAAATAGCAAGTTAAAATAAGGC	GGAAAGGACGAAACACCGAATCTCAGCAACACTAATGGGTTTTAGAGCTAGAAATAGCAAGTTAAAATAAGGC
sgCPD_4	CPD	GGAAAGGACGAAACACCG	AGTAATCCCTGACACGACAG	GTTTTAGAGCTAGAAATAGCAAGTTAAAATAAGGC	GGAAAGGACGAAACACCGAGTAATCCCTGACACGACAGGTTTTAGAGCTAGAAATAGCAAGTTAAAATAAGGC
sgCPD_5	CPD	GGAAAGGACGAAACACCG	GGTTTTGCTATAGATTCCAG	GTTTTAGAGCTAGAAATAGCAAGTTAAAATAAGGC	GGAAAGGACGAAACACCGGGTTTTGCTATAGATTCCAGGTTTTAGAGCTAGAAATAGCAAGTTAAAATAAGGC
sgWDR20_1	WDR20	GGAAAGGACGAAACACCG	GCTGCTTTCCAAGATGGCGA	GTTTTAGAGCTAGAAATAGCAAGTTAAAATAAGGC	GGAAAGGACGAAACACCGGCTGCTTTCCAAGATGGCGAGTTTTAGAGCTAGAAATAGCAAGTTAAAATAAGGC
sgWDR20_2	WDR20	GGAAAGGACGAAACACCG	AAGATGGCGACGGAGGGAGG	GTTTTAGAGCTAGAAATAGCAAGTTAAAATAAGGC	GGAAAGGACGAAACACCGAAGATGGCGACGGAGGGAGGGTTTTAGAGCTAGAAATAGCAAGTTAAAATAAGGC
sgWDR20_3	WDR20	GGAAAGGACGAAACACCG	GAAGGAGACGCGGACAGGGT	GTTTTAGAGCTAGAAATAGCAAGTTAAAATAAGGC	GGAAAGGACGAAACACCGGAAGGAGACGCGGACAGGGTGTTTTAGAGCTAGAAATAGCAAGTTAAAATAAGGC
sgWDR20_4	WDR20	GGAAAGGACGAAACACCG	TGAGGTTTACGAAGGAGACG	GTTTTAGAGCTAGAAATAGCAAGTTAAAATAAGGC	GGAAAGGACGAAACACCGTGAGGTTTACGAAGGAGACGGTTTTAGAGCTAGAAATAGCAAGTTAAAATAAGGC
sgWDR20_5	WDR20	GGAAAGGACGAAACACCG	GGCCCACATTGAAGCAGAGG	GTTTTAGAGCTAGAAATAGCAAGTTAAAATAAGGC	GGAAAGGACGAAACACCGGGCCCACATTGAAGCAGAGGGTTTTAGAGCTAGAAATAGCAAGTTAAAATAAGGC
sgZDHHC5_1	ZDHHC5	GGAAAGGACGAAACACCG	GTTACGGGTAAATTCCGGGG	GTTTTAGAGCTAGAAATAGCAAGTTAAAATAAGGC	GGAAAGGACGAAACACCGGTTACGGGTAAATTCCGGGGGTTTTAGAGCTAGAAATAGCAAGTTAAAATAAGGC
sgZDHHC5_2	ZDHHC5	GGAAAGGACGAAACACCG	GGAGAGGTATAGCCTAAAGG	GTTTTAGAGCTAGAAATAGCAAGTTAAAATAAGGC	GGAAAGGACGAAACACCGGGAGAGGTATAGCCTAAAGGGTTTTAGAGCTAGAAATAGCAAGTTAAAATAAGGC
sgZDHHC5_3	ZDHHC5	GGAAAGGACGAAACACCG	GGGACGGTAAAAGCGGCAGG	GTTTTAGAGCTAGAAATAGCAAGTTAAAATAAGGC	GGAAAGGACGAAACACCGGGGACGGTAAAAGCGGCAGGGTTTTAGAGCTAGAAATAGCAAGTTAAAATAAGGC
sgZDHHC5_4	ZDHHC5	GGAAAGGACGAAACACCG	TGTCTGTGACAACTGTGTGG	GTTTTAGAGCTAGAAATAGCAAGTTAAAATAAGGC	GGAAAGGACGAAACACCGTGTCTGTGACAACTGTGTGGGTTTTAGAGCTAGAAATAGCAAGTTAAAATAAGGC
sgZDHHC5_5	ZDHHC5	GGAAAGGACGAAACACCG	TGTGGTAGAGGACATAAAGG	GTTTTAGAGCTAGAAATAGCAAGTTAAAATAAGGC	GGAAAGGACGAAACACCGTGTGGTAGAGGACATAAAGGGTTTTAGAGCTAGAAATAGCAAGTTAAAATAAGGC
sgIRS4_1	IRS4	GGAAAGGACGAAACACCG	AGGGTGATCACGCGCCGCGG	GTTTTAGAGCTAGAAATAGCAAGTTAAAATAAGGC	GGAAAGGACGAAACACCGAGGGTGATCACGCGCCGCGGGTTTTAGAGCTAGAAATAGCAAGTTAAAATAAGGC
sgIRS4_2	IRS4	GGAAAGGACGAAACACCG	GCTGTGTCTAACCGACGAGG	GTTTTAGAGCTAGAAATAGCAAGTTAAAATAAGGC	GGAAAGGACGAAACACCGGCTGTGTCTAACCGACGAGGGTTTTAGAGCTAGAAATAGCAAGTTAAAATAAGGC
sgIRS4_3	IRS4	GGAAAGGACGAAACACCG	GAAGATCAGGAAGGAAGCGG	GTTTTAGAGCTAGAAATAGCAAGTTAAAATAAGGC	GGAAAGGACGAAACACCGGAAGATCAGGAAGGAAGCGGGTTTTAGAGCTAGAAATAGCAAGTTAAAATAAGGC
sgIRS4_4	IRS4	GGAAAGGACGAAACACCG	GAGGGACAGGGATCCCGAGG	GTTTTAGAGCTAGAAATAGCAAGTTAAAATAAGGC	GGAAAGGACGAAACACCGGAGGGACAGGGATCCCGAGGGTTTTAGAGCTAGAAATAGCAAGTTAAAATAAGGC
sgIRS4_5	IRS4	GGAAAGGACGAAACACCG	GAAGAGGAGGACCTGCCCGT	GTTTTAGAGCTAGAAATAGCAAGTTAAAATAAGGC	GGAAAGGACGAAACACCGGAAGAGGAGGACCTGCCCGTGTTTTAGAGCTAGAAATAGCAAGTTAAAATAAGGC
sgDSC2_1	DSC2	GGAAAGGACGAAACACCG	GAAGTGGGAACAACAAGCAA	GTTTTAGAGCTAGAAATAGCAAGTTAAAATAAGGC	GGAAAGGACGAAACACCGGAAGTGGGAACAACAAGCAAGTTTTAGAGCTAGAAATAGCAAGTTAAAATAAGGC
sgDSC2_2	DSC2	GGAAAGGACGAAACACCG	GAAAAGTGGAAAAGGACCCA	GTTTTAGAGCTAGAAATAGCAAGTTAAAATAAGGC	GGAAAGGACGAAACACCGGAAAAGTGGAAAAGGACCCAGTTTTAGAGCTAGAAATAGCAAGTTAAAATAAGGC
sgDSC2_3	DSC2	GGAAAGGACGAAACACCG	GAAGTACTCCATCATTGGGC	GTTTTAGAGCTAGAAATAGCAAGTTAAAATAAGGC	GGAAAGGACGAAACACCGGAAGTACTCCATCATTGGGCGTTTTAGAGCTAGAAATAGCAAGTTAAAATAAGGC
sgDSC2_4	DSC2	GGAAAGGACGAAACACCG	GGATGCATAGAAAATAGGGT	GTTTTAGAGCTAGAAATAGCAAGTTAAAATAAGGC	GGAAAGGACGAAACACCGGGATGCATAGAAAATAGGGTGTTTTAGAGCTAGAAATAGCAAGTTAAAATAAGGC
sgDSC2_5	DSC2	GGAAAGGACGAAACACCG	ACAGATGCCAAAACCAATGA	GTTTTAGAGCTAGAAATAGCAAGTTAAAATAAGGC	GGAAAGGACGAAACACCGACAGATGCCAAAACCAATGAGTTTTAGAGCTAGAAATAGCAAGTTAAAATAAGGC
sgMARK3_1	MARK3	GGAAAGGACGAAACACCG	ACTGCCACTTGATTTCCGGG	GTTTTAGAGCTAGAAATAGCAAGTTAAAATAAGGC	GGAAAGGACGAAACACCGACTGCCACTTGATTTCCGGGGTTTTAGAGCTAGAAATAGCAAGTTAAAATAAGGC
sgMARK3_2	MARK3	GGAAAGGACGAAACACCG	GAAGCGGATTCGATCTGGGG	GTTTTAGAGCTAGAAATAGCAAGTTAAAATAAGGC	GGAAAGGACGAAACACCGGAAGCGGATTCGATCTGGGGGTTTTAGAGCTAGAAATAGCAAGTTAAAATAAGGC
sgMARK3_3	MARK3	GGAAAGGACGAAACACCG	GACAGGCTGGGAGAGGCAGG	GTTTTAGAGCTAGAAATAGCAAGTTAAAATAAGGC	GGAAAGGACGAAACACCGGACAGGCTGGGAGAGGCAGGGTTTTAGAGCTAGAAATAGCAAGTTAAAATAAGGC
sgMARK3_4	MARK3	GGAAAGGACGAAACACCG	CAGCACACGTCACATGGAGA	GTTTTAGAGCTAGAAATAGCAAGTTAAAATAAGGC	GGAAAGGACGAAACACCGCAGCACACGTCACATGGAGAGTTTTAGAGCTAGAAATAGCAAGTTAAAATAAGGC
sgMARK3_5	MARK3	GGAAAGGACGAAACACCG	ACTGTTGAAAACAATCGGCA	GTTTTAGAGCTAGAAATAGCAAGTTAAAATAAGGC	GGAAAGGACGAAACACCGACTGTTGAAAACAATCGGCAGTTTTAGAGCTAGAAATAGCAAGTTAAAATAAGGC
sgFAM91A1_1	FAM91A1	GGAAAGGACGAAACACCG	TGAGCACACAAATGTTGCAG	GTTTTAGAGCTAGAAATAGCAAGTTAAAATAAGGC	GGAAAGGACGAAACACCGTGAGCACACAAATGTTGCAGGTTTTAGAGCTAGAAATAGCAAGTTAAAATAAGGC
sgFAM91A1_2	FAM91A1	GGAAAGGACGAAACACCG	GATGAAACAGAACTACAAGG	GTTTTAGAGCTAGAAATAGCAAGTTAAAATAAGGC	GGAAAGGACGAAACACCGGATGAAACAGAACTACAAGGGTTTTAGAGCTAGAAATAGCAAGTTAAAATAAGGC
sgFAM91A1_3	FAM91A1	GGAAAGGACGAAACACCG	ATGGCCTTTGCAGAAAAGAG	GTTTTAGAGCTAGAAATAGCAAGTTAAAATAAGGC	GGAAAGGACGAAACACCGATGGCCTTTGCAGAAAAGAGGTTTTAGAGCTAGAAATAGCAAGTTAAAATAAGGC
sgFAM91A1_4	FAM91A1	GGAAAGGACGAAACACCG	CGGCCGTACCTGTCTCACGT	GTTTTAGAGCTAGAAATAGCAAGTTAAAATAAGGC	GGAAAGGACGAAACACCGCGGCCGTACCTGTCTCACGTGTTTTAGAGCTAGAAATAGCAAGTTAAAATAAGGC
sgFAM91A1_5	FAM91A1	GGAAAGGACGAAACACCG	AAATTGCCATAGAGGCGTGG	GTTTTAGAGCTAGAAATAGCAAGTTAAAATAAGGC	GGAAAGGACGAAACACCGAAATTGCCATAGAGGCGTGGGTTTTAGAGCTAGAAATAGCAAGTTAAAATAAGGC
sgUACA_1	UACA	GGAAAGGACGAAACACCG	GCATCGGAAAATACCAACAA	GTTTTAGAGCTAGAAATAGCAAGTTAAAATAAGGC	GGAAAGGACGAAACACCGGCATCGGAAAATACCAACAAGTTTTAGAGCTAGAAATAGCAAGTTAAAATAAGGC
sgUACA_2	UACA	GGAAAGGACGAAACACCG	AGGGAATCACAGACTAACCG	GTTTTAGAGCTAGAAATAGCAAGTTAAAATAAGGC	GGAAAGGACGAAACACCGAGGGAATCACAGACTAACCGGTTTTAGAGCTAGAAATAGCAAGTTAAAATAAGGC
sgUACA_3	UACA	GGAAAGGACGAAACACCG	AAGGTGCTTCAGCAGAAGTG	GTTTTAGAGCTAGAAATAGCAAGTTAAAATAAGGC	GGAAAGGACGAAACACCGAAGGTGCTTCAGCAGAAGTGGTTTTAGAGCTAGAAATAGCAAGTTAAAATAAGGC
sgUACA_4	UACA	GGAAAGGACGAAACACCG	CAAGTGGGAACCCCACCAAG	GTTTTAGAGCTAGAAATAGCAAGTTAAAATAAGGC	GGAAAGGACGAAACACCGCAAGTGGGAACCCCACCAAGGTTTTAGAGCTAGAAATAGCAAGTTAAAATAAGGC
sgUACA_5	UACA	GGAAAGGACGAAACACCG	GAAATCTCTGGAGCAACAGC	GTTTTAGAGCTAGAAATAGCAAGTTAAAATAAGGC	GGAAAGGACGAAACACCGGAAATCTCTGGAGCAACAGCGTTTTAGAGCTAGAAATAGCAAGTTAAAATAAGGC
sgADD3_1	ADD3	GGAAAGGACGAAACACCG	AAAACTGACATACTGAGAGG	GTTTTAGAGCTAGAAATAGCAAGTTAAAATAAGGC	GGAAAGGACGAAACACCGAAAACTGACATACTGAGAGGGTTTTAGAGCTAGAAATAGCAAGTTAAAATAAGGC
sgADD3_2	ADD3	GGAAAGGACGAAACACCG	AGGGTCACTTGAAGAACAGG	GTTTTAGAGCTAGAAATAGCAAGTTAAAATAAGGC	GGAAAGGACGAAACACCGAGGGTCACTTGAAGAACAGGGTTTTAGAGCTAGAAATAGCAAGTTAAAATAAGGC
sgADD3_3	ADD3	GGAAAGGACGAAACACCG	GGAGAGAATTCAACTGCAGA	GTTTTAGAGCTAGAAATAGCAAGTTAAAATAAGGC	GGAAAGGACGAAACACCGGGAGAGAATTCAACTGCAGAGTTTTAGAGCTAGAAATAGCAAGTTAAAATAAGGC
sgADD3_4	ADD3	GGAAAGGACGAAACACCG	GACTCATCTAAAGTTAGTGG	GTTTTAGAGCTAGAAATAGCAAGTTAAAATAAGGC	GGAAAGGACGAAACACCGGACTCATCTAAAGTTAGTGGGTTTTAGAGCTAGAAATAGCAAGTTAAAATAAGGC
sgADD3_5	ADD3	GGAAAGGACGAAACACCG	GAGGAGTGGTAATCACGCCT	GTTTTAGAGCTAGAAATAGCAAGTTAAAATAAGGC	GGAAAGGACGAAACACCGGAGGAGTGGTAATCACGCCTGTTTTAGAGCTAGAAATAGCAAGTTAAAATAAGGC
sgGJC1_1	GJC1	GGAAAGGACGAAACACCG	GGTGTTCCAGATCATCCTGG	GTTTTAGAGCTAGAAATAGCAAGTTAAAATAAGGC	GGAAAGGACGAAACACCGGGTGTTCCAGATCATCCTGGGTTTTAGAGCTAGAAATAGCAAGTTAAAATAAGGC
sgGJC1_2	GJC1	GGAAAGGACGAAACACCG	ATAGCCCAGGTACATCACAG	GTTTTAGAGCTAGAAATAGCAAGTTAAAATAAGGC	GGAAAGGACGAAACACCGATAGCCCAGGTACATCACAGGTTTTAGAGCTAGAAATAGCAAGTTAAAATAAGGC
sgGJC1_3	GJC1	GGAAAGGACGAAACACCG	CCGGGCTCTGGAAGAAACGG	GTTTTAGAGCTAGAAATAGCAAGTTAAAATAAGGC	GGAAAGGACGAAACACCGCCGGGCTCTGGAAGAAACGGGTTTTAGAGCTAGAAATAGCAAGTTAAAATAAGGC
sgGJC1_4	GJC1	GGAAAGGACGAAACACCG	GAACCTCCCAGCTGACCTGG	GTTTTAGAGCTAGAAATAGCAAGTTAAAATAAGGC	GGAAAGGACGAAACACCGGAACCTCCCAGCTGACCTGGGTTTTAGAGCTAGAAATAGCAAGTTAAAATAAGGC
sgGJC1_5	GJC1	GGAAAGGACGAAACACCG	GTGTGCAACACAGAACAGCC	GTTTTAGAGCTAGAAATAGCAAGTTAAAATAAGGC	GGAAAGGACGAAACACCGGTGTGCAACACAGAACAGCCGTTTTAGAGCTAGAAATAGCAAGTTAAAATAAGGC
sgSCD_1	SCD	GGAAAGGACGAAACACCG	GCCGAGCTTTGTAAGAGCGG	GTTTTAGAGCTAGAAATAGCAAGTTAAAATAAGGC	GGAAAGGACGAAACACCGGCCGAGCTTTGTAAGAGCGGGTTTTAGAGCTAGAAATAGCAAGTTAAAATAAGGC
sgSCD_2	SCD	GGAAAGGACGAAACACCG	GAAACCAGGATATTCTCCCG	GTTTTAGAGCTAGAAATAGCAAGTTAAAATAAGGC	GGAAAGGACGAAACACCGGAAACCAGGATATTCTCCCGGTTTTAGAGCTAGAAATAGCAAGTTAAAATAAGGC
sgSCD_3	SCD	GGAAAGGACGAAACACCG	AAGGACGATATCCGAAGAGG	GTTTTAGAGCTAGAAATAGCAAGTTAAAATAAGGC	GGAAAGGACGAAACACCGAAGGACGATATCCGAAGAGGGTTTTAGAGCTAGAAATAGCAAGTTAAAATAAGGC
sgSCD_4	SCD	GGAAAGGACGAAACACCG	GATCCTCATAATTCCCGACG	GTTTTAGAGCTAGAAATAGCAAGTTAAAATAAGGC	GGAAAGGACGAAACACCGGATCCTCATAATTCCCGACGGTTTTAGAGCTAGAAATAGCAAGTTAAAATAAGGC
sgSCD_5	SCD	GGAAAGGACGAAACACCG	GTTTCACCCCAGAAATACCA	GTTTTAGAGCTAGAAATAGCAAGTTAAAATAAGGC	GGAAAGGACGAAACACCGGTTTCACCCCAGAAATACCAGTTTTAGAGCTAGAAATAGCAAGTTAAAATAAGGC
sgSOAT1_1	SOAT1	GGAAAGGACGAAACACCG	TGAGGATAAAGAGAATGAGG	GTTTTAGAGCTAGAAATAGCAAGTTAAAATAAGGC	GGAAAGGACGAAACACCGTGAGGATAAAGAGAATGAGGGTTTTAGAGCTAGAAATAGCAAGTTAAAATAAGGC
sgSOAT1_2	SOAT1	GGAAAGGACGAAACACCG	CACCAGGTCCAAACAACGGT	GTTTTAGAGCTAGAAATAGCAAGTTAAAATAAGGC	GGAAAGGACGAAACACCGCACCAGGTCCAAACAACGGTGTTTTAGAGCTAGAAATAGCAAGTTAAAATAAGGC
sgSOAT1_3	SOAT1	GGAAAGGACGAAACACCG	AGAACTCTTGCTATAGCCAG	GTTTTAGAGCTAGAAATAGCAAGTTAAAATAAGGC	GGAAAGGACGAAACACCGAGAACTCTTGCTATAGCCAGGTTTTAGAGCTAGAAATAGCAAGTTAAAATAAGGC
sgSOAT1_4	SOAT1	GGAAAGGACGAAACACCG	TGGAAGAGAGAACGGATCAG	GTTTTAGAGCTAGAAATAGCAAGTTAAAATAAGGC	GGAAAGGACGAAACACCGTGGAAGAGAGAACGGATCAGGTTTTAGAGCTAGAAATAGCAAGTTAAAATAAGGC
sgSOAT1_5	SOAT1	GGAAAGGACGAAACACCG	GACATAACCCCATCTTACAG	GTTTTAGAGCTAGAAATAGCAAGTTAAAATAAGGC	GGAAAGGACGAAACACCGGACATAACCCCATCTTACAGGTTTTAGAGCTAGAAATAGCAAGTTAAAATAAGGC
sgUSP6NL_1	USP6NL	GGAAAGGACGAAACACCG	AAGGTGCAGAGATTGAACCT	GTTTTAGAGCTAGAAATAGCAAGTTAAAATAAGGC	GGAAAGGACGAAACACCGAAGGTGCAGAGATTGAACCTGTTTTAGAGCTAGAAATAGCAAGTTAAAATAAGGC
sgUSP6NL_2	USP6NL	GGAAAGGACGAAACACCG	GGAGCTCCCAGATCATAATG	GTTTTAGAGCTAGAAATAGCAAGTTAAAATAAGGC	GGAAAGGACGAAACACCGGGAGCTCCCAGATCATAATGGTTTTAGAGCTAGAAATAGCAAGTTAAAATAAGGC
sgUSP6NL_3	USP6NL	GGAAAGGACGAAACACCG	TGTAGCACTCAAACTTGCCC	GTTTTAGAGCTAGAAATAGCAAGTTAAAATAAGGC	GGAAAGGACGAAACACCGTGTAGCACTCAAACTTGCCCGTTTTAGAGCTAGAAATAGCAAGTTAAAATAAGGC
sgUSP6NL_4	USP6NL	GGAAAGGACGAAACACCG	GGAATACCACTCCAGCTCAG	GTTTTAGAGCTAGAAATAGCAAGTTAAAATAAGGC	GGAAAGGACGAAACACCGGGAATACCACTCCAGCTCAGGTTTTAGAGCTAGAAATAGCAAGTTAAAATAAGGC
sgUSP6NL_5	USP6NL	GGAAAGGACGAAACACCG	AGGAAGTCGGGTATTGTCAG	GTTTTAGAGCTAGAAATAGCAAGTTAAAATAAGGC	GGAAAGGACGAAACACCGAGGAAGTCGGGTATTGTCAGGTTTTAGAGCTAGAAATAGCAAGTTAAAATAAGGC
sgIGF2R_1	IGF2R	GGAAAGGACGAAACACCG	ACTCCACCTACAACTTCCGG	GTTTTAGAGCTAGAAATAGCAAGTTAAAATAAGGC	GGAAAGGACGAAACACCGACTCCACCTACAACTTCCGGGTTTTAGAGCTAGAAATAGCAAGTTAAAATAAGGC
sgIGF2R_2	IGF2R	GGAAAGGACGAAACACCG	GCAGATGAGTCCCCAAGCCG	GTTTTAGAGCTAGAAATAGCAAGTTAAAATAAGGC	GGAAAGGACGAAACACCGGCAGATGAGTCCCCAAGCCGGTTTTAGAGCTAGAAATAGCAAGTTAAAATAAGGC
sgIGF2R_3	IGF2R	GGAAAGGACGAAACACCG	GCAGTCGGGCCAGAACAAGG	GTTTTAGAGCTAGAAATAGCAAGTTAAAATAAGGC	GGAAAGGACGAAACACCGGCAGTCGGGCCAGAACAAGGGTTTTAGAGCTAGAAATAGCAAGTTAAAATAAGGC
sgIGF2R_4	IGF2R	GGAAAGGACGAAACACCG	GGAGCAGAGAGCGCTGCGGG	GTTTTAGAGCTAGAAATAGCAAGTTAAAATAAGGC	GGAAAGGACGAAACACCGGGAGCAGAGAGCGCTGCGGGGTTTTAGAGCTAGAAATAGCAAGTTAAAATAAGGC
sgIGF2R_5	IGF2R	GGAAAGGACGAAACACCG	GCACAGCTCGGGGAACGGGG	GTTTTAGAGCTAGAAATAGCAAGTTAAAATAAGGC	GGAAAGGACGAAACACCGGCACAGCTCGGGGAACGGGGGTTTTAGAGCTAGAAATAGCAAGTTAAAATAAGGC
sgGORASP2_1	GORASP2	GGAAAGGACGAAACACCG	ACACCAAGTAACCTGTGGGG	GTTTTAGAGCTAGAAATAGCAAGTTAAAATAAGGC	GGAAAGGACGAAACACCGACACCAAGTAACCTGTGGGGGTTTTAGAGCTAGAAATAGCAAGTTAAAATAAGGC
sgGORASP2_2	GORASP2	GGAAAGGACGAAACACCG	GGTTGAGGTTGAGGTTGGGG	GTTTTAGAGCTAGAAATAGCAAGTTAAAATAAGGC	GGAAAGGACGAAACACCGGGTTGAGGTTGAGGTTGGGGGTTTTAGAGCTAGAAATAGCAAGTTAAAATAAGGC
sgGORASP2_3	GORASP2	GGAAAGGACGAAACACCG	AAAGCGTCGAGATCCCGGGC	GTTTTAGAGCTAGAAATAGCAAGTTAAAATAAGGC	GGAAAGGACGAAACACCGAAAGCGTCGAGATCCCGGGCGTTTTAGAGCTAGAAATAGCAAGTTAAAATAAGGC
sgGORASP2_4	GORASP2	GGAAAGGACGAAACACCG	ACACCAAATTCTGCATGGGG	GTTTTAGAGCTAGAAATAGCAAGTTAAAATAAGGC	GGAAAGGACGAAACACCGACACCAAATTCTGCATGGGGGTTTTAGAGCTAGAAATAGCAAGTTAAAATAAGGC
sgGORASP2_5	GORASP2	GGAAAGGACGAAACACCG	CATTGGTGGCACAGAAGTGA	GTTTTAGAGCTAGAAATAGCAAGTTAAAATAAGGC	GGAAAGGACGAAACACCGCATTGGTGGCACAGAAGTGAGTTTTAGAGCTAGAAATAGCAAGTTAAAATAAGGC
sgESYT1_1	ESYT1	GGAAAGGACGAAACACCG	GGAGGACCTCACAGAAGAAG	GTTTTAGAGCTAGAAATAGCAAGTTAAAATAAGGC	GGAAAGGACGAAACACCGGGAGGACCTCACAGAAGAAGGTTTTAGAGCTAGAAATAGCAAGTTAAAATAAGGC
sgESYT1_2	ESYT1	GGAAAGGACGAAACACCG	AGTGGGGTCGGAGGGAGCAG	GTTTTAGAGCTAGAAATAGCAAGTTAAAATAAGGC	GGAAAGGACGAAACACCGAGTGGGGTCGGAGGGAGCAGGTTTTAGAGCTAGAAATAGCAAGTTAAAATAAGGC
sgESYT1_3	ESYT1	GGAAAGGACGAAACACCG	GAATGAAGTCAGCACCGCCA	GTTTTAGAGCTAGAAATAGCAAGTTAAAATAAGGC	GGAAAGGACGAAACACCGGAATGAAGTCAGCACCGCCAGTTTTAGAGCTAGAAATAGCAAGTTAAAATAAGGC
sgESYT1_4	ESYT1	GGAAAGGACGAAACACCG	GGGGCAGTGGGACTCAGCGT	GTTTTAGAGCTAGAAATAGCAAGTTAAAATAAGGC	GGAAAGGACGAAACACCGGGGGCAGTGGGACTCAGCGTGTTTTAGAGCTAGAAATAGCAAGTTAAAATAAGGC
sgESYT1_5	ESYT1	GGAAAGGACGAAACACCG	GAGGCAGCTACTGGACGACG	GTTTTAGAGCTAGAAATAGCAAGTTAAAATAAGGC	GGAAAGGACGAAACACCGGAGGCAGCTACTGGACGACGGTTTTAGAGCTAGAAATAGCAAGTTAAAATAAGGC
sgNF2_1	NF2	GGAAAGGACGAAACACCG	GAAGCTCATGCGGGAAGCGA	GTTTTAGAGCTAGAAATAGCAAGTTAAAATAAGGC	GGAAAGGACGAAACACCGGAAGCTCATGCGGGAAGCGAGTTTTAGAGCTAGAAATAGCAAGTTAAAATAAGGC
sgNF2_2	NF2	GGAAAGGACGAAACACCG	GGAGCACAGAAGCCTCAGGA	GTTTTAGAGCTAGAAATAGCAAGTTAAAATAAGGC	GGAAAGGACGAAACACCGGGAGCACAGAAGCCTCAGGAGTTTTAGAGCTAGAAATAGCAAGTTAAAATAAGGC
sgNF2_3	NF2	GGAAAGGACGAAACACCG	AAAGATCTACTGCCCTCCTG	GTTTTAGAGCTAGAAATAGCAAGTTAAAATAAGGC	GGAAAGGACGAAACACCGAAAGATCTACTGCCCTCCTGGTTTTAGAGCTAGAAATAGCAAGTTAAAATAAGGC
sgNF2_4	NF2	GGAAAGGACGAAACACCG	CGTCACCATGGACGCCGAGA	GTTTTAGAGCTAGAAATAGCAAGTTAAAATAAGGC	GGAAAGGACGAAACACCGCGTCACCATGGACGCCGAGAGTTTTAGAGCTAGAAATAGCAAGTTAAAATAAGGC
sgNF2_5	NF2	GGAAAGGACGAAACACCG	GGAAGCGATGGCCCCGGCCA	GTTTTAGAGCTAGAAATAGCAAGTTAAAATAAGGC	GGAAAGGACGAAACACCGGGAAGCGATGGCCCCGGCCAGTTTTAGAGCTAGAAATAGCAAGTTAAAATAAGGC
sgCYP51A1_1	CYP51A1	GGAAAGGACGAAACACCG	CCATACCTGAAACTAGGCAA	GTTTTAGAGCTAGAAATAGCAAGTTAAAATAAGGC	GGAAAGGACGAAACACCGCCATACCTGAAACTAGGCAAGTTTTAGAGCTAGAAATAGCAAGTTAAAATAAGGC
sgCYP51A1_2	CYP51A1	GGAAAGGACGAAACACCG	GCCTCCTTTAACTTATGACC	GTTTTAGAGCTAGAAATAGCAAGTTAAAATAAGGC	GGAAAGGACGAAACACCGGCCTCCTTTAACTTATGACCGTTTTAGAGCTAGAAATAGCAAGTTAAAATAAGGC
sgCYP51A1_3	CYP51A1	GGAAAGGACGAAACACCG	GAGAATGGCCAGAACTCCTC	GTTTTAGAGCTAGAAATAGCAAGTTAAAATAAGGC	GGAAAGGACGAAACACCGGAGAATGGCCAGAACTCCTCGTTTTAGAGCTAGAAATAGCAAGTTAAAATAAGGC
sgCYP51A1_4	CYP51A1	GGAAAGGACGAAACACCG	TCAACTACTAGTGCTTGGAT	GTTTTAGAGCTAGAAATAGCAAGTTAAAATAAGGC	GGAAAGGACGAAACACCGTCAACTACTAGTGCTTGGATGTTTTAGAGCTAGAAATAGCAAGTTAAAATAAGGC
sgCYP51A1_5	CYP51A1	GGAAAGGACGAAACACCG	GATACTCACCTGAGGAGTTC	GTTTTAGAGCTAGAAATAGCAAGTTAAAATAAGGC	GGAAAGGACGAAACACCGGATACTCACCTGAGGAGTTCGTTTTAGAGCTAGAAATAGCAAGTTAAAATAAGGC
sgANKRD50_1	ANKRD50	GGAAAGGACGAAACACCG	GAAGGGTGTAACATTACTGA	GTTTTAGAGCTAGAAATAGCAAGTTAAAATAAGGC	GGAAAGGACGAAACACCGGAAGGGTGTAACATTACTGAGTTTTAGAGCTAGAAATAGCAAGTTAAAATAAGGC
sgANKRD50_2	ANKRD50	GGAAAGGACGAAACACCG	GAACAGAGAAGCAATAGCCA	GTTTTAGAGCTAGAAATAGCAAGTTAAAATAAGGC	GGAAAGGACGAAACACCGGAACAGAGAAGCAATAGCCAGTTTTAGAGCTAGAAATAGCAAGTTAAAATAAGGC
sgANKRD50_3	ANKRD50	GGAAAGGACGAAACACCG	AGCAGGTATAGGCTTTGCTG	GTTTTAGAGCTAGAAATAGCAAGTTAAAATAAGGC	GGAAAGGACGAAACACCGAGCAGGTATAGGCTTTGCTGGTTTTAGAGCTAGAAATAGCAAGTTAAAATAAGGC
sgANKRD50_4	ANKRD50	GGAAAGGACGAAACACCG	GCCATGGTGGAAAGAACTCA	GTTTTAGAGCTAGAAATAGCAAGTTAAAATAAGGC	GGAAAGGACGAAACACCGGCCATGGTGGAAAGAACTCAGTTTTAGAGCTAGAAATAGCAAGTTAAAATAAGGC
sgANKRD50_5	ANKRD50	GGAAAGGACGAAACACCG	CATCAACAGAATCAACAAGC	GTTTTAGAGCTAGAAATAGCAAGTTAAAATAAGGC	GGAAAGGACGAAACACCGCATCAACAGAATCAACAAGCGTTTTAGAGCTAGAAATAGCAAGTTAAAATAAGGC
sgEPHA3_1	EPHA3	GGAAAGGACGAAACACCG	GTATACTCTCACAGACACCA	GTTTTAGAGCTAGAAATAGCAAGTTAAAATAAGGC	GGAAAGGACGAAACACCGGTATACTCTCACAGACACCAGTTTTAGAGCTAGAAATAGCAAGTTAAAATAAGGC
sgEPHA3_2	EPHA3	GGAAAGGACGAAACACCG	AAGGTCTGTCACTGTCACCG	GTTTTAGAGCTAGAAATAGCAAGTTAAAATAAGGC	GGAAAGGACGAAACACCGAAGGTCTGTCACTGTCACCGGTTTTAGAGCTAGAAATAGCAAGTTAAAATAAGGC
sgEPHA3_3	EPHA3	GGAAAGGACGAAACACCG	GAACAGAGCAGCTGAGAAGG	GTTTTAGAGCTAGAAATAGCAAGTTAAAATAAGGC	GGAAAGGACGAAACACCGGAACAGAGCAGCTGAGAAGGGTTTTAGAGCTAGAAATAGCAAGTTAAAATAAGGC
sgEPHA3_4	EPHA3	GGAAAGGACGAAACACCG	ATTGAACTCACCCCATGTGA	GTTTTAGAGCTAGAAATAGCAAGTTAAAATAAGGC	GGAAAGGACGAAACACCGATTGAACTCACCCCATGTGAGTTTTAGAGCTAGAAATAGCAAGTTAAAATAAGGC
sgEPHA3_5	EPHA3	GGAAAGGACGAAACACCG	GAAACTTTCATCAGCTGCAA	GTTTTAGAGCTAGAAATAGCAAGTTAAAATAAGGC	GGAAAGGACGAAACACCGGAAACTTTCATCAGCTGCAAGTTTTAGAGCTAGAAATAGCAAGTTAAAATAAGGC
sgGOLGA3_1	GOLGA3	GGAAAGGACGAAACACCG	GCAGAGGATGGCGGACTCGG	GTTTTAGAGCTAGAAATAGCAAGTTAAAATAAGGC	GGAAAGGACGAAACACCGGCAGAGGATGGCGGACTCGGGTTTTAGAGCTAGAAATAGCAAGTTAAAATAAGGC
sgGOLGA3_2	GOLGA3	GGAAAGGACGAAACACCG	CAGGAGGACAGATCCCACAG	GTTTTAGAGCTAGAAATAGCAAGTTAAAATAAGGC	GGAAAGGACGAAACACCGCAGGAGGACAGATCCCACAGGTTTTAGAGCTAGAAATAGCAAGTTAAAATAAGGC
sgGOLGA3_3	GOLGA3	GGAAAGGACGAAACACCG	GGGGCCTCGGGGAGAGACGA	GTTTTAGAGCTAGAAATAGCAAGTTAAAATAAGGC	GGAAAGGACGAAACACCGGGGGCCTCGGGGAGAGACGAGTTTTAGAGCTAGAAATAGCAAGTTAAAATAAGGC
sgGOLGA3_4	GOLGA3	GGAAAGGACGAAACACCG	GTGGGATCGAGAGACGACGG	GTTTTAGAGCTAGAAATAGCAAGTTAAAATAAGGC	GGAAAGGACGAAACACCGGTGGGATCGAGAGACGACGGGTTTTAGAGCTAGAAATAGCAAGTTAAAATAAGGC
sgGOLGA3_5	GOLGA3	GGAAAGGACGAAACACCG	GGTGAAGCGCCAGCAGGAGA	GTTTTAGAGCTAGAAATAGCAAGTTAAAATAAGGC	GGAAAGGACGAAACACCGGGTGAAGCGCCAGCAGGAGAGTTTTAGAGCTAGAAATAGCAAGTTAAAATAAGGC
sgUSP33_1	USP33	GGAAAGGACGAAACACCG	GGAGGGCTTGCCGATAAACG	GTTTTAGAGCTAGAAATAGCAAGTTAAAATAAGGC	GGAAAGGACGAAACACCGGGAGGGCTTGCCGATAAACGGTTTTAGAGCTAGAAATAGCAAGTTAAAATAAGGC
sgUSP33_2	USP33	GGAAAGGACGAAACACCG	AAGCATATGCTCCACAAGGG	GTTTTAGAGCTAGAAATAGCAAGTTAAAATAAGGC	GGAAAGGACGAAACACCGAAGCATATGCTCCACAAGGGGTTTTAGAGCTAGAAATAGCAAGTTAAAATAAGGC
sgUSP33_3	USP33	GGAAAGGACGAAACACCG	AAATCTTTGGGCATGTCTGG	GTTTTAGAGCTAGAAATAGCAAGTTAAAATAAGGC	GGAAAGGACGAAACACCGAAATCTTTGGGCATGTCTGGGTTTTAGAGCTAGAAATAGCAAGTTAAAATAAGGC
sgUSP33_4	USP33	GGAAAGGACGAAACACCG	ATAACACCATACTCGAAGAG	GTTTTAGAGCTAGAAATAGCAAGTTAAAATAAGGC	GGAAAGGACGAAACACCGATAACACCATACTCGAAGAGGTTTTAGAGCTAGAAATAGCAAGTTAAAATAAGGC
sgUSP33_5	USP33	GGAAAGGACGAAACACCG	GTAGTAGGCACAACAGATCC	GTTTTAGAGCTAGAAATAGCAAGTTAAAATAAGGC	GGAAAGGACGAAACACCGGTAGTAGGCACAACAGATCCGTTTTAGAGCTAGAAATAGCAAGTTAAAATAAGGC
sgCDK16_1	CDK16	GGAAAGGACGAAACACCG	GGAGATTCAGCTACAAAAGG	GTTTTAGAGCTAGAAATAGCAAGTTAAAATAAGGC	GGAAAGGACGAAACACCGGGAGATTCAGCTACAAAAGGGTTTTAGAGCTAGAAATAGCAAGTTAAAATAAGGC
sgCDK16_2	CDK16	GGAAAGGACGAAACACCG	ATAGGCCTGGATGAGAGTGG	GTTTTAGAGCTAGAAATAGCAAGTTAAAATAAGGC	GGAAAGGACGAAACACCGATAGGCCTGGATGAGAGTGGGTTTTAGAGCTAGAAATAGCAAGTTAAAATAAGGC
sgCDK16_3	CDK16	GGAAAGGACGAAACACCG	GCTTTTGCCTTTGTAGACGG	GTTTTAGAGCTAGAAATAGCAAGTTAAAATAAGGC	GGAAAGGACGAAACACCGGCTTTTGCCTTTGTAGACGGGTTTTAGAGCTAGAAATAGCAAGTTAAAATAAGGC
sgCDK16_4	CDK16	GGAAAGGACGAAACACCG	GATCAGACTGGAACATGAAG	GTTTTAGAGCTAGAAATAGCAAGTTAAAATAAGGC	GGAAAGGACGAAACACCGGATCAGACTGGAACATGAAGGTTTTAGAGCTAGAAATAGCAAGTTAAAATAAGGC
sgCDK16_5	CDK16	GGAAAGGACGAAACACCG	GGTGTAGCACCTTCTGCCGG	GTTTTAGAGCTAGAAATAGCAAGTTAAAATAAGGC	GGAAAGGACGAAACACCGGGTGTAGCACCTTCTGCCGGGTTTTAGAGCTAGAAATAGCAAGTTAAAATAAGGC
sgAURKB_1	AURKB	GGAAAGGACGAAACACCG	AAGGTGATGGAGAATAGCAG	GTTTTAGAGCTAGAAATAGCAAGTTAAAATAAGGC	GGAAAGGACGAAACACCGAAGGTGATGGAGAATAGCAGGTTTTAGAGCTAGAAATAGCAAGTTAAAATAAGGC
sgAURKB_2	AURKB	GGAAAGGACGAAACACCG	GCTCCTTGTAGAGCTCCCCG	GTTTTAGAGCTAGAAATAGCAAGTTAAAATAAGGC	GGAAAGGACGAAACACCGGCTCCTTGTAGAGCTCCCCGGTTTTAGAGCTAGAAATAGCAAGTTAAAATAAGGC
sgAURKB_3	AURKB	GGAAAGGACGAAACACCG	CAGGCCACCATACCTCAGGG	GTTTTAGAGCTAGAAATAGCAAGTTAAAATAAGGC	GGAAAGGACGAAACACCGCAGGCCACCATACCTCAGGGGTTTTAGAGCTAGAAATAGCAAGTTAAAATAAGGC
sgAURKB_4	AURKB	GGAAAGGACGAAACACCG	CTGTGGGCTGGACATTGGAG	GTTTTAGAGCTAGAAATAGCAAGTTAAAATAAGGC	GGAAAGGACGAAACACCGCTGTGGGCTGGACATTGGAGGTTTTAGAGCTAGAAATAGCAAGTTAAAATAAGGC
sgAURKB_5	AURKB	GGAAAGGACGAAACACCG	CAAGTCCCAGATAGAGAAGG	GTTTTAGAGCTAGAAATAGCAAGTTAAAATAAGGC	GGAAAGGACGAAACACCGCAAGTCCCAGATAGAGAAGGGTTTTAGAGCTAGAAATAGCAAGTTAAAATAAGGC
sgCCDC88A_1	CCDC88A	GGAAAGGACGAAACACCG	GAACTCTCTGAAGAGCGGGA	GTTTTAGAGCTAGAAATAGCAAGTTAAAATAAGGC	GGAAAGGACGAAACACCGGAACTCTCTGAAGAGCGGGAGTTTTAGAGCTAGAAATAGCAAGTTAAAATAAGGC
sgCCDC88A_2	CCDC88A	GGAAAGGACGAAACACCG	AGAACTAGTGAACTTTCCGA	GTTTTAGAGCTAGAAATAGCAAGTTAAAATAAGGC	GGAAAGGACGAAACACCGAGAACTAGTGAACTTTCCGAGTTTTAGAGCTAGAAATAGCAAGTTAAAATAAGGC
sgCCDC88A_3	CCDC88A	GGAAAGGACGAAACACCG	ATAGCACCCCAGAAATCCCT	GTTTTAGAGCTAGAAATAGCAAGTTAAAATAAGGC	GGAAAGGACGAAACACCGATAGCACCCCAGAAATCCCTGTTTTAGAGCTAGAAATAGCAAGTTAAAATAAGGC
sgCCDC88A_4	CCDC88A	GGAAAGGACGAAACACCG	GGTACTTTGGGAATTAAGGG	GTTTTAGAGCTAGAAATAGCAAGTTAAAATAAGGC	GGAAAGGACGAAACACCGGGTACTTTGGGAATTAAGGGGTTTTAGAGCTAGAAATAGCAAGTTAAAATAAGGC
sgCCDC88A_5	CCDC88A	GGAAAGGACGAAACACCG	CTGCCGAAGGAACTACACGA	GTTTTAGAGCTAGAAATAGCAAGTTAAAATAAGGC	GGAAAGGACGAAACACCGCTGCCGAAGGAACTACACGAGTTTTAGAGCTAGAAATAGCAAGTTAAAATAAGGC
sgNUP155_1	NUP155	GGAAAGGACGAAACACCG	CAGGGGTCGCCAAAACCAGG	GTTTTAGAGCTAGAAATAGCAAGTTAAAATAAGGC	GGAAAGGACGAAACACCGCAGGGGTCGCCAAAACCAGGGTTTTAGAGCTAGAAATAGCAAGTTAAAATAAGGC
sgNUP155_2	NUP155	GGAAAGGACGAAACACCG	GAAGATGCTGAGAATCCAGG	GTTTTAGAGCTAGAAATAGCAAGTTAAAATAAGGC	GGAAAGGACGAAACACCGGAAGATGCTGAGAATCCAGGGTTTTAGAGCTAGAAATAGCAAGTTAAAATAAGGC
sgNUP155_3	NUP155	GGAAAGGACGAAACACCG	GGACCAACATTACTTGGAGG	GTTTTAGAGCTAGAAATAGCAAGTTAAAATAAGGC	GGAAAGGACGAAACACCGGGACCAACATTACTTGGAGGGTTTTAGAGCTAGAAATAGCAAGTTAAAATAAGGC
sgNUP155_4	NUP155	GGAAAGGACGAAACACCG	CTACTGCTAAAGTGCAGCAG	GTTTTAGAGCTAGAAATAGCAAGTTAAAATAAGGC	GGAAAGGACGAAACACCGCTACTGCTAAAGTGCAGCAGGTTTTAGAGCTAGAAATAGCAAGTTAAAATAAGGC
sgNUP155_5	NUP155	GGAAAGGACGAAACACCG	CAGGGACAAAGAACTCACAG	GTTTTAGAGCTAGAAATAGCAAGTTAAAATAAGGC	GGAAAGGACGAAACACCGCAGGGACAAAGAACTCACAGGTTTTAGAGCTAGAAATAGCAAGTTAAAATAAGGC
sgJPH1_1	JPH1	GGAAAGGACGAAACACCG	GAGGCCAGCGAGGTACGCAG	GTTTTAGAGCTAGAAATAGCAAGTTAAAATAAGGC	GGAAAGGACGAAACACCGGAGGCCAGCGAGGTACGCAGGTTTTAGAGCTAGAAATAGCAAGTTAAAATAAGGC
sgJPH1_2	JPH1	GGAAAGGACGAAACACCG	GTAGACGTGGAGGACGGCGA	GTTTTAGAGCTAGAAATAGCAAGTTAAAATAAGGC	GGAAAGGACGAAACACCGGTAGACGTGGAGGACGGCGAGTTTTAGAGCTAGAAATAGCAAGTTAAAATAAGGC
sgJPH1_3	JPH1	GGAAAGGACGAAACACCG	GATGGCGGCACCTACTGCGG	GTTTTAGAGCTAGAAATAGCAAGTTAAAATAAGGC	GGAAAGGACGAAACACCGGATGGCGGCACCTACTGCGGGTTTTAGAGCTAGAAATAGCAAGTTAAAATAAGGC
sgJPH1_4	JPH1	GGAAAGGACGAAACACCG	CTGGTCGCACGGCTTCGAGG	GTTTTAGAGCTAGAAATAGCAAGTTAAAATAAGGC	GGAAAGGACGAAACACCGCTGGTCGCACGGCTTCGAGGGTTTTAGAGCTAGAAATAGCAAGTTAAAATAAGGC
sgJPH1_5	JPH1	GGAAAGGACGAAACACCG	AAGGGCAAGTGGATGTACCG	GTTTTAGAGCTAGAAATAGCAAGTTAAAATAAGGC	GGAAAGGACGAAACACCGAAGGGCAAGTGGATGTACCGGTTTTAGAGCTAGAAATAGCAAGTTAAAATAAGGC
sgFAM129B_1	FAM129B	GGAAAGGACGAAACACCG	GAACCTCTTCCAGCACCAGG	GTTTTAGAGCTAGAAATAGCAAGTTAAAATAAGGC	GGAAAGGACGAAACACCGGAACCTCTTCCAGCACCAGGGTTTTAGAGCTAGAAATAGCAAGTTAAAATAAGGC
sgFAM129B_2	FAM129B	GGAAAGGACGAAACACCG	GGTGGAAAACACGTACGAGG	GTTTTAGAGCTAGAAATAGCAAGTTAAAATAAGGC	GGAAAGGACGAAACACCGGGTGGAAAACACGTACGAGGGTTTTAGAGCTAGAAATAGCAAGTTAAAATAAGGC
sgFAM129B_3	FAM129B	GGAAAGGACGAAACACCG	CGTGCCCCACAACTACGGGC	GTTTTAGAGCTAGAAATAGCAAGTTAAAATAAGGC	GGAAAGGACGAAACACCGCGTGCCCCACAACTACGGGCGTTTTAGAGCTAGAAATAGCAAGTTAAAATAAGGC
sgFAM129B_4	FAM129B	GGAAAGGACGAAACACCG	GGCACTGCCCGACTTTGCCG	GTTTTAGAGCTAGAAATAGCAAGTTAAAATAAGGC	GGAAAGGACGAAACACCGGGCACTGCCCGACTTTGCCGGTTTTAGAGCTAGAAATAGCAAGTTAAAATAAGGC
sgFAM129B_5	FAM129B	GGAAAGGACGAAACACCG	GACGCGCATAAGGATGCCAG	GTTTTAGAGCTAGAAATAGCAAGTTAAAATAAGGC	GGAAAGGACGAAACACCGGACGCGCATAAGGATGCCAGGTTTTAGAGCTAGAAATAGCAAGTTAAAATAAGGC
sgLEMD3_1	LEMD3	GGAAAGGACGAAACACCG	GTGGAGGACGAGGAAGGGGA	GTTTTAGAGCTAGAAATAGCAAGTTAAAATAAGGC	GGAAAGGACGAAACACCGGTGGAGGACGAGGAAGGGGAGTTTTAGAGCTAGAAATAGCAAGTTAAAATAAGGC
sgLEMD3_2	LEMD3	GGAAAGGACGAAACACCG	CGGGAGACAGGCCGTAACGG	GTTTTAGAGCTAGAAATAGCAAGTTAAAATAAGGC	GGAAAGGACGAAACACCGCGGGAGACAGGCCGTAACGGGTTTTAGAGCTAGAAATAGCAAGTTAAAATAAGGC
sgLEMD3_3	LEMD3	GGAAAGGACGAAACACCG	GCTTCTTGAGGTAGACCGGG	GTTTTAGAGCTAGAAATAGCAAGTTAAAATAAGGC	GGAAAGGACGAAACACCGGCTTCTTGAGGTAGACCGGGGTTTTAGAGCTAGAAATAGCAAGTTAAAATAAGGC
sgLEMD3_4	LEMD3	GGAAAGGACGAAACACCG	AGGAAGAGCAGCAACAGCAC	GTTTTAGAGCTAGAAATAGCAAGTTAAAATAAGGC	GGAAAGGACGAAACACCGAGGAAGAGCAGCAACAGCACGTTTTAGAGCTAGAAATAGCAAGTTAAAATAAGGC
sgLEMD3_5	LEMD3	GGAAAGGACGAAACACCG	GGGGCCGCGGCAACAAGACG	GTTTTAGAGCTAGAAATAGCAAGTTAAAATAAGGC	GGAAAGGACGAAACACCGGGGGCCGCGGCAACAAGACGGTTTTAGAGCTAGAAATAGCAAGTTAAAATAAGGC
sgMINK1_1	MINK1	GGAAAGGACGAAACACCG	GCAGCAGCAGCGAGACCCCG	GTTTTAGAGCTAGAAATAGCAAGTTAAAATAAGGC	GGAAAGGACGAAACACCGGCAGCAGCAGCGAGACCCCGGTTTTAGAGCTAGAAATAGCAAGTTAAAATAAGGC
sgMINK1_2	MINK1	GGAAAGGACGAAACACCG	GATGTCGTCCAGGCTGCGGG	GTTTTAGAGCTAGAAATAGCAAGTTAAAATAAGGC	GGAAAGGACGAAACACCGGATGTCGTCCAGGCTGCGGGGTTTTAGAGCTAGAAATAGCAAGTTAAAATAAGGC
sgMINK1_3	MINK1	GGAAAGGACGAAACACCG	CAAGGTCATGGATGTCACGG	GTTTTAGAGCTAGAAATAGCAAGTTAAAATAAGGC	GGAAAGGACGAAACACCGCAAGGTCATGGATGTCACGGGTTTTAGAGCTAGAAATAGCAAGTTAAAATAAGGC
sgMINK1_4	MINK1	GGAAAGGACGAAACACCG	GAGCTGGTCATCGTTTCCCG	GTTTTAGAGCTAGAAATAGCAAGTTAAAATAAGGC	GGAAAGGACGAAACACCGGAGCTGGTCATCGTTTCCCGGTTTTAGAGCTAGAAATAGCAAGTTAAAATAAGGC
sgMINK1_5	MINK1	GGAAAGGACGAAACACCG	GCTGCTGACAGAGAATGCTG	GTTTTAGAGCTAGAAATAGCAAGTTAAAATAAGGC	GGAAAGGACGAAACACCGGCTGCTGACAGAGAATGCTGGTTTTAGAGCTAGAAATAGCAAGTTAAAATAAGGC
sgMLLT4_1	MLLT4	GGAAAGGACGAAACACCG	TATGAAGTGCATGTCAGCGG	GTTTTAGAGCTAGAAATAGCAAGTTAAAATAAGGC	GGAAAGGACGAAACACCGTATGAAGTGCATGTCAGCGGGTTTTAGAGCTAGAAATAGCAAGTTAAAATAAGGC
sgMLLT4_2	MLLT4	GGAAAGGACGAAACACCG	GAAGGACGAAGATGACGAGG	GTTTTAGAGCTAGAAATAGCAAGTTAAAATAAGGC	GGAAAGGACGAAACACCGGAAGGACGAAGATGACGAGGGTTTTAGAGCTAGAAATAGCAAGTTAAAATAAGGC
sgMLLT4_3	MLLT4	GGAAAGGACGAAACACCG	GGAGGCTGAACGAAGAGCGA	GTTTTAGAGCTAGAAATAGCAAGTTAAAATAAGGC	GGAAAGGACGAAACACCGGGAGGCTGAACGAAGAGCGAGTTTTAGAGCTAGAAATAGCAAGTTAAAATAAGGC
sgMLLT4_4	MLLT4	GGAAAGGACGAAACACCG	AGGTGGTTATGAAACGACGG	GTTTTAGAGCTAGAAATAGCAAGTTAAAATAAGGC	GGAAAGGACGAAACACCGAGGTGGTTATGAAACGACGGGTTTTAGAGCTAGAAATAGCAAGTTAAAATAAGGC
sgMLLT4_5	MLLT4	GGAAAGGACGAAACACCG	AGGGCCCAAGACATAAACCT	GTTTTAGAGCTAGAAATAGCAAGTTAAAATAAGGC	GGAAAGGACGAAACACCGAGGGCCCAAGACATAAACCTGTTTTAGAGCTAGAAATAGCAAGTTAAAATAAGGC
sgABCE1_1	ABCE1	GGAAAGGACGAAACACCG	GGAAGACTTAAACCTGATGA	GTTTTAGAGCTAGAAATAGCAAGTTAAAATAAGGC	GGAAAGGACGAAACACCGGGAAGACTTAAACCTGATGAGTTTTAGAGCTAGAAATAGCAAGTTAAAATAAGGC
sgABCE1_2	ABCE1	GGAAAGGACGAAACACCG	CAGCAGGTTTGCCCAAGCAA	GTTTTAGAGCTAGAAATAGCAAGTTAAAATAAGGC	GGAAAGGACGAAACACCGCAGCAGGTTTGCCCAAGCAAGTTTTAGAGCTAGAAATAGCAAGTTAAAATAAGGC
sgABCE1_3	ABCE1	GGAAAGGACGAAACACCG	GACAATTGATAAGGCGCCAA	GTTTTAGAGCTAGAAATAGCAAGTTAAAATAAGGC	GGAAAGGACGAAACACCGGACAATTGATAAGGCGCCAAGTTTTAGAGCTAGAAATAGCAAGTTAAAATAAGGC
sgABCE1_4	ABCE1	GGAAAGGACGAAACACCG	AAAATCTCCTGCCAGTCAGG	GTTTTAGAGCTAGAAATAGCAAGTTAAAATAAGGC	GGAAAGGACGAAACACCGAAAATCTCCTGCCAGTCAGGGTTTTAGAGCTAGAAATAGCAAGTTAAAATAAGGC
sgABCE1_5	ABCE1	GGAAAGGACGAAACACCG	CCAGATTCCTAAGGCTGCAA	GTTTTAGAGCTAGAAATAGCAAGTTAAAATAAGGC	GGAAAGGACGAAACACCGCCAGATTCCTAAGGCTGCAAGTTTTAGAGCTAGAAATAGCAAGTTAAAATAAGGC
sgEPB41L3_1	EPB41L3	GGAAAGGACGAAACACCG	GGAATCCAAGCCGGACCAGG	GTTTTAGAGCTAGAAATAGCAAGTTAAAATAAGGC	GGAAAGGACGAAACACCGGGAATCCAAGCCGGACCAGGGTTTTAGAGCTAGAAATAGCAAGTTAAAATAAGGC
sgEPB41L3_2	EPB41L3	GGAAAGGACGAAACACCG	GGAGGAGCAGCAGCAGGCCC	GTTTTAGAGCTAGAAATAGCAAGTTAAAATAAGGC	GGAAAGGACGAAACACCGGGAGGAGCAGCAGCAGGCCCGTTTTAGAGCTAGAAATAGCAAGTTAAAATAAGGC
sgEPB41L3_3	EPB41L3	GGAAAGGACGAAACACCG	GGTGCTGTGCGCTGCAGCGG	GTTTTAGAGCTAGAAATAGCAAGTTAAAATAAGGC	GGAAAGGACGAAACACCGGGTGCTGTGCGCTGCAGCGGGTTTTAGAGCTAGAAATAGCAAGTTAAAATAAGGC
sgEPB41L3_4	EPB41L3	GGAAAGGACGAAACACCG	GTAGGAGCCCAGCAAGGCCA	GTTTTAGAGCTAGAAATAGCAAGTTAAAATAAGGC	GGAAAGGACGAAACACCGGTAGGAGCCCAGCAAGGCCAGTTTTAGAGCTAGAAATAGCAAGTTAAAATAAGGC
sgEPB41L3_5	EPB41L3	GGAAAGGACGAAACACCG	GGAGGAGCGGGACGAGGAAG	GTTTTAGAGCTAGAAATAGCAAGTTAAAATAAGGC	GGAAAGGACGAAACACCGGGAGGAGCGGGACGAGGAAGGTTTTAGAGCTAGAAATAGCAAGTTAAAATAAGGC
sgHSPA8_1	HSPA8	GGAAAGGACGAAACACCG	GAAACATTGGCCCTTTATGG	GTTTTAGAGCTAGAAATAGCAAGTTAAAATAAGGC	GGAAAGGACGAAACACCGGAAACATTGGCCCTTTATGGGTTTTAGAGCTAGAAATAGCAAGTTAAAATAAGGC
sgHSPA8_2	HSPA8	GGAAAGGACGAAACACCG	AAACCAACCTCACCTTCCCA	GTTTTAGAGCTAGAAATAGCAAGTTAAAATAAGGC	GGAAAGGACGAAACACCGAAACCAACCTCACCTTCCCAGTTTTAGAGCTAGAAATAGCAAGTTAAAATAAGGC
sgHSPA8_3	HSPA8	GGAAAGGACGAAACACCG	CTAGACTGTTACCAATGCTG	GTTTTAGAGCTAGAAATAGCAAGTTAAAATAAGGC	GGAAAGGACGAAACACCGCTAGACTGTTACCAATGCTGGTTTTAGAGCTAGAAATAGCAAGTTAAAATAAGGC
sgHSPA8_4	HSPA8	GGAAAGGACGAAACACCG	GGCCTGGGTGCTGGAAGAGA	GTTTTAGAGCTAGAAATAGCAAGTTAAAATAAGGC	GGAAAGGACGAAACACCGGGCCTGGGTGCTGGAAGAGAGTTTTAGAGCTAGAAATAGCAAGTTAAAATAAGGC
sgHSPA8_5	HSPA8	GGAAAGGACGAAACACCG	GAAGCTGTTGCTTATGGTGC	GTTTTAGAGCTAGAAATAGCAAGTTAAAATAAGGC	GGAAAGGACGAAACACCGGAAGCTGTTGCTTATGGTGCGTTTTAGAGCTAGAAATAGCAAGTTAAAATAAGGC
sgMAP4K4_1	MAP4K4	GGAAAGGACGAAACACCG	GTTGCTGACTGAGAATGCAG	GTTTTAGAGCTAGAAATAGCAAGTTAAAATAAGGC	GGAAAGGACGAAACACCGGTTGCTGACTGAGAATGCAGGTTTTAGAGCTAGAAATAGCAAGTTAAAATAAGGC
sgMAP4K4_2	MAP4K4	GGAAAGGACGAAACACCG	TTGAGCAGCAGAAAGAACAG	GTTTTAGAGCTAGAAATAGCAAGTTAAAATAAGGC	GGAAAGGACGAAACACCGTTGAGCAGCAGAAAGAACAGGTTTTAGAGCTAGAAATAGCAAGTTAAAATAAGGC
sgMAP4K4_3	MAP4K4	GGAAAGGACGAAACACCG	GGAGAGAACAAGAAGAAAAG	GTTTTAGAGCTAGAAATAGCAAGTTAAAATAAGGC	GGAAAGGACGAAACACCGGGAGAGAACAAGAAGAAAAGGTTTTAGAGCTAGAAATAGCAAGTTAAAATAAGGC
sgMAP4K4_4	MAP4K4	GGAAAGGACGAAACACCG	GAGAAGGCGCAAAGAAGAAG	GTTTTAGAGCTAGAAATAGCAAGTTAAAATAAGGC	GGAAAGGACGAAACACCGGAGAAGGCGCAAAGAAGAAGGTTTTAGAGCTAGAAATAGCAAGTTAAAATAAGGC
sgMAP4K4_5	MAP4K4	GGAAAGGACGAAACACCG	GACAGCTAGAAGAGGAGCAG	GTTTTAGAGCTAGAAATAGCAAGTTAAAATAAGGC	GGAAAGGACGAAACACCGGACAGCTAGAAGAGGAGCAGGTTTTAGAGCTAGAAATAGCAAGTTAAAATAAGGC
sgVKORC1L1_1	VKORC1L1	GGAAAGGACGAAACACCG	TAAGAGTGTCGGTGCCGCGG	GTTTTAGAGCTAGAAATAGCAAGTTAAAATAAGGC	GGAAAGGACGAAACACCGTAAGAGTGTCGGTGCCGCGGGTTTTAGAGCTAGAAATAGCAAGTTAAAATAAGGC
sgVKORC1L1_2	VKORC1L1	GGAAAGGACGAAACACCG	TCTACGCCTACCACGTGGAG	GTTTTAGAGCTAGAAATAGCAAGTTAAAATAAGGC	GGAAAGGACGAAACACCGTCTACGCCTACCACGTGGAGGTTTTAGAGCTAGAAATAGCAAGTTAAAATAAGGC
sgVKORC1L1_3	VKORC1L1	GGAAAGGACGAAACACCG	GCTCCTTCTCCCGCTCCACG	GTTTTAGAGCTAGAAATAGCAAGTTAAAATAAGGC	GGAAAGGACGAAACACCGGCTCCTTCTCCCGCTCCACGGTTTTAGAGCTAGAAATAGCAAGTTAAAATAAGGC
sgVKORC1L1_4	VKORC1L1	GGAAAGGACGAAACACCG	CTACCTGGAGGCAAGGGCGG	GTTTTAGAGCTAGAAATAGCAAGTTAAAATAAGGC	GGAAAGGACGAAACACCGCTACCTGGAGGCAAGGGCGGGTTTTAGAGCTAGAAATAGCAAGTTAAAATAAGGC
sgVKORC1L1_5	VKORC1L1	GGAAAGGACGAAACACCG	CATGACAGCAAGCGCTGTGG	GTTTTAGAGCTAGAAATAGCAAGTTAAAATAAGGC	GGAAAGGACGAAACACCGCATGACAGCAAGCGCTGTGGGTTTTAGAGCTAGAAATAGCAAGTTAAAATAAGGC
sgGOLGA5_1	GOLGA5	GGAAAGGACGAAACACCG	GAAGGAGCCTACCGGGAGGG	GTTTTAGAGCTAGAAATAGCAAGTTAAAATAAGGC	GGAAAGGACGAAACACCGGAAGGAGCCTACCGGGAGGGGTTTTAGAGCTAGAAATAGCAAGTTAAAATAAGGC
sgGOLGA5_2	GOLGA5	GGAAAGGACGAAACACCG	AAGAGTGATCGAATGACTCG	GTTTTAGAGCTAGAAATAGCAAGTTAAAATAAGGC	GGAAAGGACGAAACACCGAAGAGTGATCGAATGACTCGGTTTTAGAGCTAGAAATAGCAAGTTAAAATAAGGC
sgGOLGA5_3	GOLGA5	GGAAAGGACGAAACACCG	GGAGAGCTATAAACAGATGC	GTTTTAGAGCTAGAAATAGCAAGTTAAAATAAGGC	GGAAAGGACGAAACACCGGGAGAGCTATAAACAGATGCGTTTTAGAGCTAGAAATAGCAAGTTAAAATAAGGC
sgGOLGA5_4	GOLGA5	GGAAAGGACGAAACACCG	GGCATGAGAAAGAGATGCAG	GTTTTAGAGCTAGAAATAGCAAGTTAAAATAAGGC	GGAAAGGACGAAACACCGGGCATGAGAAAGAGATGCAGGTTTTAGAGCTAGAAATAGCAAGTTAAAATAAGGC
sgGOLGA5_5	GOLGA5	GGAAAGGACGAAACACCG	GGAGGAAATACAGAAGCTGA	GTTTTAGAGCTAGAAATAGCAAGTTAAAATAAGGC	GGAAAGGACGAAACACCGGGAGGAAATACAGAAGCTGAGTTTTAGAGCTAGAAATAGCAAGTTAAAATAAGGC
sgCLCN7_1	CLCN7	GGAAAGGACGAAACACCG	GTGTGGGATCTCCTTGGGGA	GTTTTAGAGCTAGAAATAGCAAGTTAAAATAAGGC	GGAAAGGACGAAACACCGGTGTGGGATCTCCTTGGGGAGTTTTAGAGCTAGAAATAGCAAGTTAAAATAAGGC
sgCLCN7_2	CLCN7	GGAAAGGACGAAACACCG	GAACCAGCTGTTCCTGGAGG	GTTTTAGAGCTAGAAATAGCAAGTTAAAATAAGGC	GGAAAGGACGAAACACCGGAACCAGCTGTTCCTGGAGGGTTTTAGAGCTAGAAATAGCAAGTTAAAATAAGGC
sgCLCN7_3	CLCN7	GGAAAGGACGAAACACCG	GGAGCGGCGGATCAATCACA	GTTTTAGAGCTAGAAATAGCAAGTTAAAATAAGGC	GGAAAGGACGAAACACCGGGAGCGGCGGATCAATCACAGTTTTAGAGCTAGAAATAGCAAGTTAAAATAAGGC
sgCLCN7_4	CLCN7	GGAAAGGACGAAACACCG	GGACGGTGGAGATCAAGCGC	GTTTTAGAGCTAGAAATAGCAAGTTAAAATAAGGC	GGAAAGGACGAAACACCGGGACGGTGGAGATCAAGCGCGTTTTAGAGCTAGAAATAGCAAGTTAAAATAAGGC
sgCLCN7_5	CLCN7	GGAAAGGACGAAACACCG	GACAAGTTCACAGAGAAGGG	GTTTTAGAGCTAGAAATAGCAAGTTAAAATAAGGC	GGAAAGGACGAAACACCGGACAAGTTCACAGAGAAGGGGTTTTAGAGCTAGAAATAGCAAGTTAAAATAAGGC
sgARHGAP1_1	ARHGAP1	GGAAAGGACGAAACACCG	GGGGCTCAGGAAGCTCCCGG	GTTTTAGAGCTAGAAATAGCAAGTTAAAATAAGGC	GGAAAGGACGAAACACCGGGGGCTCAGGAAGCTCCCGGGTTTTAGAGCTAGAAATAGCAAGTTAAAATAAGGC
sgARHGAP1_2	ARHGAP1	GGAAAGGACGAAACACCG	AAGGTACCTGAAGCACACCC	GTTTTAGAGCTAGAAATAGCAAGTTAAAATAAGGC	GGAAAGGACGAAACACCGAAGGTACCTGAAGCACACCCGTTTTAGAGCTAGAAATAGCAAGTTAAAATAAGGC
sgARHGAP1_3	ARHGAP1	GGAAAGGACGAAACACCG	GCTCTGGATTCTTCTCCTGG	GTTTTAGAGCTAGAAATAGCAAGTTAAAATAAGGC	GGAAAGGACGAAACACCGGCTCTGGATTCTTCTCCTGGGTTTTAGAGCTAGAAATAGCAAGTTAAAATAAGGC
sgARHGAP1_4	ARHGAP1	GGAAAGGACGAAACACCG	CCACCGAGGGCATCTTCCGG	GTTTTAGAGCTAGAAATAGCAAGTTAAAATAAGGC	GGAAAGGACGAAACACCGCCACCGAGGGCATCTTCCGGGTTTTAGAGCTAGAAATAGCAAGTTAAAATAAGGC
sgARHGAP1_5	ARHGAP1	GGAAAGGACGAAACACCG	GAGGTCGGCCAACACCCAAG	GTTTTAGAGCTAGAAATAGCAAGTTAAAATAAGGC	GGAAAGGACGAAACACCGGAGGTCGGCCAACACCCAAGGTTTTAGAGCTAGAAATAGCAAGTTAAAATAAGGC
sgARFGAP1_1	ARFGAP1	GGAAAGGACGAAACACCG	GAGTGCTCGGGGAGACACCG	GTTTTAGAGCTAGAAATAGCAAGTTAAAATAAGGC	GGAAAGGACGAAACACCGGAGTGCTCGGGGAGACACCGGTTTTAGAGCTAGAAATAGCAAGTTAAAATAAGGC
sgARFGAP1_2	ARFGAP1	GGAAAGGACGAAACACCG	GAAGTACAACAGCAGAGCCG	GTTTTAGAGCTAGAAATAGCAAGTTAAAATAAGGC	GGAAAGGACGAAACACCGGAAGTACAACAGCAGAGCCGGTTTTAGAGCTAGAAATAGCAAGTTAAAATAAGGC
sgARFGAP1_3	ARFGAP1	GGAAAGGACGAAACACCG	GTGGCGCGTTCAATCCTCAG	GTTTTAGAGCTAGAAATAGCAAGTTAAAATAAGGC	GGAAAGGACGAAACACCGGTGGCGCGTTCAATCCTCAGGTTTTAGAGCTAGAAATAGCAAGTTAAAATAAGGC
sgARFGAP1_4	ARFGAP1	GGAAAGGACGAAACACCG	AGAGTTCCTGGAGTCTCAGG	GTTTTAGAGCTAGAAATAGCAAGTTAAAATAAGGC	GGAAAGGACGAAACACCGAGAGTTCCTGGAGTCTCAGGGTTTTAGAGCTAGAAATAGCAAGTTAAAATAAGGC
sgARFGAP1_5	ARFGAP1	GGAAAGGACGAAACACCG	GGTGGGGTCCAGTTCTGGGC	GTTTTAGAGCTAGAAATAGCAAGTTAAAATAAGGC	GGAAAGGACGAAACACCGGGTGGGGTCCAGTTCTGGGCGTTTTAGAGCTAGAAATAGCAAGTTAAAATAAGGC
sgSSR1_1	SSR1	GGAAAGGACGAAACACCG	GCCGCCTCGGAACAAGACAG	GTTTTAGAGCTAGAAATAGCAAGTTAAAATAAGGC	GGAAAGGACGAAACACCGGCCGCCTCGGAACAAGACAGGTTTTAGAGCTAGAAATAGCAAGTTAAAATAAGGC
sgSSR1_2	SSR1	GGAAAGGACGAAACACCG	GGATGAAGATGATGAAGCCG	GTTTTAGAGCTAGAAATAGCAAGTTAAAATAAGGC	GGAAAGGACGAAACACCGGGATGAAGATGATGAAGCCGGTTTTAGAGCTAGAAATAGCAAGTTAAAATAAGGC
sgSSR1_3	SSR1	GGAAAGGACGAAACACCG	TAAGAGAAGCAGCAGCAAGC	GTTTTAGAGCTAGAAATAGCAAGTTAAAATAAGGC	GGAAAGGACGAAACACCGTAAGAGAAGCAGCAGCAAGCGTTTTAGAGCTAGAAATAGCAAGTTAAAATAAGGC
sgSSR1_4	SSR1	GGAAAGGACGAAACACCG	AAAGTTGCCTGTCTCTGGGG	GTTTTAGAGCTAGAAATAGCAAGTTAAAATAAGGC	GGAAAGGACGAAACACCGAAAGTTGCCTGTCTCTGGGGGTTTTAGAGCTAGAAATAGCAAGTTAAAATAAGGC
sgSSR1_5	SSR1	GGAAAGGACGAAACACCG	AGTGGCACAAGATCTTACAG	GTTTTAGAGCTAGAAATAGCAAGTTAAAATAAGGC	GGAAAGGACGAAACACCGAGTGGCACAAGATCTTACAGGTTTTAGAGCTAGAAATAGCAAGTTAAAATAAGGC
sgERBB2IP_1	ERBB2IP	GGAAAGGACGAAACACCG	GAACCAGTAAATACCTGCAA	GTTTTAGAGCTAGAAATAGCAAGTTAAAATAAGGC	GGAAAGGACGAAACACCGGAACCAGTAAATACCTGCAAGTTTTAGAGCTAGAAATAGCAAGTTAAAATAAGGC
sgERBB2IP_2	ERBB2IP	GGAAAGGACGAAACACCG	TGGATCACCAAGATTTACAG	GTTTTAGAGCTAGAAATAGCAAGTTAAAATAAGGC	GGAAAGGACGAAACACCGTGGATCACCAAGATTTACAGGTTTTAGAGCTAGAAATAGCAAGTTAAAATAAGGC
sgERBB2IP_3	ERBB2IP	GGAAAGGACGAAACACCG	GTGATCCAGGCTCTACAAGG	GTTTTAGAGCTAGAAATAGCAAGTTAAAATAAGGC	GGAAAGGACGAAACACCGGTGATCCAGGCTCTACAAGGGTTTTAGAGCTAGAAATAGCAAGTTAAAATAAGGC
sgERBB2IP_4	ERBB2IP	GGAAAGGACGAAACACCG	TAAACTTGAGACACTTCCAG	GTTTTAGAGCTAGAAATAGCAAGTTAAAATAAGGC	GGAAAGGACGAAACACCGTAAACTTGAGACACTTCCAGGTTTTAGAGCTAGAAATAGCAAGTTAAAATAAGGC
sgERBB2IP_5	ERBB2IP	GGAAAGGACGAAACACCG	ACATGTTCCCTCAACAGCCA	GTTTTAGAGCTAGAAATAGCAAGTTAAAATAAGGC	GGAAAGGACGAAACACCGACATGTTCCCTCAACAGCCAGTTTTAGAGCTAGAAATAGCAAGTTAAAATAAGGC
sgAKAP12_1	AKAP12	GGAAAGGACGAAACACCG	GGAAACGGAGAAAGAAGGAG	GTTTTAGAGCTAGAAATAGCAAGTTAAAATAAGGC	GGAAAGGACGAAACACCGGGAAACGGAGAAAGAAGGAGGTTTTAGAGCTAGAAATAGCAAGTTAAAATAAGGC
sgAKAP12_2	AKAP12	GGAAAGGACGAAACACCG	TGTGAAGAAAGATGAAGGGG	GTTTTAGAGCTAGAAATAGCAAGTTAAAATAAGGC	GGAAAGGACGAAACACCGTGTGAAGAAAGATGAAGGGGGTTTTAGAGCTAGAAATAGCAAGTTAAAATAAGGC
sgAKAP12_3	AKAP12	GGAAAGGACGAAACACCG	AATAGAAGTCCACCAAGAAG	GTTTTAGAGCTAGAAATAGCAAGTTAAAATAAGGC	GGAAAGGACGAAACACCGAATAGAAGTCCACCAAGAAGGTTTTAGAGCTAGAAATAGCAAGTTAAAATAAGGC
sgAKAP12_4	AKAP12	GGAAAGGACGAAACACCG	AACCGAAGAGCAGAAAACGG	GTTTTAGAGCTAGAAATAGCAAGTTAAAATAAGGC	GGAAAGGACGAAACACCGAACCGAAGAGCAGAAAACGGGTTTTAGAGCTAGAAATAGCAAGTTAAAATAAGGC
sgAKAP12_5	AKAP12	GGAAAGGACGAAACACCG	GAAAAGAGGAGGAGGAGACG	GTTTTAGAGCTAGAAATAGCAAGTTAAAATAAGGC	GGAAAGGACGAAACACCGGAAAAGAGGAGGAGGAGACGGTTTTAGAGCTAGAAATAGCAAGTTAAAATAAGGC
sgAPBB1_1	APBB1	GGAAAGGACGAAACACCG	GGACTGAAGGAACCTGAGGA	GTTTTAGAGCTAGAAATAGCAAGTTAAAATAAGGC	GGAAAGGACGAAACACCGGGACTGAAGGAACCTGAGGAGTTTTAGAGCTAGAAATAGCAAGTTAAAATAAGGC
sgAPBB1_2	APBB1	GGAAAGGACGAAACACCG	AGAGCCGTTGCCCCAAGAGG	GTTTTAGAGCTAGAAATAGCAAGTTAAAATAAGGC	GGAAAGGACGAAACACCGAGAGCCGTTGCCCCAAGAGGGTTTTAGAGCTAGAAATAGCAAGTTAAAATAAGGC
sgAPBB1_3	APBB1	GGAAAGGACGAAACACCG	AGGCTGGGTAGAGATGACCG	GTTTTAGAGCTAGAAATAGCAAGTTAAAATAAGGC	GGAAAGGACGAAACACCGAGGCTGGGTAGAGATGACCGGTTTTAGAGCTAGAAATAGCAAGTTAAAATAAGGC
sgAPBB1_4	APBB1	GGAAAGGACGAAACACCG	CAAGATGGTGAGGGTAGCAG	GTTTTAGAGCTAGAAATAGCAAGTTAAAATAAGGC	GGAAAGGACGAAACACCGCAAGATGGTGAGGGTAGCAGGTTTTAGAGCTAGAAATAGCAAGTTAAAATAAGGC
sgAPBB1_5	APBB1	GGAAAGGACGAAACACCG	GAACATGTGGCAGCAGAAGG	GTTTTAGAGCTAGAAATAGCAAGTTAAAATAAGGC	GGAAAGGACGAAACACCGGAACATGTGGCAGCAGAAGGGTTTTAGAGCTAGAAATAGCAAGTTAAAATAAGGC
sgCISD2_1	CISD2	GGAAAGGACGAAACACCG	AGTGCGAGTACACCAAGGAA	GTTTTAGAGCTAGAAATAGCAAGTTAAAATAAGGC	GGAAAGGACGAAACACCGAGTGCGAGTACACCAAGGAAGTTTTAGAGCTAGAAATAGCAAGTTAAAATAAGGC
sgCISD2_2	CISD2	GGAAAGGACGAAACACCG	GCCGCTGGCCAGGATGGTGC	GTTTTAGAGCTAGAAATAGCAAGTTAAAATAAGGC	GGAAAGGACGAAACACCGGCCGCTGGCCAGGATGGTGCGTTTTAGAGCTAGAAATAGCAAGTTAAAATAAGGC
sgCISD2_3	CISD2	GGAAAGGACGAAACACCG	GAGCGTGGCCCGTATCGTGA	GTTTTAGAGCTAGAAATAGCAAGTTAAAATAAGGC	GGAAAGGACGAAACACCGGAGCGTGGCCCGTATCGTGAGTTTTAGAGCTAGAAATAGCAAGTTAAAATAAGGC
sgCISD2_4	CISD2	GGAAAGGACGAAACACCG	GGAGCTGCACCTTCACGATA	GTTTTAGAGCTAGAAATAGCAAGTTAAAATAAGGC	GGAAAGGACGAAACACCGGGAGCTGCACCTTCACGATAGTTTTAGAGCTAGAAATAGCAAGTTAAAATAAGGC
sgCISD2_5	CISD2	GGAAAGGACGAAACACCG	GGAGCCGCTTCAGATATGCA	GTTTTAGAGCTAGAAATAGCAAGTTAAAATAAGGC	GGAAAGGACGAAACACCGGGAGCCGCTTCAGATATGCAGTTTTAGAGCTAGAAATAGCAAGTTAAAATAAGGC
sgRABL3_1	RABL3	GGAAAGGACGAAACACCG	GGCGTCCCTGGATCGGGTGA	GTTTTAGAGCTAGAAATAGCAAGTTAAAATAAGGC	GGAAAGGACGAAACACCGGGCGTCCCTGGATCGGGTGAGTTTTAGAGCTAGAAATAGCAAGTTAAAATAAGGC
sgRABL3_2	RABL3	GGAAAGGACGAAACACCG	AAGTGCTGGGAAATCCATCA	GTTTTAGAGCTAGAAATAGCAAGTTAAAATAAGGC	GGAAAGGACGAAACACCGAAGTGCTGGGAAATCCATCAGTTTTAGAGCTAGAAATAGCAAGTTAAAATAAGGC
sgRABL3_3	RABL3	GGAAAGGACGAAACACCG	GAGCAGCCCACAGTCCATGA	GTTTTAGAGCTAGAAATAGCAAGTTAAAATAAGGC	GGAAAGGACGAAACACCGGAGCAGCCCACAGTCCATGAGTTTTAGAGCTAGAAATAGCAAGTTAAAATAAGGC
sgRABL3_4	RABL3	GGAAAGGACGAAACACCG	CCTATGCCAAAATCAAGTGC	GTTTTAGAGCTAGAAATAGCAAGTTAAAATAAGGC	GGAAAGGACGAAACACCGCCTATGCCAAAATCAAGTGCGTTTTAGAGCTAGAAATAGCAAGTTAAAATAAGGC
sgRABL3_5	RABL3	GGAAAGGACGAAACACCG	TTAGTCCCTATTACCAACAG	GTTTTAGAGCTAGAAATAGCAAGTTAAAATAAGGC	GGAAAGGACGAAACACCGTTAGTCCCTATTACCAACAGGTTTTAGAGCTAGAAATAGCAAGTTAAAATAAGGC
sgBAIAP2_1	BAIAP2	GGAAAGGACGAAACACCG	GGTGGAGAAGCAGTGCGCCG	GTTTTAGAGCTAGAAATAGCAAGTTAAAATAAGGC	GGAAAGGACGAAACACCGGGTGGAGAAGCAGTGCGCCGGTTTTAGAGCTAGAAATAGCAAGTTAAAATAAGGC
sgBAIAP2_2	BAIAP2	GGAAAGGACGAAACACCG	CATGGGGAAGAATTACGAGA	GTTTTAGAGCTAGAAATAGCAAGTTAAAATAAGGC	GGAAAGGACGAAACACCGCATGGGGAAGAATTACGAGAGTTTTAGAGCTAGAAATAGCAAGTTAAAATAAGGC
sgBAIAP2_3	BAIAP2	GGAAAGGACGAAACACCG	GAGCTGGCCAGCGAGAGCCA	GTTTTAGAGCTAGAAATAGCAAGTTAAAATAAGGC	GGAAAGGACGAAACACCGGAGCTGGCCAGCGAGAGCCAGTTTTAGAGCTAGAAATAGCAAGTTAAAATAAGGC
sgBAIAP2_4	BAIAP2	GGAAAGGACGAAACACCG	TACGCAGCTGGAGCAGAAGG	GTTTTAGAGCTAGAAATAGCAAGTTAAAATAAGGC	GGAAAGGACGAAACACCGTACGCAGCTGGAGCAGAAGGGTTTTAGAGCTAGAAATAGCAAGTTAAAATAAGGC
sgBAIAP2_5	BAIAP2	GGAAAGGACGAAACACCG	CAGGCGCTTCTGCTTCCTGG	GTTTTAGAGCTAGAAATAGCAAGTTAAAATAAGGC	GGAAAGGACGAAACACCGCAGGCGCTTCTGCTTCCTGGGTTTTAGAGCTAGAAATAGCAAGTTAAAATAAGGC
sgFAM126B_1	FAM126B	GGAAAGGACGAAACACCG	GATAGAGCTCAAACAGCTGA	GTTTTAGAGCTAGAAATAGCAAGTTAAAATAAGGC	GGAAAGGACGAAACACCGGATAGAGCTCAAACAGCTGAGTTTTAGAGCTAGAAATAGCAAGTTAAAATAAGGC
sgFAM126B_2	FAM126B	GGAAAGGACGAAACACCG	AAGTCACTCCAACAGTGCCG	GTTTTAGAGCTAGAAATAGCAAGTTAAAATAAGGC	GGAAAGGACGAAACACCGAAGTCACTCCAACAGTGCCGGTTTTAGAGCTAGAAATAGCAAGTTAAAATAAGGC
sgFAM126B_3	FAM126B	GGAAAGGACGAAACACCG	TTGAAGGCTTGGATAAGGAG	GTTTTAGAGCTAGAAATAGCAAGTTAAAATAAGGC	GGAAAGGACGAAACACCGTTGAAGGCTTGGATAAGGAGGTTTTAGAGCTAGAAATAGCAAGTTAAAATAAGGC
sgFAM126B_4	FAM126B	GGAAAGGACGAAACACCG	GTTATGCAGCAACTTTACAC	GTTTTAGAGCTAGAAATAGCAAGTTAAAATAAGGC	GGAAAGGACGAAACACCGGTTATGCAGCAACTTTACACGTTTTAGAGCTAGAAATAGCAAGTTAAAATAAGGC
sgFAM126B_5	FAM126B	GGAAAGGACGAAACACCG	GGATCCATGGCTTTGACAGA	GTTTTAGAGCTAGAAATAGCAAGTTAAAATAAGGC	GGAAAGGACGAAACACCGGGATCCATGGCTTTGACAGAGTTTTAGAGCTAGAAATAGCAAGTTAAAATAAGGC
sgDRG1_1	DRG1	GGAAAGGACGAAACACCG	GATCGCGGAGATAGAAGCAG	GTTTTAGAGCTAGAAATAGCAAGTTAAAATAAGGC	GGAAAGGACGAAACACCGGATCGCGGAGATAGAAGCAGGTTTTAGAGCTAGAAATAGCAAGTTAAAATAAGGC
sgDRG1_2	DRG1	GGAAAGGACGAAACACCG	GGAGTAAGGAAGCACCACTG	GTTTTAGAGCTAGAAATAGCAAGTTAAAATAAGGC	GGAAAGGACGAAACACCGGGAGTAAGGAAGCACCACTGGTTTTAGAGCTAGAAATAGCAAGTTAAAATAAGGC
sgDRG1_3	DRG1	GGAAAGGACGAAACACCG	GGTGGTGGAGGTCCAGGAGA	GTTTTAGAGCTAGAAATAGCAAGTTAAAATAAGGC	GGAAAGGACGAAACACCGGGTGGTGGAGGTCCAGGAGAGTTTTAGAGCTAGAAATAGCAAGTTAAAATAAGGC
sgDRG1_4	DRG1	GGAAAGGACGAAACACCG	GAAAATGAGCTGGAAGGCTT	GTTTTAGAGCTAGAAATAGCAAGTTAAAATAAGGC	GGAAAGGACGAAACACCGGAAAATGAGCTGGAAGGCTTGTTTTAGAGCTAGAAATAGCAAGTTAAAATAAGGC
sgDRG1_5	DRG1	GGAAAGGACGAAACACCG	GCAGAGATGGGTACACAGTG	GTTTTAGAGCTAGAAATAGCAAGTTAAAATAAGGC	GGAAAGGACGAAACACCGGCAGAGATGGGTACACAGTGGTTTTAGAGCTAGAAATAGCAAGTTAAAATAAGGC
sgCOLEC10_1	COLEC10	GGAAAGGACGAAACACCG	GCAAAAGAAATAGTACCAGG	GTTTTAGAGCTAGAAATAGCAAGTTAAAATAAGGC	GGAAAGGACGAAACACCGGCAAAAGAAATAGTACCAGGGTTTTAGAGCTAGAAATAGCAAGTTAAAATAAGGC
sgCOLEC10_2	COLEC10	GGAAAGGACGAAACACCG	GTGTGTGGCACAGACTTCAG	GTTTTAGAGCTAGAAATAGCAAGTTAAAATAAGGC	GGAAAGGACGAAACACCGGTGTGTGGCACAGACTTCAGGTTTTAGAGCTAGAAATAGCAAGTTAAAATAAGGC
sgCOLEC10_3	COLEC10	GGAAAGGACGAAACACCG	AAAAGGAGATCCAGGAGAAG	GTTTTAGAGCTAGAAATAGCAAGTTAAAATAAGGC	GGAAAGGACGAAACACCGAAAAGGAGATCCAGGAGAAGGTTTTAGAGCTAGAAATAGCAAGTTAAAATAAGGC
sgCOLEC10_4	COLEC10	GGAAAGGACGAAACACCG	AGAGGGAAAGCATGGCAAAG	GTTTTAGAGCTAGAAATAGCAAGTTAAAATAAGGC	GGAAAGGACGAAACACCGAGAGGGAAAGCATGGCAAAGGTTTTAGAGCTAGAAATAGCAAGTTAAAATAAGGC
sgCOLEC10_5	COLEC10	GGAAAGGACGAAACACCG	ACAATTTCACCAGGACCCAA	GTTTTAGAGCTAGAAATAGCAAGTTAAAATAAGGC	GGAAAGGACGAAACACCGACAATTTCACCAGGACCCAAGTTTTAGAGCTAGAAATAGCAAGTTAAAATAAGGC
sgEFR3A_1	EFR3A	GGAAAGGACGAAACACCG	TCCTCGCTACAAACGCCTGG	GTTTTAGAGCTAGAAATAGCAAGTTAAAATAAGGC	GGAAAGGACGAAACACCGTCCTCGCTACAAACGCCTGGGTTTTAGAGCTAGAAATAGCAAGTTAAAATAAGGC
sgEFR3A_2	EFR3A	GGAAAGGACGAAACACCG	GTTGCAGAAGGAGAAGAAGG	GTTTTAGAGCTAGAAATAGCAAGTTAAAATAAGGC	GGAAAGGACGAAACACCGGTTGCAGAAGGAGAAGAAGGGTTTTAGAGCTAGAAATAGCAAGTTAAAATAAGGC
sgEFR3A_3	EFR3A	GGAAAGGACGAAACACCG	GATGCTCCCCGGGTTCGAGC	GTTTTAGAGCTAGAAATAGCAAGTTAAAATAAGGC	GGAAAGGACGAAACACCGGATGCTCCCCGGGTTCGAGCGTTTTAGAGCTAGAAATAGCAAGTTAAAATAAGGC
sgEFR3A_4	EFR3A	GGAAAGGACGAAACACCG	GTAACCTACCAGATTATCAG	GTTTTAGAGCTAGAAATAGCAAGTTAAAATAAGGC	GGAAAGGACGAAACACCGGTAACCTACCAGATTATCAGGTTTTAGAGCTAGAAATAGCAAGTTAAAATAAGGC
sgEFR3A_5	EFR3A	GGAAAGGACGAAACACCG	AAAGGATCCAGGAAAGACCC	GTTTTAGAGCTAGAAATAGCAAGTTAAAATAAGGC	GGAAAGGACGAAACACCGAAAGGATCCAGGAAAGACCCGTTTTAGAGCTAGAAATAGCAAGTTAAAATAAGGC
sgPLEKHA5_1	PLEKHA5	GGAAAGGACGAAACACCG	GGATTAAAATCCAGAAGGGG	GTTTTAGAGCTAGAAATAGCAAGTTAAAATAAGGC	GGAAAGGACGAAACACCGGGATTAAAATCCAGAAGGGGGTTTTAGAGCTAGAAATAGCAAGTTAAAATAAGGC
sgPLEKHA5_2	PLEKHA5	GGAAAGGACGAAACACCG	GGGTCATGAAGAAGAAACCA	GTTTTAGAGCTAGAAATAGCAAGTTAAAATAAGGC	GGAAAGGACGAAACACCGGGGTCATGAAGAAGAAACCAGTTTTAGAGCTAGAAATAGCAAGTTAAAATAAGGC
sgPLEKHA5_3	PLEKHA5	GGAAAGGACGAAACACCG	GACATTAGGACCCGGAGCGG	GTTTTAGAGCTAGAAATAGCAAGTTAAAATAAGGC	GGAAAGGACGAAACACCGGACATTAGGACCCGGAGCGGGTTTTAGAGCTAGAAATAGCAAGTTAAAATAAGGC
sgPLEKHA5_4	PLEKHA5	GGAAAGGACGAAACACCG	GATAAGCAGCTATTGACCCG	GTTTTAGAGCTAGAAATAGCAAGTTAAAATAAGGC	GGAAAGGACGAAACACCGGATAAGCAGCTATTGACCCGGTTTTAGAGCTAGAAATAGCAAGTTAAAATAAGGC
sgPLEKHA5_5	PLEKHA5	GGAAAGGACGAAACACCG	CTAGGGATCAGACATGGCGG	GTTTTAGAGCTAGAAATAGCAAGTTAAAATAAGGC	GGAAAGGACGAAACACCGCTAGGGATCAGACATGGCGGGTTTTAGAGCTAGAAATAGCAAGTTAAAATAAGGC
sgACSL3_1	ACSL3	GGAAAGGACGAAACACCG	GACCTGGTCCGAGTTCCCCA	GTTTTAGAGCTAGAAATAGCAAGTTAAAATAAGGC	GGAAAGGACGAAACACCGGACCTGGTCCGAGTTCCCCAGTTTTAGAGCTAGAAATAGCAAGTTAAAATAAGGC
sgACSL3_2	ACSL3	GGAAAGGACGAAACACCG	GGGGCTGGAACAATTTCCGA	GTTTTAGAGCTAGAAATAGCAAGTTAAAATAAGGC	GGAAAGGACGAAACACCGGGGGCTGGAACAATTTCCGAGTTTTAGAGCTAGAAATAGCAAGTTAAAATAAGGC
sgACSL3_3	ACSL3	GGAAAGGACGAAACACCG	GGACTACAATACTGGCAGAG	GTTTTAGAGCTAGAAATAGCAAGTTAAAATAAGGC	GGAAAGGACGAAACACCGGGACTACAATACTGGCAGAGGTTTTAGAGCTAGAAATAGCAAGTTAAAATAAGGC
sgACSL3_4	ACSL3	GGAAAGGACGAAACACCG	GCATACCATGGCTGCAGTGG	GTTTTAGAGCTAGAAATAGCAAGTTAAAATAAGGC	GGAAAGGACGAAACACCGGCATACCATGGCTGCAGTGGGTTTTAGAGCTAGAAATAGCAAGTTAAAATAAGGC
sgACSL3_5	ACSL3	GGAAAGGACGAAACACCG	GCAGTAATCATGTACACAAG	GTTTTAGAGCTAGAAATAGCAAGTTAAAATAAGGC	GGAAAGGACGAAACACCGGCAGTAATCATGTACACAAGGTTTTAGAGCTAGAAATAGCAAGTTAAAATAAGGC
sgTIAM1_1	TIAM1	GGAAAGGACGAAACACCG	GCCTCTCGCACAAGACGCGG	GTTTTAGAGCTAGAAATAGCAAGTTAAAATAAGGC	GGAAAGGACGAAACACCGGCCTCTCGCACAAGACGCGGGTTTTAGAGCTAGAAATAGCAAGTTAAAATAAGGC
sgTIAM1_2	TIAM1	GGAAAGGACGAAACACCG	AAGGATGTTAATGCAGGCGA	GTTTTAGAGCTAGAAATAGCAAGTTAAAATAAGGC	GGAAAGGACGAAACACCGAAGGATGTTAATGCAGGCGAGTTTTAGAGCTAGAAATAGCAAGTTAAAATAAGGC
sgTIAM1_3	TIAM1	GGAAAGGACGAAACACCG	CCTGTGGATCACCTTCCCCG	GTTTTAGAGCTAGAAATAGCAAGTTAAAATAAGGC	GGAAAGGACGAAACACCGCCTGTGGATCACCTTCCCCGGTTTTAGAGCTAGAAATAGCAAGTTAAAATAAGGC
sgTIAM1_4	TIAM1	GGAAAGGACGAAACACCG	GCAGAGCATGCCAGACACTG	GTTTTAGAGCTAGAAATAGCAAGTTAAAATAAGGC	GGAAAGGACGAAACACCGGCAGAGCATGCCAGACACTGGTTTTAGAGCTAGAAATAGCAAGTTAAAATAAGGC
sgTIAM1_5	TIAM1	GGAAAGGACGAAACACCG	CAGCGGCAGCAGCTCCACCG	GTTTTAGAGCTAGAAATAGCAAGTTAAAATAAGGC	GGAAAGGACGAAACACCGCAGCGGCAGCAGCTCCACCGGTTTTAGAGCTAGAAATAGCAAGTTAAAATAAGGC
sgEPHB2_1	EPHB2	GGAAAGGACGAAACACCG	TCATCTCCACGTGGATGCGG	GTTTTAGAGCTAGAAATAGCAAGTTAAAATAAGGC	GGAAAGGACGAAACACCGTCATCTCCACGTGGATGCGGGTTTTAGAGCTAGAAATAGCAAGTTAAAATAAGGC
sgEPHB2_2	EPHB2	GGAAAGGACGAAACACCG	GAGAATGGCACCGTCTGCCG	GTTTTAGAGCTAGAAATAGCAAGTTAAAATAAGGC	GGAAAGGACGAAACACCGGAGAATGGCACCGTCTGCCGGTTTTAGAGCTAGAAATAGCAAGTTAAAATAAGGC
sgEPHB2_3	EPHB2	GGAAAGGACGAAACACCG	GGTCCACTCCAGCATGAGGG	GTTTTAGAGCTAGAAATAGCAAGTTAAAATAAGGC	GGAAAGGACGAAACACCGGGTCCACTCCAGCATGAGGGGTTTTAGAGCTAGAAATAGCAAGTTAAAATAAGGC
sgEPHB2_4	EPHB2	GGAAAGGACGAAACACCG	GCATCAGGTGAGCCGCACCG	GTTTTAGAGCTAGAAATAGCAAGTTAAAATAAGGC	GGAAAGGACGAAACACCGGCATCAGGTGAGCCGCACCGGTTTTAGAGCTAGAAATAGCAAGTTAAAATAAGGC
sgEPHB2_5	EPHB2	GGAAAGGACGAAACACCG	TGAGCTGCAGTACTATGAGA	GTTTTAGAGCTAGAAATAGCAAGTTAAAATAAGGC	GGAAAGGACGAAACACCGTGAGCTGCAGTACTATGAGAGTTTTAGAGCTAGAAATAGCAAGTTAAAATAAGGC
sgKIDINS220_1	KIDINS220	GGAAAGGACGAAACACCG	AGGGCATGTGCACATCGTAG	GTTTTAGAGCTAGAAATAGCAAGTTAAAATAAGGC	GGAAAGGACGAAACACCGAGGGCATGTGCACATCGTAGGTTTTAGAGCTAGAAATAGCAAGTTAAAATAAGGC
sgKIDINS220_2	KIDINS220	GGAAAGGACGAAACACCG	GGAGCTGATGTGGATCAAGA	GTTTTAGAGCTAGAAATAGCAAGTTAAAATAAGGC	GGAAAGGACGAAACACCGGGAGCTGATGTGGATCAAGAGTTTTAGAGCTAGAAATAGCAAGTTAAAATAAGGC
sgKIDINS220_3	KIDINS220	GGAAAGGACGAAACACCG	GATGAGAAACATTGAAGTGG	GTTTTAGAGCTAGAAATAGCAAGTTAAAATAAGGC	GGAAAGGACGAAACACCGGATGAGAAACATTGAAGTGGGTTTTAGAGCTAGAAATAGCAAGTTAAAATAAGGC
sgKIDINS220_4	KIDINS220	GGAAAGGACGAAACACCG	TATAACCCCACACAAATGGG	GTTTTAGAGCTAGAAATAGCAAGTTAAAATAAGGC	GGAAAGGACGAAACACCGTATAACCCCACACAAATGGGGTTTTAGAGCTAGAAATAGCAAGTTAAAATAAGGC
sgKIDINS220_5	KIDINS220	GGAAAGGACGAAACACCG	AGAGTTTCACAGAACAGCCT	GTTTTAGAGCTAGAAATAGCAAGTTAAAATAAGGC	GGAAAGGACGAAACACCGAGAGTTTCACAGAACAGCCTGTTTTAGAGCTAGAAATAGCAAGTTAAAATAAGGC
sgPHLDB2_1	PHLDB2	GGAAAGGACGAAACACCG	CAGGGAGGGAGTCTTTCCGG	GTTTTAGAGCTAGAAATAGCAAGTTAAAATAAGGC	GGAAAGGACGAAACACCGCAGGGAGGGAGTCTTTCCGGGTTTTAGAGCTAGAAATAGCAAGTTAAAATAAGGC
sgPHLDB2_2	PHLDB2	GGAAAGGACGAAACACCG	AGGATTGCCTTCAGAAGCAG	GTTTTAGAGCTAGAAATAGCAAGTTAAAATAAGGC	GGAAAGGACGAAACACCGAGGATTGCCTTCAGAAGCAGGTTTTAGAGCTAGAAATAGCAAGTTAAAATAAGGC
sgPHLDB2_3	PHLDB2	GGAAAGGACGAAACACCG	AAAGTCATCAGAGGCACAGG	GTTTTAGAGCTAGAAATAGCAAGTTAAAATAAGGC	GGAAAGGACGAAACACCGAAAGTCATCAGAGGCACAGGGTTTTAGAGCTAGAAATAGCAAGTTAAAATAAGGC
sgPHLDB2_4	PHLDB2	GGAAAGGACGAAACACCG	GGAAAGGTGGAGGATGGTGG	GTTTTAGAGCTAGAAATAGCAAGTTAAAATAAGGC	GGAAAGGACGAAACACCGGGAAAGGTGGAGGATGGTGGGTTTTAGAGCTAGAAATAGCAAGTTAAAATAAGGC
sgPHLDB2_5	PHLDB2	GGAAAGGACGAAACACCG	GGGGAGAAGCATCACCCCAA	GTTTTAGAGCTAGAAATAGCAAGTTAAAATAAGGC	GGAAAGGACGAAACACCGGGGGAGAAGCATCACCCCAAGTTTTAGAGCTAGAAATAGCAAGTTAAAATAAGGC
sgGOLGB1_1	GOLGB1	GGAAAGGACGAAACACCG	GAAGAAATGAAAGCACAAGG	GTTTTAGAGCTAGAAATAGCAAGTTAAAATAAGGC	GGAAAGGACGAAACACCGGAAGAAATGAAAGCACAAGGGTTTTAGAGCTAGAAATAGCAAGTTAAAATAAGGC
sgGOLGB1_2	GOLGB1	GGAAAGGACGAAACACCG	GGAAGCTGAGCAAGAAATGG	GTTTTAGAGCTAGAAATAGCAAGTTAAAATAAGGC	GGAAAGGACGAAACACCGGGAAGCTGAGCAAGAAATGGGTTTTAGAGCTAGAAATAGCAAGTTAAAATAAGGC
sgGOLGB1_3	GOLGB1	GGAAAGGACGAAACACCG	GAAGCAACAGCTCCAGGAGA	GTTTTAGAGCTAGAAATAGCAAGTTAAAATAAGGC	GGAAAGGACGAAACACCGGAAGCAACAGCTCCAGGAGAGTTTTAGAGCTAGAAATAGCAAGTTAAAATAAGGC
sgGOLGB1_4	GOLGB1	GGAAAGGACGAAACACCG	GGAACACGAAGAATCCTTGG	GTTTTAGAGCTAGAAATAGCAAGTTAAAATAAGGC	GGAAAGGACGAAACACCGGGAACACGAAGAATCCTTGGGTTTTAGAGCTAGAAATAGCAAGTTAAAATAAGGC
sgGOLGB1_5	GOLGB1	GGAAAGGACGAAACACCG	GGAACTACAGCATATAAGGA	GTTTTAGAGCTAGAAATAGCAAGTTAAAATAAGGC	GGAAAGGACGAAACACCGGGAACTACAGCATATAAGGAGTTTTAGAGCTAGAAATAGCAAGTTAAAATAAGGC
sgANKRD26_1	ANKRD26	GGAAAGGACGAAACACCG	GAAAGTACCTCAGAATCCCA	GTTTTAGAGCTAGAAATAGCAAGTTAAAATAAGGC	GGAAAGGACGAAACACCGGAAAGTACCTCAGAATCCCAGTTTTAGAGCTAGAAATAGCAAGTTAAAATAAGGC
sgANKRD26_2	ANKRD26	GGAAAGGACGAAACACCG	GAATTCACCAGTGTTTGGGA	GTTTTAGAGCTAGAAATAGCAAGTTAAAATAAGGC	GGAAAGGACGAAACACCGGAATTCACCAGTGTTTGGGAGTTTTAGAGCTAGAAATAGCAAGTTAAAATAAGGC
sgANKRD26_3	ANKRD26	GGAAAGGACGAAACACCG	AAGGCCAGTTTACTAACTGG	GTTTTAGAGCTAGAAATAGCAAGTTAAAATAAGGC	GGAAAGGACGAAACACCGAAGGCCAGTTTACTAACTGGGTTTTAGAGCTAGAAATAGCAAGTTAAAATAAGGC
sgANKRD26_4	ANKRD26	GGAAAGGACGAAACACCG	GGAGAATGAAAAGCAAAGCA	GTTTTAGAGCTAGAAATAGCAAGTTAAAATAAGGC	GGAAAGGACGAAACACCGGGAGAATGAAAAGCAAAGCAGTTTTAGAGCTAGAAATAGCAAGTTAAAATAAGGC
sgANKRD26_5	ANKRD26	GGAAAGGACGAAACACCG	GTATGTTGATCCTTTAGCTG	GTTTTAGAGCTAGAAATAGCAAGTTAAAATAAGGC	GGAAAGGACGAAACACCGGTATGTTGATCCTTTAGCTGGTTTTAGAGCTAGAAATAGCAAGTTAAAATAAGGC
sgBSDC1_1	BSDC1	GGAAAGGACGAAACACCG	GGAGGGACGCCCTGAAGCAG	GTTTTAGAGCTAGAAATAGCAAGTTAAAATAAGGC	GGAAAGGACGAAACACCGGGAGGGACGCCCTGAAGCAGGTTTTAGAGCTAGAAATAGCAAGTTAAAATAAGGC
sgBSDC1_2	BSDC1	GGAAAGGACGAAACACCG	ACGCCTGCTGGCCACACCGG	GTTTTAGAGCTAGAAATAGCAAGTTAAAATAAGGC	GGAAAGGACGAAACACCGACGCCTGCTGGCCACACCGGGTTTTAGAGCTAGAAATAGCAAGTTAAAATAAGGC
sgBSDC1_3	BSDC1	GGAAAGGACGAAACACCG	AGGCCCACTCACCTCCCCGG	GTTTTAGAGCTAGAAATAGCAAGTTAAAATAAGGC	GGAAAGGACGAAACACCGAGGCCCACTCACCTCCCCGGGTTTTAGAGCTAGAAATAGCAAGTTAAAATAAGGC
sgBSDC1_4	BSDC1	GGAAAGGACGAAACACCG	CCAGGCGTCAAACAATTCCG	GTTTTAGAGCTAGAAATAGCAAGTTAAAATAAGGC	GGAAAGGACGAAACACCGCCAGGCGTCAAACAATTCCGGTTTTAGAGCTAGAAATAGCAAGTTAAAATAAGGC
sgBSDC1_5	BSDC1	GGAAAGGACGAAACACCG	GGTGTAGAGGGCCCGGATGG	GTTTTAGAGCTAGAAATAGCAAGTTAAAATAAGGC	GGAAAGGACGAAACACCGGGTGTAGAGGGCCCGGATGGGTTTTAGAGCTAGAAATAGCAAGTTAAAATAAGGC
sgCTNNA1_1	CTNNA1	GGAAAGGACGAAACACCG	GATGCCTCACAGCACCAGGG	GTTTTAGAGCTAGAAATAGCAAGTTAAAATAAGGC	GGAAAGGACGAAACACCGGATGCCTCACAGCACCAGGGGTTTTAGAGCTAGAAATAGCAAGTTAAAATAAGGC
sgCTNNA1_2	CTNNA1	GGAAAGGACGAAACACCG	TGAGCAAGTAGAAGCAGCCG	GTTTTAGAGCTAGAAATAGCAAGTTAAAATAAGGC	GGAAAGGACGAAACACCGTGAGCAAGTAGAAGCAGCCGGTTTTAGAGCTAGAAATAGCAAGTTAAAATAAGGC
sgCTNNA1_3	CTNNA1	GGAAAGGACGAAACACCG	GGAGAGCCAGTTTCTCAAGG	GTTTTAGAGCTAGAAATAGCAAGTTAAAATAAGGC	GGAAAGGACGAAACACCGGGAGAGCCAGTTTCTCAAGGGTTTTAGAGCTAGAAATAGCAAGTTAAAATAAGGC
sgCTNNA1_4	CTNNA1	GGAAAGGACGAAACACCG	GCAGGTTATTAATGCTGCAC	GTTTTAGAGCTAGAAATAGCAAGTTAAAATAAGGC	GGAAAGGACGAAACACCGGCAGGTTATTAATGCTGCACGTTTTAGAGCTAGAAATAGCAAGTTAAAATAAGGC
sgCTNNA1_5	CTNNA1	GGAAAGGACGAAACACCG	GGATGCCATCATATACCAGG	GTTTTAGAGCTAGAAATAGCAAGTTAAAATAAGGC	GGAAAGGACGAAACACCGGGATGCCATCATATACCAGGGTTTTAGAGCTAGAAATAGCAAGTTAAAATAAGGC
sgCTNNB1_1	CTNNB1	GGAAAGGACGAAACACCG	GTGATGGTTCAGCCAAACGC	GTTTTAGAGCTAGAAATAGCAAGTTAAAATAAGGC	GGAAAGGACGAAACACCGGTGATGGTTCAGCCAAACGCGTTTTAGAGCTAGAAATAGCAAGTTAAAATAAGGC
sgCTNNB1_2	CTNNB1	GGAAAGGACGAAACACCG	AAGGTTATGCAAGGTCCCAG	GTTTTAGAGCTAGAAATAGCAAGTTAAAATAAGGC	GGAAAGGACGAAACACCGAAGGTTATGCAAGGTCCCAGGTTTTAGAGCTAGAAATAGCAAGTTAAAATAAGGC
sgCTNNB1_3	CTNNB1	GGAAAGGACGAAACACCG	GAAGCTGAACAAGAGTCCCA	GTTTTAGAGCTAGAAATAGCAAGTTAAAATAAGGC	GGAAAGGACGAAACACCGGAAGCTGAACAAGAGTCCCAGTTTTAGAGCTAGAAATAGCAAGTTAAAATAAGGC
sgCTNNB1_4	CTNNB1	GGAAAGGACGAAACACCG	GATGGAGTTGGACATGGCCA	GTTTTAGAGCTAGAAATAGCAAGTTAAAATAAGGC	GGAAAGGACGAAACACCGGATGGAGTTGGACATGGCCAGTTTTAGAGCTAGAAATAGCAAGTTAAAATAAGGC
sgCTNNB1_5	CTNNB1	GGAAAGGACGAAACACCG	GAGTGGTAAAGGCAATCCTG	GTTTTAGAGCTAGAAATAGCAAGTTAAAATAAGGC	GGAAAGGACGAAACACCGGAGTGGTAAAGGCAATCCTGGTTTTAGAGCTAGAAATAGCAAGTTAAAATAAGGC
sgABCD3_1	ABCD3	GGAAAGGACGAAACACCG	GTACTTGCTGAAGGCCGCCA	GTTTTAGAGCTAGAAATAGCAAGTTAAAATAAGGC	GGAAAGGACGAAACACCGGTACTTGCTGAAGGCCGCCAGTTTTAGAGCTAGAAATAGCAAGTTAAAATAAGGC
sgABCD3_2	ABCD3	GGAAAGGACGAAACACCG	GACGGCGCGAAACTCCTCGC	GTTTTAGAGCTAGAAATAGCAAGTTAAAATAAGGC	GGAAAGGACGAAACACCGGACGGCGCGAAACTCCTCGCGTTTTAGAGCTAGAAATAGCAAGTTAAAATAAGGC
sgABCD3_3	ABCD3	GGAAAGGACGAAACACCG	CAGGCAGAGCAGCAGGAACG	GTTTTAGAGCTAGAAATAGCAAGTTAAAATAAGGC	GGAAAGGACGAAACACCGCAGGCAGAGCAGCAGGAACGGTTTTAGAGCTAGAAATAGCAAGTTAAAATAAGGC
sgABCD3_4	ABCD3	GGAAAGGACGAAACACCG	GAACGCGGCACCAGCCAGCG	GTTTTAGAGCTAGAAATAGCAAGTTAAAATAAGGC	GGAAAGGACGAAACACCGGAACGCGGCACCAGCCAGCGGTTTTAGAGCTAGAAATAGCAAGTTAAAATAAGGC
sgABCD3_5	ABCD3	GGAAAGGACGAAACACCG	GGAGCGAGCTGTGGTGGACA	GTTTTAGAGCTAGAAATAGCAAGTTAAAATAAGGC	GGAAAGGACGAAACACCGGGAGCGAGCTGTGGTGGACAGTTTTAGAGCTAGAAATAGCAAGTTAAAATAAGGC
sgCTNNAL1_1	CTNNAL1	GGAAAGGACGAAACACCG	GGAGATCAAAACTCGCTCGG	GTTTTAGAGCTAGAAATAGCAAGTTAAAATAAGGC	GGAAAGGACGAAACACCGGGAGATCAAAACTCGCTCGGGTTTTAGAGCTAGAAATAGCAAGTTAAAATAAGGC
sgCTNNAL1_2	CTNNAL1	GGAAAGGACGAAACACCG	GACGTGTTTGAAGGAAGACG	GTTTTAGAGCTAGAAATAGCAAGTTAAAATAAGGC	GGAAAGGACGAAACACCGGACGTGTTTGAAGGAAGACGGTTTTAGAGCTAGAAATAGCAAGTTAAAATAAGGC
sgCTNNAL1_3	CTNNAL1	GGAAAGGACGAAACACCG	GGAGCAGACGCTACTCCCGC	GTTTTAGAGCTAGAAATAGCAAGTTAAAATAAGGC	GGAAAGGACGAAACACCGGGAGCAGACGCTACTCCCGCGTTTTAGAGCTAGAAATAGCAAGTTAAAATAAGGC
sgCTNNAL1_4	CTNNAL1	GGAAAGGACGAAACACCG	AAATCCTGGGAAGTTTTCAG	GTTTTAGAGCTAGAAATAGCAAGTTAAAATAAGGC	GGAAAGGACGAAACACCGAAATCCTGGGAAGTTTTCAGGTTTTAGAGCTAGAAATAGCAAGTTAAAATAAGGC
sgCTNNAL1_5	CTNNAL1	GGAAAGGACGAAACACCG	GTGGAGTTTGCACATCTGAG	GTTTTAGAGCTAGAAATAGCAAGTTAAAATAAGGC	GGAAAGGACGAAACACCGGTGGAGTTTGCACATCTGAGGTTTTAGAGCTAGAAATAGCAAGTTAAAATAAGGC
sgHMOX2_1	HMOX2	GGAAAGGACGAAACACCG	GTATGTGAAGTAAAGTGCCG	GTTTTAGAGCTAGAAATAGCAAGTTAAAATAAGGC	GGAAAGGACGAAACACCGGTATGTGAAGTAAAGTGCCGGTTTTAGAGCTAGAAATAGCAAGTTAAAATAAGGC
sgHMOX2_2	HMOX2	GGAAAGGACGAAACACCG	CACATACTCAGCCCTCGAGG	GTTTTAGAGCTAGAAATAGCAAGTTAAAATAAGGC	GGAAAGGACGAAACACCGCACATACTCAGCCCTCGAGGGTTTTAGAGCTAGAAATAGCAAGTTAAAATAAGGC
sgHMOX2_3	HMOX2	GGAAAGGACGAAACACCG	GGGGAAGTACAAAGGGGCAA	GTTTTAGAGCTAGAAATAGCAAGTTAAAATAAGGC	GGAAAGGACGAAACACCGGGGGAAGTACAAAGGGGCAAGTTTTAGAGCTAGAAATAGCAAGTTAAAATAAGGC
sgHMOX2_4	HMOX2	GGAAAGGACGAAACACCG	GGAGGCGCTGACCAAGGACA	GTTTTAGAGCTAGAAATAGCAAGTTAAAATAAGGC	GGAAAGGACGAAACACCGGGAGGCGCTGACCAAGGACAGTTTTAGAGCTAGAAATAGCAAGTTAAAATAAGGC
sgHMOX2_5	HMOX2	GGAAAGGACGAAACACCG	GGAGCAGGTGCAGTGCCCCA	GTTTTAGAGCTAGAAATAGCAAGTTAAAATAAGGC	GGAAAGGACGAAACACCGGGAGCAGGTGCAGTGCCCCAGTTTTAGAGCTAGAAATAGCAAGTTAAAATAAGGC
sgSLC7A2_1	SLC7A2	GGAAAGGACGAAACACCG	ACATCGGGCAAAGGTCAGCG	GTTTTAGAGCTAGAAATAGCAAGTTAAAATAAGGC	GGAAAGGACGAAACACCGACATCGGGCAAAGGTCAGCGGTTTTAGAGCTAGAAATAGCAAGTTAAAATAAGGC
sgSLC7A2_2	SLC7A2	GGAAAGGACGAAACACCG	GGTCCATGGTGGATAAGCAG	GTTTTAGAGCTAGAAATAGCAAGTTAAAATAAGGC	GGAAAGGACGAAACACCGGGTCCATGGTGGATAAGCAGGTTTTAGAGCTAGAAATAGCAAGTTAAAATAAGGC
sgSLC7A2_3	SLC7A2	GGAAAGGACGAAACACCG	GGTTTATGTCCTCGCTGGGG	GTTTTAGAGCTAGAAATAGCAAGTTAAAATAAGGC	GGAAAGGACGAAACACCGGGTTTATGTCCTCGCTGGGGGTTTTAGAGCTAGAAATAGCAAGTTAAAATAAGGC
sgSLC7A2_4	SLC7A2	GGAAAGGACGAAACACCG	GCCAGCCATCACTGAAGCCA	GTTTTAGAGCTAGAAATAGCAAGTTAAAATAAGGC	GGAAAGGACGAAACACCGGCCAGCCATCACTGAAGCCAGTTTTAGAGCTAGAAATAGCAAGTTAAAATAAGGC
sgSLC7A2_5	SLC7A2	GGAAAGGACGAAACACCG	GTTGGAAGCACCCTTGGGGC	GTTTTAGAGCTAGAAATAGCAAGTTAAAATAAGGC	GGAAAGGACGAAACACCGGTTGGAAGCACCCTTGGGGCGTTTTAGAGCTAGAAATAGCAAGTTAAAATAAGGC
sgPPIA_1	PPIA	GGAAAGGACGAAACACCG	CGTACCTGACACATAAACCC	GTTTTAGAGCTAGAAATAGCAAGTTAAAATAAGGC	GGAAAGGACGAAACACCGCGTACCTGACACATAAACCCGTTTTAGAGCTAGAAATAGCAAGTTAAAATAAGGC
sgPPIA_2	PPIA	GGAAAGGACGAAACACCG	GCCCGACCTCAAAGGAGACG	GTTTTAGAGCTAGAAATAGCAAGTTAAAATAAGGC	GGAAAGGACGAAACACCGGCCCGACCTCAAAGGAGACGGTTTTAGAGCTAGAAATAGCAAGTTAAAATAAGGC
sgPPIA_3	PPIA	GGAAAGGACGAAACACCG	GACAAGGTCCCAAAGACAGC	GTTTTAGAGCTAGAAATAGCAAGTTAAAATAAGGC	GGAAAGGACGAAACACCGGACAAGGTCCCAAAGACAGCGTTTTAGAGCTAGAAATAGCAAGTTAAAATAAGGC
sgPPIA_4	PPIA	GGAAAGGACGAAACACCG	GTACCCTTACCACTCAGTCT	GTTTTAGAGCTAGAAATAGCAAGTTAAAATAAGGC	GGAAAGGACGAAACACCGGTACCCTTACCACTCAGTCTGTTTTAGAGCTAGAAATAGCAAGTTAAAATAAGGC
sgPPIA_5	PPIA	GGAAAGGACGAAACACCG	AAGGTTGGATGGCAAGCATG	GTTTTAGAGCTAGAAATAGCAAGTTAAAATAAGGC	GGAAAGGACGAAACACCGAAGGTTGGATGGCAAGCATGGTTTTAGAGCTAGAAATAGCAAGTTAAAATAAGGC
sgEIF3F_1	EIF3F	GGAAAGGACGAAACACCG	TACGACACTGAACGCATCGG	GTTTTAGAGCTAGAAATAGCAAGTTAAAATAAGGC	GGAAAGGACGAAACACCGTACGACACTGAACGCATCGGGTTTTAGAGCTAGAAATAGCAAGTTAAAATAAGGC
sgEIF3F_2	EIF3F	GGAAAGGACGAAACACCG	GTTGCAGCCGCTGCTGCCGC	GTTTTAGAGCTAGAAATAGCAAGTTAAAATAAGGC	GGAAAGGACGAAACACCGGTTGCAGCCGCTGCTGCCGCGTTTTAGAGCTAGAAATAGCAAGTTAAAATAAGGC
sgEIF3F_3	EIF3F	GGAAAGGACGAAACACCG	TCCATTTCACAGGTACGCTA	GTTTTAGAGCTAGAAATAGCAAGTTAAAATAAGGC	GGAAAGGACGAAACACCGTCCATTTCACAGGTACGCTAGTTTTAGAGCTAGAAATAGCAAGTTAAAATAAGGC
sgEIF3F_4	EIF3F	GGAAAGGACGAAACACCG	AGACTGTGGTCACCTGACGT	GTTTTAGAGCTAGAAATAGCAAGTTAAAATAAGGC	GGAAAGGACGAAACACCGAGACTGTGGTCACCTGACGTGTTTTAGAGCTAGAAATAGCAAGTTAAAATAAGGC
sgEIF3F_5	EIF3F	GGAAAGGACGAAACACCG	GCAATATGCAGAGGATGTAC	GTTTTAGAGCTAGAAATAGCAAGTTAAAATAAGGC	GGAAAGGACGAAACACCGGCAATATGCAGAGGATGTACGTTTTAGAGCTAGAAATAGCAAGTTAAAATAAGGC
sgLBR_1	LBR	GGAAAGGACGAAACACCG	AACACAAGTACCAGAATCAG	GTTTTAGAGCTAGAAATAGCAAGTTAAAATAAGGC	GGAAAGGACGAAACACCGAACACAAGTACCAGAATCAGGTTTTAGAGCTAGAAATAGCAAGTTAAAATAAGGC
sgLBR_2	LBR	GGAAAGGACGAAACACCG	TACAAAGCTGGCAAAGGAGG	GTTTTAGAGCTAGAAATAGCAAGTTAAAATAAGGC	GGAAAGGACGAAACACCGTACAAAGCTGGCAAAGGAGGGTTTTAGAGCTAGAAATAGCAAGTTAAAATAAGGC
sgLBR_3	LBR	GGAAAGGACGAAACACCG	GATCACCCAAGTAATTGGGG	GTTTTAGAGCTAGAAATAGCAAGTTAAAATAAGGC	GGAAAGGACGAAACACCGGATCACCCAAGTAATTGGGGGTTTTAGAGCTAGAAATAGCAAGTTAAAATAAGGC
sgLBR_4	LBR	GGAAAGGACGAAACACCG	GAAATGCTTACCACATGGGA	GTTTTAGAGCTAGAAATAGCAAGTTAAAATAAGGC	GGAAAGGACGAAACACCGGAAATGCTTACCACATGGGAGTTTTAGAGCTAGAAATAGCAAGTTAAAATAAGGC
sgLBR_5	LBR	GGAAAGGACGAAACACCG	AGTTCCCCTTCCAGACGCCG	GTTTTAGAGCTAGAAATAGCAAGTTAAAATAAGGC	GGAAAGGACGAAACACCGAGTTCCCCTTCCAGACGCCGGTTTTAGAGCTAGAAATAGCAAGTTAAAATAAGGC
sgCUX1_1	CUX1	GGAAAGGACGAAACACCG	AGAGGTGGCTCAGAGAGAGG	GTTTTAGAGCTAGAAATAGCAAGTTAAAATAAGGC	GGAAAGGACGAAACACCGAGAGGTGGCTCAGAGAGAGGGTTTTAGAGCTAGAAATAGCAAGTTAAAATAAGGC
sgCUX1_2	CUX1	GGAAAGGACGAAACACCG	GGAGATCGCACAGCTGGTGG	GTTTTAGAGCTAGAAATAGCAAGTTAAAATAAGGC	GGAAAGGACGAAACACCGGGAGATCGCACAGCTGGTGGGTTTTAGAGCTAGAAATAGCAAGTTAAAATAAGGC
sgCUX1_3	CUX1	GGAAAGGACGAAACACCG	ATGACTTTGCAGAAAAGGAG	GTTTTAGAGCTAGAAATAGCAAGTTAAAATAAGGC	GGAAAGGACGAAACACCGATGACTTTGCAGAAAAGGAGGTTTTAGAGCTAGAAATAGCAAGTTAAAATAAGGC
sgCUX1_4	CUX1	GGAAAGGACGAAACACCG	GCTGGCCTCACAGATCCAGA	GTTTTAGAGCTAGAAATAGCAAGTTAAAATAAGGC	GGAAAGGACGAAACACCGGCTGGCCTCACAGATCCAGAGTTTTAGAGCTAGAAATAGCAAGTTAAAATAAGGC
sgCUX1_5	CUX1	GGAAAGGACGAAACACCG	AGGCCAGCCTCACCAAGCTG	GTTTTAGAGCTAGAAATAGCAAGTTAAAATAAGGC	GGAAAGGACGAAACACCGAGGCCAGCCTCACCAAGCTGGTTTTAGAGCTAGAAATAGCAAGTTAAAATAAGGC
sgSPECC1_1	SPECC1	GGAAAGGACGAAACACCG	AAGGTTGAGGAAGAAAACCA	GTTTTAGAGCTAGAAATAGCAAGTTAAAATAAGGC	GGAAAGGACGAAACACCGAAGGTTGAGGAAGAAAACCAGTTTTAGAGCTAGAAATAGCAAGTTAAAATAAGGC
sgSPECC1_2	SPECC1	GGAAAGGACGAAACACCG	CAGTTACTGAAAATTCCCGT	GTTTTAGAGCTAGAAATAGCAAGTTAAAATAAGGC	GGAAAGGACGAAACACCGCAGTTACTGAAAATTCCCGTGTTTTAGAGCTAGAAATAGCAAGTTAAAATAAGGC
sgSPECC1_3	SPECC1	GGAAAGGACGAAACACCG	GAAAAGGACTCTGAACGCTG	GTTTTAGAGCTAGAAATAGCAAGTTAAAATAAGGC	GGAAAGGACGAAACACCGGAAAAGGACTCTGAACGCTGGTTTTAGAGCTAGAAATAGCAAGTTAAAATAAGGC
sgSPECC1_4	SPECC1	GGAAAGGACGAAACACCG	GCACTCCCCAAATTCAGAAG	GTTTTAGAGCTAGAAATAGCAAGTTAAAATAAGGC	GGAAAGGACGAAACACCGGCACTCCCCAAATTCAGAAGGTTTTAGAGCTAGAAATAGCAAGTTAAAATAAGGC
sgSPECC1_5	SPECC1	GGAAAGGACGAAACACCG	GAAGAGCCCACCACTCAGGA	GTTTTAGAGCTAGAAATAGCAAGTTAAAATAAGGC	GGAAAGGACGAAACACCGGAAGAGCCCACCACTCAGGAGTTTTAGAGCTAGAAATAGCAAGTTAAAATAAGGC
sgSLC33A1_1	SLC33A1	GGAAAGGACGAAACACCG	AGGACAGCAGCCGGCAACGG	GTTTTAGAGCTAGAAATAGCAAGTTAAAATAAGGC	GGAAAGGACGAAACACCGAGGACAGCAGCCGGCAACGGGTTTTAGAGCTAGAAATAGCAAGTTAAAATAAGGC
sgSLC33A1_2	SLC33A1	GGAAAGGACGAAACACCG	AGAGGCAGTATTATCTGCAA	GTTTTAGAGCTAGAAATAGCAAGTTAAAATAAGGC	GGAAAGGACGAAACACCGAGAGGCAGTATTATCTGCAAGTTTTAGAGCTAGAAATAGCAAGTTAAAATAAGGC
sgSLC33A1_3	SLC33A1	GGAAAGGACGAAACACCG	GATGCTTCCCGCCAAGCCCA	GTTTTAGAGCTAGAAATAGCAAGTTAAAATAAGGC	GGAAAGGACGAAACACCGGATGCTTCCCGCCAAGCCCAGTTTTAGAGCTAGAAATAGCAAGTTAAAATAAGGC
sgSLC33A1_4	SLC33A1	GGAAAGGACGAAACACCG	ACGTAGACCGCATCAACCAA	GTTTTAGAGCTAGAAATAGCAAGTTAAAATAAGGC	GGAAAGGACGAAACACCGACGTAGACCGCATCAACCAAGTTTTAGAGCTAGAAATAGCAAGTTAAAATAAGGC
sgSLC33A1_5	SLC33A1	GGAAAGGACGAAACACCG	GACGGCAATGTCCTGAGTGG	GTTTTAGAGCTAGAAATAGCAAGTTAAAATAAGGC	GGAAAGGACGAAACACCGGACGGCAATGTCCTGAGTGGGTTTTAGAGCTAGAAATAGCAAGTTAAAATAAGGC
sgFAM126A_1	FAM126A	GGAAAGGACGAAACACCG	TGCGATAGAATTCAAAGAGC	GTTTTAGAGCTAGAAATAGCAAGTTAAAATAAGGC	GGAAAGGACGAAACACCGTGCGATAGAATTCAAAGAGCGTTTTAGAGCTAGAAATAGCAAGTTAAAATAAGGC
sgFAM126A_2	FAM126A	GGAAAGGACGAAACACCG	TGCACTCTCAGTCAGAGCCA	GTTTTAGAGCTAGAAATAGCAAGTTAAAATAAGGC	GGAAAGGACGAAACACCGTGCACTCTCAGTCAGAGCCAGTTTTAGAGCTAGAAATAGCAAGTTAAAATAAGGC
sgFAM126A_3	FAM126A	GGAAAGGACGAAACACCG	AGTCAGGCACCTACCAGCAA	GTTTTAGAGCTAGAAATAGCAAGTTAAAATAAGGC	GGAAAGGACGAAACACCGAGTCAGGCACCTACCAGCAAGTTTTAGAGCTAGAAATAGCAAGTTAAAATAAGGC
sgFAM126A_4	FAM126A	GGAAAGGACGAAACACCG	AGCAGAAATGTGCATAGCAG	GTTTTAGAGCTAGAAATAGCAAGTTAAAATAAGGC	GGAAAGGACGAAACACCGAGCAGAAATGTGCATAGCAGGTTTTAGAGCTAGAAATAGCAAGTTAAAATAAGGC
sgFAM126A_5	FAM126A	GGAAAGGACGAAACACCG	GTAACCAGCATGTCAATAAG	GTTTTAGAGCTAGAAATAGCAAGTTAAAATAAGGC	GGAAAGGACGAAACACCGGTAACCAGCATGTCAATAAGGTTTTAGAGCTAGAAATAGCAAGTTAAAATAAGGC
sgMYO1B_1	MYO1B	GGAAAGGACGAAACACCG	GCAGGAGGAGTATATACGGG	GTTTTAGAGCTAGAAATAGCAAGTTAAAATAAGGC	GGAAAGGACGAAACACCGGCAGGAGGAGTATATACGGGGTTTTAGAGCTAGAAATAGCAAGTTAAAATAAGGC
sgMYO1B_2	MYO1B	GGAAAGGACGAAACACCG	GGGGAACAAAGACTTGATGA	GTTTTAGAGCTAGAAATAGCAAGTTAAAATAAGGC	GGAAAGGACGAAACACCGGGGGAACAAAGACTTGATGAGTTTTAGAGCTAGAAATAGCAAGTTAAAATAAGGC
sgMYO1B_3	MYO1B	GGAAAGGACGAAACACCG	AAAGGATTTTCCACTTGTGG	GTTTTAGAGCTAGAAATAGCAAGTTAAAATAAGGC	GGAAAGGACGAAACACCGAAAGGATTTTCCACTTGTGGGTTTTAGAGCTAGAAATAGCAAGTTAAAATAAGGC
sgMYO1B_4	MYO1B	GGAAAGGACGAAACACCG	AGAGCAGCTGATAGAACACA	GTTTTAGAGCTAGAAATAGCAAGTTAAAATAAGGC	GGAAAGGACGAAACACCGAGAGCAGCTGATAGAACACAGTTTTAGAGCTAGAAATAGCAAGTTAAAATAAGGC
sgMYO1B_5	MYO1B	GGAAAGGACGAAACACCG	GGGACAGGTCTCGATAGAGA	GTTTTAGAGCTAGAAATAGCAAGTTAAAATAAGGC	GGAAAGGACGAAACACCGGGGACAGGTCTCGATAGAGAGTTTTAGAGCTAGAAATAGCAAGTTAAAATAAGGC
sgRNF185_1	RNF185	GGAAAGGACGAAACACCG	GGAGTTCTCAGGAGATGCAG	GTTTTAGAGCTAGAAATAGCAAGTTAAAATAAGGC	GGAAAGGACGAAACACCGGGAGTTCTCAGGAGATGCAGGTTTTAGAGCTAGAAATAGCAAGTTAAAATAAGGC
sgRNF185_2	RNF185	GGAAAGGACGAAACACCG	GGGGTACTGACCAGAAGAGG	GTTTTAGAGCTAGAAATAGCAAGTTAAAATAAGGC	GGAAAGGACGAAACACCGGGGGTACTGACCAGAAGAGGGTTTTAGAGCTAGAAATAGCAAGTTAAAATAAGGC
sgRNF185_3	RNF185	GGAAAGGACGAAACACCG	AGTGGGAGCAGCAATGGCGC	GTTTTAGAGCTAGAAATAGCAAGTTAAAATAAGGC	GGAAAGGACGAAACACCGAGTGGGAGCAGCAATGGCGCGTTTTAGAGCTAGAAATAGCAAGTTAAAATAAGGC
sgRNF185_4	RNF185	GGAAAGGACGAAACACCG	AATAGGGTCTTACCTGGAGG	GTTTTAGAGCTAGAAATAGCAAGTTAAAATAAGGC	GGAAAGGACGAAACACCGAATAGGGTCTTACCTGGAGGGTTTTAGAGCTAGAAATAGCAAGTTAAAATAAGGC
sgRNF185_5	RNF185	GGAAAGGACGAAACACCG	AATGGCGCTGGCGAGAGCGG	GTTTTAGAGCTAGAAATAGCAAGTTAAAATAAGGC	GGAAAGGACGAAACACCGAATGGCGCTGGCGAGAGCGGGTTTTAGAGCTAGAAATAGCAAGTTAAAATAAGGC
sgLPCAT1_1	LPCAT1	GGAAAGGACGAAACACCG	GAGGCGCAGCTCGTGCACGA	GTTTTAGAGCTAGAAATAGCAAGTTAAAATAAGGC	GGAAAGGACGAAACACCGGAGGCGCAGCTCGTGCACGAGTTTTAGAGCTAGAAATAGCAAGTTAAAATAAGGC
sgLPCAT1_2	LPCAT1	GGAAAGGACGAAACACCG	GAAGAGCGTCAGTGTCATGA	GTTTTAGAGCTAGAAATAGCAAGTTAAAATAAGGC	GGAAAGGACGAAACACCGGAAGAGCGTCAGTGTCATGAGTTTTAGAGCTAGAAATAGCAAGTTAAAATAAGGC
sgLPCAT1_3	LPCAT1	GGAAAGGACGAAACACCG	GGCCAGCAGCATCATGGCAG	GTTTTAGAGCTAGAAATAGCAAGTTAAAATAAGGC	GGAAAGGACGAAACACCGGGCCAGCAGCATCATGGCAGGTTTTAGAGCTAGAAATAGCAAGTTAAAATAAGGC
sgLPCAT1_4	LPCAT1	GGAAAGGACGAAACACCG	ACGTTGCTGGCATACAGCGC	GTTTTAGAGCTAGAAATAGCAAGTTAAAATAAGGC	GGAAAGGACGAAACACCGACGTTGCTGGCATACAGCGCGTTTTAGAGCTAGAAATAGCAAGTTAAAATAAGGC
sgLPCAT1_5	LPCAT1	GGAAAGGACGAAACACCG	GGACTGCCAGCTGGCCCTGG	GTTTTAGAGCTAGAAATAGCAAGTTAAAATAAGGC	GGAAAGGACGAAACACCGGGACTGCCAGCTGGCCCTGGGTTTTAGAGCTAGAAATAGCAAGTTAAAATAAGGC
sgCLCC1_1	CLCC1	GGAAAGGACGAAACACCG	AGAGGCACGAGAGCATCCCA	GTTTTAGAGCTAGAAATAGCAAGTTAAAATAAGGC	GGAAAGGACGAAACACCGAGAGGCACGAGAGCATCCCAGTTTTAGAGCTAGAAATAGCAAGTTAAAATAAGGC
sgCLCC1_2	CLCC1	GGAAAGGACGAAACACCG	TTTTAGTGGCTACTGAGCTG	GTTTTAGAGCTAGAAATAGCAAGTTAAAATAAGGC	GGAAAGGACGAAACACCGTTTTAGTGGCTACTGAGCTGGTTTTAGAGCTAGAAATAGCAAGTTAAAATAAGGC
sgCLCC1_3	CLCC1	GGAAAGGACGAAACACCG	GCTTTCTGTTCAGTTTGGGA	GTTTTAGAGCTAGAAATAGCAAGTTAAAATAAGGC	GGAAAGGACGAAACACCGGCTTTCTGTTCAGTTTGGGAGTTTTAGAGCTAGAAATAGCAAGTTAAAATAAGGC
sgCLCC1_4	CLCC1	GGAAAGGACGAAACACCG	GCATATTGGAAAAGGAACTG	GTTTTAGAGCTAGAAATAGCAAGTTAAAATAAGGC	GGAAAGGACGAAACACCGGCATATTGGAAAAGGAACTGGTTTTAGAGCTAGAAATAGCAAGTTAAAATAAGGC
sgCLCC1_5	CLCC1	GGAAAGGACGAAACACCG	ACTGGAAGATGAAGCAGCGC	GTTTTAGAGCTAGAAATAGCAAGTTAAAATAAGGC	GGAAAGGACGAAACACCGACTGGAAGATGAAGCAGCGCGTTTTAGAGCTAGAAATAGCAAGTTAAAATAAGGC
sgAHNAK_1	AHNAK	GGAAAGGACGAAACACCG	CAGGTTGTCAAAGTAGATGG	GTTTTAGAGCTAGAAATAGCAAGTTAAAATAAGGC	GGAAAGGACGAAACACCGCAGGTTGTCAAAGTAGATGGGTTTTAGAGCTAGAAATAGCAAGTTAAAATAAGGC
sgAHNAK_2	AHNAK	GGAAAGGACGAAACACCG	GCAGCTTCAGGCCCACCGTG	GTTTTAGAGCTAGAAATAGCAAGTTAAAATAAGGC	GGAAAGGACGAAACACCGGCAGCTTCAGGCCCACCGTGGTTTTAGAGCTAGAAATAGCAAGTTAAAATAAGGC
sgAHNAK_3	AHNAK	GGAAAGGACGAAACACCG	GGAGAAGGAGGAGACAACCC	GTTTTAGAGCTAGAAATAGCAAGTTAAAATAAGGC	GGAAAGGACGAAACACCGGGAGAAGGAGGAGACAACCCGTTTTAGAGCTAGAAATAGCAAGTTAAAATAAGGC
sgAHNAK_4	AHNAK	GGAAAGGACGAAACACCG	GGTGACGCAGAACTCCCCTG	GTTTTAGAGCTAGAAATAGCAAGTTAAAATAAGGC	GGAAAGGACGAAACACCGGGTGACGCAGAACTCCCCTGGTTTTAGAGCTAGAAATAGCAAGTTAAAATAAGGC
sgAHNAK_5	AHNAK	GGAAAGGACGAAACACCG	CACCATGGGGCACCACACGG	GTTTTAGAGCTAGAAATAGCAAGTTAAAATAAGGC	GGAAAGGACGAAACACCGCACCATGGGGCACCACACGGGTTTTAGAGCTAGAAATAGCAAGTTAAAATAAGGC
sgARL6IP5_1	ARL6IP5	GGAAAGGACGAAACACCG	TTACCAGACCAACTACCTGG	GTTTTAGAGCTAGAAATAGCAAGTTAAAATAAGGC	GGAAAGGACGAAACACCGTTACCAGACCAACTACCTGGGTTTTAGAGCTAGAAATAGCAAGTTAAAATAAGGC
sgARL6IP5_2	ARL6IP5	GGAAAGGACGAAACACCG	GATCCTGGGAGGAATCGTGG	GTTTTAGAGCTAGAAATAGCAAGTTAAAATAAGGC	GGAAAGGACGAAACACCGGATCCTGGGAGGAATCGTGGGTTTTAGAGCTAGAAATAGCAAGTTAAAATAAGGC
sgARL6IP5_3	ARL6IP5	GGAAAGGACGAAACACCG	GACCACCATAACGAACGTCG	GTTTTAGAGCTAGAAATAGCAAGTTAAAATAAGGC	GGAAAGGACGAAACACCGGACCACCATAACGAACGTCGGTTTTAGAGCTAGAAATAGCAAGTTAAAATAAGGC
sgARL6IP5_4	ARL6IP5	GGAAAGGACGAAACACCG	AAATCGTCCCAGGCGCGGAG	GTTTTAGAGCTAGAAATAGCAAGTTAAAATAAGGC	GGAAAGGACGAAACACCGAAATCGTCCCAGGCGCGGAGGTTTTAGAGCTAGAAATAGCAAGTTAAAATAAGGC
sgARL6IP5_5	ARL6IP5	GGAAAGGACGAAACACCG	GGACCCCACTTACCCCACAA	GTTTTAGAGCTAGAAATAGCAAGTTAAAATAAGGC	GGAAAGGACGAAACACCGGGACCCCACTTACCCCACAAGTTTTAGAGCTAGAAATAGCAAGTTAAAATAAGGC
sgDHRS7_1	DHRS7	GGAAAGGACGAAACACCG	GCAGCAGCTGCACCAAGAGC	GTTTTAGAGCTAGAAATAGCAAGTTAAAATAAGGC	GGAAAGGACGAAACACCGGCAGCAGCTGCACCAAGAGCGTTTTAGAGCTAGAAATAGCAAGTTAAAATAAGGC
sgDHRS7_2	DHRS7	GGAAAGGACGAAACACCG	AGGGTGAAAAGAAGATGCCT	GTTTTAGAGCTAGAAATAGCAAGTTAAAATAAGGC	GGAAAGGACGAAACACCGAGGGTGAAAAGAAGATGCCTGTTTTAGAGCTAGAAATAGCAAGTTAAAATAAGGC
sgDHRS7_3	DHRS7	GGAAAGGACGAAACACCG	AGAGCTTAACTACTTAGGGA	GTTTTAGAGCTAGAAATAGCAAGTTAAAATAAGGC	GGAAAGGACGAAACACCGAGAGCTTAACTACTTAGGGAGTTTTAGAGCTAGAAATAGCAAGTTAAAATAAGGC
sgDHRS7_4	DHRS7	GGAAAGGACGAAACACCG	GGTGGATAACCAACAAGATG	GTTTTAGAGCTAGAAATAGCAAGTTAAAATAAGGC	GGAAAGGACGAAACACCGGGTGGATAACCAACAAGATGGTTTTAGAGCTAGAAATAGCAAGTTAAAATAAGGC
sgDHRS7_5	DHRS7	GGAAAGGACGAAACACCG	GAGTGGCAGGGACGACGCCC	GTTTTAGAGCTAGAAATAGCAAGTTAAAATAAGGC	GGAAAGGACGAAACACCGGAGTGGCAGGGACGACGCCCGTTTTAGAGCTAGAAATAGCAAGTTAAAATAAGGC
sgBCAP31_1	BCAP31	GGAAAGGACGAAACACCG	GCAACAGGATGAGTCTGCAG	GTTTTAGAGCTAGAAATAGCAAGTTAAAATAAGGC	GGAAAGGACGAAACACCGGCAACAGGATGAGTCTGCAGGTTTTAGAGCTAGAAATAGCAAGTTAAAATAAGGC
sgBCAP31_2	BCAP31	GGAAAGGACGAAACACCG	GAAGATTTTCAAGTCCCGGC	GTTTTAGAGCTAGAAATAGCAAGTTAAAATAAGGC	GGAAAGGACGAAACACCGGAAGATTTTCAAGTCCCGGCGTTTTAGAGCTAGAAATAGCAAGTTAAAATAAGGC
sgBCAP31_3	BCAP31	GGAAAGGACGAAACACCG	GAACCTCCAGAACAATCCCG	GTTTTAGAGCTAGAAATAGCAAGTTAAAATAAGGC	GGAAAGGACGAAACACCGGAACCTCCAGAACAATCCCGGTTTTAGAGCTAGAAATAGCAAGTTAAAATAAGGC
sgBCAP31_4	BCAP31	GGAAAGGACGAAACACCG	GGCGGCCAAGAAGTACATGG	GTTTTAGAGCTAGAAATAGCAAGTTAAAATAAGGC	GGAAAGGACGAAACACCGGGCGGCCAAGAAGTACATGGGTTTTAGAGCTAGAAATAGCAAGTTAAAATAAGGC
sgBCAP31_5	BCAP31	GGAAAGGACGAAACACCG	GCAGAAGCTAAAGGACGAGC	GTTTTAGAGCTAGAAATAGCAAGTTAAAATAAGGC	GGAAAGGACGAAACACCGGCAGAAGCTAAAGGACGAGCGTTTTAGAGCTAGAAATAGCAAGTTAAAATAAGGC
sgHSD17B4_1	HSD17B4	GGAAAGGACGAAACACCG	AAGGAGAGGTGGAAAAGCAG	GTTTTAGAGCTAGAAATAGCAAGTTAAAATAAGGC	GGAAAGGACGAAACACCGAAGGAGAGGTGGAAAAGCAGGTTTTAGAGCTAGAAATAGCAAGTTAAAATAAGGC
sgHSD17B4_2	HSD17B4	GGAAAGGACGAAACACCG	GAAGGTTGTGAAGACAGCCC	GTTTTAGAGCTAGAAATAGCAAGTTAAAATAAGGC	GGAAAGGACGAAACACCGGAAGGTTGTGAAGACAGCCCGTTTTAGAGCTAGAAATAGCAAGTTAAAATAAGGC
sgHSD17B4_3	HSD17B4	GGAAAGGACGAAACACCG	GAATCACCCAATGACTCCTG	GTTTTAGAGCTAGAAATAGCAAGTTAAAATAAGGC	GGAAAGGACGAAACACCGGAATCACCCAATGACTCCTGGTTTTAGAGCTAGAAATAGCAAGTTAAAATAAGGC
sgHSD17B4_4	HSD17B4	GGAAAGGACGAAACACCG	GAGTGGCATATAACCAAAGG	GTTTTAGAGCTAGAAATAGCAAGTTAAAATAAGGC	GGAAAGGACGAAACACCGGAGTGGCATATAACCAAAGGGTTTTAGAGCTAGAAATAGCAAGTTAAAATAAGGC
sgHSD17B4_5	HSD17B4	GGAAAGGACGAAACACCG	GGTTCTGGAAAAGTGTACCA	GTTTTAGAGCTAGAAATAGCAAGTTAAAATAAGGC	GGAAAGGACGAAACACCGGGTTCTGGAAAAGTGTACCAGTTTTAGAGCTAGAAATAGCAAGTTAAAATAAGGC
sgDHCR7_1	DHCR7	GGAAAGGACGAAACACCG	GAACCGCATCTCAAGGGCAG	GTTTTAGAGCTAGAAATAGCAAGTTAAAATAAGGC	GGAAAGGACGAAACACCGGAACCGCATCTCAAGGGCAGGTTTTAGAGCTAGAAATAGCAAGTTAAAATAAGGC
sgDHCR7_2	DHCR7	GGAAAGGACGAAACACCG	GAAACTTATGGCAGAAGTCA	GTTTTAGAGCTAGAAATAGCAAGTTAAAATAAGGC	GGAAAGGACGAAACACCGGAAACTTATGGCAGAAGTCAGTTTTAGAGCTAGAAATAGCAAGTTAAAATAAGGC
sgDHCR7_3	DHCR7	GGAAAGGACGAAACACCG	CCAGTTGTCGAAGATGATGG	GTTTTAGAGCTAGAAATAGCAAGTTAAAATAAGGC	GGAAAGGACGAAACACCGCCAGTTGTCGAAGATGATGGGTTTTAGAGCTAGAAATAGCAAGTTAAAATAAGGC
sgDHCR7_4	DHCR7	GGAAAGGACGAAACACCG	ATGTTGGCGCACCACAGCAG	GTTTTAGAGCTAGAAATAGCAAGTTAAAATAAGGC	GGAAAGGACGAAACACCGATGTTGGCGCACCACAGCAGGTTTTAGAGCTAGAAATAGCAAGTTAAAATAAGGC
sgDHCR7_5	DHCR7	GGAAAGGACGAAACACCG	TGTCCTTCGCAGCGAAGCAG	GTTTTAGAGCTAGAAATAGCAAGTTAAAATAAGGC	GGAAAGGACGAAACACCGTGTCCTTCGCAGCGAAGCAGGTTTTAGAGCTAGAAATAGCAAGTTAAAATAAGGC
sgMBOAT7_1	MBOAT7	GGAAAGGACGAAACACCG	GAGATGGGGAGCAGCCGCTG	GTTTTAGAGCTAGAAATAGCAAGTTAAAATAAGGC	GGAAAGGACGAAACACCGGAGATGGGGAGCAGCCGCTGGTTTTAGAGCTAGAAATAGCAAGTTAAAATAAGGC
sgMBOAT7_2	MBOAT7	GGAAAGGACGAAACACCG	TCAGCAAGGGGCCCACCCTG	GTTTTAGAGCTAGAAATAGCAAGTTAAAATAAGGC	GGAAAGGACGAAACACCGTCAGCAAGGGGCCCACCCTGGTTTTAGAGCTAGAAATAGCAAGTTAAAATAAGGC
sgMBOAT7_3	MBOAT7	GGAAAGGACGAAACACCG	GCTGAGTGTCTCCATCAGGG	GTTTTAGAGCTAGAAATAGCAAGTTAAAATAAGGC	GGAAAGGACGAAACACCGGCTGAGTGTCTCCATCAGGGGTTTTAGAGCTAGAAATAGCAAGTTAAAATAAGGC
sgMBOAT7_4	MBOAT7	GGAAAGGACGAAACACCG	GGGGTAGGCCCCAAAGCCGG	GTTTTAGAGCTAGAAATAGCAAGTTAAAATAAGGC	GGAAAGGACGAAACACCGGGGGTAGGCCCCAAAGCCGGGTTTTAGAGCTAGAAATAGCAAGTTAAAATAAGGC
sgMBOAT7_5	MBOAT7	GGAAAGGACGAAACACCG	GAATGAGGGCCCAGGTCCCG	GTTTTAGAGCTAGAAATAGCAAGTTAAAATAAGGC	GGAAAGGACGAAACACCGGAATGAGGGCCCAGGTCCCGGTTTTAGAGCTAGAAATAGCAAGTTAAAATAAGGC
sgMMGT1_1	MMGT1	GGAAAGGACGAAACACCG	GCATCATGGCGCCGTCGCTG	GTTTTAGAGCTAGAAATAGCAAGTTAAAATAAGGC	GGAAAGGACGAAACACCGGCATCATGGCGCCGTCGCTGGTTTTAGAGCTAGAAATAGCAAGTTAAAATAAGGC
sgMMGT1_2	MMGT1	GGAAAGGACGAAACACCG	GCCGTCGCTGTGGAAGGGGC	GTTTTAGAGCTAGAAATAGCAAGTTAAAATAAGGC	GGAAAGGACGAAACACCGGCCGTCGCTGTGGAAGGGGCGTTTTAGAGCTAGAAATAGCAAGTTAAAATAAGGC
sgMMGT1_3	MMGT1	GGAAAGGACGAAACACCG	CAGGCACTTACGCTGCGCAG	GTTTTAGAGCTAGAAATAGCAAGTTAAAATAAGGC	GGAAAGGACGAAACACCGCAGGCACTTACGCTGCGCAGGTTTTAGAGCTAGAAATAGCAAGTTAAAATAAGGC
sgMMGT1_4	MMGT1	GGAAAGGACGAAACACCG	GGAAAAGGCGGCGTGGGCTA	GTTTTAGAGCTAGAAATAGCAAGTTAAAATAAGGC	GGAAAGGACGAAACACCGGGAAAAGGCGGCGTGGGCTAGTTTTAGAGCTAGAAATAGCAAGTTAAAATAAGGC
sgMMGT1_5	MMGT1	GGAAAGGACGAAACACCG	GCGCAGCGGAAAAGGCGGCG	GTTTTAGAGCTAGAAATAGCAAGTTAAAATAAGGC	GGAAAGGACGAAACACCGGCGCAGCGGAAAAGGCGGCGGTTTTAGAGCTAGAAATAGCAAGTTAAAATAAGGC
sgYIF1A_1	YIF1A	GGAAAGGACGAAACACCG	GTAGCCCGAGTGATAAGCCA	GTTTTAGAGCTAGAAATAGCAAGTTAAAATAAGGC	GGAAAGGACGAAACACCGGTAGCCCGAGTGATAAGCCAGTTTTAGAGCTAGAAATAGCAAGTTAAAATAAGGC
sgYIF1A_2	YIF1A	GGAAAGGACGAAACACCG	GAAGGACATGGTGCACAAGG	GTTTTAGAGCTAGAAATAGCAAGTTAAAATAAGGC	GGAAAGGACGAAACACCGGAAGGACATGGTGCACAAGGGTTTTAGAGCTAGAAATAGCAAGTTAAAATAAGGC
sgYIF1A_3	YIF1A	GGAAAGGACGAAACACCG	GGGGCGTTGAGGTCTTGCCG	GTTTTAGAGCTAGAAATAGCAAGTTAAAATAAGGC	GGAAAGGACGAAACACCGGGGGCGTTGAGGTCTTGCCGGTTTTAGAGCTAGAAATAGCAAGTTAAAATAAGGC
sgYIF1A_4	YIF1A	GGAAAGGACGAAACACCG	TTGGCGCAGGTTCTCCCCGG	GTTTTAGAGCTAGAAATAGCAAGTTAAAATAAGGC	GGAAAGGACGAAACACCGTTGGCGCAGGTTCTCCCCGGGTTTTAGAGCTAGAAATAGCAAGTTAAAATAAGGC
sgYIF1A_5	YIF1A	GGAAAGGACGAAACACCG	CCTGTGTGCAAGCACAGCGC	GTTTTAGAGCTAGAAATAGCAAGTTAAAATAAGGC	GGAAAGGACGAAACACCGCCTGTGTGCAAGCACAGCGCGTTTTAGAGCTAGAAATAGCAAGTTAAAATAAGGC
sgEMC8_1	EMC8	GGAAAGGACGAAACACCG	GGTGGCCTCCAGAATCGCCG	GTTTTAGAGCTAGAAATAGCAAGTTAAAATAAGGC	GGAAAGGACGAAACACCGGGTGGCCTCCAGAATCGCCGGTTTTAGAGCTAGAAATAGCAAGTTAAAATAAGGC
sgEMC8_2	EMC8	GGAAAGGACGAAACACCG	CTCCCGGGTCAGCATGCCCG	GTTTTAGAGCTAGAAATAGCAAGTTAAAATAAGGC	GGAAAGGACGAAACACCGCTCCCGGGTCAGCATGCCCGGTTTTAGAGCTAGAAATAGCAAGTTAAAATAAGGC
sgEMC8_3	EMC8	GGAAAGGACGAAACACCG	AGAGGGTGTGGTGGGCGCCG	GTTTTAGAGCTAGAAATAGCAAGTTAAAATAAGGC	GGAAAGGACGAAACACCGAGAGGGTGTGGTGGGCGCCGGTTTTAGAGCTAGAAATAGCAAGTTAAAATAAGGC
sgEMC8_4	EMC8	GGAAAGGACGAAACACCG	TGGGTGGTCAGTTTCACCCC	GTTTTAGAGCTAGAAATAGCAAGTTAAAATAAGGC	GGAAAGGACGAAACACCGTGGGTGGTCAGTTTCACCCCGTTTTAGAGCTAGAAATAGCAAGTTAAAATAAGGC
sgEMC8_5	EMC8	GGAAAGGACGAAACACCG	GGGGATGCAGTCCACGAAGA	GTTTTAGAGCTAGAAATAGCAAGTTAAAATAAGGC	GGAAAGGACGAAACACCGGGGGATGCAGTCCACGAAGAGTTTTAGAGCTAGAAATAGCAAGTTAAAATAAGGC
sgRAPGEF6_1	RAPGEF6	GGAAAGGACGAAACACCG	GCACGCTATGAGAGATACAG	GTTTTAGAGCTAGAAATAGCAAGTTAAAATAAGGC	GGAAAGGACGAAACACCGGCACGCTATGAGAGATACAGGTTTTAGAGCTAGAAATAGCAAGTTAAAATAAGGC
sgRAPGEF6_2	RAPGEF6	GGAAAGGACGAAACACCG	GAAGACACATGAGTCACCTG	GTTTTAGAGCTAGAAATAGCAAGTTAAAATAAGGC	GGAAAGGACGAAACACCGGAAGACACATGAGTCACCTGGTTTTAGAGCTAGAAATAGCAAGTTAAAATAAGGC
sgRAPGEF6_3	RAPGEF6	GGAAAGGACGAAACACCG	CGTGGCCATGAACTCACCCG	GTTTTAGAGCTAGAAATAGCAAGTTAAAATAAGGC	GGAAAGGACGAAACACCGCGTGGCCATGAACTCACCCGGTTTTAGAGCTAGAAATAGCAAGTTAAAATAAGGC
sgRAPGEF6_4	RAPGEF6	GGAAAGGACGAAACACCG	GATTTGACACGTCTTCCAGA	GTTTTAGAGCTAGAAATAGCAAGTTAAAATAAGGC	GGAAAGGACGAAACACCGGATTTGACACGTCTTCCAGAGTTTTAGAGCTAGAAATAGCAAGTTAAAATAAGGC
sgRAPGEF6_5	RAPGEF6	GGAAAGGACGAAACACCG	ATCGAACAGATCCATTGCAG	GTTTTAGAGCTAGAAATAGCAAGTTAAAATAAGGC	GGAAAGGACGAAACACCGATCGAACAGATCCATTGCAGGTTTTAGAGCTAGAAATAGCAAGTTAAAATAAGGC
sgDLG1_1	DLG1	GGAAAGGACGAAACACCG	GGAGGTGCAGCACATAAGGA	GTTTTAGAGCTAGAAATAGCAAGTTAAAATAAGGC	GGAAAGGACGAAACACCGGGAGGTGCAGCACATAAGGAGTTTTAGAGCTAGAAATAGCAAGTTAAAATAAGGC
sgDLG1_2	DLG1	GGAAAGGACGAAACACCG	GGTACGGACAACCCACACAT	GTTTTAGAGCTAGAAATAGCAAGTTAAAATAAGGC	GGAAAGGACGAAACACCGGGTACGGACAACCCACACATGTTTTAGAGCTAGAAATAGCAAGTTAAAATAAGGC
sgDLG1_3	DLG1	GGAAAGGACGAAACACCG	GAGTGATTCCCAGTAAACGC	GTTTTAGAGCTAGAAATAGCAAGTTAAAATAAGGC	GGAAAGGACGAAACACCGGAGTGATTCCCAGTAAACGCGTTTTAGAGCTAGAAATAGCAAGTTAAAATAAGGC
sgDLG1_4	DLG1	GGAAAGGACGAAACACCG	AAGGATGGCAAACTTCAGAT	GTTTTAGAGCTAGAAATAGCAAGTTAAAATAAGGC	GGAAAGGACGAAACACCGAAGGATGGCAAACTTCAGATGTTTTAGAGCTAGAAATAGCAAGTTAAAATAAGGC
sgDLG1_5	DLG1	GGAAAGGACGAAACACCG	AACATTGTAGGAGGAGAAGA	GTTTTAGAGCTAGAAATAGCAAGTTAAAATAAGGC	GGAAAGGACGAAACACCGAACATTGTAGGAGGAGAAGAGTTTTAGAGCTAGAAATAGCAAGTTAAAATAAGGC
sgDLGAP4_1	DLGAP4	GGAAAGGACGAAACACCG	GTGGTGCGTGGAGGGACCGG	GTTTTAGAGCTAGAAATAGCAAGTTAAAATAAGGC	GGAAAGGACGAAACACCGGTGGTGCGTGGAGGGACCGGGTTTTAGAGCTAGAAATAGCAAGTTAAAATAAGGC
sgDLGAP4_2	DLGAP4	GGAAAGGACGAAACACCG	GGAGGTCTCGAGCCAGGGGT	GTTTTAGAGCTAGAAATAGCAAGTTAAAATAAGGC	GGAAAGGACGAAACACCGGGAGGTCTCGAGCCAGGGGTGTTTTAGAGCTAGAAATAGCAAGTTAAAATAAGGC
sgDLGAP4_3	DLGAP4	GGAAAGGACGAAACACCG	GGAACCAGTAGCCGTCTCGG	GTTTTAGAGCTAGAAATAGCAAGTTAAAATAAGGC	GGAAAGGACGAAACACCGGGAACCAGTAGCCGTCTCGGGTTTTAGAGCTAGAAATAGCAAGTTAAAATAAGGC
sgDLGAP4_4	DLGAP4	GGAAAGGACGAAACACCG	GGGCACTGCCCACAGCACTG	GTTTTAGAGCTAGAAATAGCAAGTTAAAATAAGGC	GGAAAGGACGAAACACCGGGGCACTGCCCACAGCACTGGTTTTAGAGCTAGAAATAGCAAGTTAAAATAAGGC
sgDLGAP4_5	DLGAP4	GGAAAGGACGAAACACCG	GAGCAGTACTGAGTCTGCCC	GTTTTAGAGCTAGAAATAGCAAGTTAAAATAAGGC	GGAAAGGACGAAACACCGGAGCAGTACTGAGTCTGCCCGTTTTAGAGCTAGAAATAGCAAGTTAAAATAAGGC
sgCHMP7_1	CHMP7	GGAAAGGACGAAACACCG	GATGTGGTCCCCGGAGCGGG	GTTTTAGAGCTAGAAATAGCAAGTTAAAATAAGGC	GGAAAGGACGAAACACCGGATGTGGTCCCCGGAGCGGGGTTTTAGAGCTAGAAATAGCAAGTTAAAATAAGGC
sgCHMP7_2	CHMP7	GGAAAGGACGAAACACCG	GCGTCTGCGGGACTTGCAGG	GTTTTAGAGCTAGAAATAGCAAGTTAAAATAAGGC	GGAAAGGACGAAACACCGGCGTCTGCGGGACTTGCAGGGTTTTAGAGCTAGAAATAGCAAGTTAAAATAAGGC
sgCHMP7_3	CHMP7	GGAAAGGACGAAACACCG	GCAGTCGAGGGGAGCTGCAG	GTTTTAGAGCTAGAAATAGCAAGTTAAAATAAGGC	GGAAAGGACGAAACACCGGCAGTCGAGGGGAGCTGCAGGTTTTAGAGCTAGAAATAGCAAGTTAAAATAAGGC
sgCHMP7_4	CHMP7	GGAAAGGACGAAACACCG	CTGACAGGGCCACCACGGGG	GTTTTAGAGCTAGAAATAGCAAGTTAAAATAAGGC	GGAAAGGACGAAACACCGCTGACAGGGCCACCACGGGGGTTTTAGAGCTAGAAATAGCAAGTTAAAATAAGGC
sgCHMP7_5	CHMP7	GGAAAGGACGAAACACCG	GGTGTAAAGAAGAAGCCCGC	GTTTTAGAGCTAGAAATAGCAAGTTAAAATAAGGC	GGAAAGGACGAAACACCGGGTGTAAAGAAGAAGCCCGCGTTTTAGAGCTAGAAATAGCAAGTTAAAATAAGGC
sgNOTCH1_1	NOTCH1	GGAAAGGACGAAACACCG	GGCACTTGCAGATGAACCCG	GTTTTAGAGCTAGAAATAGCAAGTTAAAATAAGGC	GGAAAGGACGAAACACCGGGCACTTGCAGATGAACCCGGTTTTAGAGCTAGAAATAGCAAGTTAAAATAAGGC
sgNOTCH1_2	NOTCH1	GGAAAGGACGAAACACCG	GCAACCCCTGCTACAACCAG	GTTTTAGAGCTAGAAATAGCAAGTTAAAATAAGGC	GGAAAGGACGAAACACCGGCAACCCCTGCTACAACCAGGTTTTAGAGCTAGAAATAGCAAGTTAAAATAAGGC
sgNOTCH1_3	NOTCH1	GGAAAGGACGAAACACCG	GGTGAGACCTGCCTGAATGG	GTTTTAGAGCTAGAAATAGCAAGTTAAAATAAGGC	GGAAAGGACGAAACACCGGGTGAGACCTGCCTGAATGGGTTTTAGAGCTAGAAATAGCAAGTTAAAATAAGGC
sgNOTCH1_4	NOTCH1	GGAAAGGACGAAACACCG	TGAAGCGGCCAATGGCACGG	GTTTTAGAGCTAGAAATAGCAAGTTAAAATAAGGC	GGAAAGGACGAAACACCGTGAAGCGGCCAATGGCACGGGTTTTAGAGCTAGAAATAGCAAGTTAAAATAAGGC
sgNOTCH1_5	NOTCH1	GGAAAGGACGAAACACCG	ACATCTGCCAACAGCTGTGG	GTTTTAGAGCTAGAAATAGCAAGTTAAAATAAGGC	GGAAAGGACGAAACACCGACATCTGCCAACAGCTGTGGGTTTTAGAGCTAGAAATAGCAAGTTAAAATAAGGC
sgLZTS2_1	LZTS2	GGAAAGGACGAAACACCG	GCTTTGGTGGTGGGCCGCGG	GTTTTAGAGCTAGAAATAGCAAGTTAAAATAAGGC	GGAAAGGACGAAACACCGGCTTTGGTGGTGGGCCGCGGGTTTTAGAGCTAGAAATAGCAAGTTAAAATAAGGC
sgLZTS2_2	LZTS2	GGAAAGGACGAAACACCG	GTAGCAGGCCATCCTGCTGG	GTTTTAGAGCTAGAAATAGCAAGTTAAAATAAGGC	GGAAAGGACGAAACACCGGTAGCAGGCCATCCTGCTGGGTTTTAGAGCTAGAAATAGCAAGTTAAAATAAGGC
sgLZTS2_3	LZTS2	GGAAAGGACGAAACACCG	CTGGCTCCCAGACAGCCCGG	GTTTTAGAGCTAGAAATAGCAAGTTAAAATAAGGC	GGAAAGGACGAAACACCGCTGGCTCCCAGACAGCCCGGGTTTTAGAGCTAGAAATAGCAAGTTAAAATAAGGC
sgLZTS2_4	LZTS2	GGAAAGGACGAAACACCG	GGGCCCTCCCACTCAGACAG	GTTTTAGAGCTAGAAATAGCAAGTTAAAATAAGGC	GGAAAGGACGAAACACCGGGGCCCTCCCACTCAGACAGGTTTTAGAGCTAGAAATAGCAAGTTAAAATAAGGC
sgLZTS2_5	LZTS2	GGAAAGGACGAAACACCG	GCAGTGGCAGCTTCAGGAGC	GTTTTAGAGCTAGAAATAGCAAGTTAAAATAAGGC	GGAAAGGACGAAACACCGGCAGTGGCAGCTTCAGGAGCGTTTTAGAGCTAGAAATAGCAAGTTAAAATAAGGC
sgUBE2J1_1	UBE2J1	GGAAAGGACGAAACACCG	GTTTATGCCAACAAAAGGAG	GTTTTAGAGCTAGAAATAGCAAGTTAAAATAAGGC	GGAAAGGACGAAACACCGGTTTATGCCAACAAAAGGAGGTTTTAGAGCTAGAAATAGCAAGTTAAAATAAGGC
sgUBE2J1_2	UBE2J1	GGAAAGGACGAAACACCG	ATGGAGGAGTTTATCACGGG	GTTTTAGAGCTAGAAATAGCAAGTTAAAATAAGGC	GGAAAGGACGAAACACCGATGGAGGAGTTTATCACGGGGTTTTAGAGCTAGAAATAGCAAGTTAAAATAAGGC
sgUBE2J1_3	UBE2J1	GGAAAGGACGAAACACCG	GGTTTCATGGGATACTCTGG	GTTTTAGAGCTAGAAATAGCAAGTTAAAATAAGGC	GGAAAGGACGAAACACCGGGTTTCATGGGATACTCTGGGTTTTAGAGCTAGAAATAGCAAGTTAAAATAAGGC
sgUBE2J1_4	UBE2J1	GGAAAGGACGAAACACCG	GTTAGGAGAATAATGCTTGG	GTTTTAGAGCTAGAAATAGCAAGTTAAAATAAGGC	GGAAAGGACGAAACACCGGTTAGGAGAATAATGCTTGGGTTTTAGAGCTAGAAATAGCAAGTTAAAATAAGGC
sgUBE2J1_5	UBE2J1	GGAAAGGACGAAACACCG	TAACACTTACTACTCCACGA	GTTTTAGAGCTAGAAATAGCAAGTTAAAATAAGGC	GGAAAGGACGAAACACCGTAACACTTACTACTCCACGAGTTTTAGAGCTAGAAATAGCAAGTTAAAATAAGGC
sgNSDHL_1	NSDHL	GGAAAGGACGAAACACCG	AAGAGATGCACAGTGATCGG	GTTTTAGAGCTAGAAATAGCAAGTTAAAATAAGGC	GGAAAGGACGAAACACCGAAGAGATGCACAGTGATCGGGTTTTAGAGCTAGAAATAGCAAGTTAAAATAAGGC
sgNSDHL_2	NSDHL	GGAAAGGACGAAACACCG	GGTCCATGGACACATCCTGG	GTTTTAGAGCTAGAAATAGCAAGTTAAAATAAGGC	GGAAAGGACGAAACACCGGGTCCATGGACACATCCTGGGTTTTAGAGCTAGAAATAGCAAGTTAAAATAAGGC
sgNSDHL_3	NSDHL	GGAAAGGACGAAACACCG	TCGGTGGCTCTGGATTCCTG	GTTTTAGAGCTAGAAATAGCAAGTTAAAATAAGGC	GGAAAGGACGAAACACCGTCGGTGGCTCTGGATTCCTGGTTTTAGAGCTAGAAATAGCAAGTTAAAATAAGGC
sgNSDHL_4	NSDHL	GGAAAGGACGAAACACCG	GCAAGGGTTTGATAATCCCC	GTTTTAGAGCTAGAAATAGCAAGTTAAAATAAGGC	GGAAAGGACGAAACACCGGCAAGGGTTTGATAATCCCCGTTTTAGAGCTAGAAATAGCAAGTTAAAATAAGGC
sgNSDHL_5	NSDHL	GGAAAGGACGAAACACCG	GACGCCCTCAAAGATGACAC	GTTTTAGAGCTAGAAATAGCAAGTTAAAATAAGGC	GGAAAGGACGAAACACCGGACGCCCTCAAAGATGACACGTTTTAGAGCTAGAAATAGCAAGTTAAAATAAGGC
sgDNAJC1_1	DNAJC1	GGAAAGGACGAAACACCG	GGAGTTGTTTGACTTAGTGG	GTTTTAGAGCTAGAAATAGCAAGTTAAAATAAGGC	GGAAAGGACGAAACACCGGGAGTTGTTTGACTTAGTGGGTTTTAGAGCTAGAAATAGCAAGTTAAAATAAGGC
sgDNAJC1_2	DNAJC1	GGAAAGGACGAAACACCG	AGGATGATGAACGAAGGCAG	GTTTTAGAGCTAGAAATAGCAAGTTAAAATAAGGC	GGAAAGGACGAAACACCGAGGATGATGAACGAAGGCAGGTTTTAGAGCTAGAAATAGCAAGTTAAAATAAGGC
sgDNAJC1_3	DNAJC1	GGAAAGGACGAAACACCG	GATTGCTGATGAAACCACAG	GTTTTAGAGCTAGAAATAGCAAGTTAAAATAAGGC	GGAAAGGACGAAACACCGGATTGCTGATGAAACCACAGGTTTTAGAGCTAGAAATAGCAAGTTAAAATAAGGC
sgDNAJC1_4	DNAJC1	GGAAAGGACGAAACACCG	GAAGCCAGCCAGGCTGCTGG	GTTTTAGAGCTAGAAATAGCAAGTTAAAATAAGGC	GGAAAGGACGAAACACCGGAAGCCAGCCAGGCTGCTGGGTTTTAGAGCTAGAAATAGCAAGTTAAAATAAGGC
sgDNAJC1_5	DNAJC1	GGAAAGGACGAAACACCG	AAAGACTGGCAGCAAGAGTG	GTTTTAGAGCTAGAAATAGCAAGTTAAAATAAGGC	GGAAAGGACGAAACACCGAAAGACTGGCAGCAAGAGTGGTTTTAGAGCTAGAAATAGCAAGTTAAAATAAGGC
sgOSBPL8_1	OSBPL8	GGAAAGGACGAAACACCG	GGACTTGCTGGACTAAGAGA	GTTTTAGAGCTAGAAATAGCAAGTTAAAATAAGGC	GGAAAGGACGAAACACCGGGACTTGCTGGACTAAGAGAGTTTTAGAGCTAGAAATAGCAAGTTAAAATAAGGC
sgOSBPL8_2	OSBPL8	GGAAAGGACGAAACACCG	CGTGCTAACAATCTCCACAG	GTTTTAGAGCTAGAAATAGCAAGTTAAAATAAGGC	GGAAAGGACGAAACACCGCGTGCTAACAATCTCCACAGGTTTTAGAGCTAGAAATAGCAAGTTAAAATAAGGC
sgOSBPL8_3	OSBPL8	GGAAAGGACGAAACACCG	GAGCCATGAAGAACTTGGAG	GTTTTAGAGCTAGAAATAGCAAGTTAAAATAAGGC	GGAAAGGACGAAACACCGGAGCCATGAAGAACTTGGAGGTTTTAGAGCTAGAAATAGCAAGTTAAAATAAGGC
sgOSBPL8_4	OSBPL8	GGAAAGGACGAAACACCG	CAACACCTGACATTAAGCAA	GTTTTAGAGCTAGAAATAGCAAGTTAAAATAAGGC	GGAAAGGACGAAACACCGCAACACCTGACATTAAGCAAGTTTTAGAGCTAGAAATAGCAAGTTAAAATAAGGC
sgOSBPL8_5	OSBPL8	GGAAAGGACGAAACACCG	GGAAAGATGAGTCAGCGCCA	GTTTTAGAGCTAGAAATAGCAAGTTAAAATAAGGC	GGAAAGGACGAAACACCGGGAAAGATGAGTCAGCGCCAGTTTTAGAGCTAGAAATAGCAAGTTAAAATAAGGC
sgTNFAIP8_1	TNFAIP8	GGAAAGGACGAAACACCG	GTACACCCAAAACAAGAAGG	GTTTTAGAGCTAGAAATAGCAAGTTAAAATAAGGC	GGAAAGGACGAAACACCGGTACACCCAAAACAAGAAGGGTTTTAGAGCTAGAAATAGCAAGTTAAAATAAGGC
sgTNFAIP8_2	TNFAIP8	GGAAAGGACGAAACACCG	CATGTGACTTGGCAGTGAGG	GTTTTAGAGCTAGAAATAGCAAGTTAAAATAAGGC	GGAAAGGACGAAACACCGCATGTGACTTGGCAGTGAGGGTTTTAGAGCTAGAAATAGCAAGTTAAAATAAGGC
sgTNFAIP8_3	TNFAIP8	GGAAAGGACGAAACACCG	TGTGTCGTCTATTAAGGTGG	GTTTTAGAGCTAGAAATAGCAAGTTAAAATAAGGC	GGAAAGGACGAAACACCGTGTGTCGTCTATTAAGGTGGGTTTTAGAGCTAGAAATAGCAAGTTAAAATAAGGC
sgTNFAIP8_4	TNFAIP8	GGAAAGGACGAAACACCG	TCATCAGCTTGCTATGACCG	GTTTTAGAGCTAGAAATAGCAAGTTAAAATAAGGC	GGAAAGGACGAAACACCGTCATCAGCTTGCTATGACCGGTTTTAGAGCTAGAAATAGCAAGTTAAAATAAGGC
sgTNFAIP8_5	TNFAIP8	GGAAAGGACGAAACACCG	TGAGCTCTACAGAGTGACCA	GTTTTAGAGCTAGAAATAGCAAGTTAAAATAAGGC	GGAAAGGACGAAACACCGTGAGCTCTACAGAGTGACCAGTTTTAGAGCTAGAAATAGCAAGTTAAAATAAGGC
sgSYAP1_1	SYAP1	GGAAAGGACGAAACACCG	GACGGTGGCTGAGTCTGCGG	GTTTTAGAGCTAGAAATAGCAAGTTAAAATAAGGC	GGAAAGGACGAAACACCGGACGGTGGCTGAGTCTGCGGGTTTTAGAGCTAGAAATAGCAAGTTAAAATAAGGC
sgSYAP1_2	SYAP1	GGAAAGGACGAAACACCG	GAAGAAATTTCTACTAGCCC	GTTTTAGAGCTAGAAATAGCAAGTTAAAATAAGGC	GGAAAGGACGAAACACCGGAAGAAATTTCTACTAGCCCGTTTTAGAGCTAGAAATAGCAAGTTAAAATAAGGC
sgSYAP1_3	SYAP1	GGAAAGGACGAAACACCG	GTTGGGCTTGCAGCAGCCGG	GTTTTAGAGCTAGAAATAGCAAGTTAAAATAAGGC	GGAAAGGACGAAACACCGGTTGGGCTTGCAGCAGCCGGGTTTTAGAGCTAGAAATAGCAAGTTAAAATAAGGC
sgSYAP1_4	SYAP1	GGAAAGGACGAAACACCG	CGAGCAGCCGTCCGAGACGG	GTTTTAGAGCTAGAAATAGCAAGTTAAAATAAGGC	GGAAAGGACGAAACACCGCGAGCAGCCGTCCGAGACGGGTTTTAGAGCTAGAAATAGCAAGTTAAAATAAGGC
sgSYAP1_5	SYAP1	GGAAAGGACGAAACACCG	GGAGCATGACCAGGGCCACG	GTTTTAGAGCTAGAAATAGCAAGTTAAAATAAGGC	GGAAAGGACGAAACACCGGGAGCATGACCAGGGCCACGGTTTTAGAGCTAGAAATAGCAAGTTAAAATAAGGC
sgNDC1_1	NDC1	GGAAAGGACGAAACACCG	AATGGTGGCACTGAAGGCCG	GTTTTAGAGCTAGAAATAGCAAGTTAAAATAAGGC	GGAAAGGACGAAACACCGAATGGTGGCACTGAAGGCCGGTTTTAGAGCTAGAAATAGCAAGTTAAAATAAGGC
sgNDC1_2	NDC1	GGAAAGGACGAAACACCG	AGTAGCAGCATCATTTACAG	GTTTTAGAGCTAGAAATAGCAAGTTAAAATAAGGC	GGAAAGGACGAAACACCGAGTAGCAGCATCATTTACAGGTTTTAGAGCTAGAAATAGCAAGTTAAAATAAGGC
sgNDC1_3	NDC1	GGAAAGGACGAAACACCG	AGGCTTCCTGAAATCCGGGG	GTTTTAGAGCTAGAAATAGCAAGTTAAAATAAGGC	GGAAAGGACGAAACACCGAGGCTTCCTGAAATCCGGGGGTTTTAGAGCTAGAAATAGCAAGTTAAAATAAGGC
sgNDC1_4	NDC1	GGAAAGGACGAAACACCG	GCAGGTCGCGGGACATACTG	GTTTTAGAGCTAGAAATAGCAAGTTAAAATAAGGC	GGAAAGGACGAAACACCGGCAGGTCGCGGGACATACTGGTTTTAGAGCTAGAAATAGCAAGTTAAAATAAGGC
sgNDC1_5	NDC1	GGAAAGGACGAAACACCG	AATGAGTGCATGAGTTGCTG	GTTTTAGAGCTAGAAATAGCAAGTTAAAATAAGGC	GGAAAGGACGAAACACCGAATGAGTGCATGAGTTGCTGGTTTTAGAGCTAGAAATAGCAAGTTAAAATAAGGC
sgEPB41L2_1	EPB41L2	GGAAAGGACGAAACACCG	GTTAGGAACAGATGCAACCA	GTTTTAGAGCTAGAAATAGCAAGTTAAAATAAGGC	GGAAAGGACGAAACACCGGTTAGGAACAGATGCAACCAGTTTTAGAGCTAGAAATAGCAAGTTAAAATAAGGC
sgEPB41L2_2	EPB41L2	GGAAAGGACGAAACACCG	GAAGAGAGAGAAGGAAACAT	GTTTTAGAGCTAGAAATAGCAAGTTAAAATAAGGC	GGAAAGGACGAAACACCGGAAGAGAGAGAAGGAAACATGTTTTAGAGCTAGAAATAGCAAGTTAAAATAAGGC
sgEPB41L2_3	EPB41L2	GGAAAGGACGAAACACCG	AAGGAAACATCGGAGAGCAG	GTTTTAGAGCTAGAAATAGCAAGTTAAAATAAGGC	GGAAAGGACGAAACACCGAAGGAAACATCGGAGAGCAGGTTTTAGAGCTAGAAATAGCAAGTTAAAATAAGGC
sgEPB41L2_4	EPB41L2	GGAAAGGACGAAACACCG	GGGCAAACTGGAATTCACTG	GTTTTAGAGCTAGAAATAGCAAGTTAAAATAAGGC	GGAAAGGACGAAACACCGGGGCAAACTGGAATTCACTGGTTTTAGAGCTAGAAATAGCAAGTTAAAATAAGGC
sgEPB41L2_5	EPB41L2	GGAAAGGACGAAACACCG	TAAGGAGCTGGAAGAGAAGG	GTTTTAGAGCTAGAAATAGCAAGTTAAAATAAGGC	GGAAAGGACGAAACACCGTAAGGAGCTGGAAGAGAAGGGTTTTAGAGCTAGAAATAGCAAGTTAAAATAAGGC
sgEPB41L5_1	EPB41L5	GGAAAGGACGAAACACCG	GCCTATTCAGACTGAAGAGA	GTTTTAGAGCTAGAAATAGCAAGTTAAAATAAGGC	GGAAAGGACGAAACACCGGCCTATTCAGACTGAAGAGAGTTTTAGAGCTAGAAATAGCAAGTTAAAATAAGGC
sgEPB41L5_2	EPB41L5	GGAAAGGACGAAACACCG	CAGAGGTCAAACACCAGCAC	GTTTTAGAGCTAGAAATAGCAAGTTAAAATAAGGC	GGAAAGGACGAAACACCGCAGAGGTCAAACACCAGCACGTTTTAGAGCTAGAAATAGCAAGTTAAAATAAGGC
sgEPB41L5_3	EPB41L5	GGAAAGGACGAAACACCG	TCCGTAGAACACTAGGGCGT	GTTTTAGAGCTAGAAATAGCAAGTTAAAATAAGGC	GGAAAGGACGAAACACCGTCCGTAGAACACTAGGGCGTGTTTTAGAGCTAGAAATAGCAAGTTAAAATAAGGC
sgEPB41L5_4	EPB41L5	GGAAAGGACGAAACACCG	GATGAGAACTCTTTTGGACG	GTTTTAGAGCTAGAAATAGCAAGTTAAAATAAGGC	GGAAAGGACGAAACACCGGATGAGAACTCTTTTGGACGGTTTTAGAGCTAGAAATAGCAAGTTAAAATAAGGC
sgEPB41L5_5	EPB41L5	GGAAAGGACGAAACACCG	ACAGGAGCAGAGGAAATGGA	GTTTTAGAGCTAGAAATAGCAAGTTAAAATAAGGC	GGAAAGGACGAAACACCGACAGGAGCAGAGGAAATGGAGTTTTAGAGCTAGAAATAGCAAGTTAAAATAAGGC
sgCCNB2_1	CCNB2	GGAAAGGACGAAACACCG	AAGGCGAGCATCAAAAGCCG	GTTTTAGAGCTAGAAATAGCAAGTTAAAATAAGGC	GGAAAGGACGAAACACCGAAGGCGAGCATCAAAAGCCGGTTTTAGAGCTAGAAATAGCAAGTTAAAATAAGGC
sgCCNB2_2	CCNB2	GGAAAGGACGAAACACCG	TCAGTATCTCAGGCAGCTGG	GTTTTAGAGCTAGAAATAGCAAGTTAAAATAAGGC	GGAAAGGACGAAACACCGTCAGTATCTCAGGCAGCTGGGTTTTAGAGCTAGAAATAGCAAGTTAAAATAAGGC
sgCCNB2_3	CCNB2	GGAAAGGACGAAACACCG	GAGACTCTGTACATGTGCGT	GTTTTAGAGCTAGAAATAGCAAGTTAAAATAAGGC	GGAAAGGACGAAACACCGGAGACTCTGTACATGTGCGTGTTTTAGAGCTAGAAATAGCAAGTTAAAATAAGGC
sgCCNB2_4	CCNB2	GGAAAGGACGAAACACCG	CAGAGCAGCACAAGTAGCTA	GTTTTAGAGCTAGAAATAGCAAGTTAAAATAAGGC	GGAAAGGACGAAACACCGCAGAGCAGCACAAGTAGCTAGTTTTAGAGCTAGAAATAGCAAGTTAAAATAAGGC
sgCCNB2_5	CCNB2	GGAAAGGACGAAACACCG	GGGTCCTTCTCCCACACCTG	GTTTTAGAGCTAGAAATAGCAAGTTAAAATAAGGC	GGAAAGGACGAAACACCGGGGTCCTTCTCCCACACCTGGTTTTAGAGCTAGAAATAGCAAGTTAAAATAAGGC
sgEPN2_1	EPN2	GGAAAGGACGAAACACCG	GGGGTTGGTCTGGTTAGTGG	GTTTTAGAGCTAGAAATAGCAAGTTAAAATAAGGC	GGAAAGGACGAAACACCGGGGGTTGGTCTGGTTAGTGGGTTTTAGAGCTAGAAATAGCAAGTTAAAATAAGGC
sgEPN2_2	EPN2	GGAAAGGACGAAACACCG	ATGGGGTCTTTACCAAACGA	GTTTTAGAGCTAGAAATAGCAAGTTAAAATAAGGC	GGAAAGGACGAAACACCGATGGGGTCTTTACCAAACGAGTTTTAGAGCTAGAAATAGCAAGTTAAAATAAGGC
sgEPN2_3	EPN2	GGAAAGGACGAAACACCG	CTTGGGGACAGATTGTACGG	GTTTTAGAGCTAGAAATAGCAAGTTAAAATAAGGC	GGAAAGGACGAAACACCGCTTGGGGACAGATTGTACGGGTTTTAGAGCTAGAAATAGCAAGTTAAAATAAGGC
sgEPN2_4	EPN2	GGAAAGGACGAAACACCG	GCTGCTGTGAAGCTGCCCAG	GTTTTAGAGCTAGAAATAGCAAGTTAAAATAAGGC	GGAAAGGACGAAACACCGGCTGCTGTGAAGCTGCCCAGGTTTTAGAGCTAGAAATAGCAAGTTAAAATAAGGC
sgEPN2_5	EPN2	GGAAAGGACGAAACACCG	GGGCTCACCAGAGACAGACA	GTTTTAGAGCTAGAAATAGCAAGTTAAAATAAGGC	GGAAAGGACGAAACACCGGGGCTCACCAGAGACAGACAGTTTTAGAGCTAGAAATAGCAAGTTAAAATAAGGC
sgCDKAL1_1	CDKAL1	GGAAAGGACGAAACACCG	GGAGAACAAGAAAATCGTAC	GTTTTAGAGCTAGAAATAGCAAGTTAAAATAAGGC	GGAAAGGACGAAACACCGGGAGAACAAGAAAATCGTACGTTTTAGAGCTAGAAATAGCAAGTTAAAATAAGGC
sgCDKAL1_2	CDKAL1	GGAAAGGACGAAACACCG	TCGTGTGGTAGAAGTTGTGG	GTTTTAGAGCTAGAAATAGCAAGTTAAAATAAGGC	GGAAAGGACGAAACACCGTCGTGTGGTAGAAGTTGTGGGTTTTAGAGCTAGAAATAGCAAGTTAAAATAAGGC
sgCDKAL1_3	CDKAL1	GGAAAGGACGAAACACCG	ATGGTTGACCAGTGAAGACA	GTTTTAGAGCTAGAAATAGCAAGTTAAAATAAGGC	GGAAAGGACGAAACACCGATGGTTGACCAGTGAAGACAGTTTTAGAGCTAGAAATAGCAAGTTAAAATAAGGC
sgCDKAL1_4	CDKAL1	GGAAAGGACGAAACACCG	GGCTGACTTCAAAAGAGTAG	GTTTTAGAGCTAGAAATAGCAAGTTAAAATAAGGC	GGAAAGGACGAAACACCGGGCTGACTTCAAAAGAGTAGGTTTTAGAGCTAGAAATAGCAAGTTAAAATAAGGC
sgCDKAL1_5	CDKAL1	GGAAAGGACGAAACACCG	GGAACAAGTTCCAGCACAAG	GTTTTAGAGCTAGAAATAGCAAGTTAAAATAAGGC	GGAAAGGACGAAACACCGGGAACAAGTTCCAGCACAAGGTTTTAGAGCTAGAAATAGCAAGTTAAAATAAGGC
sgSCYL2_1	SCYL2	GGAAAGGACGAAACACCG	GGTCGACACATTGCCAGTGG	GTTTTAGAGCTAGAAATAGCAAGTTAAAATAAGGC	GGAAAGGACGAAACACCGGGTCGACACATTGCCAGTGGGTTTTAGAGCTAGAAATAGCAAGTTAAAATAAGGC
sgSCYL2_2	SCYL2	GGAAAGGACGAAACACCG	GGTTCTACCAAAACTGCCCA	GTTTTAGAGCTAGAAATAGCAAGTTAAAATAAGGC	GGAAAGGACGAAACACCGGGTTCTACCAAAACTGCCCAGTTTTAGAGCTAGAAATAGCAAGTTAAAATAAGGC
sgSCYL2_3	SCYL2	GGAAAGGACGAAACACCG	ATGTCTGGAGATATAGGGGA	GTTTTAGAGCTAGAAATAGCAAGTTAAAATAAGGC	GGAAAGGACGAAACACCGATGTCTGGAGATATAGGGGAGTTTTAGAGCTAGAAATAGCAAGTTAAAATAAGGC
sgSCYL2_4	SCYL2	GGAAAGGACGAAACACCG	GTTCTTTATCTCATCAGGAG	GTTTTAGAGCTAGAAATAGCAAGTTAAAATAAGGC	GGAAAGGACGAAACACCGGTTCTTTATCTCATCAGGAGGTTTTAGAGCTAGAAATAGCAAGTTAAAATAAGGC
sgSCYL2_5	SCYL2	GGAAAGGACGAAACACCG	AATTCCATCCAAGGAACCTG	GTTTTAGAGCTAGAAATAGCAAGTTAAAATAAGGC	GGAAAGGACGAAACACCGAATTCCATCCAAGGAACCTGGTTTTAGAGCTAGAAATAGCAAGTTAAAATAAGGC
sgEFR3B_1	EFR3B	GGAAAGGACGAAACACCG	TGAGAGGCTCATCCGTGACG	GTTTTAGAGCTAGAAATAGCAAGTTAAAATAAGGC	GGAAAGGACGAAACACCGTGAGAGGCTCATCCGTGACGGTTTTAGAGCTAGAAATAGCAAGTTAAAATAAGGC
sgEFR3B_2	EFR3B	GGAAAGGACGAAACACCG	GAAGTTTGCCAACATCGAGG	GTTTTAGAGCTAGAAATAGCAAGTTAAAATAAGGC	GGAAAGGACGAAACACCGGAAGTTTGCCAACATCGAGGGTTTTAGAGCTAGAAATAGCAAGTTAAAATAAGGC
sgEFR3B_3	EFR3B	GGAAAGGACGAAACACCG	CATCAAAGGCCTGCAAGGGG	GTTTTAGAGCTAGAAATAGCAAGTTAAAATAAGGC	GGAAAGGACGAAACACCGCATCAAAGGCCTGCAAGGGGGTTTTAGAGCTAGAAATAGCAAGTTAAAATAAGGC
sgEFR3B_4	EFR3B	GGAAAGGACGAAACACCG	GAAGGAGAAAGAGAGCCCCG	GTTTTAGAGCTAGAAATAGCAAGTTAAAATAAGGC	GGAAAGGACGAAACACCGGAAGGAGAAAGAGAGCCCCGGTTTTAGAGCTAGAAATAGCAAGTTAAAATAAGGC
sgEFR3B_5	EFR3B	GGAAAGGACGAAACACCG	GCAACGGATGGCAAACACCT	GTTTTAGAGCTAGAAATAGCAAGTTAAAATAAGGC	GGAAAGGACGAAACACCGGCAACGGATGGCAAACACCTGTTTTAGAGCTAGAAATAGCAAGTTAAAATAAGGC
sgTMF1_1	TMF1	GGAAAGGACGAAACACCG	GATGAAAAGGTACTAACAGG	GTTTTAGAGCTAGAAATAGCAAGTTAAAATAAGGC	GGAAAGGACGAAACACCGGATGAAAAGGTACTAACAGGGTTTTAGAGCTAGAAATAGCAAGTTAAAATAAGGC
sgTMF1_2	TMF1	GGAAAGGACGAAACACCG	AAAGCCAGTTCGGAGGACTG	GTTTTAGAGCTAGAAATAGCAAGTTAAAATAAGGC	GGAAAGGACGAAACACCGAAAGCCAGTTCGGAGGACTGGTTTTAGAGCTAGAAATAGCAAGTTAAAATAAGGC
sgTMF1_3	TMF1	GGAAAGGACGAAACACCG	ACAGACTGTGTTAGACAAGG	GTTTTAGAGCTAGAAATAGCAAGTTAAAATAAGGC	GGAAAGGACGAAACACCGACAGACTGTGTTAGACAAGGGTTTTAGAGCTAGAAATAGCAAGTTAAAATAAGGC
sgTMF1_4	TMF1	GGAAAGGACGAAACACCG	AGAAAGATGAGCAGATCCGA	GTTTTAGAGCTAGAAATAGCAAGTTAAAATAAGGC	GGAAAGGACGAAACACCGAGAAAGATGAGCAGATCCGAGTTTTAGAGCTAGAAATAGCAAGTTAAAATAAGGC
sgTMF1_5	TMF1	GGAAAGGACGAAACACCG	AAATAGGCTGTGTAAACTGG	GTTTTAGAGCTAGAAATAGCAAGTTAAAATAAGGC	GGAAAGGACGAAACACCGAAATAGGCTGTGTAAACTGGGTTTTAGAGCTAGAAATAGCAAGTTAAAATAAGGC
sgPEAK1_1	PEAK1	GGAAAGGACGAAACACCG	GAGAAGGCACCCATCACCCA	GTTTTAGAGCTAGAAATAGCAAGTTAAAATAAGGC	GGAAAGGACGAAACACCGGAGAAGGCACCCATCACCCAGTTTTAGAGCTAGAAATAGCAAGTTAAAATAAGGC
sgPEAK1_2	PEAK1	GGAAAGGACGAAACACCG	GATTGCTGTACAAACTGAGA	GTTTTAGAGCTAGAAATAGCAAGTTAAAATAAGGC	GGAAAGGACGAAACACCGGATTGCTGTACAAACTGAGAGTTTTAGAGCTAGAAATAGCAAGTTAAAATAAGGC
sgPEAK1_3	PEAK1	GGAAAGGACGAAACACCG	CTGATGCAAAACCTAAGCGC	GTTTTAGAGCTAGAAATAGCAAGTTAAAATAAGGC	GGAAAGGACGAAACACCGCTGATGCAAAACCTAAGCGCGTTTTAGAGCTAGAAATAGCAAGTTAAAATAAGGC
sgPEAK1_4	PEAK1	GGAAAGGACGAAACACCG	GCGCCATCACTGGTTCACAG	GTTTTAGAGCTAGAAATAGCAAGTTAAAATAAGGC	GGAAAGGACGAAACACCGGCGCCATCACTGGTTCACAGGTTTTAGAGCTAGAAATAGCAAGTTAAAATAAGGC
sgPEAK1_5	PEAK1	GGAAAGGACGAAACACCG	GTTGGGAAGCAAGATGGCAG	GTTTTAGAGCTAGAAATAGCAAGTTAAAATAAGGC	GGAAAGGACGAAACACCGGTTGGGAAGCAAGATGGCAGGTTTTAGAGCTAGAAATAGCAAGTTAAAATAAGGC
sgEHD1_1	EHD1	GGAAAGGACGAAACACCG	GCTCCGGCTCCTTCTTGCGG	GTTTTAGAGCTAGAAATAGCAAGTTAAAATAAGGC	GGAAAGGACGAAACACCGGCTCCGGCTCCTTCTTGCGGGTTTTAGAGCTAGAAATAGCAAGTTAAAATAAGGC
sgEHD1_2	EHD1	GGAAAGGACGAAACACCG	GAGAAGCAGCGGATCAGCAG	GTTTTAGAGCTAGAAATAGCAAGTTAAAATAAGGC	GGAAAGGACGAAACACCGGAGAAGCAGCGGATCAGCAGGTTTTAGAGCTAGAAATAGCAAGTTAAAATAAGGC
sgEHD1_3	EHD1	GGAAAGGACGAAACACCG	GAGGCTCGGGAAGTCCCCAG	GTTTTAGAGCTAGAAATAGCAAGTTAAAATAAGGC	GGAAAGGACGAAACACCGGAGGCTCGGGAAGTCCCCAGGTTTTAGAGCTAGAAATAGCAAGTTAAAATAAGGC
sgEHD1_4	EHD1	GGAAAGGACGAAACACCG	GCAGAAGCTGCTACCCCTGG	GTTTTAGAGCTAGAAATAGCAAGTTAAAATAAGGC	GGAAAGGACGAAACACCGGCAGAAGCTGCTACCCCTGGGTTTTAGAGCTAGAAATAGCAAGTTAAAATAAGGC
sgEHD1_5	EHD1	GGAAAGGACGAAACACCG	GATCAGGTGTCGGATGAAGG	GTTTTAGAGCTAGAAATAGCAAGTTAAAATAAGGC	GGAAAGGACGAAACACCGGATCAGGTGTCGGATGAAGGGTTTTAGAGCTAGAAATAGCAAGTTAAAATAAGGC
sgAUP1_1	AUP1	GGAAAGGACGAAACACCG	GAGACCAGCACACAAAGCTG	GTTTTAGAGCTAGAAATAGCAAGTTAAAATAAGGC	GGAAAGGACGAAACACCGGAGACCAGCACACAAAGCTGGTTTTAGAGCTAGAAATAGCAAGTTAAAATAAGGC
sgAUP1_2	AUP1	GGAAAGGACGAAACACCG	GAAAGAGGCGCAGGACGAGG	GTTTTAGAGCTAGAAATAGCAAGTTAAAATAAGGC	GGAAAGGACGAAACACCGGAAAGAGGCGCAGGACGAGGGTTTTAGAGCTAGAAATAGCAAGTTAAAATAAGGC
sgAUP1_3	AUP1	GGAAAGGACGAAACACCG	GAGGCCACCAATGGCCGGGA	GTTTTAGAGCTAGAAATAGCAAGTTAAAATAAGGC	GGAAAGGACGAAACACCGGAGGCCACCAATGGCCGGGAGTTTTAGAGCTAGAAATAGCAAGTTAAAATAAGGC
sgAUP1_4	AUP1	GGAAAGGACGAAACACCG	GCTAAACCCACCTGAAGCGC	GTTTTAGAGCTAGAAATAGCAAGTTAAAATAAGGC	GGAAAGGACGAAACACCGGCTAAACCCACCTGAAGCGCGTTTTAGAGCTAGAAATAGCAAGTTAAAATAAGGC
sgAUP1_5	AUP1	GGAAAGGACGAAACACCG	ACACTCACCACAGAGACCAG	GTTTTAGAGCTAGAAATAGCAAGTTAAAATAAGGC	GGAAAGGACGAAACACCGACACTCACCACAGAGACCAGGTTTTAGAGCTAGAAATAGCAAGTTAAAATAAGGC
sgHSDL2_1	HSDL2	GGAAAGGACGAAACACCG	GCATTGAAAGCAGCAAAGGA	GTTTTAGAGCTAGAAATAGCAAGTTAAAATAAGGC	GGAAAGGACGAAACACCGGCATTGAAAGCAGCAAAGGAGTTTTAGAGCTAGAAATAGCAAGTTAAAATAAGGC
sgHSDL2_2	HSDL2	GGAAAGGACGAAACACCG	ACAGCAGATCAGTGCTGCAG	GTTTTAGAGCTAGAAATAGCAAGTTAAAATAAGGC	GGAAAGGACGAAACACCGACAGCAGATCAGTGCTGCAGGTTTTAGAGCTAGAAATAGCAAGTTAAAATAAGGC
sgHSDL2_3	HSDL2	GGAAAGGACGAAACACCG	TAGGTGAAGATGGTGGCACG	GTTTTAGAGCTAGAAATAGCAAGTTAAAATAAGGC	GGAAAGGACGAAACACCGTAGGTGAAGATGGTGGCACGGTTTTAGAGCTAGAAATAGCAAGTTAAAATAAGGC
sgHSDL2_4	HSDL2	GGAAAGGACGAAACACCG	AAAGTCATGTTACCCAACAC	GTTTTAGAGCTAGAAATAGCAAGTTAAAATAAGGC	GGAAAGGACGAAACACCGAAAGTCATGTTACCCAACACGTTTTAGAGCTAGAAATAGCAAGTTAAAATAAGGC
sgHSDL2_5	HSDL2	GGAAAGGACGAAACACCG	CAATAGCTTTGCCAATGCCA	GTTTTAGAGCTAGAAATAGCAAGTTAAAATAAGGC	GGAAAGGACGAAACACCGCAATAGCTTTGCCAATGCCAGTTTTAGAGCTAGAAATAGCAAGTTAAAATAAGGC
sgCISD1_1	CISD1	GGAAAGGACGAAACACCG	GCAGCAGTTACCATTGCTGC	GTTTTAGAGCTAGAAATAGCAAGTTAAAATAAGGC	GGAAAGGACGAAACACCGGCAGCAGTTACCATTGCTGCGTTTTAGAGCTAGAAATAGCAAGTTAAAATAAGGC
sgCISD1_2	CISD1	GGAAAGGACGAAACACCG	ACTTCCAGTTCCAGCGTACG	GTTTTAGAGCTAGAAATAGCAAGTTAAAATAAGGC	GGAAAGGACGAAACACCGACTTCCAGTTCCAGCGTACGGTTTTAGAGCTAGAAATAGCAAGTTAAAATAAGGC
sgCISD1_3	CISD1	GGAAAGGACGAAACACCG	CCCCACTTCACCTCGTACGC	GTTTTAGAGCTAGAAATAGCAAGTTAAAATAAGGC	GGAAAGGACGAAACACCGCCCCACTTCACCTCGTACGCGTTTTAGAGCTAGAAATAGCAAGTTAAAATAAGGC
sgCISD1_4	CISD1	GGAAAGGACGAAACACCG	CTGTGTACTGCCGTTGTTGG	GTTTTAGAGCTAGAAATAGCAAGTTAAAATAAGGC	GGAAAGGACGAAACACCGCTGTGTACTGCCGTTGTTGGGTTTTAGAGCTAGAAATAGCAAGTTAAAATAAGGC
sgCISD1_5	CISD1	GGAAAGGACGAAACACCG	GAAGAGACTGGAGACAATGT	GTTTTAGAGCTAGAAATAGCAAGTTAAAATAAGGC	GGAAAGGACGAAACACCGGAAGAGACTGGAGACAATGTGTTTTAGAGCTAGAAATAGCAAGTTAAAATAAGGC
sgTMX1_1	TMX1	GGAAAGGACGAAACACCG	GGAACTGCAAGACTCCCGGA	GTTTTAGAGCTAGAAATAGCAAGTTAAAATAAGGC	GGAAAGGACGAAACACCGGGAACTGCAAGACTCCCGGAGTTTTAGAGCTAGAAATAGCAAGTTAAAATAAGGC
sgTMX1_2	TMX1	GGAAAGGACGAAACACCG	GTGCTCCCTGGACGCACGGG	GTTTTAGAGCTAGAAATAGCAAGTTAAAATAAGGC	GGAAAGGACGAAACACCGGTGCTCCCTGGACGCACGGGGTTTTAGAGCTAGAAATAGCAAGTTAAAATAAGGC
sgTMX1_3	TMX1	GGAAAGGACGAAACACCG	GAAGGGTATGGGTACGGCTG	GTTTTAGAGCTAGAAATAGCAAGTTAAAATAAGGC	GGAAAGGACGAAACACCGGAAGGGTATGGGTACGGCTGGTTTTAGAGCTAGAAATAGCAAGTTAAAATAAGGC
sgTMX1_4	TMX1	GGAAAGGACGAAACACCG	CGAGAACTGGAGAGAACTGC	GTTTTAGAGCTAGAAATAGCAAGTTAAAATAAGGC	GGAAAGGACGAAACACCGCGAGAACTGGAGAGAACTGCGTTTTAGAGCTAGAAATAGCAAGTTAAAATAAGGC
sgTMX1_5	TMX1	GGAAAGGACGAAACACCG	GAGCAACGTTCGCGTCATCA	GTTTTAGAGCTAGAAATAGCAAGTTAAAATAAGGC	GGAAAGGACGAAACACCGGAGCAACGTTCGCGTCATCAGTTTTAGAGCTAGAAATAGCAAGTTAAAATAAGGC
sgEXOC4_1	EXOC4	GGAAAGGACGAAACACCG	ATGGCGGCAGAAGCAGCTGG	GTTTTAGAGCTAGAAATAGCAAGTTAAAATAAGGC	GGAAAGGACGAAACACCGATGGCGGCAGAAGCAGCTGGGTTTTAGAGCTAGAAATAGCAAGTTAAAATAAGGC
sgEXOC4_2	EXOC4	GGAAAGGACGAAACACCG	ACAGAGATGAGCAGCCCCGA	GTTTTAGAGCTAGAAATAGCAAGTTAAAATAAGGC	GGAAAGGACGAAACACCGACAGAGATGAGCAGCCCCGAGTTTTAGAGCTAGAAATAGCAAGTTAAAATAAGGC
sgEXOC4_3	EXOC4	GGAAAGGACGAAACACCG	GGGATGAGCTTCGGAAACTG	GTTTTAGAGCTAGAAATAGCAAGTTAAAATAAGGC	GGAAAGGACGAAACACCGGGGATGAGCTTCGGAAACTGGTTTTAGAGCTAGAAATAGCAAGTTAAAATAAGGC
sgEXOC4_4	EXOC4	GGAAAGGACGAAACACCG	GAACAGAAGCATCTTTCACG	GTTTTAGAGCTAGAAATAGCAAGTTAAAATAAGGC	GGAAAGGACGAAACACCGGAACAGAAGCATCTTTCACGGTTTTAGAGCTAGAAATAGCAAGTTAAAATAAGGC
sgEXOC4_5	EXOC4	GGAAAGGACGAAACACCG	GGAATTTTCGAGGAGTAGGG	GTTTTAGAGCTAGAAATAGCAAGTTAAAATAAGGC	GGAAAGGACGAAACACCGGGAATTTTCGAGGAGTAGGGGTTTTAGAGCTAGAAATAGCAAGTTAAAATAAGGC
sgTOR1AIP2_1	TOR1AIP2	GGAAAGGACGAAACACCG	AGGGTGAGGATACACTGAGG	GTTTTAGAGCTAGAAATAGCAAGTTAAAATAAGGC	GGAAAGGACGAAACACCGAGGGTGAGGATACACTGAGGGTTTTAGAGCTAGAAATAGCAAGTTAAAATAAGGC
sgTOR1AIP2_2	TOR1AIP2	GGAAAGGACGAAACACCG	GGACTTAGGGAACCTCAAGA	GTTTTAGAGCTAGAAATAGCAAGTTAAAATAAGGC	GGAAAGGACGAAACACCGGGACTTAGGGAACCTCAAGAGTTTTAGAGCTAGAAATAGCAAGTTAAAATAAGGC
sgTOR1AIP2_3	TOR1AIP2	GGAAAGGACGAAACACCG	GTCACTCGCTTCCTTAGGGA	GTTTTAGAGCTAGAAATAGCAAGTTAAAATAAGGC	GGAAAGGACGAAACACCGGTCACTCGCTTCCTTAGGGAGTTTTAGAGCTAGAAATAGCAAGTTAAAATAAGGC
sgTOR1AIP2_4	TOR1AIP2	GGAAAGGACGAAACACCG	AAATCTGGGTAAAGAACCCT	GTTTTAGAGCTAGAAATAGCAAGTTAAAATAAGGC	GGAAAGGACGAAACACCGAAATCTGGGTAAAGAACCCTGTTTTAGAGCTAGAAATAGCAAGTTAAAATAAGGC
sgTOR1AIP2_5	TOR1AIP2	GGAAAGGACGAAACACCG	GAAGAGCAGATGCACACTTA	GTTTTAGAGCTAGAAATAGCAAGTTAAAATAAGGC	GGAAAGGACGAAACACCGGAAGAGCAGATGCACACTTAGTTTTAGAGCTAGAAATAGCAAGTTAAAATAAGGC
sgFAM171A2_1	FAM171A2	GGAAAGGACGAAACACCG	ACAGCCGCGCGAGGACGCTG	GTTTTAGAGCTAGAAATAGCAAGTTAAAATAAGGC	GGAAAGGACGAAACACCGACAGCCGCGCGAGGACGCTGGTTTTAGAGCTAGAAATAGCAAGTTAAAATAAGGC
sgFAM171A2_2	FAM171A2	GGAAAGGACGAAACACCG	GCTGGCACCACAGACTCAGA	GTTTTAGAGCTAGAAATAGCAAGTTAAAATAAGGC	GGAAAGGACGAAACACCGGCTGGCACCACAGACTCAGAGTTTTAGAGCTAGAAATAGCAAGTTAAAATAAGGC
sgFAM171A2_3	FAM171A2	GGAAAGGACGAAACACCG	AGTTGGTGAGGAAGCCAGGG	GTTTTAGAGCTAGAAATAGCAAGTTAAAATAAGGC	GGAAAGGACGAAACACCGAGTTGGTGAGGAAGCCAGGGGTTTTAGAGCTAGAAATAGCAAGTTAAAATAAGGC
sgFAM171A2_4	FAM171A2	GGAAAGGACGAAACACCG	GCTGGAACTGCACCAAGGGC	GTTTTAGAGCTAGAAATAGCAAGTTAAAATAAGGC	GGAAAGGACGAAACACCGGCTGGAACTGCACCAAGGGCGTTTTAGAGCTAGAAATAGCAAGTTAAAATAAGGC
sgFAM171A2_5	FAM171A2	GGAAAGGACGAAACACCG	GGGGTACTGGGTGGCCGCCA	GTTTTAGAGCTAGAAATAGCAAGTTAAAATAAGGC	GGAAAGGACGAAACACCGGGGGTACTGGGTGGCCGCCAGTTTTAGAGCTAGAAATAGCAAGTTAAAATAAGGC
sgSTX18_1	STX18	GGAAAGGACGAAACACCG	GGTGCGGGTCGCTATGGCGG	GTTTTAGAGCTAGAAATAGCAAGTTAAAATAAGGC	GGAAAGGACGAAACACCGGGTGCGGGTCGCTATGGCGGGTTTTAGAGCTAGAAATAGCAAGTTAAAATAAGGC
sgSTX18_2	STX18	GGAAAGGACGAAACACCG	GAAGACGCGGAACAAGGCGC	GTTTTAGAGCTAGAAATAGCAAGTTAAAATAAGGC	GGAAAGGACGAAACACCGGAAGACGCGGAACAAGGCGCGTTTTAGAGCTAGAAATAGCAAGTTAAAATAAGGC
sgSTX18_3	STX18	GGAAAGGACGAAACACCG	CAAGGCGCTGGGAGTGGCGG	GTTTTAGAGCTAGAAATAGCAAGTTAAAATAAGGC	GGAAAGGACGAAACACCGCAAGGCGCTGGGAGTGGCGGGTTTTAGAGCTAGAAATAGCAAGTTAAAATAAGGC
sgSTX18_4	STX18	GGAAAGGACGAAACACCG	GAGAAGTCGCCCTTGGGCCG	GTTTTAGAGCTAGAAATAGCAAGTTAAAATAAGGC	GGAAAGGACGAAACACCGGAGAAGTCGCCCTTGGGCCGGTTTTAGAGCTAGAAATAGCAAGTTAAAATAAGGC
sgSTX18_5	STX18	GGAAAGGACGAAACACCG	GCGTCAAGACCGTGAAGACG	GTTTTAGAGCTAGAAATAGCAAGTTAAAATAAGGC	GGAAAGGACGAAACACCGGCGTCAAGACCGTGAAGACGGTTTTAGAGCTAGAAATAGCAAGTTAAAATAAGGC
sgCCDC47_1	CCDC47	GGAAAGGACGAAACACCG	AAGATCCTGAGAAACAGCGC	GTTTTAGAGCTAGAAATAGCAAGTTAAAATAAGGC	GGAAAGGACGAAACACCGAAGATCCTGAGAAACAGCGCGTTTTAGAGCTAGAAATAGCAAGTTAAAATAAGGC
sgCCDC47_2	CCDC47	GGAAAGGACGAAACACCG	GAAGGACAACACAGAAAGTG	GTTTTAGAGCTAGAAATAGCAAGTTAAAATAAGGC	GGAAAGGACGAAACACCGGAAGGACAACACAGAAAGTGGTTTTAGAGCTAGAAATAGCAAGTTAAAATAAGGC
sgCCDC47_3	CCDC47	GGAAAGGACGAAACACCG	GGGCAGGATGAAAACCAAGA	GTTTTAGAGCTAGAAATAGCAAGTTAAAATAAGGC	GGAAAGGACGAAACACCGGGGCAGGATGAAAACCAAGAGTTTTAGAGCTAGAAATAGCAAGTTAAAATAAGGC
sgCCDC47_4	CCDC47	GGAAAGGACGAAACACCG	CTGCCCTTCCAACTCCACAG	GTTTTAGAGCTAGAAATAGCAAGTTAAAATAAGGC	GGAAAGGACGAAACACCGCTGCCCTTCCAACTCCACAGGTTTTAGAGCTAGAAATAGCAAGTTAAAATAAGGC
sgCCDC47_5	CCDC47	GGAAAGGACGAAACACCG	AACAAAGAAGCCACAAGCAC	GTTTTAGAGCTAGAAATAGCAAGTTAAAATAAGGC	GGAAAGGACGAAACACCGAACAAAGAAGCCACAAGCACGTTTTAGAGCTAGAAATAGCAAGTTAAAATAAGGC
sgFAF2_1	FAF2	GGAAAGGACGAAACACCG	TAAGCGGCGGAAGGAGGAGG	GTTTTAGAGCTAGAAATAGCAAGTTAAAATAAGGC	GGAAAGGACGAAACACCGTAAGCGGCGGAAGGAGGAGGGTTTTAGAGCTAGAAATAGCAAGTTAAAATAAGGC
sgFAF2_2	FAF2	GGAAAGGACGAAACACCG	GGACAGATTGAATGAGCAAG	GTTTTAGAGCTAGAAATAGCAAGTTAAAATAAGGC	GGAAAGGACGAAACACCGGGACAGATTGAATGAGCAAGGTTTTAGAGCTAGAAATAGCAAGTTAAAATAAGGC
sgFAF2_3	FAF2	GGAAAGGACGAAACACCG	GAAGGATCGAAGGATGACTG	GTTTTAGAGCTAGAAATAGCAAGTTAAAATAAGGC	GGAAAGGACGAAACACCGGAAGGATCGAAGGATGACTGGTTTTAGAGCTAGAAATAGCAAGTTAAAATAAGGC
sgFAF2_4	FAF2	GGAAAGGACGAAACACCG	GAAAGAAAGAAAGAAACGGG	GTTTTAGAGCTAGAAATAGCAAGTTAAAATAAGGC	GGAAAGGACGAAACACCGGAAAGAAAGAAAGAAACGGGGTTTTAGAGCTAGAAATAGCAAGTTAAAATAAGGC
sgFAF2_5	FAF2	GGAAAGGACGAAACACCG	AGGAGCGGGAGCGTAAGCGG	GTTTTAGAGCTAGAAATAGCAAGTTAAAATAAGGC	GGAAAGGACGAAACACCGAGGAGCGGGAGCGTAAGCGGGTTTTAGAGCTAGAAATAGCAAGTTAAAATAAGGC
sgFBXO5_1	FBXO5	GGAAAGGACGAAACACCG	GGAACCTTCCAAATATGCAG	GTTTTAGAGCTAGAAATAGCAAGTTAAAATAAGGC	GGAAAGGACGAAACACCGGGAACCTTCCAAATATGCAGGTTTTAGAGCTAGAAATAGCAAGTTAAAATAAGGC
sgFBXO5_2	FBXO5	GGAAAGGACGAAACACCG	GATTTCTGAACAGAAGCCAG	GTTTTAGAGCTAGAAATAGCAAGTTAAAATAAGGC	GGAAAGGACGAAACACCGGATTTCTGAACAGAAGCCAGGTTTTAGAGCTAGAAATAGCAAGTTAAAATAAGGC
sgFBXO5_3	FBXO5	GGAAAGGACGAAACACCG	GGCCTCAGTGAACATGAAGA	GTTTTAGAGCTAGAAATAGCAAGTTAAAATAAGGC	GGAAAGGACGAAACACCGGGCCTCAGTGAACATGAAGAGTTTTAGAGCTAGAAATAGCAAGTTAAAATAAGGC
sgFBXO5_4	FBXO5	GGAAAGGACGAAACACCG	CTGAAGGAAATTATAGCCAG	GTTTTAGAGCTAGAAATAGCAAGTTAAAATAAGGC	GGAAAGGACGAAACACCGCTGAAGGAAATTATAGCCAGGTTTTAGAGCTAGAAATAGCAAGTTAAAATAAGGC
sgFBXO5_5	FBXO5	GGAAAGGACGAAACACCG	GCTTTGTATTTGTAGCAGGC	GTTTTAGAGCTAGAAATAGCAAGTTAAAATAAGGC	GGAAAGGACGAAACACCGGCTTTGTATTTGTAGCAGGCGTTTTAGAGCTAGAAATAGCAAGTTAAAATAAGGC
sgNCCRP1_1	NCCRP1	GGAAAGGACGAAACACCG	GCTGCGGGCGATGGCAGCGA	GTTTTAGAGCTAGAAATAGCAAGTTAAAATAAGGC	GGAAAGGACGAAACACCGGCTGCGGGCGATGGCAGCGAGTTTTAGAGCTAGAAATAGCAAGTTAAAATAAGGC
sgNCCRP1_2	NCCRP1	GGAAAGGACGAAACACCG	GGTGGCGGGATGGAAGCCGA	GTTTTAGAGCTAGAAATAGCAAGTTAAAATAAGGC	GGAAAGGACGAAACACCGGGTGGCGGGATGGAAGCCGAGTTTTAGAGCTAGAAATAGCAAGTTAAAATAAGGC
sgNCCRP1_3	NCCRP1	GGAAAGGACGAAACACCG	GGTGAAGGCGACCGTGGCGA	GTTTTAGAGCTAGAAATAGCAAGTTAAAATAAGGC	GGAAAGGACGAAACACCGGGTGAAGGCGACCGTGGCGAGTTTTAGAGCTAGAAATAGCAAGTTAAAATAAGGC
sgNCCRP1_4	NCCRP1	GGAAAGGACGAAACACCG	GCAGCTTCCAGGTGAGGCGC	GTTTTAGAGCTAGAAATAGCAAGTTAAAATAAGGC	GGAAAGGACGAAACACCGGCAGCTTCCAGGTGAGGCGCGTTTTAGAGCTAGAAATAGCAAGTTAAAATAAGGC
sgNCCRP1_5	NCCRP1	GGAAAGGACGAAACACCG	GCTGCATGTCTGGCTGCTGG	GTTTTAGAGCTAGAAATAGCAAGTTAAAATAAGGC	GGAAAGGACGAAACACCGGCTGCATGTCTGGCTGCTGGGTTTTAGAGCTAGAAATAGCAAGTTAAAATAAGGC
sgPTAR1_1	PTAR1	GGAAAGGACGAAACACCG	GCTGTAAAACCCAGATGCGA	GTTTTAGAGCTAGAAATAGCAAGTTAAAATAAGGC	GGAAAGGACGAAACACCGGCTGTAAAACCCAGATGCGAGTTTTAGAGCTAGAAATAGCAAGTTAAAATAAGGC
sgPTAR1_2	PTAR1	GGAAAGGACGAAACACCG	GGTCACAAAGGAAGGCAAGG	GTTTTAGAGCTAGAAATAGCAAGTTAAAATAAGGC	GGAAAGGACGAAACACCGGGTCACAAAGGAAGGCAAGGGTTTTAGAGCTAGAAATAGCAAGTTAAAATAAGGC
sgPTAR1_3	PTAR1	GGAAAGGACGAAACACCG	ATGCACGTTTCAGACCACAG	GTTTTAGAGCTAGAAATAGCAAGTTAAAATAAGGC	GGAAAGGACGAAACACCGATGCACGTTTCAGACCACAGGTTTTAGAGCTAGAAATAGCAAGTTAAAATAAGGC
sgPTAR1_4	PTAR1	GGAAAGGACGAAACACCG	GGCCGAGACCAGCGAGGAGG	GTTTTAGAGCTAGAAATAGCAAGTTAAAATAAGGC	GGAAAGGACGAAACACCGGGCCGAGACCAGCGAGGAGGGTTTTAGAGCTAGAAATAGCAAGTTAAAATAAGGC
sgPTAR1_5	PTAR1	GGAAAGGACGAAACACCG	GCGACTCATACAAGAAGAGA	GTTTTAGAGCTAGAAATAGCAAGTTAAAATAAGGC	GGAAAGGACGAAACACCGGCGACTCATACAAGAAGAGAGTTTTAGAGCTAGAAATAGCAAGTTAAAATAAGGC
sgUSE1_1	USE1	GGAAAGGACGAAACACCG	GGACGAGTGGCGCCTGGAGA	GTTTTAGAGCTAGAAATAGCAAGTTAAAATAAGGC	GGAAAGGACGAAACACCGGGACGAGTGGCGCCTGGAGAGTTTTAGAGCTAGAAATAGCAAGTTAAAATAAGGC
sgUSE1_2	USE1	GGAAAGGACGAAACACCG	GAACCTCCAGGAAAAGCTGG	GTTTTAGAGCTAGAAATAGCAAGTTAAAATAAGGC	GGAAAGGACGAAACACCGGAACCTCCAGGAAAAGCTGGGTTTTAGAGCTAGAAATAGCAAGTTAAAATAAGGC
sgUSE1_3	USE1	GGAAAGGACGAAACACCG	GCTATCCCGCTGCGAGGCGA	GTTTTAGAGCTAGAAATAGCAAGTTAAAATAAGGC	GGAAAGGACGAAACACCGGCTATCCCGCTGCGAGGCGAGTTTTAGAGCTAGAAATAGCAAGTTAAAATAAGGC
sgUSE1_4	USE1	GGAAAGGACGAAACACCG	GCTGTGGTTGGCACACGGCC	GTTTTAGAGCTAGAAATAGCAAGTTAAAATAAGGC	GGAAAGGACGAAACACCGGCTGTGGTTGGCACACGGCCGTTTTAGAGCTAGAAATAGCAAGTTAAAATAAGGC
sgUSE1_5	USE1	GGAAAGGACGAAACACCG	CAGATGCACCGTCTTTGTGG	GTTTTAGAGCTAGAAATAGCAAGTTAAAATAAGGC	GGAAAGGACGAAACACCGCAGATGCACCGTCTTTGTGGGTTTTAGAGCTAGAAATAGCAAGTTAAAATAAGGC
sgPGRMC2_1	PGRMC2	GGAAAGGACGAAACACCG	GGGGAGGAGGAGGAAGGCGC	GTTTTAGAGCTAGAAATAGCAAGTTAAAATAAGGC	GGAAAGGACGAAACACCGGGGGAGGAGGAGGAAGGCGCGTTTTAGAGCTAGAAATAGCAAGTTAAAATAAGGC
sgPGRMC2_2	PGRMC2	GGAAAGGACGAAACACCG	GCAGTGATGGCGGCTGGTGA	GTTTTAGAGCTAGAAATAGCAAGTTAAAATAAGGC	GGAAAGGACGAAACACCGGCAGTGATGGCGGCTGGTGAGTTTTAGAGCTAGAAATAGCAAGTTAAAATAAGGC
sgPGRMC2_3	PGRMC2	GGAAAGGACGAAACACCG	AGCGAGAGCAGCAACGACGG	GTTTTAGAGCTAGAAATAGCAAGTTAAAATAAGGC	GGAAAGGACGAAACACCGAGCGAGAGCAGCAACGACGGGTTTTAGAGCTAGAAATAGCAAGTTAAAATAAGGC
sgPGRMC2_4	PGRMC2	GGAAAGGACGAAACACCG	CATGCGAGGCAGAGAGGTGG	GTTTTAGAGCTAGAAATAGCAAGTTAAAATAAGGC	GGAAAGGACGAAACACCGCATGCGAGGCAGAGAGGTGGGTTTTAGAGCTAGAAATAGCAAGTTAAAATAAGGC
sgPGRMC2_5	PGRMC2	GGAAAGGACGAAACACCG	GCGCTGGCGGGCAGTGATGG	GTTTTAGAGCTAGAAATAGCAAGTTAAAATAAGGC	GGAAAGGACGAAACACCGGCGCTGGCGGGCAGTGATGGGTTTTAGAGCTAGAAATAGCAAGTTAAAATAAGGC
sgEMC7_1	EMC7	GGAAAGGACGAAACACCG	GCTGCTGCTGAGGGATCGGG	GTTTTAGAGCTAGAAATAGCAAGTTAAAATAAGGC	GGAAAGGACGAAACACCGGCTGCTGCTGAGGGATCGGGGTTTTAGAGCTAGAAATAGCAAGTTAAAATAAGGC
sgEMC7_2	EMC7	GGAAAGGACGAAACACCG	GGGGCGTGCAGTTGTTCCAG	GTTTTAGAGCTAGAAATAGCAAGTTAAAATAAGGC	GGAAAGGACGAAACACCGGGGGCGTGCAGTTGTTCCAGGTTTTAGAGCTAGAAATAGCAAGTTAAAATAAGGC
sgEMC7_3	EMC7	GGAAAGGACGAAACACCG	GTAGACGGAGAAGAGCACGT	GTTTTAGAGCTAGAAATAGCAAGTTAAAATAAGGC	GGAAAGGACGAAACACCGGTAGACGGAGAAGAGCACGTGTTTTAGAGCTAGAAATAGCAAGTTAAAATAAGGC
sgEMC7_4	EMC7	GGAAAGGACGAAACACCG	GGGAAAGAAGCCCCACAGAG	GTTTTAGAGCTAGAAATAGCAAGTTAAAATAAGGC	GGAAAGGACGAAACACCGGGGAAAGAAGCCCCACAGAGGTTTTAGAGCTAGAAATAGCAAGTTAAAATAAGGC
sgEMC7_5	EMC7	GGAAAGGACGAAACACCG	GGATCGGGAGGGAGTGGGGT	GTTTTAGAGCTAGAAATAGCAAGTTAAAATAAGGC	GGAAAGGACGAAACACCGGGATCGGGAGGGAGTGGGGTGTTTTAGAGCTAGAAATAGCAAGTTAAAATAAGGC
sgPTPN1_1	PTPN1	GGAAAGGACGAAACACCG	GGTGTGGGAGCAGAAAAGCA	GTTTTAGAGCTAGAAATAGCAAGTTAAAATAAGGC	GGAAAGGACGAAACACCGGGTGTGGGAGCAGAAAAGCAGTTTTAGAGCTAGAAATAGCAAGTTAAAATAAGGC
sgPTPN1_2	PTPN1	GGAAAGGACGAAACACCG	GGTGAAGGAAGAGACCCAGG	GTTTTAGAGCTAGAAATAGCAAGTTAAAATAAGGC	GGAAAGGACGAAACACCGGGTGAAGGAAGAGACCCAGGGTTTTAGAGCTAGAAATAGCAAGTTAAAATAAGGC
sgPTPN1_3	PTPN1	GGAAAGGACGAAACACCG	GGAGCCGTCACTGCCCGAGA	GTTTTAGAGCTAGAAATAGCAAGTTAAAATAAGGC	GGAAAGGACGAAACACCGGGAGCCGTCACTGCCCGAGAGTTTTAGAGCTAGAAATAGCAAGTTAAAATAAGGC
sgPTPN1_4	PTPN1	GGAAAGGACGAAACACCG	CCTGTAGCAGAGGTAAGCGC	GTTTTAGAGCTAGAAATAGCAAGTTAAAATAAGGC	GGAAAGGACGAAACACCGCCTGTAGCAGAGGTAAGCGCGTTTTAGAGCTAGAAATAGCAAGTTAAAATAAGGC
sgPTPN1_5	PTPN1	GGAAAGGACGAAACACCG	GGAAACATACCCTGTAGCAG	GTTTTAGAGCTAGAAATAGCAAGTTAAAATAAGGC	GGAAAGGACGAAACACCGGGAAACATACCCTGTAGCAGGTTTTAGAGCTAGAAATAGCAAGTTAAAATAAGGC
sgVAPA_1	VAPA	GGAAAGGACGAAACACCG	GATCTGCTCGTGCTTCGCCA	GTTTTAGAGCTAGAAATAGCAAGTTAAAATAAGGC	GGAAAGGACGAAACACCGGATCTGCTCGTGCTTCGCCAGTTTTAGAGCTAGAAATAGCAAGTTAAAATAAGGC
sgVAPA_2	VAPA	GGAAAGGACGAAACACCG	GGCCTCACACAGTACCGGCG	GTTTTAGAGCTAGAAATAGCAAGTTAAAATAAGGC	GGAAAGGACGAAACACCGGGCCTCACACAGTACCGGCGGTTTTAGAGCTAGAAATAGCAAGTTAAAATAAGGC
sgVAPA_3	VAPA	GGAAAGGACGAAACACCG	CACTTCAGATATGGAAGCTG	GTTTTAGAGCTAGAAATAGCAAGTTAAAATAAGGC	GGAAAGGACGAAACACCGCACTTCAGATATGGAAGCTGGTTTTAGAGCTAGAAATAGCAAGTTAAAATAAGGC
sgVAPA_4	VAPA	GGAAAGGACGAAACACCG	TGAAGACTACAGCACCTCGC	GTTTTAGAGCTAGAAATAGCAAGTTAAAATAAGGC	GGAAAGGACGAAACACCGTGAAGACTACAGCACCTCGCGTTTTAGAGCTAGAAATAGCAAGTTAAAATAAGGC
sgVAPA_5	VAPA	GGAAAGGACGAAACACCG	GCCCCTGAGGCGGACGCCAT	GTTTTAGAGCTAGAAATAGCAAGTTAAAATAAGGC	GGAAAGGACGAAACACCGGCCCCTGAGGCGGACGCCATGTTTTAGAGCTAGAAATAGCAAGTTAAAATAAGGC
sgUBXN4_1	UBXN4	GGAAAGGACGAAACACCG	AGAGGACCTCAACATCCGAG	GTTTTAGAGCTAGAAATAGCAAGTTAAAATAAGGC	GGAAAGGACGAAACACCGAGAGGACCTCAACATCCGAGGTTTTAGAGCTAGAAATAGCAAGTTAAAATAAGGC
sgUBXN4_2	UBXN4	GGAAAGGACGAAACACCG	CATTCCGGCCGCCATCGCGA	GTTTTAGAGCTAGAAATAGCAAGTTAAAATAAGGC	GGAAAGGACGAAACACCGCATTCCGGCCGCCATCGCGAGTTTTAGAGCTAGAAATAGCAAGTTAAAATAAGGC
sgUBXN4_3	UBXN4	GGAAAGGACGAAACACCG	ATCGCGACGGCCAAAAGGAG	GTTTTAGAGCTAGAAATAGCAAGTTAAAATAAGGC	GGAAAGGACGAAACACCGATCGCGACGGCCAAAAGGAGGTTTTAGAGCTAGAAATAGCAAGTTAAAATAAGGC
sgUBXN4_4	UBXN4	GGAAAGGACGAAACACCG	GCCCGAAGGGAGCGATGCTG	GTTTTAGAGCTAGAAATAGCAAGTTAAAATAAGGC	GGAAAGGACGAAACACCGGCCCGAAGGGAGCGATGCTGGTTTTAGAGCTAGAAATAGCAAGTTAAAATAAGGC
sgUBXN4_5	UBXN4	GGAAAGGACGAAACACCG	GATTTGTGAAAACTGTAGGC	GTTTTAGAGCTAGAAATAGCAAGTTAAAATAAGGC	GGAAAGGACGAAACACCGGATTTGTGAAAACTGTAGGCGTTTTAGAGCTAGAAATAGCAAGTTAAAATAAGGC
sgRAP1GDS1_1	RAP1GDS1	GGAAAGGACGAAACACCG	GATGCCACCACTCTGCACAA	GTTTTAGAGCTAGAAATAGCAAGTTAAAATAAGGC	GGAAAGGACGAAACACCGGATGCCACCACTCTGCACAAGTTTTAGAGCTAGAAATAGCAAGTTAAAATAAGGC
sgRAP1GDS1_2	RAP1GDS1	GGAAAGGACGAAACACCG	GCTGCTAAATAGCAAAGACC	GTTTTAGAGCTAGAAATAGCAAGTTAAAATAAGGC	GGAAAGGACGAAACACCGGCTGCTAAATAGCAAAGACCGTTTTAGAGCTAGAAATAGCAAGTTAAAATAAGGC
sgRAP1GDS1_3	RAP1GDS1	GGAAAGGACGAAACACCG	AAGTGCTGCTTCAAACGGGC	GTTTTAGAGCTAGAAATAGCAAGTTAAAATAAGGC	GGAAAGGACGAAACACCGAAGTGCTGCTTCAAACGGGCGTTTTAGAGCTAGAAATAGCAAGTTAAAATAAGGC
sgRAP1GDS1_4	RAP1GDS1	GGAAAGGACGAAACACCG	GCTACAGCTTGCTGGAGCAT	GTTTTAGAGCTAGAAATAGCAAGTTAAAATAAGGC	GGAAAGGACGAAACACCGGCTACAGCTTGCTGGAGCATGTTTTAGAGCTAGAAATAGCAAGTTAAAATAAGGC
sgRAP1GDS1_5	RAP1GDS1	GGAAAGGACGAAACACCG	CTGGACAGACATGTAGAAGA	GTTTTAGAGCTAGAAATAGCAAGTTAAAATAAGGC	GGAAAGGACGAAACACCGCTGGACAGACATGTAGAAGAGTTTTAGAGCTAGAAATAGCAAGTTAAAATAAGGC
sgGEN1_1	GEN1	GGAAAGGACGAAACACCG	GAGACTCAGATCAACTGCAA	GTTTTAGAGCTAGAAATAGCAAGTTAAAATAAGGC	GGAAAGGACGAAACACCGGAGACTCAGATCAACTGCAAGTTTTAGAGCTAGAAATAGCAAGTTAAAATAAGGC
sgGEN1_2	GEN1	GGAAAGGACGAAACACCG	AAGCTGATGTCATAAGCAAG	GTTTTAGAGCTAGAAATAGCAAGTTAAAATAAGGC	GGAAAGGACGAAACACCGAAGCTGATGTCATAAGCAAGGTTTTAGAGCTAGAAATAGCAAGTTAAAATAAGGC
sgGEN1_3	GEN1	GGAAAGGACGAAACACCG	AAGTATCTCCATCATTGGTG	GTTTTAGAGCTAGAAATAGCAAGTTAAAATAAGGC	GGAAAGGACGAAACACCGAAGTATCTCCATCATTGGTGGTTTTAGAGCTAGAAATAGCAAGTTAAAATAAGGC
sgGEN1_4	GEN1	GGAAAGGACGAAACACCG	GAATGGGAGTGAATGACTTG	GTTTTAGAGCTAGAAATAGCAAGTTAAAATAAGGC	GGAAAGGACGAAACACCGGAATGGGAGTGAATGACTTGGTTTTAGAGCTAGAAATAGCAAGTTAAAATAAGGC
sgGEN1_5	GEN1	GGAAAGGACGAAACACCG	TTCCCACCAAGATTACGCAA	GTTTTAGAGCTAGAAATAGCAAGTTAAAATAAGGC	GGAAAGGACGAAACACCGTTCCCACCAAGATTACGCAAGTTTTAGAGCTAGAAATAGCAAGTTAAAATAAGGC
sgEMD_1	EMD	GGAAAGGACGAAACACCG	GAAGCTATAAGAGGAGGCGG	GTTTTAGAGCTAGAAATAGCAAGTTAAAATAAGGC	GGAAAGGACGAAACACCGGAAGCTATAAGAGGAGGCGGGTTTTAGAGCTAGAAATAGCAAGTTAAAATAAGGC
sgEMD_2	EMD	GGAAAGGACGAAACACCG	AGTACGAGACCCAGAGGCGG	GTTTTAGAGCTAGAAATAGCAAGTTAAAATAAGGC	GGAAAGGACGAAACACCGAGTACGAGACCCAGAGGCGGGTTTTAGAGCTAGAAATAGCAAGTTAAAATAAGGC
sgEMD_3	EMD	GGAAAGGACGAAACACCG	GGGCTCCCCATAAGTCCTGG	GTTTTAGAGCTAGAAATAGCAAGTTAAAATAAGGC	GGAAAGGACGAAACACCGGGGCTCCCCATAAGTCCTGGGTTTTAGAGCTAGAAATAGCAAGTTAAAATAAGGC
sgEMD_4	EMD	GGAAAGGACGAAACACCG	GGAATGAAGTCACTGACTGG	GTTTTAGAGCTAGAAATAGCAAGTTAAAATAAGGC	GGAAAGGACGAAACACCGGGAATGAAGTCACTGACTGGGTTTTAGAGCTAGAAATAGCAAGTTAAAATAAGGC
sgEMD_5	EMD	GGAAAGGACGAAACACCG	GTTGTACCGGCGCAGCAAGG	GTTTTAGAGCTAGAAATAGCAAGTTAAAATAAGGC	GGAAAGGACGAAACACCGGTTGTACCGGCGCAGCAAGGGTTTTAGAGCTAGAAATAGCAAGTTAAAATAAGGC
sgGOLPH3L_1	GOLPH3L	GGAAAGGACGAAACACCG	GCATATCATCAGGCCTGCGA	GTTTTAGAGCTAGAAATAGCAAGTTAAAATAAGGC	GGAAAGGACGAAACACCGGCATATCATCAGGCCTGCGAGTTTTAGAGCTAGAAATAGCAAGTTAAAATAAGGC
sgGOLPH3L_2	GOLPH3L	GGAAAGGACGAAACACCG	GAAGCGACTACTAGACAGAA	GTTTTAGAGCTAGAAATAGCAAGTTAAAATAAGGC	GGAAAGGACGAAACACCGGAAGCGACTACTAGACAGAAGTTTTAGAGCTAGAAATAGCAAGTTAAAATAAGGC
sgGOLPH3L_3	GOLPH3L	GGAAAGGACGAAACACCG	GTCGCTTCTTACGCATGGTC	GTTTTAGAGCTAGAAATAGCAAGTTAAAATAAGGC	GGAAAGGACGAAACACCGGTCGCTTCTTACGCATGGTCGTTTTAGAGCTAGAAATAGCAAGTTAAAATAAGGC
sgGOLPH3L_4	GOLPH3L	GGAAAGGACGAAACACCG	ACGGGCCCGGTGAGTTAAAG	GTTTTAGAGCTAGAAATAGCAAGTTAAAATAAGGC	GGAAAGGACGAAACACCGACGGGCCCGGTGAGTTAAAGGTTTTAGAGCTAGAAATAGCAAGTTAAAATAAGGC
sgGOLPH3L_5	GOLPH3L	GGAAAGGACGAAACACCG	TCTTGCTTATTTCAGTGCGA	GTTTTAGAGCTAGAAATAGCAAGTTAAAATAAGGC	GGAAAGGACGAAACACCGTCTTGCTTATTTCAGTGCGAGTTTTAGAGCTAGAAATAGCAAGTTAAAATAAGGC
sgATG2B_1	ATG2B	GGAAAGGACGAAACACCG	GTCCAAGGGGACCTGGGCGA	GTTTTAGAGCTAGAAATAGCAAGTTAAAATAAGGC	GGAAAGGACGAAACACCGGTCCAAGGGGACCTGGGCGAGTTTTAGAGCTAGAAATAGCAAGTTAAAATAAGGC
sgATG2B_2	ATG2B	GGAAAGGACGAAACACCG	TAACTTGTGAGCAAAAGCAG	GTTTTAGAGCTAGAAATAGCAAGTTAAAATAAGGC	GGAAAGGACGAAACACCGTAACTTGTGAGCAAAAGCAGGTTTTAGAGCTAGAAATAGCAAGTTAAAATAAGGC
sgATG2B_3	ATG2B	GGAAAGGACGAAACACCG	AGTGTGTTCAACTGCACCAG	GTTTTAGAGCTAGAAATAGCAAGTTAAAATAAGGC	GGAAAGGACGAAACACCGAGTGTGTTCAACTGCACCAGGTTTTAGAGCTAGAAATAGCAAGTTAAAATAAGGC
sgATG2B_4	ATG2B	GGAAAGGACGAAACACCG	GAATGATGGTCACTACCAGG	GTTTTAGAGCTAGAAATAGCAAGTTAAAATAAGGC	GGAAAGGACGAAACACCGGAATGATGGTCACTACCAGGGTTTTAGAGCTAGAAATAGCAAGTTAAAATAAGGC
sgATG2B_5	ATG2B	GGAAAGGACGAAACACCG	ACGATAGTTGGGATCAACAG	GTTTTAGAGCTAGAAATAGCAAGTTAAAATAAGGC	GGAAAGGACGAAACACCGACGATAGTTGGGATCAACAGGTTTTAGAGCTAGAAATAGCAAGTTAAAATAAGGC
sgGNAS_1	GNAS	GGAAAGGACGAAACACCG	TGAGAAGGCAACCAAAGTGC	GTTTTAGAGCTAGAAATAGCAAGTTAAAATAAGGC	GGAAAGGACGAAACACCGTGAGAAGGCAACCAAAGTGCGTTTTAGAGCTAGAAATAGCAAGTTAAAATAAGGC
sgGNAS_2	GNAS	GGAAAGGACGAAACACCG	GGGCACCAGGTTGCTCATGG	GTTTTAGAGCTAGAAATAGCAAGTTAAAATAAGGC	GGAAAGGACGAAACACCGGGGCACCAGGTTGCTCATGGGTTTTAGAGCTAGAAATAGCAAGTTAAAATAAGGC
sgGNAS_3	GNAS	GGAAAGGACGAAACACCG	GACTGCCATCATCTTCGTGG	GTTTTAGAGCTAGAAATAGCAAGTTAAAATAAGGC	GGAAAGGACGAAACACCGGACTGCCATCATCTTCGTGGGTTTTAGAGCTAGAAATAGCAAGTTAAAATAAGGC
sgGNAS_4	GNAS	GGAAAGGACGAAACACCG	GAGGAACAGGATCACAGAGA	GTTTTAGAGCTAGAAATAGCAAGTTAAAATAAGGC	GGAAAGGACGAAACACCGGAGGAACAGGATCACAGAGAGTTTTAGAGCTAGAAATAGCAAGTTAAAATAAGGC
sgGNAS_5	GNAS	GGAAAGGACGAAACACCG	GGAATTCTATGAGCATGCCA	GTTTTAGAGCTAGAAATAGCAAGTTAAAATAAGGC	GGAAAGGACGAAACACCGGGAATTCTATGAGCATGCCAGTTTTAGAGCTAGAAATAGCAAGTTAAAATAAGGC
sgTOR1AIP1_1	TOR1AIP1	GGAAAGGACGAAACACCG	GAGGCGGTGCGGGAAGGATG	GTTTTAGAGCTAGAAATAGCAAGTTAAAATAAGGC	GGAAAGGACGAAACACCGGAGGCGGTGCGGGAAGGATGGTTTTAGAGCTAGAAATAGCAAGTTAAAATAAGGC
sgTOR1AIP1_2	TOR1AIP1	GGAAAGGACGAAACACCG	AAGTCGCCGTACACTTCTGG	GTTTTAGAGCTAGAAATAGCAAGTTAAAATAAGGC	GGAAAGGACGAAACACCGAAGTCGCCGTACACTTCTGGGTTTTAGAGCTAGAAATAGCAAGTTAAAATAAGGC
sgTOR1AIP1_3	TOR1AIP1	GGAAAGGACGAAACACCG	GGCCAAAGAAAGGTCCCCGG	GTTTTAGAGCTAGAAATAGCAAGTTAAAATAAGGC	GGAAAGGACGAAACACCGGGCCAAAGAAAGGTCCCCGGGTTTTAGAGCTAGAAATAGCAAGTTAAAATAAGGC
sgTOR1AIP1_4	TOR1AIP1	GGAAAGGACGAAACACCG	GCCGCGACCCCAGGAAACCG	GTTTTAGAGCTAGAAATAGCAAGTTAAAATAAGGC	GGAAAGGACGAAACACCGGCCGCGACCCCAGGAAACCGGTTTTAGAGCTAGAAATAGCAAGTTAAAATAAGGC
sgTOR1AIP1_5	TOR1AIP1	GGAAAGGACGAAACACCG	ACAGGAGACGGCTGTAGCGG	GTTTTAGAGCTAGAAATAGCAAGTTAAAATAAGGC	GGAAAGGACGAAACACCGACAGGAGACGGCTGTAGCGGGTTTTAGAGCTAGAAATAGCAAGTTAAAATAAGGC
sgITM2C_1	ITM2C	GGAAAGGACGAAACACCG	GATTAGCTTCCAGCCCGCCG	GTTTTAGAGCTAGAAATAGCAAGTTAAAATAAGGC	GGAAAGGACGAAACACCGGATTAGCTTCCAGCCCGCCGGTTTTAGAGCTAGAAATAGCAAGTTAAAATAAGGC
sgITM2C_2	ITM2C	GGAAAGGACGAAACACCG	CCTGTGCCCCAGTTTGGCGG	GTTTTAGAGCTAGAAATAGCAAGTTAAAATAAGGC	GGAAAGGACGAAACACCGCCTGTGCCCCAGTTTGGCGGGTTTTAGAGCTAGAAATAGCAAGTTAAAATAAGGC
sgITM2C_3	ITM2C	GGAAAGGACGAAACACCG	GCAGACGTACATCATCCAGG	GTTTTAGAGCTAGAAATAGCAAGTTAAAATAAGGC	GGAAAGGACGAAACACCGGCAGACGTACATCATCCAGGGTTTTAGAGCTAGAAATAGCAAGTTAAAATAAGGC
sgITM2C_4	ITM2C	GGAAAGGACGAAACACCG	GGAGCATGTCAGTGACAAGG	GTTTTAGAGCTAGAAATAGCAAGTTAAAATAAGGC	GGAAAGGACGAAACACCGGGAGCATGTCAGTGACAAGGGTTTTAGAGCTAGAAATAGCAAGTTAAAATAAGGC
sgITM2C_5	ITM2C	GGAAAGGACGAAACACCG	GCCCTTGATGCCAGCCACGG	GTTTTAGAGCTAGAAATAGCAAGTTAAAATAAGGC	GGAAAGGACGAAACACCGGCCCTTGATGCCAGCCACGGGTTTTAGAGCTAGAAATAGCAAGTTAAAATAAGGC
sgDHFR_1	DHFR	GGAAAGGACGAAACACCG	CCCGGCAGATACCTGAGCGG	GTTTTAGAGCTAGAAATAGCAAGTTAAAATAAGGC	GGAAAGGACGAAACACCGCCCGGCAGATACCTGAGCGGGTTTTAGAGCTAGAAATAGCAAGTTAAAATAAGGC
sgDHFR_2	DHFR	GGAAAGGACGAAACACCG	AACCTTAGGGAACCTCCACA	GTTTTAGAGCTAGAAATAGCAAGTTAAAATAAGGC	GGAAAGGACGAAACACCGAACCTTAGGGAACCTCCACAGTTTTAGAGCTAGAAATAGCAAGTTAAAATAAGGC
sgDHFR_3	DHFR	GGAAAGGACGAAACACCG	AAGGAAGCCATGAATCACCC	GTTTTAGAGCTAGAAATAGCAAGTTAAAATAAGGC	GGAAAGGACGAAACACCGAAGGAAGCCATGAATCACCCGTTTTAGAGCTAGAAATAGCAAGTTAAAATAAGGC
sgDHFR_4	DHFR	GGAAAGGACGAAACACCG	GAAAGAAAATGAGCTCCTTG	GTTTTAGAGCTAGAAATAGCAAGTTAAAATAAGGC	GGAAAGGACGAAACACCGGAAAGAAAATGAGCTCCTTGGTTTTAGAGCTAGAAATAGCAAGTTAAAATAAGGC
sgDHFR_5	DHFR	GGAAAGGACGAAACACCG	GACATGGTCTGGATAGTTGG	GTTTTAGAGCTAGAAATAGCAAGTTAAAATAAGGC	GGAAAGGACGAAACACCGGACATGGTCTGGATAGTTGGGTTTTAGAGCTAGAAATAGCAAGTTAAAATAAGGC
sgGRK6_1	GRK6	GGAAAGGACGAAACACCG	AGACTCACCCATGTAACCCA	GTTTTAGAGCTAGAAATAGCAAGTTAAAATAAGGC	GGAAAGGACGAAACACCGAGACTCACCCATGTAACCCAGTTTTAGAGCTAGAAATAGCAAGTTAAAATAAGGC
sgGRK6_2	GRK6	GGAAAGGACGAAACACCG	GTTCGGCAGGGTCCTTGCAG	GTTTTAGAGCTAGAAATAGCAAGTTAAAATAAGGC	GGAAAGGACGAAACACCGGTTCGGCAGGGTCCTTGCAGGTTTTAGAGCTAGAAATAGCAAGTTAAAATAAGGC
sgGRK6_3	GRK6	GGAAAGGACGAAACACCG	GAAGAGCTGCGGCTCAGCCT	GTTTTAGAGCTAGAAATAGCAAGTTAAAATAAGGC	GGAAAGGACGAAACACCGGAAGAGCTGCGGCTCAGCCTGTTTTAGAGCTAGAAATAGCAAGTTAAAATAAGGC
sgGRK6_4	GRK6	GGAAAGGACGAAACACCG	CATCCAGGAAGGCGACGCAG	GTTTTAGAGCTAGAAATAGCAAGTTAAAATAAGGC	GGAAAGGACGAAACACCGCATCCAGGAAGGCGACGCAGGTTTTAGAGCTAGAAATAGCAAGTTAAAATAAGGC
sgGRK6_5	GRK6	GGAAAGGACGAAACACCG	GGGCCACGCTCAGGTACTCG	GTTTTAGAGCTAGAAATAGCAAGTTAAAATAAGGC	GGAAAGGACGAAACACCGGGGCCACGCTCAGGTACTCGGTTTTAGAGCTAGAAATAGCAAGTTAAAATAAGGC
sgCYB5R1_1	CYB5R1	GGAAAGGACGAAACACCG	GGAGAGTGACCTGAGGCCGG	GTTTTAGAGCTAGAAATAGCAAGTTAAAATAAGGC	GGAAAGGACGAAACACCGGGAGAGTGACCTGAGGCCGGGTTTTAGAGCTAGAAATAGCAAGTTAAAATAAGGC
sgCYB5R1_2	CYB5R1	GGAAAGGACGAAACACCG	CAGGCAGCCCCAGAGTGTGG	GTTTTAGAGCTAGAAATAGCAAGTTAAAATAAGGC	GGAAAGGACGAAACACCGCAGGCAGCCCCAGAGTGTGGGTTTTAGAGCTAGAAATAGCAAGTTAAAATAAGGC
sgCYB5R1_3	CYB5R1	GGAAAGGACGAAACACCG	CCAGGGAGGCCAGCAGGACG	GTTTTAGAGCTAGAAATAGCAAGTTAAAATAAGGC	GGAAAGGACGAAACACCGCCAGGGAGGCCAGCAGGACGGTTTTAGAGCTAGAAATAGCAAGTTAAAATAAGGC
sgCYB5R1_4	CYB5R1	GGAAAGGACGAAACACCG	CAGGCTGCCATCAATTCGGG	GTTTTAGAGCTAGAAATAGCAAGTTAAAATAAGGC	GGAAAGGACGAAACACCGCAGGCTGCCATCAATTCGGGGTTTTAGAGCTAGAAATAGCAAGTTAAAATAAGGC
sgCYB5R1_5	CYB5R1	GGAAAGGACGAAACACCG	GTGCACCCCAAATTTCCTGA	GTTTTAGAGCTAGAAATAGCAAGTTAAAATAAGGC	GGAAAGGACGAAACACCGGTGCACCCCAAATTTCCTGAGTTTTAGAGCTAGAAATAGCAAGTTAAAATAAGGC
sgVAPB_1	VAPB	GGAAAGGACGAAACACCG	GCCGCTAAGGAACATGGCGA	GTTTTAGAGCTAGAAATAGCAAGTTAAAATAAGGC	GGAAAGGACGAAACACCGGCCGCTAAGGAACATGGCGAGTTTTAGAGCTAGAAATAGCAAGTTAAAATAAGGC
sgVAPB_2	VAPB	GGAAAGGACGAAACACCG	GGTGGTGACAACATCGGTGA	GTTTTAGAGCTAGAAATAGCAAGTTAAAATAAGGC	GGAAAGGACGAAACACCGGGTGGTGACAACATCGGTGAGTTTTAGAGCTAGAAATAGCAAGTTAAAATAAGGC
sgVAPB_3	VAPB	GGAAAGGACGAAACACCG	GTCACCACCAACCTAAAGCT	GTTTTAGAGCTAGAAATAGCAAGTTAAAATAAGGC	GGAAAGGACGAAACACCGGTCACCACCAACCTAAAGCTGTTTTAGAGCTAGAAATAGCAAGTTAAAATAAGGC
sgVAPB_4	VAPB	GGAAAGGACGAAACACCG	CGGGTTGCCAAGCTTTAGGT	GTTTTAGAGCTAGAAATAGCAAGTTAAAATAAGGC	GGAAAGGACGAAACACCGCGGGTTGCCAAGCTTTAGGTGTTTTAGAGCTAGAAATAGCAAGTTAAAATAAGGC
sgVAPB_5	VAPB	GGAAAGGACGAAACACCG	CAGCGGAATCATCGATGCAG	GTTTTAGAGCTAGAAATAGCAAGTTAAAATAAGGC	GGAAAGGACGAAACACCGCAGCGGAATCATCGATGCAGGTTTTAGAGCTAGAAATAGCAAGTTAAAATAAGGC
sgCCP110_1	CCP110	GGAAAGGACGAAACACCG	GTTGGACATTAACAATGCAG	GTTTTAGAGCTAGAAATAGCAAGTTAAAATAAGGC	GGAAAGGACGAAACACCGGTTGGACATTAACAATGCAGGTTTTAGAGCTAGAAATAGCAAGTTAAAATAAGGC
sgCCP110_2	CCP110	GGAAAGGACGAAACACCG	GCAGCTGAAAGAGCCACTCG	GTTTTAGAGCTAGAAATAGCAAGTTAAAATAAGGC	GGAAAGGACGAAACACCGGCAGCTGAAAGAGCCACTCGGTTTTAGAGCTAGAAATAGCAAGTTAAAATAAGGC
sgCCP110_3	CCP110	GGAAAGGACGAAACACCG	GAGGACCAATGTAAAACTGA	GTTTTAGAGCTAGAAATAGCAAGTTAAAATAAGGC	GGAAAGGACGAAACACCGGAGGACCAATGTAAAACTGAGTTTTAGAGCTAGAAATAGCAAGTTAAAATAAGGC
sgCCP110_4	CCP110	GGAAAGGACGAAACACCG	GACTTAGCTAGAGATTCAGA	GTTTTAGAGCTAGAAATAGCAAGTTAAAATAAGGC	GGAAAGGACGAAACACCGGACTTAGCTAGAGATTCAGAGTTTTAGAGCTAGAAATAGCAAGTTAAAATAAGGC
sgCCP110_5	CCP110	GGAAAGGACGAAACACCG	GGGATGACTTCTGCCAAAAG	GTTTTAGAGCTAGAAATAGCAAGTTAAAATAAGGC	GGAAAGGACGAAACACCGGGGATGACTTCTGCCAAAAGGTTTTAGAGCTAGAAATAGCAAGTTAAAATAAGGC
sgALDH3A2_1	ALDH3A2	GGAAAGGACGAAACACCG	GATGGTGCAGGAGCGCGAGA	GTTTTAGAGCTAGAAATAGCAAGTTAAAATAAGGC	GGAAAGGACGAAACACCGGATGGTGCAGGAGCGCGAGAGTTTTAGAGCTAGAAATAGCAAGTTAAAATAAGGC
sgALDH3A2_2	ALDH3A2	GGAAAGGACGAAACACCG	CCATGGAGCTCGAAGTCCGG	GTTTTAGAGCTAGAAATAGCAAGTTAAAATAAGGC	GGAAAGGACGAAACACCGCCATGGAGCTCGAAGTCCGGGTTTTAGAGCTAGAAATAGCAAGTTAAAATAAGGC
sgALDH3A2_3	ALDH3A2	GGAAAGGACGAAACACCG	GGAACGCCTGTCGGACCCGC	GTTTTAGAGCTAGAAATAGCAAGTTAAAATAAGGC	GGAAAGGACGAAACACCGGGAACGCCTGTCGGACCCGCGTTTTAGAGCTAGAAATAGCAAGTTAAAATAAGGC
sgALDH3A2_4	ALDH3A2	GGAAAGGACGAAACACCG	ATTATCAGCACCACTCCCAG	GTTTTAGAGCTAGAAATAGCAAGTTAAAATAAGGC	GGAAAGGACGAAACACCGATTATCAGCACCACTCCCAGGTTTTAGAGCTAGAAATAGCAAGTTAAAATAAGGC
sgALDH3A2_5	ALDH3A2	GGAAAGGACGAAACACCG	GCTGAATGGTGAGAACGAAG	GTTTTAGAGCTAGAAATAGCAAGTTAAAATAAGGC	GGAAAGGACGAAACACCGGCTGAATGGTGAGAACGAAGGTTTTAGAGCTAGAAATAGCAAGTTAAAATAAGGC
sgHMOX1_1	HMOX1	GGAAAGGACGAAACACCG	AGGGCCTCTGACAAATCCTG	GTTTTAGAGCTAGAAATAGCAAGTTAAAATAAGGC	GGAAAGGACGAAACACCGAGGGCCTCTGACAAATCCTGGTTTTAGAGCTAGAAATAGCAAGTTAAAATAAGGC
sgHMOX1_2	HMOX1	GGAAAGGACGAAACACCG	TGTGAAGCGGCTCCACGAGG	GTTTTAGAGCTAGAAATAGCAAGTTAAAATAAGGC	GGAAAGGACGAAACACCGTGTGAAGCGGCTCCACGAGGGTTTTAGAGCTAGAAATAGCAAGTTAAAATAAGGC
sgHMOX1_3	HMOX1	GGAAAGGACGAAACACCG	AAAGATTGCCCAGAAAGCCC	GTTTTAGAGCTAGAAATAGCAAGTTAAAATAAGGC	GGAAAGGACGAAACACCGAAAGATTGCCCAGAAAGCCCGTTTTAGAGCTAGAAATAGCAAGTTAAAATAAGGC
sgHMOX1_4	HMOX1	GGAAAGGACGAAACACCG	GGACCTGCCCAGCTCTGGCG	GTTTTAGAGCTAGAAATAGCAAGTTAAAATAAGGC	GGAAAGGACGAAACACCGGGACCTGCCCAGCTCTGGCGGTTTTAGAGCTAGAAATAGCAAGTTAAAATAAGGC
sgHMOX1_5	HMOX1	GGAAAGGACGAAACACCG	GGCACTGGCAATGTTGGGGA	GTTTTAGAGCTAGAAATAGCAAGTTAAAATAAGGC	GGAAAGGACGAAACACCGGGCACTGGCAATGTTGGGGAGTTTTAGAGCTAGAAATAGCAAGTTAAAATAAGGC
sgTMED8_1	TMED8	GGAAAGGACGAAACACCG	GCAGATGTCTGACCTGCAGG	GTTTTAGAGCTAGAAATAGCAAGTTAAAATAAGGC	GGAAAGGACGAAACACCGGCAGATGTCTGACCTGCAGGGTTTTAGAGCTAGAAATAGCAAGTTAAAATAAGGC
sgTMED8_2	TMED8	GGAAAGGACGAAACACCG	GGGACTGCCAGGGAGTGGAG	GTTTTAGAGCTAGAAATAGCAAGTTAAAATAAGGC	GGAAAGGACGAAACACCGGGGACTGCCAGGGAGTGGAGGTTTTAGAGCTAGAAATAGCAAGTTAAAATAAGGC
sgTMED8_3	TMED8	GGAAAGGACGAAACACCG	CAAAGGTCTCACCTTTCCTG	GTTTTAGAGCTAGAAATAGCAAGTTAAAATAAGGC	GGAAAGGACGAAACACCGCAAAGGTCTCACCTTTCCTGGTTTTAGAGCTAGAAATAGCAAGTTAAAATAAGGC
sgTMED8_4	TMED8	GGAAAGGACGAAACACCG	GCTGCCTGCAGACCAGGCCC	GTTTTAGAGCTAGAAATAGCAAGTTAAAATAAGGC	GGAAAGGACGAAACACCGGCTGCCTGCAGACCAGGCCCGTTTTAGAGCTAGAAATAGCAAGTTAAAATAAGGC
sgTMED8_5	TMED8	GGAAAGGACGAAACACCG	ATGCATCTGGACCTTTGCCA	GTTTTAGAGCTAGAAATAGCAAGTTAAAATAAGGC	GGAAAGGACGAAACACCGATGCATCTGGACCTTTGCCAGTTTTAGAGCTAGAAATAGCAAGTTAAAATAAGGC
sgCAMLG_1	CAMLG	GGAAAGGACGAAACACCG	GAACAGAGGGGACCTGACAG	GTTTTAGAGCTAGAAATAGCAAGTTAAAATAAGGC	GGAAAGGACGAAACACCGGAACAGAGGGGACCTGACAGGTTTTAGAGCTAGAAATAGCAAGTTAAAATAAGGC
sgCAMLG_2	CAMLG	GGAAAGGACGAAACACCG	ATGGCCGTCGCTACCGACGG	GTTTTAGAGCTAGAAATAGCAAGTTAAAATAAGGC	GGAAAGGACGAAACACCGATGGCCGTCGCTACCGACGGGTTTTAGAGCTAGAAATAGCAAGTTAAAATAAGGC
sgCAMLG_3	CAMLG	GGAAAGGACGAAACACCG	GGAACAACTGACCAGCAGGG	GTTTTAGAGCTAGAAATAGCAAGTTAAAATAAGGC	GGAAAGGACGAAACACCGGGAACAACTGACCAGCAGGGGTTTTAGAGCTAGAAATAGCAAGTTAAAATAAGGC
sgCAMLG_4	CAMLG	GGAAAGGACGAAACACCG	GAGCTCCGGCAGCGGAACAG	GTTTTAGAGCTAGAAATAGCAAGTTAAAATAAGGC	GGAAAGGACGAAACACCGGAGCTCCGGCAGCGGAACAGGTTTTAGAGCTAGAAATAGCAAGTTAAAATAAGGC
sgCAMLG_5	CAMLG	GGAAAGGACGAAACACCG	TGACAGCGGACTCGGTCCAG	GTTTTAGAGCTAGAAATAGCAAGTTAAAATAAGGC	GGAAAGGACGAAACACCGTGACAGCGGACTCGGTCCAGGTTTTAGAGCTAGAAATAGCAAGTTAAAATAAGGC
sgHAL_1	HAL	GGAAAGGACGAAACACCG	GCAGGCAGCTCACTGAGGGA	GTTTTAGAGCTAGAAATAGCAAGTTAAAATAAGGC	GGAAAGGACGAAACACCGGCAGGCAGCTCACTGAGGGAGTTTTAGAGCTAGAAATAGCAAGTTAAAATAAGGC
sgHAL_2	HAL	GGAAAGGACGAAACACCG	AGGGGAGAGACAGTTTCTGG	GTTTTAGAGCTAGAAATAGCAAGTTAAAATAAGGC	GGAAAGGACGAAACACCGAGGGGAGAGACAGTTTCTGGGTTTTAGAGCTAGAAATAGCAAGTTAAAATAAGGC
sgHAL_3	HAL	GGAAAGGACGAAACACCG	GGGAGTCAACAGACGAGGGA	GTTTTAGAGCTAGAAATAGCAAGTTAAAATAAGGC	GGAAAGGACGAAACACCGGGGAGTCAACAGACGAGGGAGTTTTAGAGCTAGAAATAGCAAGTTAAAATAAGGC
sgHAL_4	HAL	GGAAAGGACGAAACACCG	GTCTTAGCCAAAGGATACAG	GTTTTAGAGCTAGAAATAGCAAGTTAAAATAAGGC	GGAAAGGACGAAACACCGGTCTTAGCCAAAGGATACAGGTTTTAGAGCTAGAAATAGCAAGTTAAAATAAGGC
sgHAL_5	HAL	GGAAAGGACGAAACACCG	GTCCCAGAGAAAGGAACCGT	GTTTTAGAGCTAGAAATAGCAAGTTAAAATAAGGC	GGAAAGGACGAAACACCGGTCCCAGAGAAAGGAACCGTGTTTTAGAGCTAGAAATAGCAAGTTAAAATAAGGC
sgHK1_1	HK1	GGAAAGGACGAAACACCG	GGTGAGGTGGAAATGAGCCA	GTTTTAGAGCTAGAAATAGCAAGTTAAAATAAGGC	GGAAAGGACGAAACACCGGGTGAGGTGGAAATGAGCCAGTTTTAGAGCTAGAAATAGCAAGTTAAAATAAGGC
sgHK1_2	HK1	GGAAAGGACGAAACACCG	GCAGACGCACAACAATGCCG	GTTTTAGAGCTAGAAATAGCAAGTTAAAATAAGGC	GGAAAGGACGAAACACCGGCAGACGCACAACAATGCCGGTTTTAGAGCTAGAAATAGCAAGTTAAAATAAGGC
sgHK1_3	HK1	GGAAAGGACGAAACACCG	GGAGGGCAGCATCTTAACCA	GTTTTAGAGCTAGAAATAGCAAGTTAAAATAAGGC	GGAAAGGACGAAACACCGGGAGGGCAGCATCTTAACCAGTTTTAGAGCTAGAAATAGCAAGTTAAAATAAGGC
sgHK1_4	HK1	GGAAAGGACGAAACACCG	GGAGATGAAGAACGTGGAGA	GTTTTAGAGCTAGAAATAGCAAGTTAAAATAAGGC	GGAAAGGACGAAACACCGGGAGATGAAGAACGTGGAGAGTTTTAGAGCTAGAAATAGCAAGTTAAAATAAGGC
sgHK1_5	HK1	GGAAAGGACGAAACACCG	GAGAACATCGTGCACGGCAG	GTTTTAGAGCTAGAAATAGCAAGTTAAAATAAGGC	GGAAAGGACGAAACACCGGAGAACATCGTGCACGGCAGGTTTTAGAGCTAGAAATAGCAAGTTAAAATAAGGC
sgLRRC59_1	LRRC59	GGAAAGGACGAAACACCG	GGATCTCCTCAACAACAAGC	GTTTTAGAGCTAGAAATAGCAAGTTAAAATAAGGC	GGAAAGGACGAAACACCGGGATCTCCTCAACAACAAGCGTTTTAGAGCTAGAAATAGCAAGTTAAAATAAGGC
sgLRRC59_2	LRRC59	GGAAAGGACGAAACACCG	AGGAGCGGGAGAGGCAGCGG	GTTTTAGAGCTAGAAATAGCAAGTTAAAATAAGGC	GGAAAGGACGAAACACCGAGGAGCGGGAGAGGCAGCGGGTTTTAGAGCTAGAAATAGCAAGTTAAAATAAGGC
sgLRRC59_3	LRRC59	GGAAAGGACGAAACACCG	AGGCGGAAGAGAAGGAGCGC	GTTTTAGAGCTAGAAATAGCAAGTTAAAATAAGGC	GGAAAGGACGAAACACCGAGGCGGAAGAGAAGGAGCGCGTTTTAGAGCTAGAAATAGCAAGTTAAAATAAGGC
sgLRRC59_4	LRRC59	GGAAAGGACGAAACACCG	ACCAAGGCCGGTAGCAAGGG	GTTTTAGAGCTAGAAATAGCAAGTTAAAATAAGGC	GGAAAGGACGAAACACCGACCAAGGCCGGTAGCAAGGGGTTTTAGAGCTAGAAATAGCAAGTTAAAATAAGGC
sgLRRC59_5	LRRC59	GGAAAGGACGAAACACCG	GGACCTCATTCAGGTCGCTG	GTTTTAGAGCTAGAAATAGCAAGTTAAAATAAGGC	GGAAAGGACGAAACACCGGGACCTCATTCAGGTCGCTGGTTTTAGAGCTAGAAATAGCAAGTTAAAATAAGGC
sgIGF2BP3_1	IGF2BP3	GGAAAGGACGAAACACCG	GTGGGAACCAGCAGGCGCAG	GTTTTAGAGCTAGAAATAGCAAGTTAAAATAAGGC	GGAAAGGACGAAACACCGGTGGGAACCAGCAGGCGCAGGTTTTAGAGCTAGAAATAGCAAGTTAAAATAAGGC
sgIGF2BP3_2	IGF2BP3	GGAAAGGACGAAACACCG	GACATGTGCCAAAGCTGAGG	GTTTTAGAGCTAGAAATAGCAAGTTAAAATAAGGC	GGAAAGGACGAAACACCGGACATGTGCCAAAGCTGAGGGTTTTAGAGCTAGAAATAGCAAGTTAAAATAAGGC
sgIGF2BP3_3	IGF2BP3	GGAAAGGACGAAACACCG	ATATCCCGCCTCATTTACAG	GTTTTAGAGCTAGAAATAGCAAGTTAAAATAAGGC	GGAAAGGACGAAACACCGATATCCCGCCTCATTTACAGGTTTTAGAGCTAGAAATAGCAAGTTAAAATAAGGC
sgIGF2BP3_4	IGF2BP3	GGAAAGGACGAAACACCG	AACCCCTTGCAGCAGCCCCG	GTTTTAGAGCTAGAAATAGCAAGTTAAAATAAGGC	GGAAAGGACGAAACACCGAACCCCTTGCAGCAGCCCCGGTTTTAGAGCTAGAAATAGCAAGTTAAAATAAGGC
sgIGF2BP3_5	IGF2BP3	GGAAAGGACGAAACACCG	ACTCTGCCAGCAGCAAAGGA	GTTTTAGAGCTAGAAATAGCAAGTTAAAATAAGGC	GGAAAGGACGAAACACCGACTCTGCCAGCAGCAAAGGAGTTTTAGAGCTAGAAATAGCAAGTTAAAATAAGGC
sgFAM114A2_1	FAM114A2	GGAAAGGACGAAACACCG	GGGGCTGCTTCAGTTAGCAG	GTTTTAGAGCTAGAAATAGCAAGTTAAAATAAGGC	GGAAAGGACGAAACACCGGGGGCTGCTTCAGTTAGCAGGTTTTAGAGCTAGAAATAGCAAGTTAAAATAAGGC
sgFAM114A2_2	FAM114A2	GGAAAGGACGAAACACCG	GATGTACCCCAGACCAGATG	GTTTTAGAGCTAGAAATAGCAAGTTAAAATAAGGC	GGAAAGGACGAAACACCGGATGTACCCCAGACCAGATGGTTTTAGAGCTAGAAATAGCAAGTTAAAATAAGGC
sgFAM114A2_3	FAM114A2	GGAAAGGACGAAACACCG	GAAGTCTCAAGGTCACTGGA	GTTTTAGAGCTAGAAATAGCAAGTTAAAATAAGGC	GGAAAGGACGAAACACCGGAAGTCTCAAGGTCACTGGAGTTTTAGAGCTAGAAATAGCAAGTTAAAATAAGGC
sgFAM114A2_4	FAM114A2	GGAAAGGACGAAACACCG	ACTGGGACCAGGGATTCCAA	GTTTTAGAGCTAGAAATAGCAAGTTAAAATAAGGC	GGAAAGGACGAAACACCGACTGGGACCAGGGATTCCAAGTTTTAGAGCTAGAAATAGCAAGTTAAAATAAGGC
sgFAM114A2_5	FAM114A2	GGAAAGGACGAAACACCG	AAATGCCCCAGCCACTGGGG	GTTTTAGAGCTAGAAATAGCAAGTTAAAATAAGGC	GGAAAGGACGAAACACCGAAATGCCCCAGCCACTGGGGGTTTTAGAGCTAGAAATAGCAAGTTAAAATAAGGC
sgIL6ST_1	IL6ST	GGAAAGGACGAAACACCG	TGAACGAGGGGAAGAAAATG	GTTTTAGAGCTAGAAATAGCAAGTTAAAATAAGGC	GGAAAGGACGAAACACCGTGAACGAGGGGAAGAAAATGGTTTTAGAGCTAGAAATAGCAAGTTAAAATAAGGC
sgIL6ST_2	IL6ST	GGAAAGGACGAAACACCG	GAAGAAAATGAGGTGTGAGT	GTTTTAGAGCTAGAAATAGCAAGTTAAAATAAGGC	GGAAAGGACGAAACACCGGAAGAAAATGAGGTGTGAGTGTTTTAGAGCTAGAAATAGCAAGTTAAAATAAGGC
sgIL6ST_3	IL6ST	GGAAAGGACGAAACACCG	ATAATCAACAGTGCATGAGG	GTTTTAGAGCTAGAAATAGCAAGTTAAAATAAGGC	GGAAAGGACGAAACACCGATAATCAACAGTGCATGAGGGTTTTAGAGCTAGAAATAGCAAGTTAAAATAAGGC
sgIL6ST_4	IL6ST	GGAAAGGACGAAACACCG	GACAGTGAATGAAGATCGGG	GTTTTAGAGCTAGAAATAGCAAGTTAAAATAAGGC	GGAAAGGACGAAACACCGGACAGTGAATGAAGATCGGGGTTTTAGAGCTAGAAATAGCAAGTTAAAATAAGGC
sgIL6ST_5	IL6ST	GGAAAGGACGAAACACCG	GACTGGAGTGAAGAAGCAAG	GTTTTAGAGCTAGAAATAGCAAGTTAAAATAAGGC	GGAAAGGACGAAACACCGGACTGGAGTGAAGAAGCAAGGTTTTAGAGCTAGAAATAGCAAGTTAAAATAAGGC
sgKTN1_1	KTN1	GGAAAGGACGAAACACCG	GAAGAGAACAGCGGAACATG	GTTTTAGAGCTAGAAATAGCAAGTTAAAATAAGGC	GGAAAGGACGAAACACCGGAAGAGAACAGCGGAACATGGTTTTAGAGCTAGAAATAGCAAGTTAAAATAAGGC
sgKTN1_2	KTN1	GGAAAGGACGAAACACCG	TCAGGTGGCAACTAAAGAAG	GTTTTAGAGCTAGAAATAGCAAGTTAAAATAAGGC	GGAAAGGACGAAACACCGTCAGGTGGCAACTAAAGAAGGTTTTAGAGCTAGAAATAGCAAGTTAAAATAAGGC
sgKTN1_3	KTN1	GGAAAGGACGAAACACCG	GGAACTAGAAAAGGCAGAGA	GTTTTAGAGCTAGAAATAGCAAGTTAAAATAAGGC	GGAAAGGACGAAACACCGGGAACTAGAAAAGGCAGAGAGTTTTAGAGCTAGAAATAGCAAGTTAAAATAAGGC
sgKTN1_4	KTN1	GGAAAGGACGAAACACCG	GGTAAACCAACAGCTCACAA	GTTTTAGAGCTAGAAATAGCAAGTTAAAATAAGGC	GGAAAGGACGAAACACCGGGTAAACCAACAGCTCACAAGTTTTAGAGCTAGAAATAGCAAGTTAAAATAAGGC
sgKTN1_5	KTN1	GGAAAGGACGAAACACCG	GCTGCTTCAGAGGGAGGGGT	GTTTTAGAGCTAGAAATAGCAAGTTAAAATAAGGC	GGAAAGGACGAAACACCGGCTGCTTCAGAGGGAGGGGTGTTTTAGAGCTAGAAATAGCAAGTTAAAATAAGGC
sgINSR_1	INSR	GGAAAGGACGAAACACCG	GGAATTCATCGTGTACCCGG	GTTTTAGAGCTAGAAATAGCAAGTTAAAATAAGGC	GGAAAGGACGAAACACCGGGAATTCATCGTGTACCCGGGTTTTAGAGCTAGAAATAGCAAGTTAAAATAAGGC
sgINSR_2	INSR	GGAAAGGACGAAACACCG	GGGTCGTTGGACCTCAGGGG	GTTTTAGAGCTAGAAATAGCAAGTTAAAATAAGGC	GGAAAGGACGAAACACCGGGGTCGTTGGACCTCAGGGGGTTTTAGAGCTAGAAATAGCAAGTTAAAATAAGGC
sgINSR_3	INSR	GGAAAGGACGAAACACCG	GGGCCACCTGTACCCCGGAG	GTTTTAGAGCTAGAAATAGCAAGTTAAAATAAGGC	GGAAAGGACGAAACACCGGGGCCACCTGTACCCCGGAGGTTTTAGAGCTAGAAATAGCAAGTTAAAATAAGGC
sgINSR_4	INSR	GGAAAGGACGAAACACCG	ACTGTTCTTTAACTACGCGC	GTTTTAGAGCTAGAAATAGCAAGTTAAAATAAGGC	GGAAAGGACGAAACACCGACTGTTCTTTAACTACGCGCGTTTTAGAGCTAGAAATAGCAAGTTAAAATAAGGC
sgINSR_5	INSR	GGAAAGGACGAAACACCG	AACCTGATGAACATCACCCG	GTTTTAGAGCTAGAAATAGCAAGTTAAAATAAGGC	GGAAAGGACGAAACACCGAACCTGATGAACATCACCCGGTTTTAGAGCTAGAAATAGCAAGTTAAAATAAGGC
sgZDHHC8_1	ZDHHC8	GGAAAGGACGAAACACCG	GAACCAAGGATACGTGATGG	GTTTTAGAGCTAGAAATAGCAAGTTAAAATAAGGC	GGAAAGGACGAAACACCGGAACCAAGGATACGTGATGGGTTTTAGAGCTAGAAATAGCAAGTTAAAATAAGGC
sgZDHHC8_2	ZDHHC8	GGAAAGGACGAAACACCG	CTGCAGTGGGAGCAGCGCGG	GTTTTAGAGCTAGAAATAGCAAGTTAAAATAAGGC	GGAAAGGACGAAACACCGCTGCAGTGGGAGCAGCGCGGGTTTTAGAGCTAGAAATAGCAAGTTAAAATAAGGC
sgZDHHC8_3	ZDHHC8	GGAAAGGACGAAACACCG	GGTGTGAACCCTTTCACCCG	GTTTTAGAGCTAGAAATAGCAAGTTAAAATAAGGC	GGAAAGGACGAAACACCGGGTGTGAACCCTTTCACCCGGTTTTAGAGCTAGAAATAGCAAGTTAAAATAAGGC
sgZDHHC8_4	ZDHHC8	GGAAAGGACGAAACACCG	GCCCTGGTGCAGGTACGTGG	GTTTTAGAGCTAGAAATAGCAAGTTAAAATAAGGC	GGAAAGGACGAAACACCGGCCCTGGTGCAGGTACGTGGGTTTTAGAGCTAGAAATAGCAAGTTAAAATAAGGC
sgZDHHC8_5	ZDHHC8	GGAAAGGACGAAACACCG	GGAGCGCAAAGCGCCCGAGA	GTTTTAGAGCTAGAAATAGCAAGTTAAAATAAGGC	GGAAAGGACGAAACACCGGGAGCGCAAAGCGCCCGAGAGTTTTAGAGCTAGAAATAGCAAGTTAAAATAAGGC
sgKIAA1522_1	KIAA1522	GGAAAGGACGAAACACCG	CCAGGGGCCAGGGTCTGCAG	GTTTTAGAGCTAGAAATAGCAAGTTAAAATAAGGC	GGAAAGGACGAAACACCGCCAGGGGCCAGGGTCTGCAGGTTTTAGAGCTAGAAATAGCAAGTTAAAATAAGGC
sgKIAA1522_2	KIAA1522	GGAAAGGACGAAACACCG	GCTGCACACTCAGGCCCAGG	GTTTTAGAGCTAGAAATAGCAAGTTAAAATAAGGC	GGAAAGGACGAAACACCGGCTGCACACTCAGGCCCAGGGTTTTAGAGCTAGAAATAGCAAGTTAAAATAAGGC
sgKIAA1522_3	KIAA1522	GGAAAGGACGAAACACCG	TAAGTGTAGGGCCTGGCCAG	GTTTTAGAGCTAGAAATAGCAAGTTAAAATAAGGC	GGAAAGGACGAAACACCGTAAGTGTAGGGCCTGGCCAGGTTTTAGAGCTAGAAATAGCAAGTTAAAATAAGGC
sgKIAA1522_4	KIAA1522	GGAAAGGACGAAACACCG	GGCTGAGAGCTCCACAGCAG	GTTTTAGAGCTAGAAATAGCAAGTTAAAATAAGGC	GGAAAGGACGAAACACCGGGCTGAGAGCTCCACAGCAGGTTTTAGAGCTAGAAATAGCAAGTTAAAATAAGGC
sgKIAA1522_5	KIAA1522	GGAAAGGACGAAACACCG	GGAGAGCGCGTCCTCTGCTG	GTTTTAGAGCTAGAAATAGCAAGTTAAAATAAGGC	GGAAAGGACGAAACACCGGGAGAGCGCGTCCTCTGCTGGTTTTAGAGCTAGAAATAGCAAGTTAAAATAAGGC
sgTACC1_1	TACC1	GGAAAGGACGAAACACCG	TCCACAGGACACCGACACAG	GTTTTAGAGCTAGAAATAGCAAGTTAAAATAAGGC	GGAAAGGACGAAACACCGTCCACAGGACACCGACACAGGTTTTAGAGCTAGAAATAGCAAGTTAAAATAAGGC
sgTACC1_2	TACC1	GGAAAGGACGAAACACCG	TCAGGTTCGAACAAAAGCAA	GTTTTAGAGCTAGAAATAGCAAGTTAAAATAAGGC	GGAAAGGACGAAACACCGTCAGGTTCGAACAAAAGCAAGTTTTAGAGCTAGAAATAGCAAGTTAAAATAAGGC
sgTACC1_3	TACC1	GGAAAGGACGAAACACCG	TCAGGAACTTACAAGCACAG	GTTTTAGAGCTAGAAATAGCAAGTTAAAATAAGGC	GGAAAGGACGAAACACCGTCAGGAACTTACAAGCACAGGTTTTAGAGCTAGAAATAGCAAGTTAAAATAAGGC
sgTACC1_4	TACC1	GGAAAGGACGAAACACCG	CTGAGGCAGATCCCATCCAG	GTTTTAGAGCTAGAAATAGCAAGTTAAAATAAGGC	GGAAAGGACGAAACACCGCTGAGGCAGATCCCATCCAGGTTTTAGAGCTAGAAATAGCAAGTTAAAATAAGGC
sgTACC1_5	TACC1	GGAAAGGACGAAACACCG	AGGTGAGCCAGAGGAAGACC	GTTTTAGAGCTAGAAATAGCAAGTTAAAATAAGGC	GGAAAGGACGAAACACCGAGGTGAGCCAGAGGAAGACCGTTTTAGAGCTAGAAATAGCAAGTTAAAATAAGGC
sgTMPO_1	TMPO	GGAAAGGACGAAACACCG	GAAGAAGAAATTGTTGGCAG	GTTTTAGAGCTAGAAATAGCAAGTTAAAATAAGGC	GGAAAGGACGAAACACCGGAAGAAGAAATTGTTGGCAGGTTTTAGAGCTAGAAATAGCAAGTTAAAATAAGGC
sgTMPO_2	TMPO	GGAAAGGACGAAACACCG	GGAGTTCCTGGAAGACCCCT	GTTTTAGAGCTAGAAATAGCAAGTTAAAATAAGGC	GGAAAGGACGAAACACCGGGAGTTCCTGGAAGACCCCTGTTTTAGAGCTAGAAATAGCAAGTTAAAATAAGGC
sgTMPO_3	TMPO	GGAAAGGACGAAACACCG	GAGCCGAGCAGCCGTCGGCA	GTTTTAGAGCTAGAAATAGCAAGTTAAAATAAGGC	GGAAAGGACGAAACACCGGAGCCGAGCAGCCGTCGGCAGTTTTAGAGCTAGAAATAGCAAGTTAAAATAAGGC
sgTMPO_4	TMPO	GGAAAGGACGAAACACCG	TGAGGTGCTGCAGGTAGAGC	GTTTTAGAGCTAGAAATAGCAAGTTAAAATAAGGC	GGAAAGGACGAAACACCGTGAGGTGCTGCAGGTAGAGCGTTTTAGAGCTAGAAATAGCAAGTTAAAATAAGGC
sgTMPO_5	TMPO	GGAAAGGACGAAACACCG	CCCGCCGGCACCAACAGCAA	GTTTTAGAGCTAGAAATAGCAAGTTAAAATAAGGC	GGAAAGGACGAAACACCGCCCGCCGGCACCAACAGCAAGTTTTAGAGCTAGAAATAGCAAGTTAAAATAAGGC
sgSEC23IP_1	SEC23IP	GGAAAGGACGAAACACCG	GCCGAGAGAAAACCTAACGG	GTTTTAGAGCTAGAAATAGCAAGTTAAAATAAGGC	GGAAAGGACGAAACACCGGCCGAGAGAAAACCTAACGGGTTTTAGAGCTAGAAATAGCAAGTTAAAATAAGGC
sgSEC23IP_2	SEC23IP	GGAAAGGACGAAACACCG	CAGGGAGGCCGGAGAAGCGG	GTTTTAGAGCTAGAAATAGCAAGTTAAAATAAGGC	GGAAAGGACGAAACACCGCAGGGAGGCCGGAGAAGCGGGTTTTAGAGCTAGAAATAGCAAGTTAAAATAAGGC
sgSEC23IP_3	SEC23IP	GGAAAGGACGAAACACCG	GCCTCCCTGCTCTTACCGGG	GTTTTAGAGCTAGAAATAGCAAGTTAAAATAAGGC	GGAAAGGACGAAACACCGGCCTCCCTGCTCTTACCGGGGTTTTAGAGCTAGAAATAGCAAGTTAAAATAAGGC
sgSEC23IP_4	SEC23IP	GGAAAGGACGAAACACCG	GGTTCCCAAAATATGAAGGA	GTTTTAGAGCTAGAAATAGCAAGTTAAAATAAGGC	GGAAAGGACGAAACACCGGGTTCCCAAAATATGAAGGAGTTTTAGAGCTAGAAATAGCAAGTTAAAATAAGGC
sgSEC23IP_5	SEC23IP	GGAAAGGACGAAACACCG	AAGGTGGAGGATGAGCAGGA	GTTTTAGAGCTAGAAATAGCAAGTTAAAATAAGGC	GGAAAGGACGAAACACCGAAGGTGGAGGATGAGCAGGAGTTTTAGAGCTAGAAATAGCAAGTTAAAATAAGGC
sgSTIM1_1	STIM1	GGAAAGGACGAAACACCG	GCAGCTGACACATGAGGTGG	GTTTTAGAGCTAGAAATAGCAAGTTAAAATAAGGC	GGAAAGGACGAAACACCGGCAGCTGACACATGAGGTGGGTTTTAGAGCTAGAAATAGCAAGTTAAAATAAGGC
sgSTIM1_2	STIM1	GGAAAGGACGAAACACCG	GGTGCAGGAGGAGTCCCCAG	GTTTTAGAGCTAGAAATAGCAAGTTAAAATAAGGC	GGAAAGGACGAAACACCGGGTGCAGGAGGAGTCCCCAGGTTTTAGAGCTAGAAATAGCAAGTTAAAATAAGGC
sgSTIM1_3	STIM1	GGAAAGGACGAAACACCG	TCATCCTCACTGTGACACAG	GTTTTAGAGCTAGAAATAGCAAGTTAAAATAAGGC	GGAAAGGACGAAACACCGTCATCCTCACTGTGACACAGGTTTTAGAGCTAGAAATAGCAAGTTAAAATAAGGC
sgSTIM1_4	STIM1	GGAAAGGACGAAACACCG	GGATAAGCTCATCAGCGTGG	GTTTTAGAGCTAGAAATAGCAAGTTAAAATAAGGC	GGAAAGGACGAAACACCGGGATAAGCTCATCAGCGTGGGTTTTAGAGCTAGAAATAGCAAGTTAAAATAAGGC
sgSTIM1_5	STIM1	GGAAAGGACGAAACACCG	ACACAAGACTCACAGAGAGG	GTTTTAGAGCTAGAAATAGCAAGTTAAAATAAGGC	GGAAAGGACGAAACACCGACACAAGACTCACAGAGAGGGTTTTAGAGCTAGAAATAGCAAGTTAAAATAAGGC
sgTRIP11_1	TRIP11	GGAAAGGACGAAACACCG	GCAGAGTCGAACCGCACCTG	GTTTTAGAGCTAGAAATAGCAAGTTAAAATAAGGC	GGAAAGGACGAAACACCGGCAGAGTCGAACCGCACCTGGTTTTAGAGCTAGAAATAGCAAGTTAAAATAAGGC
sgTRIP11_2	TRIP11	GGAAAGGACGAAACACCG	GTTTTACAAACATCCAGCAC	GTTTTAGAGCTAGAAATAGCAAGTTAAAATAAGGC	GGAAAGGACGAAACACCGGTTTTACAAACATCCAGCACGTTTTAGAGCTAGAAATAGCAAGTTAAAATAAGGC
sgTRIP11_3	TRIP11	GGAAAGGACGAAACACCG	GCTTCACCAACTTCAAGCAC	GTTTTAGAGCTAGAAATAGCAAGTTAAAATAAGGC	GGAAAGGACGAAACACCGGCTTCACCAACTTCAAGCACGTTTTAGAGCTAGAAATAGCAAGTTAAAATAAGGC
sgTRIP11_4	TRIP11	GGAAAGGACGAAACACCG	GCAGGCAGTAACAAACCTGA	GTTTTAGAGCTAGAAATAGCAAGTTAAAATAAGGC	GGAAAGGACGAAACACCGGCAGGCAGTAACAAACCTGAGTTTTAGAGCTAGAAATAGCAAGTTAAAATAAGGC
sgTRIP11_5	TRIP11	GGAAAGGACGAAACACCG	GGATATGCTGATGGAGGGCA	GTTTTAGAGCTAGAAATAGCAAGTTAAAATAAGGC	GGAAAGGACGAAACACCGGGATATGCTGATGGAGGGCAGTTTTAGAGCTAGAAATAGCAAGTTAAAATAAGGC
sgLLGL1_1	LLGL1	GGAAAGGACGAAACACCG	GTGGTCAGCTCACACAGCGA	GTTTTAGAGCTAGAAATAGCAAGTTAAAATAAGGC	GGAAAGGACGAAACACCGGTGGTCAGCTCACACAGCGAGTTTTAGAGCTAGAAATAGCAAGTTAAAATAAGGC
sgLLGL1_2	LLGL1	GGAAAGGACGAAACACCG	GAAGCGGCCTGAGCAAGCGG	GTTTTAGAGCTAGAAATAGCAAGTTAAAATAAGGC	GGAAAGGACGAAACACCGGAAGCGGCCTGAGCAAGCGGGTTTTAGAGCTAGAAATAGCAAGTTAAAATAAGGC
sgLLGL1_3	LLGL1	GGAAAGGACGAAACACCG	GCAGCGCGAGAAGCTCAAGC	GTTTTAGAGCTAGAAATAGCAAGTTAAAATAAGGC	GGAAAGGACGAAACACCGGCAGCGCGAGAAGCTCAAGCGTTTTAGAGCTAGAAATAGCAAGTTAAAATAAGGC
sgLLGL1_4	LLGL1	GGAAAGGACGAAACACCG	GAAGTGCATCTGTGTGACAG	GTTTTAGAGCTAGAAATAGCAAGTTAAAATAAGGC	GGAAAGGACGAAACACCGGAAGTGCATCTGTGTGACAGGTTTTAGAGCTAGAAATAGCAAGTTAAAATAAGGC
sgLLGL1_5	LLGL1	GGAAAGGACGAAACACCG	GGTGGGCACAGCCATTATGG	GTTTTAGAGCTAGAAATAGCAAGTTAAAATAAGGC	GGAAAGGACGAAACACCGGGTGGGCACAGCCATTATGGGTTTTAGAGCTAGAAATAGCAAGTTAAAATAAGGC
sgLNPEP_1	LNPEP	GGAAAGGACGAAACACCG	TGAGGAAGAACCAGATGTGG	GTTTTAGAGCTAGAAATAGCAAGTTAAAATAAGGC	GGAAAGGACGAAACACCGTGAGGAAGAACCAGATGTGGGTTTTAGAGCTAGAAATAGCAAGTTAAAATAAGGC
sgLNPEP_2	LNPEP	GGAAAGGACGAAACACCG	GAGGTGGAATATGAGCCCCG	GTTTTAGAGCTAGAAATAGCAAGTTAAAATAAGGC	GGAAAGGACGAAACACCGGAGGTGGAATATGAGCCCCGGTTTTAGAGCTAGAAATAGCAAGTTAAAATAAGGC
sgLNPEP_3	LNPEP	GGAAAGGACGAAACACCG	GACAAAAGCACAGACCACCA	GTTTTAGAGCTAGAAATAGCAAGTTAAAATAAGGC	GGAAAGGACGAAACACCGGACAAAAGCACAGACCACCAGTTTTAGAGCTAGAAATAGCAAGTTAAAATAAGGC
sgLNPEP_4	LNPEP	GGAAAGGACGAAACACCG	GCGTAGTGGCACAACGGCAG	GTTTTAGAGCTAGAAATAGCAAGTTAAAATAAGGC	GGAAAGGACGAAACACCGGCGTAGTGGCACAACGGCAGGTTTTAGAGCTAGAAATAGCAAGTTAAAATAAGGC
sgLNPEP_5	LNPEP	GGAAAGGACGAAACACCG	GGGTTTGCTCACCTTCCGAG	GTTTTAGAGCTAGAAATAGCAAGTTAAAATAAGGC	GGAAAGGACGAAACACCGGGGTTTGCTCACCTTCCGAGGTTTTAGAGCTAGAAATAGCAAGTTAAAATAAGGC
sgDDRGK1_1	DDRGK1	GGAAAGGACGAAACACCG	TGTGTGGTACTTGGTAGCGG	GTTTTAGAGCTAGAAATAGCAAGTTAAAATAAGGC	GGAAAGGACGAAACACCGTGTGTGGTACTTGGTAGCGGGTTTTAGAGCTAGAAATAGCAAGTTAAAATAAGGC
sgDDRGK1_2	DDRGK1	GGAAAGGACGAAACACCG	GGAGCGGCTTCGCCTGGAGG	GTTTTAGAGCTAGAAATAGCAAGTTAAAATAAGGC	GGAAAGGACGAAACACCGGGAGCGGCTTCGCCTGGAGGGTTTTAGAGCTAGAAATAGCAAGTTAAAATAAGGC
sgDDRGK1_3	DDRGK1	GGAAAGGACGAAACACCG	GGAGTACCTGAAACTGAAGG	GTTTTAGAGCTAGAAATAGCAAGTTAAAATAAGGC	GGAAAGGACGAAACACCGGGAGTACCTGAAACTGAAGGGTTTTAGAGCTAGAAATAGCAAGTTAAAATAAGGC
sgDDRGK1_4	DDRGK1	GGAAAGGACGAAACACCG	GGAAGGTGTCGAGAAGCCAG	GTTTTAGAGCTAGAAATAGCAAGTTAAAATAAGGC	GGAAAGGACGAAACACCGGGAAGGTGTCGAGAAGCCAGGTTTTAGAGCTAGAAATAGCAAGTTAAAATAAGGC
sgDDRGK1_5	DDRGK1	GGAAAGGACGAAACACCG	TAAGAAACTGCGGAAGCTGG	GTTTTAGAGCTAGAAATAGCAAGTTAAAATAAGGC	GGAAAGGACGAAACACCGTAAGAAACTGCGGAAGCTGGGTTTTAGAGCTAGAAATAGCAAGTTAAAATAAGGC
sgPPFIA1_1	PPFIA1	GGAAAGGACGAAACACCG	GAAACGCTGGCCTTAACCCA	GTTTTAGAGCTAGAAATAGCAAGTTAAAATAAGGC	GGAAAGGACGAAACACCGGAAACGCTGGCCTTAACCCAGTTTTAGAGCTAGAAATAGCAAGTTAAAATAAGGC
sgPPFIA1_2	PPFIA1	GGAAAGGACGAAACACCG	GAGAGAGACTCAAGAAACGC	GTTTTAGAGCTAGAAATAGCAAGTTAAAATAAGGC	GGAAAGGACGAAACACCGGAGAGAGACTCAAGAAACGCGTTTTAGAGCTAGAAATAGCAAGTTAAAATAAGGC
sgPPFIA1_3	PPFIA1	GGAAAGGACGAAACACCG	GCGGTCTCTTAGGATGACCG	GTTTTAGAGCTAGAAATAGCAAGTTAAAATAAGGC	GGAAAGGACGAAACACCGGCGGTCTCTTAGGATGACCGGTTTTAGAGCTAGAAATAGCAAGTTAAAATAAGGC
sgPPFIA1_4	PPFIA1	GGAAAGGACGAAACACCG	AAAAGCTGCAACAGACACTG	GTTTTAGAGCTAGAAATAGCAAGTTAAAATAAGGC	GGAAAGGACGAAACACCGAAAAGCTGCAACAGACACTGGTTTTAGAGCTAGAAATAGCAAGTTAAAATAAGGC
sgPPFIA1_5	PPFIA1	GGAAAGGACGAAACACCG	GAAGGCAGAGACGCTCCCGG	GTTTTAGAGCTAGAAATAGCAAGTTAAAATAAGGC	GGAAAGGACGAAACACCGGAAGGCAGAGACGCTCCCGGGTTTTAGAGCTAGAAATAGCAAGTTAAAATAAGGC
sgCKAP4_1	CKAP4	GGAAAGGACGAAACACCG	AAGGGTGCCCACCCGTCGGG	GTTTTAGAGCTAGAAATAGCAAGTTAAAATAAGGC	GGAAAGGACGAAACACCGAAGGGTGCCCACCCGTCGGGGTTTTAGAGCTAGAAATAGCAAGTTAAAATAAGGC
sgCKAP4_2	CKAP4	GGAAAGGACGAAACACCG	GCAGAACCAGGCGCACGGCA	GTTTTAGAGCTAGAAATAGCAAGTTAAAATAAGGC	GGAAAGGACGAAACACCGGCAGAACCAGGCGCACGGCAGTTTTAGAGCTAGAAATAGCAAGTTAAAATAAGGC
sgCKAP4_3	CKAP4	GGAAAGGACGAAACACCG	GCAGGACGCCGAGGACGAGG	GTTTTAGAGCTAGAAATAGCAAGTTAAAATAAGGC	GGAAAGGACGAAACACCGGCAGGACGCCGAGGACGAGGGTTTTAGAGCTAGAAATAGCAAGTTAAAATAAGGC
sgCKAP4_4	CKAP4	GGAAAGGACGAAACACCG	GGACCTCCTCCAGGACGTGG	GTTTTAGAGCTAGAAATAGCAAGTTAAAATAAGGC	GGAAAGGACGAAACACCGGGACCTCCTCCAGGACGTGGGTTTTAGAGCTAGAAATAGCAAGTTAAAATAAGGC
sgCKAP4_5	CKAP4	GGAAAGGACGAAACACCG	TCTGCCGGGAGAAGTCCTGG	GTTTTAGAGCTAGAAATAGCAAGTTAAAATAAGGC	GGAAAGGACGAAACACCGTCTGCCGGGAGAAGTCCTGGGTTTTAGAGCTAGAAATAGCAAGTTAAAATAAGGC
sgATP6AP2_1	ATP6AP2	GGAAAGGACGAAACACCG	GAGCACGACAAACACAGCCA	GTTTTAGAGCTAGAAATAGCAAGTTAAAATAAGGC	GGAAAGGACGAAACACCGGAGCACGACAAACACAGCCAGTTTTAGAGCTAGAAATAGCAAGTTAAAATAAGGC
sgATP6AP2_2	ATP6AP2	GGAAAGGACGAAACACCG	GCAGTTCAGAAAGAAAGAGC	GTTTTAGAGCTAGAAATAGCAAGTTAAAATAAGGC	GGAAAGGACGAAACACCGGCAGTTCAGAAAGAAAGAGCGTTTTAGAGCTAGAAATAGCAAGTTAAAATAAGGC
sgATP6AP2_3	ATP6AP2	GGAAAGGACGAAACACCG	GAGAGTGTATATGGTAGGGA	GTTTTAGAGCTAGAAATAGCAAGTTAAAATAAGGC	GGAAAGGACGAAACACCGGAGAGTGTATATGGTAGGGAGTTTTAGAGCTAGAAATAGCAAGTTAAAATAAGGC
sgATP6AP2_4	ATP6AP2	GGAAAGGACGAAACACCG	GACATGTACAGTCTTTATGG	GTTTTAGAGCTAGAAATAGCAAGTTAAAATAAGGC	GGAAAGGACGAAACACCGGACATGTACAGTCTTTATGGGTTTTAGAGCTAGAAATAGCAAGTTAAAATAAGGC
sgATP6AP2_5	ATP6AP2	GGAAAGGACGAAACACCG	GTACGAAATGACACTGCCTG	GTTTTAGAGCTAGAAATAGCAAGTTAAAATAAGGC	GGAAAGGACGAAACACCGGTACGAAATGACACTGCCTGGTTTTAGAGCTAGAAATAGCAAGTTAAAATAAGGC
sgVRK2_1	VRK2	GGAAAGGACGAAACACCG	AGACCAGATCCATAAAACAG	GTTTTAGAGCTAGAAATAGCAAGTTAAAATAAGGC	GGAAAGGACGAAACACCGAGACCAGATCCATAAAACAGGTTTTAGAGCTAGAAATAGCAAGTTAAAATAAGGC
sgVRK2_2	VRK2	GGAAAGGACGAAACACCG	ACAGAACCTGAAGGACCCTG	GTTTTAGAGCTAGAAATAGCAAGTTAAAATAAGGC	GGAAAGGACGAAACACCGACAGAACCTGAAGGACCCTGGTTTTAGAGCTAGAAATAGCAAGTTAAAATAAGGC
sgVRK2_3	VRK2	GGAAAGGACGAAACACCG	TCGGCTACTGCATGCTGCGG	GTTTTAGAGCTAGAAATAGCAAGTTAAAATAAGGC	GGAAAGGACGAAACACCGTCGGCTACTGCATGCTGCGGGTTTTAGAGCTAGAAATAGCAAGTTAAAATAAGGC
sgVRK2_4	VRK2	GGAAAGGACGAAACACCG	TTACAGCAACTGCTTCCAGA	GTTTTAGAGCTAGAAATAGCAAGTTAAAATAAGGC	GGAAAGGACGAAACACCGTTACAGCAACTGCTTCCAGAGTTTTAGAGCTAGAAATAGCAAGTTAAAATAAGGC
sgVRK2_5	VRK2	GGAAAGGACGAAACACCG	ATGATATGGAAGGCAATCAG	GTTTTAGAGCTAGAAATAGCAAGTTAAAATAAGGC	GGAAAGGACGAAACACCGATGATATGGAAGGCAATCAGGTTTTAGAGCTAGAAATAGCAAGTTAAAATAAGGC
sgLRP6_1	LRP6	GGAAAGGACGAAACACCG	CAACTGGCACAGCCAAGCAG	GTTTTAGAGCTAGAAATAGCAAGTTAAAATAAGGC	GGAAAGGACGAAACACCGCAACTGGCACAGCCAAGCAGGTTTTAGAGCTAGAAATAGCAAGTTAAAATAAGGC
sgLRP6_2	LRP6	GGAAAGGACGAAACACCG	GGATCTAACACAATAGCCCG	GTTTTAGAGCTAGAAATAGCAAGTTAAAATAAGGC	GGAAAGGACGAAACACCGGGATCTAACACAATAGCCCGGTTTTAGAGCTAGAAATAGCAAGTTAAAATAAGGC
sgLRP6_3	LRP6	GGAAAGGACGAAACACCG	AGAGCTTCTTACCCAACCAT	GTTTTAGAGCTAGAAATAGCAAGTTAAAATAAGGC	GGAAAGGACGAAACACCGAGAGCTTCTTACCCAACCATGTTTTAGAGCTAGAAATAGCAAGTTAAAATAAGGC
sgLRP6_4	LRP6	GGAAAGGACGAAACACCG	CAATAGGGCAAGCACAGCGA	GTTTTAGAGCTAGAAATAGCAAGTTAAAATAAGGC	GGAAAGGACGAAACACCGCAATAGGGCAAGCACAGCGAGTTTTAGAGCTAGAAATAGCAAGTTAAAATAAGGC
sgLRP6_5	LRP6	GGAAAGGACGAAACACCG	GAAGACCTGCATTGTCCCAG	GTTTTAGAGCTAGAAATAGCAAGTTAAAATAAGGC	GGAAAGGACGAAACACCGGAAGACCTGCATTGTCCCAGGTTTTAGAGCTAGAAATAGCAAGTTAAAATAAGGC
sgFUNDC2_1	FUNDC2	GGAAAGGACGAAACACCG	GCTTCTTAGCAAATTCCGCA	GTTTTAGAGCTAGAAATAGCAAGTTAAAATAAGGC	GGAAAGGACGAAACACCGGCTTCTTAGCAAATTCCGCAGTTTTAGAGCTAGAAATAGCAAGTTAAAATAAGGC
sgFUNDC2_2	FUNDC2	GGAAAGGACGAAACACCG	GCCCTTACCTTGACTGGACG	GTTTTAGAGCTAGAAATAGCAAGTTAAAATAAGGC	GGAAAGGACGAAACACCGGCCCTTACCTTGACTGGACGGTTTTAGAGCTAGAAATAGCAAGTTAAAATAAGGC
sgFUNDC2_3	FUNDC2	GGAAAGGACGAAACACCG	TTCAGCAGAAAAGTATAGCG	GTTTTAGAGCTAGAAATAGCAAGTTAAAATAAGGC	GGAAAGGACGAAACACCGTTCAGCAGAAAAGTATAGCGGTTTTAGAGCTAGAAATAGCAAGTTAAAATAAGGC
sgFUNDC2_4	FUNDC2	GGAAAGGACGAAACACCG	CACAGGTTTCATATTCCAGA	GTTTTAGAGCTAGAAATAGCAAGTTAAAATAAGGC	GGAAAGGACGAAACACCGCACAGGTTTCATATTCCAGAGTTTTAGAGCTAGAAATAGCAAGTTAAAATAAGGC
sgFUNDC2_5	FUNDC2	GGAAAGGACGAAACACCG	CCCACGTGCCGGAAGCCAAG	GTTTTAGAGCTAGAAATAGCAAGTTAAAATAAGGC	GGAAAGGACGAAACACCGCCCACGTGCCGGAAGCCAAGGTTTTAGAGCTAGAAATAGCAAGTTAAAATAAGGC
sgMAP4K3_1	MAP4K3	GGAAAGGACGAAACACCG	GGCGGGACAAATCGAAGCCG	GTTTTAGAGCTAGAAATAGCAAGTTAAAATAAGGC	GGAAAGGACGAAACACCGGGCGGGACAAATCGAAGCCGGTTTTAGAGCTAGAAATAGCAAGTTAAAATAAGGC
sgMAP4K3_2	MAP4K3	GGAAAGGACGAAACACCG	GAATATGGACAAGGACACCA	GTTTTAGAGCTAGAAATAGCAAGTTAAAATAAGGC	GGAAAGGACGAAACACCGGAATATGGACAAGGACACCAGTTTTAGAGCTAGAAATAGCAAGTTAAAATAAGGC
sgMAP4K3_3	MAP4K3	GGAAAGGACGAAACACCG	ACAGTCCAAGCATACAAGGA	GTTTTAGAGCTAGAAATAGCAAGTTAAAATAAGGC	GGAAAGGACGAAACACCGACAGTCCAAGCATACAAGGAGTTTTAGAGCTAGAAATAGCAAGTTAAAATAAGGC
sgMAP4K3_4	MAP4K3	GGAAAGGACGAAACACCG	GGTCTAGGTGGAACTTGGGA	GTTTTAGAGCTAGAAATAGCAAGTTAAAATAAGGC	GGAAAGGACGAAACACCGGGTCTAGGTGGAACTTGGGAGTTTTAGAGCTAGAAATAGCAAGTTAAAATAAGGC
sgMAP4K3_5	MAP4K3	GGAAAGGACGAAACACCG	TCAGCTCGAAGTCCTCCTGC	GTTTTAGAGCTAGAAATAGCAAGTTAAAATAAGGC	GGAAAGGACGAAACACCGTCAGCTCGAAGTCCTCCTGCGTTTTAGAGCTAGAAATAGCAAGTTAAAATAAGGC
sgLMNB1_1	LMNB1	GGAAAGGACGAAACACCG	CAAGGTGCGCAGCCTGGAGA	GTTTTAGAGCTAGAAATAGCAAGTTAAAATAAGGC	GGAAAGGACGAAACACCGCAAGGTGCGCAGCCTGGAGAGTTTTAGAGCTAGAAATAGCAAGTTAAAATAAGGC
sgLMNB1_2	LMNB1	GGAAAGGACGAAACACCG	GCAGGTGACGGAGCGCGAGG	GTTTTAGAGCTAGAAATAGCAAGTTAAAATAAGGC	GGAAAGGACGAAACACCGGCAGGTGACGGAGCGCGAGGGTTTTAGAGCTAGAAATAGCAAGTTAAAATAAGGC
sgLMNB1_3	LMNB1	GGAAAGGACGAAACACCG	CGAGCTGGGCAAGTGCAAGG	GTTTTAGAGCTAGAAATAGCAAGTTAAAATAAGGC	GGAAAGGACGAAACACCGCGAGCTGGGCAAGTGCAAGGGTTTTAGAGCTAGAAATAGCAAGTTAAAATAAGGC
sgLMNB1_4	LMNB1	GGAAAGGACGAAACACCG	GAAGAGAGCTCACTTTGGCA	GTTTTAGAGCTAGAAATAGCAAGTTAAAATAAGGC	GGAAAGGACGAAACACCGGAAGAGAGCTCACTTTGGCAGTTTTAGAGCTAGAAATAGCAAGTTAAAATAAGGC
sgLMNB1_5	LMNB1	GGAAAGGACGAAACACCG	GTGTAGGATCAACCAATGGG	GTTTTAGAGCTAGAAATAGCAAGTTAAAATAAGGC	GGAAAGGACGAAACACCGGTGTAGGATCAACCAATGGGGTTTTAGAGCTAGAAATAGCAAGTTAAAATAAGGC
sgMARK1_1	MARK1	GGAAAGGACGAAACACCG	GTAATGGAGTTTCTACACCG	GTTTTAGAGCTAGAAATAGCAAGTTAAAATAAGGC	GGAAAGGACGAAACACCGGTAATGGAGTTTCTACACCGGTTTTAGAGCTAGAAATAGCAAGTTAAAATAAGGC
sgMARK1_2	MARK1	GGAAAGGACGAAACACCG	GCTCGGGAGCAGCATAGGGT	GTTTTAGAGCTAGAAATAGCAAGTTAAAATAAGGC	GGAAAGGACGAAACACCGGCTCGGGAGCAGCATAGGGTGTTTTAGAGCTAGAAATAGCAAGTTAAAATAAGGC
sgMARK1_3	MARK1	GGAAAGGACGAAACACCG	TCTCAGCAAATCAGAAGCAG	GTTTTAGAGCTAGAAATAGCAAGTTAAAATAAGGC	GGAAAGGACGAAACACCGTCTCAGCAAATCAGAAGCAGGTTTTAGAGCTAGAAATAGCAAGTTAAAATAAGGC
sgMARK1_4	MARK1	GGAAAGGACGAAACACCG	AAAGTGAACAGAAAGAGGAG	GTTTTAGAGCTAGAAATAGCAAGTTAAAATAAGGC	GGAAAGGACGAAACACCGAAAGTGAACAGAAAGAGGAGGTTTTAGAGCTAGAAATAGCAAGTTAAAATAAGGC
sgMARK1_5	MARK1	GGAAAGGACGAAACACCG	AGAGGAGTGGGACAAAGATG	GTTTTAGAGCTAGAAATAGCAAGTTAAAATAAGGC	GGAAAGGACGAAACACCGAGAGGAGTGGGACAAAGATGGTTTTAGAGCTAGAAATAGCAAGTTAAAATAAGGC
sgMVB12A_1	MVB12A	GGAAAGGACGAAACACCG	GAAGCTCTTGCCAAAGCTGG	GTTTTAGAGCTAGAAATAGCAAGTTAAAATAAGGC	GGAAAGGACGAAACACCGGAAGCTCTTGCCAAAGCTGGGTTTTAGAGCTAGAAATAGCAAGTTAAAATAAGGC
sgMVB12A_2	MVB12A	GGAAAGGACGAAACACCG	GACCAGGCCAGGCCAGCCAG	GTTTTAGAGCTAGAAATAGCAAGTTAAAATAAGGC	GGAAAGGACGAAACACCGGACCAGGCCAGGCCAGCCAGGTTTTAGAGCTAGAAATAGCAAGTTAAAATAAGGC
sgMVB12A_3	MVB12A	GGAAAGGACGAAACACCG	GAACCCGCAGGAGAACGTGG	GTTTTAGAGCTAGAAATAGCAAGTTAAAATAAGGC	GGAAAGGACGAAACACCGGAACCCGCAGGAGAACGTGGGTTTTAGAGCTAGAAATAGCAAGTTAAAATAAGGC
sgMVB12A_4	MVB12A	GGAAAGGACGAAACACCG	GGCCGATATCCAGATCGTGG	GTTTTAGAGCTAGAAATAGCAAGTTAAAATAAGGC	GGAAAGGACGAAACACCGGGCCGATATCCAGATCGTGGGTTTTAGAGCTAGAAATAGCAAGTTAAAATAAGGC
sgMVB12A_5	MVB12A	GGAAAGGACGAAACACCG	GGGGAGAAGCCCAGCGGCAG	GTTTTAGAGCTAGAAATAGCAAGTTAAAATAAGGC	GGAAAGGACGAAACACCGGGGGAGAAGCCCAGCGGCAGGTTTTAGAGCTAGAAATAGCAAGTTAAAATAAGGC
sgCD46_1	CD46	GGAAAGGACGAAACACCG	AAGGAAAGGGACACTCGCGG	GTTTTAGAGCTAGAAATAGCAAGTTAAAATAAGGC	GGAAAGGACGAAACACCGAAGGAAAGGGACACTCGCGGGTTTTAGAGCTAGAAATAGCAAGTTAAAATAAGGC
sgCD46_2	CD46	GGAAAGGACGAAACACCG	GGATATCCTAAACCTGAGGA	GTTTTAGAGCTAGAAATAGCAAGTTAAAATAAGGC	GGAAAGGACGAAACACCGGGATATCCTAAACCTGAGGAGTTTTAGAGCTAGAAATAGCAAGTTAAAATAAGGC
sgCD46_3	CD46	GGAAAGGACGAAACACCG	GGATCAGTAGCAATTTGGAG	GTTTTAGAGCTAGAAATAGCAAGTTAAAATAAGGC	GGAAAGGACGAAACACCGGGATCAGTAGCAATTTGGAGGTTTTAGAGCTAGAAATAGCAAGTTAAAATAAGGC
sgCD46_4	CD46	GGAAAGGACGAAACACCG	CAATTGTGTCGCTGCCATCG	GTTTTAGAGCTAGAAATAGCAAGTTAAAATAAGGC	GGAAAGGACGAAACACCGCAATTGTGTCGCTGCCATCGGTTTTAGAGCTAGAAATAGCAAGTTAAAATAAGGC
sgCD46_5	CD46	GGAAAGGACGAAACACCG	AACCCAGGAAAGCGCCAGGA	GTTTTAGAGCTAGAAATAGCAAGTTAAAATAAGGC	GGAAAGGACGAAACACCGAACCCAGGAAAGCGCCAGGAGTTTTAGAGCTAGAAATAGCAAGTTAAAATAAGGC
sgMDH2_1	MDH2	GGAAAGGACGAAACACCG	GCGCCCAGTACCTTTCACAG	GTTTTAGAGCTAGAAATAGCAAGTTAAAATAAGGC	GGAAAGGACGAAACACCGGCGCCCAGTACCTTTCACAGGTTTTAGAGCTAGAAATAGCAAGTTAAAATAAGGC
sgMDH2_2	MDH2	GGAAAGGACGAAACACCG	GCAGTGCTGGGCACAGGCAG	GTTTTAGAGCTAGAAATAGCAAGTTAAAATAAGGC	GGAAAGGACGAAACACCGGCAGTGCTGGGCACAGGCAGGTTTTAGAGCTAGAAATAGCAAGTTAAAATAAGGC
sgMDH2_3	MDH2	GGAAAGGACGAAACACCG	GGAGAAGACAAAGCGGGCGC	GTTTTAGAGCTAGAAATAGCAAGTTAAAATAAGGC	GGAAAGGACGAAACACCGGGAGAAGACAAAGCGGGCGCGTTTTAGAGCTAGAAATAGCAAGTTAAAATAAGGC
sgMDH2_4	MDH2	GGAAAGGACGAAACACCG	GGGCCGAGGTGCTGAAGCTG	GTTTTAGAGCTAGAAATAGCAAGTTAAAATAAGGC	GGAAAGGACGAAACACCGGGGCCGAGGTGCTGAAGCTGGTTTTAGAGCTAGAAATAGCAAGTTAAAATAAGGC
sgMDH2_5	MDH2	GGAAAGGACGAAACACCG	CGTCTGGCCTACCTGGGCCG	GTTTTAGAGCTAGAAATAGCAAGTTAAAATAAGGC	GGAAAGGACGAAACACCGCGTCTGGCCTACCTGGGCCGGTTTTAGAGCTAGAAATAGCAAGTTAAAATAAGGC
sgMTR_1	MTR	GGAAAGGACGAAACACCG	AAGGTCTGAAGAAAACCCTG	GTTTTAGAGCTAGAAATAGCAAGTTAAAATAAGGC	GGAAAGGACGAAACACCGAAGGTCTGAAGAAAACCCTGGTTTTAGAGCTAGAAATAGCAAGTTAAAATAAGGC
sgMTR_2	MTR	GGAAAGGACGAAACACCG	AGTGGCCAGAAAAGCTGCCG	GTTTTAGAGCTAGAAATAGCAAGTTAAAATAAGGC	GGAAAGGACGAAACACCGAGTGGCCAGAAAAGCTGCCGGTTTTAGAGCTAGAAATAGCAAGTTAAAATAAGGC
sgMTR_3	MTR	GGAAAGGACGAAACACCG	GAACTTACAAAGATAGGCCG	GTTTTAGAGCTAGAAATAGCAAGTTAAAATAAGGC	GGAAAGGACGAAACACCGGAACTTACAAAGATAGGCCGGTTTTAGAGCTAGAAATAGCAAGTTAAAATAAGGC
sgMTR_4	MTR	GGAAAGGACGAAACACCG	CATATGTCCTTCAAAAGCAG	GTTTTAGAGCTAGAAATAGCAAGTTAAAATAAGGC	GGAAAGGACGAAACACCGCATATGTCCTTCAAAAGCAGGTTTTAGAGCTAGAAATAGCAAGTTAAAATAAGGC
sgMTR_5	MTR	GGAAAGGACGAAACACCG	GCAGGTGGAAATGGGAGCCC	GTTTTAGAGCTAGAAATAGCAAGTTAAAATAAGGC	GGAAAGGACGAAACACCGGCAGGTGGAAATGGGAGCCCGTTTTAGAGCTAGAAATAGCAAGTTAAAATAAGGC
sgANO10_1	ANO10	GGAAAGGACGAAACACCG	AGGGCTTCACTGTCATGCAG	GTTTTAGAGCTAGAAATAGCAAGTTAAAATAAGGC	GGAAAGGACGAAACACCGAGGGCTTCACTGTCATGCAGGTTTTAGAGCTAGAAATAGCAAGTTAAAATAAGGC
sgANO10_2	ANO10	GGAAAGGACGAAACACCG	AGAGTGAGGCAAAGCAATTG	GTTTTAGAGCTAGAAATAGCAAGTTAAAATAAGGC	GGAAAGGACGAAACACCGAGAGTGAGGCAAAGCAATTGGTTTTAGAGCTAGAAATAGCAAGTTAAAATAAGGC
sgANO10_3	ANO10	GGAAAGGACGAAACACCG	AATTTGGTTGAGGATCTGGG	GTTTTAGAGCTAGAAATAGCAAGTTAAAATAAGGC	GGAAAGGACGAAACACCGAATTTGGTTGAGGATCTGGGGTTTTAGAGCTAGAAATAGCAAGTTAAAATAAGGC
sgANO10_4	ANO10	GGAAAGGACGAAACACCG	GCGGGTGAAGAGGAAGGTGC	GTTTTAGAGCTAGAAATAGCAAGTTAAAATAAGGC	GGAAAGGACGAAACACCGGCGGGTGAAGAGGAAGGTGCGTTTTAGAGCTAGAAATAGCAAGTTAAAATAAGGC
sgANO10_5	ANO10	GGAAAGGACGAAACACCG	GAGTTCTTTCACACCTTTGG	GTTTTAGAGCTAGAAATAGCAAGTTAAAATAAGGC	GGAAAGGACGAAACACCGGAGTTCTTTCACACCTTTGGGTTTTAGAGCTAGAAATAGCAAGTTAAAATAAGGC
sgDNM1L_1	DNM1L	GGAAAGGACGAAACACCG	GAACCAGTTCCACACAGCGG	GTTTTAGAGCTAGAAATAGCAAGTTAAAATAAGGC	GGAAAGGACGAAACACCGGAACCAGTTCCACACAGCGGGTTTTAGAGCTAGAAATAGCAAGTTAAAATAAGGC
sgDNM1L_2	DNM1L	GGAAAGGACGAAACACCG	GGGAGGGACCTGCTTCCCAG	GTTTTAGAGCTAGAAATAGCAAGTTAAAATAAGGC	GGAAAGGACGAAACACCGGGGAGGGACCTGCTTCCCAGGTTTTAGAGCTAGAAATAGCAAGTTAAAATAAGGC
sgDNM1L_3	DNM1L	GGAAAGGACGAAACACCG	GGATTTGCCAGGAATGACCA	GTTTTAGAGCTAGAAATAGCAAGTTAAAATAAGGC	GGAAAGGACGAAACACCGGGATTTGCCAGGAATGACCAGTTTTAGAGCTAGAAATAGCAAGTTAAAATAAGGC
sgDNM1L_4	DNM1L	GGAAAGGACGAAACACCG	TCATTGCCTTTCAGATGCGG	GTTTTAGAGCTAGAAATAGCAAGTTAAAATAAGGC	GGAAAGGACGAAACACCGTCATTGCCTTTCAGATGCGGGTTTTAGAGCTAGAAATAGCAAGTTAAAATAAGGC
sgDNM1L_5	DNM1L	GGAAAGGACGAAACACCG	GGCACAAATAAAGCAGGACG	GTTTTAGAGCTAGAAATAGCAAGTTAAAATAAGGC	GGAAAGGACGAAACACCGGGCACAAATAAAGCAGGACGGTTTTAGAGCTAGAAATAGCAAGTTAAAATAAGGC
sgSENP1_1	SENP1	GGAAAGGACGAAACACCG	GCCACAAACAGGTTTTCCAG	GTTTTAGAGCTAGAAATAGCAAGTTAAAATAAGGC	GGAAAGGACGAAACACCGGCCACAAACAGGTTTTCCAGGTTTTAGAGCTAGAAATAGCAAGTTAAAATAAGGC
sgSENP1_2	SENP1	GGAAAGGACGAAACACCG	TGAGCCCCAAGAAAACTCAG	GTTTTAGAGCTAGAAATAGCAAGTTAAAATAAGGC	GGAAAGGACGAAACACCGTGAGCCCCAAGAAAACTCAGGTTTTAGAGCTAGAAATAGCAAGTTAAAATAAGGC
sgSENP1_3	SENP1	GGAAAGGACGAAACACCG	GATTGAAGAACAGAAGGCAT	GTTTTAGAGCTAGAAATAGCAAGTTAAAATAAGGC	GGAAAGGACGAAACACCGGATTGAAGAACAGAAGGCATGTTTTAGAGCTAGAAATAGCAAGTTAAAATAAGGC
sgSENP1_4	SENP1	GGAAAGGACGAAACACCG	GATGGAGCGAAGTAAAGAGA	GTTTTAGAGCTAGAAATAGCAAGTTAAAATAAGGC	GGAAAGGACGAAACACCGGATGGAGCGAAGTAAAGAGAGTTTTAGAGCTAGAAATAGCAAGTTAAAATAAGGC
sgSENP1_5	SENP1	GGAAAGGACGAAACACCG	GTTCCAAGTCCATCTTGGAG	GTTTTAGAGCTAGAAATAGCAAGTTAAAATAAGGC	GGAAAGGACGAAACACCGGTTCCAAGTCCATCTTGGAGGTTTTAGAGCTAGAAATAGCAAGTTAAAATAAGGC
sgABCC5_1	ABCC5	GGAAAGGACGAAACACCG	GGAAACAGCAGCCCGAGCCG	GTTTTAGAGCTAGAAATAGCAAGTTAAAATAAGGC	GGAAAGGACGAAACACCGGGAAACAGCAGCCCGAGCCGGTTTTAGAGCTAGAAATAGCAAGTTAAAATAAGGC
sgABCC5_2	ABCC5	GGAAAGGACGAAACACCG	GATCCACACAACCCTTCGCA	GTTTTAGAGCTAGAAATAGCAAGTTAAAATAAGGC	GGAAAGGACGAAACACCGGATCCACACAACCCTTCGCAGTTTTAGAGCTAGAAATAGCAAGTTAAAATAAGGC
sgABCC5_3	ABCC5	GGAAAGGACGAAACACCG	GCATGGAGGCATCAAGAGAG	GTTTTAGAGCTAGAAATAGCAAGTTAAAATAAGGC	GGAAAGGACGAAACACCGGCATGGAGGCATCAAGAGAGGTTTTAGAGCTAGAAATAGCAAGTTAAAATAAGGC
sgABCC5_4	ABCC5	GGAAAGGACGAAACACCG	TCTGAGCTGAGAATGCATGG	GTTTTAGAGCTAGAAATAGCAAGTTAAAATAAGGC	GGAAAGGACGAAACACCGTCTGAGCTGAGAATGCATGGGTTTTAGAGCTAGAAATAGCAAGTTAAAATAAGGC
sgABCC5_5	ABCC5	GGAAAGGACGAAACACCG	CCTTAGACACCAGCACCCAG	GTTTTAGAGCTAGAAATAGCAAGTTAAAATAAGGC	GGAAAGGACGAAACACCGCCTTAGACACCAGCACCCAGGTTTTAGAGCTAGAAATAGCAAGTTAAAATAAGGC
sgVANGL2_1	VANGL2	GGAAAGGACGAAACACCG	AGGAGGCTGAGCATGAGCGA	GTTTTAGAGCTAGAAATAGCAAGTTAAAATAAGGC	GGAAAGGACGAAACACCGAGGAGGCTGAGCATGAGCGAGTTTTAGAGCTAGAAATAGCAAGTTAAAATAAGGC
sgVANGL2_2	VANGL2	GGAAAGGACGAAACACCG	GAGGAAAGACAGCAGTGCCA	GTTTTAGAGCTAGAAATAGCAAGTTAAAATAAGGC	GGAAAGGACGAAACACCGGAGGAAAGACAGCAGTGCCAGTTTTAGAGCTAGAAATAGCAAGTTAAAATAAGGC
sgVANGL2_3	VANGL2	GGAAAGGACGAAACACCG	GCACGCAGCACAAAGACGCG	GTTTTAGAGCTAGAAATAGCAAGTTAAAATAAGGC	GGAAAGGACGAAACACCGGCACGCAGCACAAAGACGCGGTTTTAGAGCTAGAAATAGCAAGTTAAAATAAGGC
sgVANGL2_4	VANGL2	GGAAAGGACGAAACACCG	GGATCCACACTGCCACGCGC	GTTTTAGAGCTAGAAATAGCAAGTTAAAATAAGGC	GGAAAGGACGAAACACCGGGATCCACACTGCCACGCGCGTTTTAGAGCTAGAAATAGCAAGTTAAAATAAGGC
sgVANGL2_5	VANGL2	GGAAAGGACGAAACACCG	GGGCTGCTCACCCTCTCCGA	GTTTTAGAGCTAGAAATAGCAAGTTAAAATAAGGC	GGAAAGGACGAAACACCGGGGCTGCTCACCCTCTCCGAGTTTTAGAGCTAGAAATAGCAAGTTAAAATAAGGC
sgARC_1	ARC	GGAAAGGACGAAACACCG	CACGGGCGGCAAGTACCCGG	GTTTTAGAGCTAGAAATAGCAAGTTAAAATAAGGC	GGAAAGGACGAAACACCGCACGGGCGGCAAGTACCCGGGTTTTAGAGCTAGAAATAGCAAGTTAAAATAAGGC
sgARC_2	ARC	GGAAAGGACGAAACACCG	GAGTTCCTGCAGTACAGCGA	GTTTTAGAGCTAGAAATAGCAAGTTAAAATAAGGC	GGAAAGGACGAAACACCGGAGTTCCTGCAGTACAGCGAGTTTTAGAGCTAGAAATAGCAAGTTAAAATAAGGC
sgARC_3	ARC	GGAAAGGACGAAACACCG	GGAGATCATCCAGTACGTGG	GTTTTAGAGCTAGAAATAGCAAGTTAAAATAAGGC	GGAAAGGACGAAACACCGGGAGATCATCCAGTACGTGGGTTTTAGAGCTAGAAATAGCAAGTTAAAATAAGGC
sgARC_4	ARC	GGAAAGGACGAAACACCG	GAGCTGGACCACCGGACCAG	GTTTTAGAGCTAGAAATAGCAAGTTAAAATAAGGC	GGAAAGGACGAAACACCGGAGCTGGACCACCGGACCAGGTTTTAGAGCTAGAAATAGCAAGTTAAAATAAGGC
sgARC_5	ARC	GGAAAGGACGAAACACCG	AGGCCCAGCAGTACCAGCCG	GTTTTAGAGCTAGAAATAGCAAGTTAAAATAAGGC	GGAAAGGACGAAACACCGAGGCCCAGCAGTACCAGCCGGTTTTAGAGCTAGAAATAGCAAGTTAAAATAAGGC
sgNEO1_1	NEO1	GGAAAGGACGAAACACCG	GAAGCGGGTAGAGACCAGGG	GTTTTAGAGCTAGAAATAGCAAGTTAAAATAAGGC	GGAAAGGACGAAACACCGGAAGCGGGTAGAGACCAGGGGTTTTAGAGCTAGAAATAGCAAGTTAAAATAAGGC
sgNEO1_2	NEO1	GGAAAGGACGAAACACCG	TCTCGGGGAAGAGATGGCGG	GTTTTAGAGCTAGAAATAGCAAGTTAAAATAAGGC	GGAAAGGACGAAACACCGTCTCGGGGAAGAGATGGCGGGTTTTAGAGCTAGAAATAGCAAGTTAAAATAAGGC
sgNEO1_3	NEO1	GGAAAGGACGAAACACCG	ATTGTTCCCAGCATAAACTG	GTTTTAGAGCTAGAAATAGCAAGTTAAAATAAGGC	GGAAAGGACGAAACACCGATTGTTCCCAGCATAAACTGGTTTTAGAGCTAGAAATAGCAAGTTAAAATAAGGC
sgNEO1_4	NEO1	GGAAAGGACGAAACACCG	AATGCAACTGAAGGAGATGG	GTTTTAGAGCTAGAAATAGCAAGTTAAAATAAGGC	GGAAAGGACGAAACACCGAATGCAACTGAAGGAGATGGGTTTTAGAGCTAGAAATAGCAAGTTAAAATAAGGC
sgNEO1_5	NEO1	GGAAAGGACGAAACACCG	GGAAGTCCTGAAGCAACACA	GTTTTAGAGCTAGAAATAGCAAGTTAAAATAAGGC	GGAAAGGACGAAACACCGGGAAGTCCTGAAGCAACACAGTTTTAGAGCTAGAAATAGCAAGTTAAAATAAGGC
sgSLC9A3R2_1	SLC9A3R2	GGAAAGGACGAAACACCG	GGTGAACGGGCAGAATGTGG	GTTTTAGAGCTAGAAATAGCAAGTTAAAATAAGGC	GGAAAGGACGAAACACCGGGTGAACGGGCAGAATGTGGGTTTTAGAGCTAGAAATAGCAAGTTAAAATAAGGC
sgSLC9A3R2_2	SLC9A3R2	GGAAAGGACGAAACACCG	GGAGGGACTGCGCCATGCTG	GTTTTAGAGCTAGAAATAGCAAGTTAAAATAAGGC	GGAAAGGACGAAACACCGGGAGGGACTGCGCCATGCTGGTTTTAGAGCTAGAAATAGCAAGTTAAAATAAGGC
sgSLC9A3R2_3	SLC9A3R2	GGAAAGGACGAAACACCG	GGCCAGCATCAAGGCACGGG	GTTTTAGAGCTAGAAATAGCAAGTTAAAATAAGGC	GGAAAGGACGAAACACCGGGCCAGCATCAAGGCACGGGGTTTTAGAGCTAGAAATAGCAAGTTAAAATAAGGC
sgSLC9A3R2_4	SLC9A3R2	GGAAAGGACGAAACACCG	GCTTCGGGTCACACCCACCG	GTTTTAGAGCTAGAAATAGCAAGTTAAAATAAGGC	GGAAAGGACGAAACACCGGCTTCGGGTCACACCCACCGGTTTTAGAGCTAGAAATAGCAAGTTAAAATAAGGC
sgSLC9A3R2_5	SLC9A3R2	GGAAAGGACGAAACACCG	TTGGTTTCCCAGCTCAATGG	GTTTTAGAGCTAGAAATAGCAAGTTAAAATAAGGC	GGAAAGGACGAAACACCGTTGGTTTCCCAGCTCAATGGGTTTTAGAGCTAGAAATAGCAAGTTAAAATAAGGC
sgNISCH_1	NISCH	GGAAAGGACGAAACACCG	GAAGAGGGAGAAGGATCTGG	GTTTTAGAGCTAGAAATAGCAAGTTAAAATAAGGC	GGAAAGGACGAAACACCGGAAGAGGGAGAAGGATCTGGGTTTTAGAGCTAGAAATAGCAAGTTAAAATAAGGC
sgNISCH_2	NISCH	GGAAAGGACGAAACACCG	GGGGTGCAAAGCATGAGCGC	GTTTTAGAGCTAGAAATAGCAAGTTAAAATAAGGC	GGAAAGGACGAAACACCGGGGGTGCAAAGCATGAGCGCGTTTTAGAGCTAGAAATAGCAAGTTAAAATAAGGC
sgNISCH_3	NISCH	GGAAAGGACGAAACACCG	TGTGGGGTCCAGCAGCACGG	GTTTTAGAGCTAGAAATAGCAAGTTAAAATAAGGC	GGAAAGGACGAAACACCGTGTGGGGTCCAGCAGCACGGGTTTTAGAGCTAGAAATAGCAAGTTAAAATAAGGC
sgNISCH_4	NISCH	GGAAAGGACGAAACACCG	GCAGCTGGTTGTAGACGCGC	GTTTTAGAGCTAGAAATAGCAAGTTAAAATAAGGC	GGAAAGGACGAAACACCGGCAGCTGGTTGTAGACGCGCGTTTTAGAGCTAGAAATAGCAAGTTAAAATAAGGC
sgNISCH_5	NISCH	GGAAAGGACGAAACACCG	GGTCTGGTAGAACACCACCG	GTTTTAGAGCTAGAAATAGCAAGTTAAAATAAGGC	GGAAAGGACGAAACACCGGGTCTGGTAGAACACCACCGGTTTTAGAGCTAGAAATAGCAAGTTAAAATAAGGC
sgNOTCH2_1	NOTCH2	GGAAAGGACGAAACACCG	GGGGACTGGGGCAGAAGCAG	GTTTTAGAGCTAGAAATAGCAAGTTAAAATAAGGC	GGAAAGGACGAAACACCGGGGGACTGGGGCAGAAGCAGGTTTTAGAGCTAGAAATAGCAAGTTAAAATAAGGC
sgNOTCH2_2	NOTCH2	GGAAAGGACGAAACACCG	GTGCCGTGTAGAGTTCACAG	GTTTTAGAGCTAGAAATAGCAAGTTAAAATAAGGC	GGAAAGGACGAAACACCGGTGCCGTGTAGAGTTCACAGGTTTTAGAGCTAGAAATAGCAAGTTAAAATAAGGC
sgNOTCH2_3	NOTCH2	GGAAAGGACGAAACACCG	GGAGGGGTGAGAGCCAGCGA	GTTTTAGAGCTAGAAATAGCAAGTTAAAATAAGGC	GGAAAGGACGAAACACCGGGAGGGGTGAGAGCCAGCGAGTTTTAGAGCTAGAAATAGCAAGTTAAAATAAGGC
sgNOTCH2_4	NOTCH2	GGAAAGGACGAAACACCG	GCCTGGAGTACAGGAGGCGA	GTTTTAGAGCTAGAAATAGCAAGTTAAAATAAGGC	GGAAAGGACGAAACACCGGCCTGGAGTACAGGAGGCGAGTTTTAGAGCTAGAAATAGCAAGTTAAAATAAGGC
sgNOTCH2_5	NOTCH2	GGAAAGGACGAAACACCG	CACAGGGCACAAGCAAGAGA	GTTTTAGAGCTAGAAATAGCAAGTTAAAATAAGGC	GGAAAGGACGAAACACCGCACAGGGCACAAGCAAGAGAGTTTTAGAGCTAGAAATAGCAAGTTAAAATAAGGC
sgVPS54_1	VPS54	GGAAAGGACGAAACACCG	GAGGCACTGGTGAAGAACTG	GTTTTAGAGCTAGAAATAGCAAGTTAAAATAAGGC	GGAAAGGACGAAACACCGGAGGCACTGGTGAAGAACTGGTTTTAGAGCTAGAAATAGCAAGTTAAAATAAGGC
sgVPS54_2	VPS54	GGAAAGGACGAAACACCG	GGACACACATCTGGCAGTGA	GTTTTAGAGCTAGAAATAGCAAGTTAAAATAAGGC	GGAAAGGACGAAACACCGGGACACACATCTGGCAGTGAGTTTTAGAGCTAGAAATAGCAAGTTAAAATAAGGC
sgVPS54_3	VPS54	GGAAAGGACGAAACACCG	TAATTCACTGGACACAGAGG	GTTTTAGAGCTAGAAATAGCAAGTTAAAATAAGGC	GGAAAGGACGAAACACCGTAATTCACTGGACACAGAGGGTTTTAGAGCTAGAAATAGCAAGTTAAAATAAGGC
sgVPS54_4	VPS54	GGAAAGGACGAAACACCG	AGCGCTCATTGTCTAAGAGG	GTTTTAGAGCTAGAAATAGCAAGTTAAAATAAGGC	GGAAAGGACGAAACACCGAGCGCTCATTGTCTAAGAGGGTTTTAGAGCTAGAAATAGCAAGTTAAAATAAGGC
sgVPS54_5	VPS54	GGAAAGGACGAAACACCG	AGGCTGAGTCTGGTGTACAG	GTTTTAGAGCTAGAAATAGCAAGTTAAAATAAGGC	GGAAAGGACGAAACACCGAGGCTGAGTCTGGTGTACAGGTTTTAGAGCTAGAAATAGCAAGTTAAAATAAGGC
sgPAK4_1	PAK4	GGAAAGGACGAAACACCG	GGGCCCAGGAACAGCAGGGG	GTTTTAGAGCTAGAAATAGCAAGTTAAAATAAGGC	GGAAAGGACGAAACACCGGGGCCCAGGAACAGCAGGGGGTTTTAGAGCTAGAAATAGCAAGTTAAAATAAGGC
sgPAK4_2	PAK4	GGAAAGGACGAAACACCG	GAAGTTGTCCAGGTAGGAGC	GTTTTAGAGCTAGAAATAGCAAGTTAAAATAAGGC	GGAAAGGACGAAACACCGGAAGTTGTCCAGGTAGGAGCGTTTTAGAGCTAGAAATAGCAAGTTAAAATAAGGC
sgPAK4_3	PAK4	GGAAAGGACGAAACACCG	TGGACCTGCGCAAGCAGCAG	GTTTTAGAGCTAGAAATAGCAAGTTAAAATAAGGC	GGAAAGGACGAAACACCGTGGACCTGCGCAAGCAGCAGGTTTTAGAGCTAGAAATAGCAAGTTAAAATAAGGC
sgPAK4_4	PAK4	GGAAAGGACGAAACACCG	GGGGTGGCTCGTTGAAGTAG	GTTTTAGAGCTAGAAATAGCAAGTTAAAATAAGGC	GGAAAGGACGAAACACCGGGGGTGGCTCGTTGAAGTAGGTTTTAGAGCTAGAAATAGCAAGTTAAAATAAGGC
sgPAK4_5	PAK4	GGAAAGGACGAAACACCG	TGGGAAGAGGAAGAAGCGGG	GTTTTAGAGCTAGAAATAGCAAGTTAAAATAAGGC	GGAAAGGACGAAACACCGTGGGAAGAGGAAGAAGCGGGGTTTTAGAGCTAGAAATAGCAAGTTAAAATAAGGC
sgPDXDC1_1	PDXDC1	GGAAAGGACGAAACACCG	AGTTTGAAATCAGATCCCGA	GTTTTAGAGCTAGAAATAGCAAGTTAAAATAAGGC	GGAAAGGACGAAACACCGAGTTTGAAATCAGATCCCGAGTTTTAGAGCTAGAAATAGCAAGTTAAAATAAGGC
sgPDXDC1_2	PDXDC1	GGAAAGGACGAAACACCG	GGGAGATAGAGGAGAACTCG	GTTTTAGAGCTAGAAATAGCAAGTTAAAATAAGGC	GGAAAGGACGAAACACCGGGGAGATAGAGGAGAACTCGGTTTTAGAGCTAGAAATAGCAAGTTAAAATAAGGC
sgPDXDC1_3	PDXDC1	GGAAAGGACGAAACACCG	CGGGCAGTCGCACCAAGCAG	GTTTTAGAGCTAGAAATAGCAAGTTAAAATAAGGC	GGAAAGGACGAAACACCGCGGGCAGTCGCACCAAGCAGGTTTTAGAGCTAGAAATAGCAAGTTAAAATAAGGC
sgPDXDC1_4	PDXDC1	GGAAAGGACGAAACACCG	AAGCAGCTGGTGCCTGCAAG	GTTTTAGAGCTAGAAATAGCAAGTTAAAATAAGGC	GGAAAGGACGAAACACCGAAGCAGCTGGTGCCTGCAAGGTTTTAGAGCTAGAAATAGCAAGTTAAAATAAGGC
sgPDXDC1_5	PDXDC1	GGAAAGGACGAAACACCG	CAGGAAGTGGAAGCAACAGC	GTTTTAGAGCTAGAAATAGCAAGTTAAAATAAGGC	GGAAAGGACGAAACACCGCAGGAAGTGGAAGCAACAGCGTTTTAGAGCTAGAAATAGCAAGTTAAAATAAGGC
sgTMX4_1	TMX4	GGAAAGGACGAAACACCG	GGAGAGTGGTGACAAAGAAG	GTTTTAGAGCTAGAAATAGCAAGTTAAAATAAGGC	GGAAAGGACGAAACACCGGGAGAGTGGTGACAAAGAAGGTTTTAGAGCTAGAAATAGCAAGTTAAAATAAGGC
sgTMX4_2	TMX4	GGAAAGGACGAAACACCG	GAGTTACGTTAGAGAAGCCG	GTTTTAGAGCTAGAAATAGCAAGTTAAAATAAGGC	GGAAAGGACGAAACACCGGAGTTACGTTAGAGAAGCCGGTTTTAGAGCTAGAAATAGCAAGTTAAAATAAGGC
sgTMX4_3	TMX4	GGAAAGGACGAAACACCG	TCGGCGCCCAACATGGCGGG	GTTTTAGAGCTAGAAATAGCAAGTTAAAATAAGGC	GGAAAGGACGAAACACCGTCGGCGCCCAACATGGCGGGGTTTTAGAGCTAGAAATAGCAAGTTAAAATAAGGC
sgTMX4_4	TMX4	GGAAAGGACGAAACACCG	CACCAGCGTCCAGTTGGAGG	GTTTTAGAGCTAGAAATAGCAAGTTAAAATAAGGC	GGAAAGGACGAAACACCGCACCAGCGTCCAGTTGGAGGGTTTTAGAGCTAGAAATAGCAAGTTAAAATAAGGC
sgTMX4_5	TMX4	GGAAAGGACGAAACACCG	GCAGACTGATTCAGAATGGG	GTTTTAGAGCTAGAAATAGCAAGTTAAAATAAGGC	GGAAAGGACGAAACACCGGCAGACTGATTCAGAATGGGGTTTTAGAGCTAGAAATAGCAAGTTAAAATAAGGC
sgPAG1_1	PAG1	GGAAAGGACGAAACACCG	GACAGATGCAGATCACCCTG	GTTTTAGAGCTAGAAATAGCAAGTTAAAATAAGGC	GGAAAGGACGAAACACCGGACAGATGCAGATCACCCTGGTTTTAGAGCTAGAAATAGCAAGTTAAAATAAGGC
sgPAG1_2	PAG1	GGAAAGGACGAAACACCG	GAAGTGTGGACGGGGACCAG	GTTTTAGAGCTAGAAATAGCAAGTTAAAATAAGGC	GGAAAGGACGAAACACCGGAAGTGTGGACGGGGACCAGGTTTTAGAGCTAGAAATAGCAAGTTAAAATAAGGC
sgPAG1_3	PAG1	GGAAAGGACGAAACACCG	TGTGAAAGAGATCAAGGAGG	GTTTTAGAGCTAGAAATAGCAAGTTAAAATAAGGC	GGAAAGGACGAAACACCGTGTGAAAGAGATCAAGGAGGGTTTTAGAGCTAGAAATAGCAAGTTAAAATAAGGC
sgPAG1_4	PAG1	GGAAAGGACGAAACACCG	GTTTGCTGAATATGCCTCGG	GTTTTAGAGCTAGAAATAGCAAGTTAAAATAAGGC	GGAAAGGACGAAACACCGGTTTGCTGAATATGCCTCGGGTTTTAGAGCTAGAAATAGCAAGTTAAAATAAGGC
sgPAG1_5	PAG1	GGAAAGGACGAAACACCG	AGAGCACAGGAAGATGAGGA	GTTTTAGAGCTAGAAATAGCAAGTTAAAATAAGGC	GGAAAGGACGAAACACCGAGAGCACAGGAAGATGAGGAGTTTTAGAGCTAGAAATAGCAAGTTAAAATAAGGC
sgMTM1_1	MTM1	GGAAAGGACGAAACACCG	TAAAAGTTGCAACTCTCCGG	GTTTTAGAGCTAGAAATAGCAAGTTAAAATAAGGC	GGAAAGGACGAAACACCGTAAAAGTTGCAACTCTCCGGGTTTTAGAGCTAGAAATAGCAAGTTAAAATAAGGC
sgMTM1_2	MTM1	GGAAAGGACGAAACACCG	AAGACCCAGCGTAAATGCAG	GTTTTAGAGCTAGAAATAGCAAGTTAAAATAAGGC	GGAAAGGACGAAACACCGAAGACCCAGCGTAAATGCAGGTTTTAGAGCTAGAAATAGCAAGTTAAAATAAGGC
sgMTM1_3	MTM1	GGAAAGGACGAAACACCG	GAGAACGGTCAGCATCGGTG	GTTTTAGAGCTAGAAATAGCAAGTTAAAATAAGGC	GGAAAGGACGAAACACCGGAGAACGGTCAGCATCGGTGGTTTTAGAGCTAGAAATAGCAAGTTAAAATAAGGC
sgMTM1_4	MTM1	GGAAAGGACGAAACACCG	ATTTACCAGACTGTGAGCCA	GTTTTAGAGCTAGAAATAGCAAGTTAAAATAAGGC	GGAAAGGACGAAACACCGATTTACCAGACTGTGAGCCAGTTTTAGAGCTAGAAATAGCAAGTTAAAATAAGGC
sgMTM1_5	MTM1	GGAAAGGACGAAACACCG	ATGGACAGTTTACAATCCAG	GTTTTAGAGCTAGAAATAGCAAGTTAAAATAAGGC	GGAAAGGACGAAACACCGATGGACAGTTTACAATCCAGGTTTTAGAGCTAGAAATAGCAAGTTAAAATAAGGC
sgSLC30A6_1	SLC30A6	GGAAAGGACGAAACACCG	CAACTGTGCCAAGACTGTGG	GTTTTAGAGCTAGAAATAGCAAGTTAAAATAAGGC	GGAAAGGACGAAACACCGCAACTGTGCCAAGACTGTGGGTTTTAGAGCTAGAAATAGCAAGTTAAAATAAGGC
sgSLC30A6_2	SLC30A6	GGAAAGGACGAAACACCG	CAAGGCAATAGCTATAGCAG	GTTTTAGAGCTAGAAATAGCAAGTTAAAATAAGGC	GGAAAGGACGAAACACCGCAAGGCAATAGCTATAGCAGGTTTTAGAGCTAGAAATAGCAAGTTAAAATAAGGC
sgSLC30A6_3	SLC30A6	GGAAAGGACGAAACACCG	TATCCCATGAGTGTGTACAG	GTTTTAGAGCTAGAAATAGCAAGTTAAAATAAGGC	GGAAAGGACGAAACACCGTATCCCATGAGTGTGTACAGGTTTTAGAGCTAGAAATAGCAAGTTAAAATAAGGC
sgSLC30A6_4	SLC30A6	GGAAAGGACGAAACACCG	AACTGACCAATAACATGGGG	GTTTTAGAGCTAGAAATAGCAAGTTAAAATAAGGC	GGAAAGGACGAAACACCGAACTGACCAATAACATGGGGGTTTTAGAGCTAGAAATAGCAAGTTAAAATAAGGC
sgSLC30A6_5	SLC30A6	GGAAAGGACGAAACACCG	GTTGGACAAACTCATCAGAG	GTTTTAGAGCTAGAAATAGCAAGTTAAAATAAGGC	GGAAAGGACGAAACACCGGTTGGACAAACTCATCAGAGGTTTTAGAGCTAGAAATAGCAAGTTAAAATAAGGC
sgLRIF1_1	LRIF1	GGAAAGGACGAAACACCG	GGAATCGAAACCTTCTCCAG	GTTTTAGAGCTAGAAATAGCAAGTTAAAATAAGGC	GGAAAGGACGAAACACCGGGAATCGAAACCTTCTCCAGGTTTTAGAGCTAGAAATAGCAAGTTAAAATAAGGC
sgLRIF1_2	LRIF1	GGAAAGGACGAAACACCG	ACATCAGATAAAGGTGCCCA	GTTTTAGAGCTAGAAATAGCAAGTTAAAATAAGGC	GGAAAGGACGAAACACCGACATCAGATAAAGGTGCCCAGTTTTAGAGCTAGAAATAGCAAGTTAAAATAAGGC
sgLRIF1_3	LRIF1	GGAAAGGACGAAACACCG	GACCATTTGACCTCTGGAGA	GTTTTAGAGCTAGAAATAGCAAGTTAAAATAAGGC	GGAAAGGACGAAACACCGGACCATTTGACCTCTGGAGAGTTTTAGAGCTAGAAATAGCAAGTTAAAATAAGGC
sgLRIF1_4	LRIF1	GGAAAGGACGAAACACCG	AGAGACAGAGTTTATGGTGA	GTTTTAGAGCTAGAAATAGCAAGTTAAAATAAGGC	GGAAAGGACGAAACACCGAGAGACAGAGTTTATGGTGAGTTTTAGAGCTAGAAATAGCAAGTTAAAATAAGGC
sgLRIF1_5	LRIF1	GGAAAGGACGAAACACCG	ATGGTTTCTTCTAACTCCGG	GTTTTAGAGCTAGAAATAGCAAGTTAAAATAAGGC	GGAAAGGACGAAACACCGATGGTTTCTTCTAACTCCGGGTTTTAGAGCTAGAAATAGCAAGTTAAAATAAGGC
sgTP53I11_1	TP53I11	GGAAAGGACGAAACACCG	GACCCGCAAGATCCTCGGCG	GTTTTAGAGCTAGAAATAGCAAGTTAAAATAAGGC	GGAAAGGACGAAACACCGGACCCGCAAGATCCTCGGCGGTTTTAGAGCTAGAAATAGCAAGTTAAAATAAGGC
sgTP53I11_2	TP53I11	GGAAAGGACGAAACACCG	GTGGGCGGGGAGGATGACGA	GTTTTAGAGCTAGAAATAGCAAGTTAAAATAAGGC	GGAAAGGACGAAACACCGGTGGGCGGGGAGGATGACGAGTTTTAGAGCTAGAAATAGCAAGTTAAAATAAGGC
sgTP53I11_3	TP53I11	GGAAAGGACGAAACACCG	GGAGGGCACCGCCGTAGAGG	GTTTTAGAGCTAGAAATAGCAAGTTAAAATAAGGC	GGAAAGGACGAAACACCGGGAGGGCACCGCCGTAGAGGGTTTTAGAGCTAGAAATAGCAAGTTAAAATAAGGC
sgTP53I11_4	TP53I11	GGAAAGGACGAAACACCG	GATGAAGAAGCACAGCCAGA	GTTTTAGAGCTAGAAATAGCAAGTTAAAATAAGGC	GGAAAGGACGAAACACCGGATGAAGAAGCACAGCCAGAGTTTTAGAGCTAGAAATAGCAAGTTAAAATAAGGC
sgTP53I11_5	TP53I11	GGAAAGGACGAAACACCG	CAAAGACCGCATCATAGAGC	GTTTTAGAGCTAGAAATAGCAAGTTAAAATAAGGC	GGAAAGGACGAAACACCGCAAAGACCGCATCATAGAGCGTTTTAGAGCTAGAAATAGCAAGTTAAAATAAGGC
sgJUP_1	JUP	GGAAAGGACGAAACACCG	GAGGTTGTGCAGGATGCTGG	GTTTTAGAGCTAGAAATAGCAAGTTAAAATAAGGC	GGAAAGGACGAAACACCGGAGGTTGTGCAGGATGCTGGGTTTTAGAGCTAGAAATAGCAAGTTAAAATAAGGC
sgJUP_2	JUP	GGAAAGGACGAAACACCG	CAGCAGCAAGGGCATCATGG	GTTTTAGAGCTAGAAATAGCAAGTTAAAATAAGGC	GGAAAGGACGAAACACCGCAGCAGCAAGGGCATCATGGGTTTTAGAGCTAGAAATAGCAAGTTAAAATAAGGC
sgJUP_3	JUP	GGAAAGGACGAAACACCG	AAAACCACCACTTACACCCA	GTTTTAGAGCTAGAAATAGCAAGTTAAAATAAGGC	GGAAAGGACGAAACACCGAAAACCACCACTTACACCCAGTTTTAGAGCTAGAAATAGCAAGTTAAAATAAGGC
sgJUP_4	JUP	GGAAAGGACGAAACACCG	GAACCAGCTGTCGAAGAAGG	GTTTTAGAGCTAGAAATAGCAAGTTAAAATAAGGC	GGAAAGGACGAAACACCGGAACCAGCTGTCGAAGAAGGGTTTTAGAGCTAGAAATAGCAAGTTAAAATAAGGC
sgJUP_5	JUP	GGAAAGGACGAAACACCG	CAACCTCTCCCACCACCGGG	GTTTTAGAGCTAGAAATAGCAAGTTAAAATAAGGC	GGAAAGGACGAAACACCGCAACCTCTCCCACCACCGGGGTTTTAGAGCTAGAAATAGCAAGTTAAAATAAGGC
sgPLCH1_1	PLCH1	GGAAAGGACGAAACACCG	CAGATGATCAAGCTGAAACG	GTTTTAGAGCTAGAAATAGCAAGTTAAAATAAGGC	GGAAAGGACGAAACACCGCAGATGATCAAGCTGAAACGGTTTTAGAGCTAGAAATAGCAAGTTAAAATAAGGC
sgPLCH1_2	PLCH1	GGAAAGGACGAAACACCG	AATATTCCACAGACAAGCTG	GTTTTAGAGCTAGAAATAGCAAGTTAAAATAAGGC	GGAAAGGACGAAACACCGAATATTCCACAGACAAGCTGGTTTTAGAGCTAGAAATAGCAAGTTAAAATAAGGC
sgPLCH1_3	PLCH1	GGAAAGGACGAAACACCG	GAAGCTGATAAGAATGGTGA	GTTTTAGAGCTAGAAATAGCAAGTTAAAATAAGGC	GGAAAGGACGAAACACCGGAAGCTGATAAGAATGGTGAGTTTTAGAGCTAGAAATAGCAAGTTAAAATAAGGC
sgPLCH1_4	PLCH1	GGAAAGGACGAAACACCG	CAAGAAAGATCACCTAACTG	GTTTTAGAGCTAGAAATAGCAAGTTAAAATAAGGC	GGAAAGGACGAAACACCGCAAGAAAGATCACCTAACTGGTTTTAGAGCTAGAAATAGCAAGTTAAAATAAGGC
sgPLCH1_5	PLCH1	GGAAAGGACGAAACACCG	AAGCAATGTAGTAGTTGCAG	GTTTTAGAGCTAGAAATAGCAAGTTAAAATAAGGC	GGAAAGGACGAAACACCGAAGCAATGTAGTAGTTGCAGGTTTTAGAGCTAGAAATAGCAAGTTAAAATAAGGC
sgTMEM209_1	TMEM209	GGAAAGGACGAAACACCG	GGGGCTTACAGCAGAATCGG	GTTTTAGAGCTAGAAATAGCAAGTTAAAATAAGGC	GGAAAGGACGAAACACCGGGGGCTTACAGCAGAATCGGGTTTTAGAGCTAGAAATAGCAAGTTAAAATAAGGC
sgTMEM209_2	TMEM209	GGAAAGGACGAAACACCG	GTTGCTGCCAGATCATGTGG	GTTTTAGAGCTAGAAATAGCAAGTTAAAATAAGGC	GGAAAGGACGAAACACCGGTTGCTGCCAGATCATGTGGGTTTTAGAGCTAGAAATAGCAAGTTAAAATAAGGC
sgTMEM209_3	TMEM209	GGAAAGGACGAAACACCG	GTAACCAGTCATACAGCTGG	GTTTTAGAGCTAGAAATAGCAAGTTAAAATAAGGC	GGAAAGGACGAAACACCGGTAACCAGTCATACAGCTGGGTTTTAGAGCTAGAAATAGCAAGTTAAAATAAGGC
sgTMEM209_4	TMEM209	GGAAAGGACGAAACACCG	GGGTACGGAGAAGGAGGAGA	GTTTTAGAGCTAGAAATAGCAAGTTAAAATAAGGC	GGAAAGGACGAAACACCGGGGTACGGAGAAGGAGGAGAGTTTTAGAGCTAGAAATAGCAAGTTAAAATAAGGC
sgTMEM209_5	TMEM209	GGAAAGGACGAAACACCG	TAGATGAGCTCATAATGGGG	GTTTTAGAGCTAGAAATAGCAAGTTAAAATAAGGC	GGAAAGGACGAAACACCGTAGATGAGCTCATAATGGGGGTTTTAGAGCTAGAAATAGCAAGTTAAAATAAGGC
sgSLC35A2_1	SLC35A2	GGAAAGGACGAAACACCG	GGCAGATGCCAACATGGCAG	GTTTTAGAGCTAGAAATAGCAAGTTAAAATAAGGC	GGAAAGGACGAAACACCGGGCAGATGCCAACATGGCAGGTTTTAGAGCTAGAAATAGCAAGTTAAAATAAGGC
sgSLC35A2_2	SLC35A2	GGAAAGGACGAAACACCG	GCGGATGCTGAGGATGAGGG	GTTTTAGAGCTAGAAATAGCAAGTTAAAATAAGGC	GGAAAGGACGAAACACCGGCGGATGCTGAGGATGAGGGGTTTTAGAGCTAGAAATAGCAAGTTAAAATAAGGC
sgSLC35A2_3	SLC35A2	GGAAAGGACGAAACACCG	GCACCAGGACAGCCTCATGG	GTTTTAGAGCTAGAAATAGCAAGTTAAAATAAGGC	GGAAAGGACGAAACACCGGCACCAGGACAGCCTCATGGGTTTTAGAGCTAGAAATAGCAAGTTAAAATAAGGC
sgSLC35A2_4	SLC35A2	GGAAAGGACGAAACACCG	TAGAGATGGCAACATACTGG	GTTTTAGAGCTAGAAATAGCAAGTTAAAATAAGGC	GGAAAGGACGAAACACCGTAGAGATGGCAACATACTGGGTTTTAGAGCTAGAAATAGCAAGTTAAAATAAGGC
sgSLC35A2_5	SLC35A2	GGAAAGGACGAAACACCG	CGGTGGGAAGACAGCTGCGG	GTTTTAGAGCTAGAAATAGCAAGTTAAAATAAGGC	GGAAAGGACGAAACACCGCGGTGGGAAGACAGCTGCGGGTTTTAGAGCTAGAAATAGCAAGTTAAAATAAGGC
sgCDK5_1	CDK5	GGAAAGGACGAAACACCG	GCCCCAAAGAGGACATCCGG	GTTTTAGAGCTAGAAATAGCAAGTTAAAATAAGGC	GGAAAGGACGAAACACCGGCCCCAAAGAGGACATCCGGGTTTTAGAGCTAGAAATAGCAAGTTAAAATAAGGC
sgCDK5_2	CDK5	GGAAAGGACGAAACACCG	GGACGCCCACCGAGGAGCAG	GTTTTAGAGCTAGAAATAGCAAGTTAAAATAAGGC	GGAAAGGACGAAACACCGGGACGCCCACCGAGGAGCAGGTTTTAGAGCTAGAAATAGCAAGTTAAAATAAGGC
sgCDK5_3	CDK5	GGAAAGGACGAAACACCG	ACAGCGGACGGGAATCCCAA	GTTTTAGAGCTAGAAATAGCAAGTTAAAATAAGGC	GGAAAGGACGAAACACCGACAGCGGACGGGAATCCCAAGTTTTAGAGCTAGAAATAGCAAGTTAAAATAAGGC
sgCDK5_4	CDK5	GGAAAGGACGAAACACCG	ACTCCGTGGACACACTGCTG	GTTTTAGAGCTAGAAATAGCAAGTTAAAATAAGGC	GGAAAGGACGAAACACCGACTCCGTGGACACACTGCTGGTTTTAGAGCTAGAAATAGCAAGTTAAAATAAGGC
sgCDK5_5	CDK5	GGAAAGGACGAAACACCG	GAGGCTGGATGACGATGATG	GTTTTAGAGCTAGAAATAGCAAGTTAAAATAAGGC	GGAAAGGACGAAACACCGGAGGCTGGATGACGATGATGGTTTTAGAGCTAGAAATAGCAAGTTAAAATAAGGC
sgPPIH_1	PPIH	GGAAAGGACGAAACACCG	GGAGTCGCCAGTATTTACCG	GTTTTAGAGCTAGAAATAGCAAGTTAAAATAAGGC	GGAAAGGACGAAACACCGGGAGTCGCCAGTATTTACCGGTTTTAGAGCTAGAAATAGCAAGTTAAAATAAGGC
sgPPIH_2	PPIH	GGAAAGGACGAAACACCG	ACTTGAATTTGCCACCGCCA	GTTTTAGAGCTAGAAATAGCAAGTTAAAATAAGGC	GGAAAGGACGAAACACCGACTTGAATTTGCCACCGCCAGTTTTAGAGCTAGAAATAGCAAGTTAAAATAAGGC
sgPPIH_3	PPIH	GGAAAGGACGAAACACCG	GGTTTCCATCAGGCGAACAG	GTTTTAGAGCTAGAAATAGCAAGTTAAAATAAGGC	GGAAAGGACGAAACACCGGGTTTCCATCAGGCGAACAGGTTTTAGAGCTAGAAATAGCAAGTTAAAATAAGGC
sgPPIH_4	PPIH	GGAAAGGACGAAACACCG	ACAAAGGAAGCACCTTCCAC	GTTTTAGAGCTAGAAATAGCAAGTTAAAATAAGGC	GGAAAGGACGAAACACCGACAAAGGAAGCACCTTCCACGTTTTAGAGCTAGAAATAGCAAGTTAAAATAAGGC
sgPPIH_5	PPIH	GGAAAGGACGAAACACCG	TTCAAGTCCTGTTAACCCCG	GTTTTAGAGCTAGAAATAGCAAGTTAAAATAAGGC	GGAAAGGACGAAACACCGTTCAAGTCCTGTTAACCCCGGTTTTAGAGCTAGAAATAGCAAGTTAAAATAAGGC
sgPREB_1	PREB	GGAAAGGACGAAACACCG	GGAGTTCAAAGCCCACGAAG	GTTTTAGAGCTAGAAATAGCAAGTTAAAATAAGGC	GGAAAGGACGAAACACCGGGAGTTCAAAGCCCACGAAGGTTTTAGAGCTAGAAATAGCAAGTTAAAATAAGGC
sgPREB_2	PREB	GGAAAGGACGAAACACCG	GGGCTGCTCATCGCTGCGGG	GTTTTAGAGCTAGAAATAGCAAGTTAAAATAAGGC	GGAAAGGACGAAACACCGGGGCTGCTCATCGCTGCGGGGTTTTAGAGCTAGAAATAGCAAGTTAAAATAAGGC
sgPREB_3	PREB	GGAAAGGACGAAACACCG	GACAGGCATAAAGAATGGCG	GTTTTAGAGCTAGAAATAGCAAGTTAAAATAAGGC	GGAAAGGACGAAACACCGGACAGGCATAAAGAATGGCGGTTTTAGAGCTAGAAATAGCAAGTTAAAATAAGGC
sgPREB_4	PREB	GGAAAGGACGAAACACCG	GAAGCGCAGGAGCTGACAGT	GTTTTAGAGCTAGAAATAGCAAGTTAAAATAAGGC	GGAAAGGACGAAACACCGGAAGCGCAGGAGCTGACAGTGTTTTAGAGCTAGAAATAGCAAGTTAAAATAAGGC
sgPREB_5	PREB	GGAAAGGACGAAACACCG	GTTGATGTGCCTGGAAGCGC	GTTTTAGAGCTAGAAATAGCAAGTTAAAATAAGGC	GGAAAGGACGAAACACCGGTTGATGTGCCTGGAAGCGCGTTTTAGAGCTAGAAATAGCAAGTTAAAATAAGGC
sgPTRH2_1	PTRH2	GGAAAGGACGAAACACCG	GCATCCCAAAGCATACTCGA	GTTTTAGAGCTAGAAATAGCAAGTTAAAATAAGGC	GGAAAGGACGAAACACCGGCATCCCAAAGCATACTCGAGTTTTAGAGCTAGAAATAGCAAGTTAAAATAAGGC
sgPTRH2_2	PTRH2	GGAAAGGACGAAACACCG	GCAAGCATCTTGGGAGACAG	GTTTTAGAGCTAGAAATAGCAAGTTAAAATAAGGC	GGAAAGGACGAAACACCGGCAAGCATCTTGGGAGACAGGTTTTAGAGCTAGAAATAGCAAGTTAAAATAAGGC
sgPTRH2_3	PTRH2	GGAAAGGACGAAACACCG	GGAGTACAAGATGATTCTTG	GTTTTAGAGCTAGAAATAGCAAGTTAAAATAAGGC	GGAAAGGACGAAACACCGGGAGTACAAGATGATTCTTGGTTTTAGAGCTAGAAATAGCAAGTTAAAATAAGGC
sgPTRH2_4	PTRH2	GGAAAGGACGAAACACCG	AAACAGCAGCATGAGAGCAC	GTTTTAGAGCTAGAAATAGCAAGTTAAAATAAGGC	GGAAAGGACGAAACACCGAAACAGCAGCATGAGAGCACGTTTTAGAGCTAGAAATAGCAAGTTAAAATAAGGC
sgPTRH2_5	PTRH2	GGAAAGGACGAAACACCG	GGAATACTGTGGCCAGCCCA	GTTTTAGAGCTAGAAATAGCAAGTTAAAATAAGGC	GGAAAGGACGAAACACCGGGAATACTGTGGCCAGCCCAGTTTTAGAGCTAGAAATAGCAAGTTAAAATAAGGC
sgPEX11B_1	PEX11B	GGAAAGGACGAAACACCG	AAGAGAGCAAGCATACTGGG	GTTTTAGAGCTAGAAATAGCAAGTTAAAATAAGGC	GGAAAGGACGAAACACCGAAGAGAGCAAGCATACTGGGGTTTTAGAGCTAGAAATAGCAAGTTAAAATAAGGC
sgPEX11B_2	PEX11B	GGAAAGGACGAAACACCG	CTGGAGAGCCACCTGAGCCT	GTTTTAGAGCTAGAAATAGCAAGTTAAAATAAGGC	GGAAAGGACGAAACACCGCTGGAGAGCCACCTGAGCCTGTTTTAGAGCTAGAAATAGCAAGTTAAAATAAGGC
sgPEX11B_3	PEX11B	GGAAAGGACGAAACACCG	GGCCATGCGCTGCAGAGGCA	GTTTTAGAGCTAGAAATAGCAAGTTAAAATAAGGC	GGAAAGGACGAAACACCGGGCCATGCGCTGCAGAGGCAGTTTTAGAGCTAGAAATAGCAAGTTAAAATAAGGC
sgPEX11B_4	PEX11B	GGAAAGGACGAAACACCG	GTGGGCTGGAAAGTCTGGAC	GTTTTAGAGCTAGAAATAGCAAGTTAAAATAAGGC	GGAAAGGACGAAACACCGGTGGGCTGGAAAGTCTGGACGTTTTAGAGCTAGAAATAGCAAGTTAAAATAAGGC
sgPEX11B_5	PEX11B	GGAAAGGACGAAACACCG	TATCAAACCTGAATGAACGC	GTTTTAGAGCTAGAAATAGCAAGTTAAAATAAGGC	GGAAAGGACGAAACACCGTATCAAACCTGAATGAACGCGTTTTAGAGCTAGAAATAGCAAGTTAAAATAAGGC
sgRAB2B_1	RAB2B	GGAAAGGACGAAACACCG	GGAACGGGTGATAGAACGGA	GTTTTAGAGCTAGAAATAGCAAGTTAAAATAAGGC	GGAAAGGACGAAACACCGGGAACGGGTGATAGAACGGAGTTTTAGAGCTAGAAATAGCAAGTTAAAATAAGGC
sgRAB2B_2	RAB2B	GGAAAGGACGAAACACCG	GCAGTGACCTAGAGTCCCGC	GTTTTAGAGCTAGAAATAGCAAGTTAAAATAAGGC	GGAAAGGACGAAACACCGGCAGTGACCTAGAGTCCCGCGTTTTAGAGCTAGAAATAGCAAGTTAAAATAAGGC
sgRAB2B_3	RAB2B	GGAAAGGACGAAACACCG	GGACATCAAATAAACCCTGC	GTTTTAGAGCTAGAAATAGCAAGTTAAAATAAGGC	GGAAAGGACGAAACACCGGGACATCAAATAAACCCTGCGTTTTAGAGCTAGAAATAGCAAGTTAAAATAAGGC
[truncated: 472 more rows]
